# Supplementary material for: G4Boost: a machine learning-based tool for quadruplex identification and stability prediction
Source: BMC Bioinformatics. 2022 Jun 18;23:240. doi: 10.1186/s12859-022-04782-z (PMC9206279; doi:10.1186/s12859-022-04782-z)
Supplement: Supplementary file 4 — Additional file 4: Table S1. The importance of the features. The contributions of the initial set of 26 features were evaluated and the top-ranking features were selected. [file 12859_2022_4782_MOESM4_ESM.xlsx]

## Sheet: Sheet1
			score
		maxgbase	2661361
		maxgstem	265464
		GG	95516.2
		len	91621.2
		length	41847.2
		G	17155.9
		maxlbase	12212.4
		minlbase	11422.4
		C	7760.26
		CC	6632.41
		A	5948.89
		T	3654.94
		GC	2753.79
		AG	2471.37
		GA	1879.98
		GT	1820.5
		AA	1611.06
		AT	1465.42
		CT	1307.86
		AC	1301.16
		CG	1197.55
		TA	1185.49
		TT	982.697
		TG	905.828
		TC	802.668
		CA	760.557
		code:
		y = alldata['mfe']
		X = alldata[features]
		clf = xgb.XGBRegressor(base_score=0.5, booster='gbtree', colsample_bylevel=1, colsample_bynode=1, random_state=10, reg_lambda=1, scale_pos_weight=1, colsample_bytree=0.9, gamma=0.1, learning_rate=0.1, max_depth=8, min_child_weight=1, n_estimators=100, reg_alpha=0.05, subsample=0.8)
		clf.fit(X,y)
		feature_important = clf.get_booster().get_score(importance_type='gain')
		keys = list(feature_important.keys())
		values = list(feature_important.values())
		data = pd.DataFrame(data=values, index=keys, columns=["score"]).sort_values(by = "score", ascending=False)
		data
