# Supplementary material for: G4Boost: a machine learning-based tool for quadruplex identification and stability prediction
Source: BMC Bioinformatics. 2022 Jun 18;23:240. doi: 10.1186/s12859-022-04782-z (PMC9206279; doi:10.1186/s12859-022-04782-z)
Supplement: Supplementary file 5 — Additional file 5: Table S2. The list of G4s that are better classified with Neural Networks. [file 12859_2022_4782_MOESM5_ESM.csv]

index	seq	length	len	maxgstem	maxgbase	maxlbase	minlbase	G	C	GG	CC	g4	xgb_def_g4	xgb_tuned_g4	neural_g4
1682	GGGAACCACUGGGAAGGGUUGGGUGGCCAGGGG	33	33	5	3	7	2	54	15	36	6	1	0	1	1
2165	GGGUGCCCUGGGGUGGAGACGGGGGCUGGGCAGGGG	36	36	5	3	9	2	63	16	41	5	1	0	0	1
2450	GGGAGCAGAUGGGGGUGGGCCCUGGGG	27	27	4	3	9	1	62	14	40	7	1	0	1	1
2534	GGGAAUUCCAGGGCGGGCAUUCUAGGG	27	27	4	3	7	1	44	18	29	3	1	0	1	1
2550	GGGCAGGUGGGCUUGGGCCCCGGG	24	24	4	3	5	3	58	25	37	12	1	0	0	1
2928	GGGCACAGGGCAGGGCCAGGGUCUCCUGGG	30	30	5	3	6	2	50	26	33	6	1	0	1	1
3006	GGGGGCCGGCGGGGGCCGGCGGGGCGGG	28	28	4	3	9	1	75	25	53	7	1	0	0	1
3235	GGGCCGGGUGGGUCGUGGGCAACCCCGGG	29	29	5	3	7	1	55	27	34	13	1	0	0	1
3588	GGGAUAAAACGGGCUUCGGGAGGGCCCUGGGGGG	34	34	5	3	7	1	52	17	38	5	1	0	0	1
4043	GGGGCAGAGUAGGGGGCAGGGAGGUGCAGGG	31	31	4	3	10	2	64	9	38	0	1	0	1	1
5926	GGGCCUCGGGAGGGAGUUAGGGACCGGGCCCCUGGGG	37	37	6	3	6	1	54	24	35	13	1	0	0	1
6863	GGGCAGCCGGGCUGGGUCGGGCUCGCGGG	29	29	5	3	5	2	58	27	34	3	1	0	0	1
7268	GGGAACCGGGACUUGGGCUAGAGGGAGGCAGGG	33	33	5	3	5	4	54	15	33	3	1	0	1	1
7596	GGGCAGGUCUGGGUUUCCAAGGGAGGGG	28	28	4	3	7	2	53	14	35	3	1	0	1	1
8494	GGGGCCGGUGGGGGCCAGGCGGGACAGGGG	30	30	4	3	8	4	66	20	46	6	1	0	1	1
8590	GGGGGCGGGCCGCGCGGGCCGGG	23	23	4	3	6	2	69	30	43	8	1	0	1	1
8615	GGGCCAGAGGGAAUGGGCCAGGGCCUGGGUCUUAGGGUUCUGAGGG	46	46	7	3	6	3	50	17	30	6	1	0	0	1
8865	GGGGACUCAGUGGGGAAGGUUUGGGGGGUGCGAGGG	36	36	4	3	10	5	61	8	38	0	1	0	0	1
9303	GGGGCCCAGGGCAGGGCAGGGGCCGGGCGGCCACGGG	37	37	6	3	7	2	59	29	40	10	1	0	0	1
10241	GGGAUGCAGGGGAGGGCCCGAAGGGGG	27	27	4	3	8	1	62	14	40	7	1	0	0	1
10394	GGGCCCCGGGGCCGCGGGCGGGG	23	23	4	3	5	2	65	34	43	17	1	0	0	1
10554	GGGGAGUUGGGCCACCCGGGAGGAGGUGGGAGGG	34	34	5	3	7	1	61	14	38	8	1	0	1	1
14349	GGGCAGCGGGACCGGGACCGGGCUUGGGACAGGG	34	34	6	3	4	3	55	23	35	5	1	0	0	1
14599	GGGGGCGGAGUGGGGUGUGGUGGGCGCGCUCGGG	34	34	4	3	9	6	67	14	38	0	1	0	1	1
15568	GGGCAGGGAAGGUGGGGCGGAGGGGUUCCCUAGGG	35	35	5	3	7	2	60	14	40	5	1	0	1	1
15909	GGGCUUCCUGGGACGGAAGGGCCUGGGGAAAGGGGAUGGUAAGGG	45	45	6	3	7	4	53	13	35	4	1	0	0	1
16017	GGGGUAUAGGGUCCCUGGGGAAGGUGGG	28	28	4	3	6	5	57	10	39	7	1	0	1	1
16706	GGGGGCGGGGCCCGGCAGGGAUCGGG	26	26	4	3	7	3	65	23	46	7	1	0	1	1
16776	GGGCAGGGCAGGGGCCCCCAGGG	23	23	4	3	6	2	56	30	39	17	1	0	1	1
17170	GGGAAAAGGGAGCACGGGUAUUGAGGGAGCUGGCGGG	37	37	5	3	7	4	54	10	29	0	1	0	0	1
17716	GGGGGAAGGGCAAUCAGGGAGUUCUGGGUAUAGCAGGG	38	38	5	3	7	4	50	10	31	0	1	0	0	1
17799	GGGGGCUGGCGGGGCCCAGGCGGGGCCCAAGCGGGGCCCAAGCGGGGGCUGGG	53	48	5	4	8	6	58	28	39	11	1	0	0	1
18834	GGGAGGCUGGGCUGAGCAGGGAGAAGGAGGGGGG	34	34	4	3	10	5	64	8	38	0	1	0	1	1
19411	GGGAAGCAGGGCCCGGGAGAGAAGGG	26	26	4	3	6	3	57	15	30	7	1	0	1	1
20392	GGGUCCUGAAGGGCAAAUUAGGGUGGGUAACUAGGG	36	36	5	3	7	1	44	11	27	2	1	0	0	1
20517	GGGCCCACGGGGGGGCUGCACGGGGGUAGUAGGGGG	36	36	5	3	8	1	61	19	44	5	1	0	0	1
20805	GGGGGGUUUCUGGGCCAGGCAGGGGGAGGGACCGGG	36	36	5	3	9	1	61	16	44	5	1	0	1	1
20893	GGGGUAUGGGGACAGGGAGCCCUUGGG	27	27	4	3	7	3	55	14	37	7	1	0	0	1
23073	GGGCCAGGGACCAGGGACCAGGGACUAGGGACUAGGGCAGGGGG	44	44	7	3	4	3	52	20	36	6	1	0	0	1
23480	GGGUGACACAGGGAGGUGGGGCAGAAUGGGAACUGGGG	38	38	5	3	7	5	55	10	34	0	1	0	0	1
23531	GGGCCCCGGGCCGGGCUGGGGGG	23	23	4	3	5	2	65	30	47	17	1	0	0	1
24053	GGGAGACACUGGGCGAGGGUCACAUGGGCAAGGGG	35	35	5	3	7	3	51	17	31	0	1	0	1	1
24163	GGGGGAAGGGACCAGGGAACCGCGGG	26	26	4	3	6	4	57	19	38	7	1	0	1	1
25499	GGGGAGCGGGGGCGGGACAUGCCGGGGGG	29	29	4	3	10	1	68	17	48	3	1	0	1	1
26285	GGGCCCUGGGGUGUUCUGGGAAUGGGG	27	27	4	3	6	4	55	14	37	7	1	0	0	1
26300	GGGAGUGGGAGCCAGGGAGAGUGGGAGCCAGGGAGAGCGGGAACCAGGGAGAAUGGGAACCAGGGAGAGUGGGAGCCAGGGAGAAUGGGAGCCAGGG	97	97	12	3	11	5	53	13	26	6	1	0	0	1
26487	GGGGUGUCCUGGGGCCAGAGGGGAGGG	27	27	4	3	8	1	62	14	40	7	1	0	0	1
28004	GGGAGGCCCGGGCGCGGGGACGGGG	25	25	4	3	6	3	68	24	44	8	1	0	0	1
29694	GGGGGGUACUAGGGUGAGUAGGGCACUAGGGGGAGUUGUGGG	42	42	5	3	8	6	57	7	35	0	1	0	0	1
29761	GGGAGACAGGGGCCCUGGGGUGUUGGG	27	27	4	3	6	4	59	14	37	7	1	0	0	1
29765	GGGCGCGCCCGGGUCGGCGGGGGCGAGGAGGGGG	34	34	4	3	8	7	67	23	41	5	1	0	1	1
30169	GGGCAUAAGGGGAUGCCGGGGGGAUCAGGGGG	32	32	4	3	8	6	59	12	43	3	1	0	1	1
31741	GGGAGGGCUCCGUGGGUCCCGGGG	24	24	4	3	6	1	58	25	37	12	1	0	1	1
32311	GGGGAAGGGCAUCCAGGGACAGGAAGGG	28	28	4	3	7	3	53	14	35	3	1	0	1	1
32559	GGGGCCUGUCAGGGGGUGGAGGGCAAGGGG	30	30	4	3	10	4	63	13	43	3	1	0	1	1
32759	GGGGCCAGUCGGGAAGUGGGGGCCAAGGGAAGGG	34	34	5	3	7	2	58	14	38	5	1	0	1	1
34781	GGGUGUCCGGGAUGCCAUGGGAGAGGGAGAUGGG	34	34	5	3	7	3	55	11	29	5	1	0	0	1
35225	GGGUCCCGGGCUGGGGGUGACAAGGG	26	26	4	3	6	4	57	19	38	7	1	0	1	1
35366	GGGGCCUGUUCGGGGGUGGUGGGCAAGGGG	30	30	4	3	10	4	63	13	43	3	1	0	1	1
37033	GGGGGCCGGGAGCCGGGGCUGCGGG	25	25	4	3	5	4	68	24	44	8	1	0	0	1
37399	GGGAUAUGGGAAGCAGUGGGGGUCUAUUUGGG	32	32	4	3	9	4	50	6	31	0	1	0	0	1
37480	GGGCCUGGGCCUGGGCCUGGGCCUGGGGGUGGAAGGG	37	37	6	3	5	3	59	21	40	10	1	0	0	1
38288	GGGCCACCAGGGGGUUGGGAAAAUGGG	27	27	4	3	8	2	51	14	37	7	1	0	1	1
38446	GGGCAGGGACCGGGCGAGCCUGGG	24	24	4	3	7	2	58	25	33	8	1	0	0	1
38590	GGGUGGAGGGGAUUGUAUGGGAACUUUGGGUAAUCUGGG	39	39	5	3	7	5	48	5	30	0	1	0	0	1
39117	GGGAAUUGGGAAAAGGGCACUGGGAAAACCUGGG	34	34	5	3	7	4	44	11	29	2	1	0	0	1
39837	GGGAGAGGCCGGGGGGCAGGCGGGGGCACGGG	32	32	4	3	10	3	68	18	46	3	1	0	0	1
40569	GGGUCAGCAUGGGUCUAGGGCCCAGGGUUAGGGCGUAGCUGGGGCUAGGG	50	50	7	3	8	3	50	18	30	4	1	0	0	1
41333	GGGGACGGGGCCCGCGGGCGGCGGGGG	27	27	4	3	6	4	70	25	48	7	1	0	0	1
41531	GGGCCGGGCCGGGCCGGGGUCCUCGGG	27	27	5	3	5	2	59	33	40	14	1	0	1	1
42884	GGGCAGGUGGGCAGGCGGGCAGGUGGGCAGCGGGG	35	35	5	3	5	5	65	17	40	0	1	0	1	1
43001	GGGCUGCGAGGGCCGCCCGGGAGGGUCCGGGCUGGGAAAAGGG	43	43	7	3	6	1	55	23	32	9	1	0	0	1
43264	GGGGACAGCAGGGGGCAGGAUGGGGGUGAAUGAGGG	36	36	4	3	9	7	61	8	38	0	1	0	1	1
43669	GGGGCCAGGGCCAGGGCCGGGGCCGGGCCAGGCCGGG	37	37	6	3	7	2	59	32	40	16	1	0	1	1
43896	GGGCUGGGGGCGGAGCGGGCCCGGG	25	25	4	3	6	3	68	24	44	8	1	0	0	1
46591	GGGGCCUGGCGGGUGGAGGGCCAGUUCGGGGGAGGG	36	36	5	3	9	1	63	16	41	5	1	0	0	1
49083	GGGGCGGGCAGGGGCACCCCUGGGCAGGG	29	29	5	3	7	2	58	27	41	10	1	0	1	1
50096	GGGCUCGGGAGGGCGGCGGGCGCGGCCGGGCGCGACGGGGGG	42	42	6	3	9	1	66	26	40	2	1	0	1	1
50717	GGGUGUGGGGUGCAGGGCCUGUUGGGAAACUGGG	34	34	5	3	6	4	55	11	32	2	1	0	1	1
51063	GGGCAAGGAGGGAUCCACUGGGAAGGGG	28	28	4	3	7	3	53	14	35	3	1	0	1	1
51183	GGGCCAGAGGGUGGGCUGGGAAUUGGGCCCCCAGGG	36	36	6	3	6	1	52	22	33	13	1	0	1	1
51351	GGGCCUGGGCCCAGGGCAGGAGGG	24	24	4	3	5	3	58	25	37	12	1	0	0	1
51572	GGGCAACACAGGGCAAUGCAGGGAAGGG	28	28	4	3	7	2	46	17	28	0	1	0	1	1
51845	GGGGGCACACAAGGGAGUAGGGGCAUAUGGG	31	31	4	3	9	5	51	12	35	0	1	0	1	1
52511	GGGGCCGCCGGGCCGCAGGGCACGGGGCCGGCGCGGGGGGGG	42	42	6	3	8	1	64	30	42	9	1	0	1	1
52548	GGGUCCUUCGGGGUGGGUCACACUGGG	27	27	4	3	7	1	48	22	33	3	1	0	0	1
55688	GGGAGCCUGAGGGAUGGGAGCCAGGG	26	26	4	3	7	2	57	15	30	7	1	0	1	1
55921	GGGCUGAAGGGGCACAUGGGACUUGUGGGGACUGGGGG	38	38	5	3	7	5	55	13	36	0	1	0	1	1
60100	GGGGCUCGGCGGGCCCGGCCGGGGGGCGGGGG	32	32	4	3	10	3	68	28	50	9	1	0	0	1
60142	GGGCUCAGGAGGGUGGGGGCACCCUGGGCAGGGGCCUCUGAGGGGCCAGCCUGGGGG	57	43	4	4	12	7	54	24	36	8	1	0	0	1
60883	GGGCCCACGUGGGGAGGGGCCCAGGGUCCGGGAGGCGGGG	40	40	6	3	8	2	60	25	40	12	1	0	1	1
64007	GGGCAUCCGAGGGCCUGGGGUUGGGAGGUGAGGG	34	34	5	3	7	2	58	14	35	5	1	0	1	1
65017	GGGUGAGUGGGCCAGUGGGACCUGGG	26	26	4	3	5	4	57	15	30	7	1	0	1	1
65027	GGGCCUCGGGAACAUGGGACACGGGGG	27	27	4	3	6	4	51	22	37	3	1	0	1	1
65475	GGGGGCGGCGGCGGGCGGCGGCGGGCGCGCGGGGUGCGGGCCGGCUCGGG	50	50	6	3	9	3	68	28	40	2	1	0	0	1
65541	GGGGAGGCUGGGGGCCUUGCGGGGUGAGGCAGGGCAAGGG	40	40	5	3	8	3	62	15	40	2	1	0	1	1
65731	GGGGGGUACUCCUGGGCUUGGUGGGUGGG	29	29	4	3	10	1	58	13	41	3	1	0	0	1
66316	GGGCCCACUUGGGGCCACUGGGCAUGGGCUGUGGGAGGG	39	39	6	3	8	1	51	23	33	7	1	0	0	1
68353	GGGUCCGCGCGGGGGCCUGGGGUCCGGGCGAAGGGCCGGGG	41	41	6	3	9	3	60	26	39	9	1	0	1	1
68415	GGGAGACCGGGCGGGGGCCGGCGGGG	26	26	4	3	6	3	69	23	46	7	1	0	0	1
68519	GGGCACAGGGAGGUGAGGGAUCAGGAGGGGCAGAUGGG	38	38	5	3	8	4	57	10	34	0	1	0	0	1
68617	GGGUGCAGGAGGGUUGGGCAGAGCUGGGGGG	31	31	4	3	10	2	64	9	38	0	1	0	1	1
69514	GGGGCUGAGGGCGCGGGGCGGGCCCGGCGGGG	32	32	5	3	7	1	68	25	43	6	1	0	1	1
70030	GGGGGAAUUGGGGGGGAUUUCCAGGGUCCUUGUGGG	36	36	5	3	7	1	52	11	38	5	1	0	0	1
70326	GGGGGCGGCGGGGCCCGGGGGCCCGGG	27	27	4	3	7	3	70	29	51	14	1	0	1	1
71988	GGGCAGUGGGGCCCUGGGCCUGGG	24	24	4	3	5	3	58	25	37	12	1	0	0	1
73963	GGGCCGCGGCGGGCGGGGAGCCGGGCGGG	29	29	5	3	7	1	68	27	41	6	1	0	1	1
76015	GGGGCCUGUCAGGGAAGGGCAAUAGGGG	28	28	4	3	8	2	53	14	35	3	1	0	1	1
76216	GGGGCCUGUGGGGGCCGGUGGGAACAAGGGAAGGG	35	35	5	3	8	2	60	14	40	5	1	0	1	1
77246	GGGUCGUGGGAACCGCUGGGCAGGGGGCGGCGGGG	35	35	5	3	7	4	62	20	40	2	1	0	0	1
78120	GGGCUCUGGGUCACUGCGGGUGCGGGUGCGGGUGCGGG	38	38	6	3	7	3	57	21	31	0	1	0	0	1
79196	GGGAUUCGGGCCUGGGCUCCUGGGCUGGGAGUGAGAGGG	39	39	6	3	7	2	53	17	30	5	1	0	0	1
79855	GGGCCGCGCGGGAGGGGGUGGGGCCUCGGCGGGG	34	34	5	3	8	2	67	23	44	5	1	0	0	1
79900	GGGCAUCACAGGGUUCCAUUGGGAGGG	27	27	4	3	7	1	44	18	29	3	1	0	1	1
79956	GGGACCACCCGGGUGGGAGAAGGGG	25	25	4	3	7	1	56	20	36	12	1	0	1	1
82092	GGGUAAGUGGGUUCGGGUCGGGCCUGGGAGCGCCGGGCACCGGG	44	44	7	3	6	2	54	22	31	6	1	0	0	1
83958	GGGGCGGCGAGGGAGGUGGGCCAACUGGGCCGGCGGGGG	39	39	5	3	7	4	64	20	41	5	1	0	1	1
84818	GGGAUCCCGGGGCCCAGGGCGGG	23	23	4	3	6	1	56	30	39	17	1	0	1	1
84951	GGGCCGGGCUCGGGCCGCCGGG	22	22	4	3	5	2	59	36	36	13	1	0	0	1
85033	GGGGGCGGCCGGGCCCGGGCCGCGGGAGGGG	31	31	5	3	7	2	67	29	45	12	1	0	0	1
85226	GGGCUCUGGGCCCCACAGGGAGGG	24	24	4	3	7	1	50	29	33	12	1	0	0	1
85419	GGGAGGGAGUGCUGGGCCCAAGGGCGAUGUAGGG	34	34	5	3	7	1	55	14	29	5	1	0	1	1
85736	GGGGGGCAAGGAGGGGAGUAGGGCACUGUGGG	32	32	4	3	10	4	62	9	40	0	1	0	0	1
85954	GGGCCUGGAGGGGCGGGUCGGGCCCCGGG	29	29	5	3	7	1	62	27	41	13	1	0	1	1
86617	GGGUGACGGGCAGGGCCCCAGGGG	24	24	4	3	6	2	58	25	37	12	1	0	1	1
86715	GGGGUAAACAGGGGAGAGCAGGGGAGAGCCAGGGAGAGCAGGGGAGAGCAGGGGAGUGUGGG	62	62	7	3	8	5	58	9	30	1	1	0	0	1
87022	GGGUGGCCCUGGGGCUGGGGAGGGAAGAGCAGGGG	35	35	5	3	8	1	62	14	40	5	1	0	0	1
87692	GGGACCACAGGGAUCCAUUGGGAGGG	26	26	4	3	7	1	46	19	30	7	1	0	0	1
88060	GGGAAUUGAGGGAGCAAGGGAAUUUCAGGGGG	32	32	4	3	9	5	50	6	31	0	1	0	0	1
89245	GGGGAGGGACCCCGGGCCAGUGGGCCUGGGCGGG	34	34	6	3	5	1	58	26	38	14	1	0	1	1
89461	GGGUGAAGGGACUAGGAGGGAACAGGGCAGAGCUGGG	37	37	5	3	7	4	54	10	29	0	1	0	0	1
89587	GGGUGUGGGCACCGCAGGGCAGGGGCCGGGGCAGAUGGG	39	39	6	3	7	3	58	20	35	5	1	0	1	1
89811	GGGCAGGCAGGGUGCCCUCGGGGGCAAGGGGGGAGGGG	38	38	5	3	9	2	63	18	44	5	1	0	0	1
90073	GGGCCGGGCCCGCGGGGAGGGGCGGUGAGGG	31	31	5	3	6	2	67	22	41	9	1	0	1	1
90176	GGGCGGGACCCUGGGGCCUCAGGG	24	24	4	3	6	1	54	29	37	12	1	0	0	1
90621	GGGGUGUCCAGGGCCUGGGGGCAGGGAGAAUGGGG	35	35	5	3	7	2	60	14	40	5	1	0	1	1
90805	GGGCUUGGGACUGGGAGCGGGGCGCGGGCAGCGGGACCGCCGGG	44	44	7	3	6	3	59	25	34	4	1	0	0	1
90857	GGGCACAAGGGUCCAAGAGGGGCAGGG	27	27	4	3	8	2	51	18	33	3	1	0	1	1
92078	GGGGUGAGCAAGGGGACCCGGGGAGGG	27	27	4	3	9	1	62	14	40	7	1	0	1	1
92160	GGGAGUGGGGUGAUCCCGGGCUAGGGG	27	27	4	3	7	4	59	14	37	7	1	0	0	1
92349	GGGGGCAAGGUGGGUGGGCCCAGAGGG	27	27	4	3	8	1	62	14	40	7	1	0	0	1
93883	GGGCUUUUAAGGGGAACCCAGGGAGGG	27	27	4	3	8	1	48	14	33	7	1	0	0	1
95134	GGGGCUGGGCCUGGGCCUGGGCCUGGGAAGGCCCGGGG	38	38	6	3	8	3	57	26	39	13	1	0	1	1
95912	GGGGGGUACUGUGGGGAGCCAGAGGGCAAGGAGGGGGG	38	38	4	3	10	7	63	10	42	2	1	0	0	1
96645	GGGUACCCUGGGUAGGUAUGGGAUGGG	27	27	4	3	7	2	51	11	33	7	1	0	0	1
98720	GGGCGGGGGCCGGGCGUGCGGGCGCCCCGGGAGCGGGG	38	38	6	3	6	2	65	28	39	10	1	0	0	1
101676	GGGAACCGGGCUCCGGGUUGUGGGGG	26	26	4	3	6	4	57	19	38	7	1	0	1	1
101909	GGGCCGGGGGCGGGGGUCUCCCGGGG	26	26	4	3	7	3	65	26	50	11	1	0	1	1
101929	GGGGCCUAUUGGGCAUUCGAGGGGAGGG	28	28	4	3	8	1	53	14	35	3	1	0	1	1
102101	GGGAGGGGAAGUGCAGGGGCCCAGGGG	27	27	4	3	8	2	62	14	40	7	1	0	1	1
102705	GGGCCCGGGGAGUCGGAGGGGAAUGGG	27	27	4	3	8	3	62	14	40	7	1	0	1	1
102902	GGGGCCGGGGCUCCAACGGGAAGGGG	26	26	4	3	7	3	57	23	42	7	1	0	0	1
103271	GGGCGUUGCAGGGGAUUCGAUGGGGGCAGCAGGGGUGUGAGGGAGACAGGGG	52	52	6	3	9	5	57	11	32	0	1	0	0	1
103703	GGGCAUGUGGGCGGCCGGGCGGGCGGGCAGCCCAGGG	37	37	6	3	7	1	59	27	35	8	1	0	1	1
104182	GGGGUGGGUUUCUGGGAGUCCCUGGGG	27	27	4	3	8	2	55	14	37	7	1	0	0	1
104272	GGGGAGGGGCAUGGGGAGCCCCGGGAUGUAGGGGG	35	35	5	3	7	3	62	14	42	8	1	0	0	1
104433	GGGGGCGGCGGGGGCGGGCGCCUCGGGG	28	28	4	3	8	1	71	25	50	3	1	0	1	1
104460	GGGCUGGAGGGUGGAGGGAUUUGGGCCCGAGGG	33	33	5	3	5	4	60	12	36	6	1	0	1	1
104836	GGGCUGCCCCGGGCCGGGGAGGG	23	23	4	3	7	1	60	30	39	17	1	0	0	1
105650	GGGGCUGGGUCCCAGGGUGCCGGG	24	24	4	3	5	3	58	25	37	12	1	0	0	1
105751	GGGCCCUCGGGGUGGGCUCCGGGCCGGG	28	28	5	3	6	1	57	32	39	14	1	0	1	1
105840	GGGCCAGGGUUCGCACGGGCCGGG	24	24	4	3	7	2	54	29	33	8	1	0	0	1
107112	GGGCCUUGUGGGCGGAGGUGGGGUGGUGCGGGG	33	33	4	3	8	6	66	12	39	3	1	0	0	1
107800	GGGUCAUGGGUCCUGGGGCAAUUGUGGG	28	28	4	3	7	4	50	14	32	3	1	0	0	1
108032	GGGGCCUACCAGGGACUGGGGAGGUGGGAGGAGGG	35	35	5	3	8	4	60	14	40	5	1	0	1	1
108189	GGGCCGCCCCGGGGCAGGGUGGGCAGGGCUUUUGUGGG	38	38	6	3	8	1	55	23	34	10	1	0	0	1
108201	GGGUGAGGCCGGGGGUAACUCCGGGGGGGUGCGGGG	36	36	5	3	9	1	63	16	44	5	1	0	1	1
108309	GGGCACCAUGGGCAGGGCCCCUGGGUGGG	29	29	5	3	6	1	51	27	34	13	1	0	1	1
108678	GGGCAGGUGGGAGUCAGGGACAGGGGCACACAGGG	35	35	5	3	6	4	54	17	34	0	1	0	0	1
108980	GGGGAGGGCCCAGGGCACGCUGGGG	25	25	4	3	7	2	60	24	40	8	1	0	0	1
109438	GGGAAACUGGGGCUCCUAUGGGCUGGG	27	27	4	3	7	2	48	18	33	3	1	0	1	1
110521	GGGGCAGGGAGCCCGGGGUGUUGGGGUGCAGGAGGG	36	36	5	3	7	3	63	13	38	5	1	0	0	1
110619	GGGCCCGGGCGGCGCGGGCGGGG	23	23	4	3	6	2	69	30	43	8	1	0	1	1
113156	GGGGGCUGGCUGGGUCGGGGGAAUUAGGGUCCUUUGGG	38	38	5	3	8	4	55	13	39	2	1	0	1	1
113206	GGGCCGGGCACAGGGCCGGGCACAGUGGG	29	29	5	3	6	2	55	27	34	6	1	0	1	1
113561	GGGCCACACAGGGAGGGUCACACAGGG	27	27	4	3	7	1	44	25	29	3	1	0	0	1
113633	GGGGAAAAGGGUGGCCCGGGAAGCGGG	27	27	4	3	6	4	59	14	37	7	1	0	0	1
113674	GGGCGGGGCGCAGGGACUCCCGGG	24	24	4	3	6	2	58	29	37	8	1	0	0	1
114490	GGGGGCCCCGGGUGCGGGCCGGAGGGCGGGGGCCGGCGCGGG	42	42	6	3	7	3	66	28	42	11	1	0	1	1
114552	GGGCCGGGGCGCCCCUGGGAGGGUCGGGCUUCAAGGG	37	37	6	3	7	1	54	27	35	10	1	0	0	1
116948	GGGCUGCUGAGGGCAGCUCCGGGUCAGGGGCGGGACGGG	39	39	6	3	7	1	56	23	33	2	1	0	1	1
116971	GGGGGCAACGGCGGGGGCGGCGGCGGGGGCCCGGG	35	35	4	3	11	3	68	25	48	5	1	0	1	1
117073	GGGAGGAAGAGGGUGUAGCGGGAGGAAGGGCAUAGCGGGAGGAAGGGCAUAGCGGG	56	56	7	3	7	5	57	8	30	0	1	0	1	1
117723	GGGUCUCCACGGGGCUCCACGGGGCUCCACGGGGCUCCACGGGG	44	34	4	4	6	6	43	36	31	9	1	0	0	1
117995	GGGGCCUCACCGGGCGCUGGGAGGGGCUGGGCCCUGGG	38	38	6	3	8	2	55	28	36	10	1	0	0	1
118116	GGGAUGGGACGGGCCACCCCGGG	23	23	4	3	7	2	52	30	34	17	1	0	0	1
120058	GGGGAGGCGGGGAGGCCGGGGCUCCGGG	28	28	4	3	6	4	67	21	46	7	1	0	0	1
120119	GGGCCCCGGGGGCGGAGGGCGGAGGG	26	26	4	3	6	4	69	23	46	11	1	0	0	1
120520	GGGCCGGGGCCGCCGAGGGCGGGUGGGGGCCGCUUGGGAGUCCAGGG	47	47	7	3	7	1	59	25	36	10	1	0	1	1
120902	GGGGGCACGCCUGGGCGAGAGGGAGAGCGGGCUCUCCAGGGCAAGGGGAGCGGGAUAUGGG	61	61	8	3	9	3	54	19	31	3	1	0	0	1
121771	GGGGACCCUUAGGGGCAGGAGGGAACAGGGGGAGGG	36	36	5	3	9	1	58	13	41	5	1	0	1	1
122237	GGGGACCGCGGGCUCCGGGCAGGG	24	24	4	3	6	2	58	29	37	8	1	0	0	1
122790	GGGGACUUAUGGGAUGGGAGGGGCCUCCUUGGG	33	33	5	3	7	2	51	15	36	6	1	0	0	1
122799	GGGGGCCGCAGGGUGGCGUGGGCGGGCCGGAGGG	34	34	5	3	7	1	67	20	41	5	1	0	0	1
122853	GGGUGGGCCGCCGGGACUCAGGGGG	25	25	4	3	7	1	60	24	40	8	1	0	1	1
123735	GGGUUCUUGGGCCUUUGGGAGCAUGGG	27	27	4	3	5	5	48	14	29	3	1	0	0	1
123869	GGGGGCCAUGGGCCAAGGGAUGUGGGUAGGUGGG	34	34	5	3	6	4	58	11	38	5	1	0	0	1
125122	GGGGGUAUUUCAGGGUUGAUAGGGACAUUGGG	32	32	4	3	9	5	46	6	31	0	1	0	0	1
125575	GGGCCCCAGGGAGAGGGCAGAGGG	24	24	4	3	5	3	58	20	33	12	1	0	0	1
127403	GGGCCCGGGGCGUCGCGGGGCCGGGGGCGGG	31	31	5	3	7	1	67	29	45	9	1	0	0	1
130679	GGGGAGCUUGGGGGCCAGGCUGGGCCUGAGGGGUGGGG	38	38	5	3	8	2	63	15	42	5	1	0	1	1
130763	GGGCAACGGGCGGUGGGCGGCGCGGG	26	26	4	3	6	4	65	23	38	0	1	0	0	1
132182	GGGGCCUGUCAGGGGGUGGUGGGCUAUGGAGGGGG	35	35	4	3	10	4	62	11	42	2	1	0	0	1
132636	GGGGACCCCAGGGACGGCGGGGCCAGGGAGCCGGGAGGG	39	39	6	3	7	1	58	25	38	12	1	0	0	1
132985	GGGCCGAUGGGGGCAGGUGAGGGUGGAGUUGGGG	34	34	4	3	8	7	64	8	38	2	1	0	1	1
133722	GGGGCCUGGGAAGCGGGAAAGCUCGGG	27	27	4	3	7	4	55	18	33	3	1	0	1	1
134312	GGGAAAGGGGAAAACCUGGGAAUUUAGGGAUGUGGG	36	36	5	3	7	4	47	5	30	2	1	0	1	1
134447	GGGAUAAAUAGGGGCAGAGGGGACUUUUAGGG	32	32	4	3	8	5	46	6	31	0	1	0	0	1
134918	GGGCCUGGAAGGGAGGGGGUCCGGGACAUGAGGG	34	34	5	3	7	3	58	14	38	5	1	0	1	1
135107	GGGUUCAUCUGGGACAACUGGGCAGGGGG	29	29	4	3	7	4	48	17	34	0	1	0	1	1
136758	GGGUUUUACUGGGUGAAAAGGGAAAGAAUGGGAAACGGG	39	39	5	3	7	4	43	5	25	0	1	0	0	1
137360	GGGGCCGGGUGCUGGGCGGUGGGGGCCUGGGCAUUCCCGGG	41	41	6	3	7	3	58	24	39	9	1	0	0	1
137373	GGGUACACGGGAUUGGAUGGGGCCAGGG	28	28	4	3	8	3	53	14	35	3	1	0	1	1
137834	GGGCCCAAGGGAAGCAGGGAGAUGGG	26	26	4	3	5	4	53	15	30	7	1	0	0	1
138700	GGGAACGGGCCGGGCCCCGGGGG	23	23	4	3	6	2	60	30	43	17	1	0	0	1
140325	GGGUGCCUGGGUGGGACUCUGGGUGCCUGGGUGGGACUCUGGGUGCCCCGGG	52	52	8	3	6	1	51	23	30	9	1	0	0	1
140680	GGGUGGGCCCAUGGGGUAGAUCUGGGG	27	27	4	3	8	1	55	14	37	7	1	0	1	1
141472	GGGGUGGGAGGGCCAGAAUGGGGGGCCGCACUGGGGG	37	37	5	3	10	1	62	16	43	5	1	0	1	1
141878	GGGGCCCUGGGAGUGGGGUGGGCCAGGGCCCCCAGGG	37	37	6	3	6	1	56	27	37	18	1	0	0	1
142569	GGGCCGCCCGGGCGGGGCAGGGG	23	23	4	3	6	2	65	30	43	13	1	0	0	1
142804	GGGGUUCAAAGGGCAGAGGGUGUGAGGGGCAGCAGGG	37	37	5	3	7	4	56	10	32	0	1	0	0	1
142908	GGGCGGCUGGGAGCCCCGGGGCAGGGCCAGGGCCAGGGGG	40	40	6	3	7	2	60	27	40	12	1	0	0	1
142949	GGGCGUUGCAGGGGCUGGGGCCCAGAGGGUGGGGGG	36	36	5	3	8	3	63	16	41	5	1	0	0	1
143079	GGGGUCACGGGUGCCGGGUCCGGGG	25	25	4	3	5	4	60	24	40	8	1	0	0	1
143125	GGGUGCCGGGCCAGGGGCCACGGGCUGCAGGGGAGCGGGUGCGCAGGGGG	50	50	7	3	8	3	60	24	36	6	1	0	0	1
143265	GGGGGUGGGCCAGCUCGGGCCAGGG	25	25	4	3	7	3	60	24	40	8	1	0	1	1
144307	GGGAUUGGUGGGAUCGAGGGCAGUAGGGCAACAGGGGG	38	38	5	3	7	5	55	10	34	0	1	0	0	1
144374	GGGGCCGGGGCUUGGGACACCUGGGG	26	26	4	3	7	3	57	23	42	7	1	0	0	1
144479	GGGGAUGAGGGUGCGCGCGGGGAAGAGGGUGCGCGCGGGGAUGAGGGUGCGCGCGGGG	58	58	7	3	8	4	63	15	31	0	1	0	0	1
145542	GGGUAGGUGGGUAGGGGGGAUGUAAGGGAGGACAGGGCCUCUGUGGG	47	47	6	3	7	5	57	8	36	2	1	0	0	1
146441	GGGCGGCUGCGGGGGGCCGGGCGGCGGCGGGCGCCUGGGCGGGGACAGCCCGGG	54	54	7	3	10	2	62	29	38	7	1	0	0	1
147738	GGGGGCGGCCGCGGGUGGGCGGGUGCCGCGGGCCCGGG	38	38	6	3	9	1	65	28	39	10	1	0	0	1
147917	GGGGCCGGGAGCCUCGGGGCUUGGG	25	25	4	3	7	3	60	24	40	8	1	0	1	1
148068	GGGGCAGGGAAUCCGGGCACGGGGUGGGCGCCGGGCCCUGGGGUCCUCAGGGACUGGG	58	58	9	3	6	1	53	25	36	8	1	0	1	1
148120	GGGAGGGUCCCUGUGGGUGGCCAGGGUGGAGGGG	34	34	5	3	7	1	61	14	38	8	1	0	1	1
149060	GGGGUUGCCAUGGGCUUCUGGGCUGGG	27	27	4	3	8	2	51	18	33	3	1	0	1	1
150475	GGGGGCCUGGGAAGACCGGGCUGGGCCAGGGCAUAGGG	38	38	6	3	6	2	55	21	36	7	1	0	1	1
151913	GGGCUGGGGUGGAGCGGGAGGUGGGGGAGCCCAUGGG	37	37	5	3	7	3	64	13	40	5	1	0	1	1
153097	GGGGCGGGGCUGGGCUUCGGGCAGCGGGGCGCCCUGGG	38	38	6	3	6	2	60	26	39	5	1	0	1	1
153300	GGGUUCCGGGGUGGGAGGGGCCUCCCUGGG	30	30	5	3	7	1	56	23	40	13	1	0	0	1
153603	GGGUGAAGAGGGUGCCCAGGGUGAGGG	27	27	4	3	6	3	59	11	29	7	1	0	1	1
155192	GGGGUGCCCGGGCGGGGCAGGGCAGGGCAGCCCCGGG	37	37	6	3	7	2	59	29	37	13	1	0	1	1
155374	GGGCCAGGGAGGGCCAGGGAGCGCCAGGGAGGGCCAGGGAGCAUCAGGGAGGGCCAGGGAGCACCAGGGAGGGCCAGGGAUGGCCAGGGAGCACCAGGGAGUGCCAGGGAGGGCCAGGG	119	113	12	3	11	3	52	22	31	9	1	0	0	1
155415	GGGGCCACGGGCGGGCGGCCGGGG	24	24	4	3	6	1	66	29	45	8	1	0	0	1
155953	GGGCCUCCCGGGCGGGGCCGGGCUAGGG	28	28	5	3	6	2	57	32	39	14	1	0	1	1
156595	GGGGGCCGGGCCGGGCCGGGGCCGGGGCCAGGGCGCGCGGGGG	43	42	4	4	12	2	67	30	46	11	1	0	1	1
156812	GGGCAGAACUGGGGUGCAGAGGGAUGGAGGGGCCAUCAUGGGCAGAAGUGGGUUGCGGAGGGGUGGAAGGG	71	71	8	3	8	5	54	11	30	1	1	0	0	1
157182	GGGCGGCGGGCAGGGGGCGCCGGGCGAAGCGGGACCGGG	39	39	6	3	6	3	64	25	38	5	1	0	0	1
157297	GGGGAGCCCAUGGGUGGAAGGGCGGGG	27	27	4	3	8	2	62	14	40	7	1	0	1	1
157395	GGGACCCCGGGGUCAGGGUCGGGGGUUCCGGGCUUGGGG	39	39	6	3	6	3	56	23	41	10	1	0	0	1
157411	GGGGAGGGAAGGCGAGGGUCCCAGGGG	27	27	4	3	7	2	62	14	40	7	1	0	1	1
157557	GGGCCAGGGGCUGGAGGGACCGUGGGCAGUGGGCAGUGGG	40	40	6	3	5	4	60	17	35	5	1	0	1	1
157615	GGGCGGGCUGGGAUGAGAGGGUCCGGGGCCUCCCCGGGGCGGGGGUCGUGGCGGGUCCCGGGGCCUCCCCGGGGCGGGGGUCGUGGCGGGCCUGGGG	97	97	12	3	8	3	57	27	38	12	1	0	1	1
157803	GGGGCCUGGGGUGGAGGGCAGGGGCGGCCCUGGG	34	34	5	3	7	3	64	20	44	8	1	0	0	1
158289	GGGCGCGGGCGGGGGUCCCAGGGACCGGG	29	29	5	3	5	3	62	27	41	10	1	0	1	1
160018	GGGGUCCCAUGGGAAGUCAGGGUGGGG	27	27	4	3	7	2	55	14	37	7	1	0	0	1
160062	GGGGCAGAGGAGGGGGGCCAGGCUGGGUGGCUUAGGGG	38	38	4	3	11	7	63	13	42	2	1	0	0	1
160185	GGGGGCGGCGGGCGCGGGCCCGGGGCGGCCCGGGCGGUGGGG	42	42	6	3	6	3	69	28	45	9	1	0	0	1
160291	GGGACUGCGAGGGUCUGGGGCCAAGGG	27	27	4	3	7	4	55	18	33	3	1	0	1	1
160399	GGGCGGGGGGUGGGGAACAUUUGGGACCCUGUGGG	35	35	5	3	7	2	57	14	40	5	1	0	0	1
160704	GGGCGGGAGCUGCGGGCGCUCGGGGG	26	26	4	3	7	1	65	23	38	0	1	0	0	1
160765	GGGUGACCGGGCGGAGGGGGAUGCUGGGG	29	29	4	3	6	5	65	13	41	3	1	0	1	1
160995	GGGUCCAAGGGCAGGGCAGCAAUGGGG	27	27	4	3	8	2	51	18	33	3	1	0	1	1
161165	GGGUAAGGGGUGGGAAUUGAGGGGCCCAGCUGGG	34	34	5	3	7	1	55	11	35	5	1	0	0	1
163706	GGGCCCCGCGGGCUCCGGGGCGGGCGGG	28	28	5	3	6	1	60	35	39	14	1	0	1	1
163770	GGGGACCUAGGGCCCCUGGGAGGG	24	24	4	3	6	1	54	25	37	16	1	0	0	1
164038	GGGGCCAGGGCCUGGGAGAUGGGAAGAGCGGGCGGCAGUGGGGACCCUGGG	51	51	7	3	8	3	56	19	33	7	1	0	0	1
164923	GGGCCACGGGCUGCCGGGGACGGG	24	24	4	3	6	2	58	29	37	8	1	0	0	1
165173	GGGAGAUGGGGCCCGGGCCUGGGAAGGGGCCCUGGG	36	36	6	3	5	3	58	22	38	13	1	0	1	1
165197	GGGGCCCUGGGCUGGGGAAAAUGUGGG	27	27	4	3	7	3	55	14	37	7	1	0	0	1
165820	GGGCCGCGGGCGCGCCGGGGCGAGGGGCGGGCCCGCGCGGGGGAUUCGGGGCUCCGCGGG	60	35	4	4	12	3	60	31	35	8	1	0	0	1
166082	GGGAGGCCAGGGCCGCGGGCGGGGGG	26	26	4	3	6	4	69	23	46	7	1	0	0	1
166168	GGGCUGCAGGGAGGAGGGCGUGUGGGAGCACUGGG	35	35	5	3	6	4	60	14	31	0	1	0	0	1
166290	GGGACAGUAUGGGAUCAGGGUAUGGGGUAUCUUUGGG	37	37	5	3	7	4	45	8	29	0	1	0	0	1
166367	GGGGCCGUGGGGCCAGGGCCGGGCCGGGCGAGCAGGG	37	37	6	3	6	2	62	27	37	10	1	0	0	1
166858	GGGCCAUCCUGGGAUGGGGCACCACAGGGAGGGAGGG	37	37	6	3	7	1	51	21	35	8	1	0	1	1
167362	GGGGGAAGGGCCCGGGACUCAAUGGGG	27	27	4	3	8	3	55	18	40	7	1	0	1	1
168089	GGGGGGCUGGGUUUACCCGGGAGUGGGGACAUGGG	35	35	5	3	7	4	57	14	40	5	1	0	0	1
169161	GGGGCCGGGUCGACCUGGGGGGGAUCCUGGG	31	31	5	3	7	1	58	22	41	9	1	0	1	1
169896	GGGGUGUUGGGAAGGGCCGGCCAGGGG	27	27	4	3	8	2	62	14	40	7	1	0	1	1
170000	GGGACCCCAAGGGCGGGCUCAGGG	24	24	4	3	7	1	50	29	33	12	1	0	0	1
172958	GGGCAGCGCCGGGGCGGGCGGGGGCCCGGG	30	30	5	3	8	1	66	30	43	10	1	0	0	1
174880	GGGGAGCAGAGGGCCCUGGGGUGAGGG	27	27	4	3	7	3	62	14	37	7	1	0	0	1
175082	GGGGGACUGGGUGGAAGGGAGAAAUGGGAGCCAAGGG	37	37	5	3	6	5	56	8	35	2	1	0	0	1
175514	GGGCGCGGCCGGGCGGGGAAGCCAGGGGCGGAGGGGG	37	37	5	3	7	2	67	21	43	5	1	0	0	1
175524	GGGAGCCGGGCAGCGCGGGUCCGGGCGAGGAGGGCGGGGACCGGG	45	45	7	3	6	2	62	24	35	6	1	0	0	1
177590	GGGGCAGAUGGGGAGGGGAGCCCAGGG	27	27	4	3	7	2	62	14	40	7	1	0	1	1
178011	GGGGUGGGUUUGCGGGCGCGCUCGGGGACCCCCGGGGUGAGGGCGGG	47	47	7	3	8	1	59	23	36	8	1	0	1	1
178298	GGGCCCCAGGGCUGGGCCCCAGGGCGGGAAGGG	33	33	6	3	5	1	54	30	36	18	1	0	0	1
178561	GGGCGGGACCGGGCCCCGGGCCGGGGG	27	27	5	3	4	1	62	33	44	18	1	0	1	1
178887	GGGACACGGGCUGAAUGGGCGAGGGGCGUUGGUGGG	36	36	5	3	7	4	58	13	33	0	1	0	0	1
179034	GGGUCGGGACGCCGGGCUCCAGCGGGCCCGGGAAGGGGUAGCGGG	45	45	7	3	7	2	55	26	33	8	1	0	0	1
179802	GGGACGGCGGGGGGCGCUGCGGGCCGGGCGGCGGGGGCGGCCCGGG	46	46	6	3	8	2	67	28	43	6	1	0	1	1
180687	GGGGGAGCCGGCGGGGAAAGGAGGGCGGCGGG	32	32	4	3	10	4	68	15	43	3	1	0	1	1
181254	GGGUUUUAUUGGGUGAAAAGGGGAAAACAGGG	32	32	4	3	7	6	43	3	28	0	1	0	1	1
183045	GGGUAGGGGUAGCCUUGGGUCCUGGGG	27	27	4	3	7	3	55	14	37	7	1	0	0	1
183614	GGGGCUGCUCCGGGCCAGGGGCAGAGAGGGCUGGGUAGAGUGGGGCCGGG	50	50	7	3	8	2	58	20	34	6	1	0	0	1
183949	GGGGGAGGGCGCGAGGGCCGGCGGGCAGGCGGG	33	33	5	3	5	3	69	21	42	3	1	0	0	1
184200	GGGACUCGGGAAGGAAGGGUGGGGGGCCACUGAGGG	36	36	5	3	7	4	58	13	38	2	1	0	1	1
184209	GGGCUUGCCAGGGGCUGGGGGAAGAAGGGAAUUGGG	36	36	5	3	8	4	55	11	36	2	1	0	1	1
184653	GGGCCAGGCCGGGCCGGGCGGGGCGCGGGG	30	30	5	3	7	2	66	30	43	10	1	0	0	1
184666	GGGUGGGGGAAGGGACCUGGGCUCCUAAGGGAACCAUGGGG	41	41	6	3	7	2	51	17	36	7	1	0	0	1
184695	GGGGCGGGGAGGGAGCCCGGGAGGCACCGGG	31	31	5	3	7	1	64	22	41	9	1	0	1	1
184761	GGGCGGCCGGGCGGGCACCAUGGG	24	24	4	3	6	1	58	29	37	8	1	0	0	1
184832	GGGCCUGGGACAGGCCGGGACACAGAGGGCGGGGGAACGGG	41	41	6	3	7	3	56	21	36	4	1	0	0	1
184885	GGGGCCGGGGCAGCGCCGGGCGAGGGCGAGGGCGCGGG	38	38	6	3	7	3	65	26	36	5	1	0	0	1
184958	GGGCCAAGCAGGGUCAAGGGCAAGGGGAAGUGGG	34	34	5	3	7	4	52	14	32	2	1	0	0	1
186789	GGGAGGUGACGGGAGCUGGGGUUACGCGGGCAGGCGGGGG	40	40	5	3	7	5	62	15	37	0	1	0	0	1
186898	GGGACAGGGGAGACAGAGGGCUCCGGG	27	27	4	3	7	4	55	18	33	3	1	0	1	1
188021	GGGAAAGUUAGGGUUAGGGCCCGAGGG	27	27	4	3	7	3	51	11	29	7	1	0	0	1
188060	GGGACCCUGGGCUUUCUGGGGGCGGUGAGGGUCAUGUCGGGGACUAAGGGGGGCGCUUGGGG	62	62	7	3	8	5	53	17	35	3	1	0	0	1
188891	GGGCCAGAGUGGGGCCAUGGGUGGGGG	27	27	4	3	8	3	62	14	40	7	1	0	1	1
189949	GGGCCGGCACGGGUUCUGGGAGGGCACGGGCUUGUCGGG	39	39	6	3	7	1	53	23	33	2	1	0	1	1
190254	GGGUUAGGGUGCCUUUGGGAAGGGCCAUGGAGGG	34	34	5	3	7	2	52	11	32	5	1	0	0	1
190482	GGGGAGGGACAAUCCGGGGAACUGUGGG	28	28	4	3	8	2	53	14	35	3	1	0	1	1
190575	GGGAAAUUCUGGGCAGAAGAGGGUGGGUCCUUGGG	35	35	5	3	7	1	48	11	28	2	1	0	1	1
191290	GGGGGUUUCCAGGGCCUGCGGGGAGUGGGAUGGGG	35	35	5	3	8	3	60	14	40	5	1	0	1	1
191655	GGGGCCCUCAGGGCGCGGGGCGGG	24	24	4	3	7	1	62	29	41	8	1	0	0	1
191871	GGGGAGCCAGGGGGAGCGGCAGGGAAGGGCCAGGGG	36	36	5	3	8	2	63	16	41	5	1	0	0	1
192054	GGGCGCGGGGCGGCGCGGGCCGGGCGCGGGCCGGG	35	35	6	3	6	2	68	31	40	5	1	0	0	1
192055	GGGCCGCAGCGGGCCGGACCGGGGGGCGCGGGCGGGGGCGCGGGCCGGG	49	49	7	3	10	2	65	30	40	8	1	0	0	1
192209	GGGCCCCGCCGGGGCGGGCGGCGGCGGGGGCGGAGGCGGGGG	42	42	5	3	9	1	69	28	45	9	1	0	0	1
192441	GGGCACUCCGGGUGGGCUCUUUCGGG	26	26	4	3	7	1	46	26	30	3	1	0	0	1
192532	GGGUGUCCCGGGAGUGUGGGUGUCCCGGGGGCGUGGGUGUCCCGGGAGUGUGGGUGUCCCGGGGGAGUGGGUGUCCCGGGAGUGUGGG	88	88	11	3	8	3	56	18	29	11	1	0	0	1
192540	GGGUGUCCCGGGAGCGUGGGUGUCCCGGGGGCGUGGGUGUCCCGGGAGUGUGGGUGUCCCGGGGGAGUGGGUGUCCCGGGAGUGUGGG	88	88	11	3	8	3	56	19	29	11	1	0	0	1
192596	GGGCCCUGGGGCGGGCGGGCCGCCAGGG	28	28	5	3	6	1	60	32	39	14	1	0	1	1
192732	GGGGAGGGCACGGGUCCCCCGGG	23	23	4	3	6	2	56	30	39	17	1	0	1	1
192785	GGGUCCCGGGUGGGUCACGGGUCCCGGGUGGGUCACGGGCCCCGGGUGGGUCACGGGUCCCGGGUGGGUCACGGG	75	75	12	3	8	1	52	28	34	12	1	0	1	1
193905	GGGCUGGGCGGCAAGGGCGAGCCGGGCGGCGGGCCGGGGG	40	40	6	3	6	2	65	25	40	5	1	0	0	1
194296	GGGAGGGACCGCGGGAGCCCGGGG	24	24	4	3	6	1	62	25	37	12	1	0	1	1
195474	GGGAGAAUGGGGAACAGGGACAUACUGGGGGG	32	32	4	3	10	4	53	9	37	0	1	0	0	1
195997	GGGAGAUGGGGAGCCCUGGGAGAUGGG	27	27	4	3	6	4	59	11	33	7	1	0	1	1
196310	GGGGUCAAGGAGGGACAGGUAGGGAGAGGAGGGAAACAGGGG	42	42	5	3	8	6	57	7	35	0	1	0	0	1
196676	GGGGCAGGCAGGGCCGGGCCAUGGG	25	25	4	3	7	2	60	24	40	8	1	0	0	1
196875	GGGCAGGAAUGGGGCGACUAGGGCAGGGGCAGCGGG	36	36	5	3	8	3	58	16	36	0	1	0	1	1
197608	GGGCGGGGCCUGGGUCCCAGAGGG	24	24	4	3	7	2	58	25	37	12	1	0	0	1
199182	GGGAGAGGGUGCCCAGGGGCUGUGGGG	27	27	4	3	7	3	62	14	37	7	1	0	0	1
199935	GGGGAGGUGGCGGGACUCUGGGGUGACUGGGCAGGCUGGG	40	40	5	3	8	5	60	15	37	0	1	0	0	1
200467	GGGUCCGGGCUGGGCAGCCGAGGG	24	24	4	3	7	2	58	25	33	8	1	0	0	1
201382	GGGCGGGGCCAGCCGGGCCGGGG	23	23	4	3	6	2	65	30	43	13	1	0	0	1
201540	GGGCGGGGCCCUGGGCUCAGAGGGG	25	25	4	3	7	2	60	24	40	8	1	0	0	1
201722	GGGGGCGGUGGGCCCCGGGUGGCUCAGGGAGGGG	34	34	5	3	7	2	64	20	44	8	1	0	0	1
201926	GGGGACUGUCGGGAAGUGGGCGGUCCGGGAGGCGCGGGGCUGAUGGGACGUGGGCGGUCCGGGGACGCGCGGGGGAUGGCGGG	83	83	10	3	8	4	60	19	34	2	1	0	1	1
201933	GGGACGCGCGGGGGCUGGCGGGUUGUGGGCGGUCCAGGGAUGCGAGGGGGCAGCUGGGACGUGGGAGUUCCGGGGACGCGUGGGG	85	85	10	3	8	4	58	18	32	2	1	0	0	1
202038	GGGGGCUGUCGGGAAGUGGGCGGUCCGGGAGACGCGGGGCUGAUGGGACGUGGGCGGUCCGGGGACGCGCGGGGGAUGGCGGG	83	83	10	3	8	4	60	19	34	2	1	0	1	1
202200	GGGCGCCGCGGGCCGGGCGGGCGCCGGGGCGGGG	34	34	6	3	6	1	67	32	41	8	1	0	0	1
203292	GGGGAGUAGGGAACCAGGGCGGAGGGGAGACUGGG	35	35	5	3	5	5	60	11	37	2	1	0	0	1
204278	GGGCCUCUGUGGGUUGGGGAGGGGAGCCAGUGGG	34	34	5	3	7	2	58	14	35	5	1	0	1	1
205102	GGGCCGGGCCGGGCCUGCGAGGG	23	23	4	3	7	2	60	30	34	13	1	0	0	1
205424	GGGACAGUGGGGCAGUGGGAGCAAGGGAAGUCAGGGGG	38	38	5	3	8	4	57	10	34	0	1	0	0	1
206015	GGGCACCGGGGAGGGCUCCCAGGG	24	24	4	3	6	1	54	29	37	12	1	0	0	1
206741	GGGCCAGGGUGGGGCUGCCCAGGG	24	24	4	3	7	2	58	25	37	12	1	0	0	1
207304	GGGAAAAAGGGACCCGAGGGUGGAGGG	27	27	4	3	6	4	55	11	33	7	1	0	1	1
208345	GGGGCAGGGCGACGGGCAGCGCGGGG	26	26	4	3	7	3	65	23	38	0	1	0	1	1
208853	GGGGGGUAGGGCCCAAAGGGAUCAGGGG	28	28	4	3	6	5	57	14	42	7	1	0	0	1
209864	GGGCGUAGUCGGGGGCCGGGGGUGCACAGGGGAGGG	36	36	5	3	9	1	63	16	41	2	1	0	1	1
210135	GGGCCUCGGGUGCCUGGGAAUGGGGG	26	26	4	3	5	4	57	19	38	7	1	0	1	1
210765	GGGCCGGGCGCGCGGGGCGGCUGGGGGCGUGCGGGGG	37	37	5	3	7	2	70	24	43	2	1	0	0	1
210790	GGGUCGAGGGAUGCCCGGGUGCGGG	25	25	4	3	6	3	60	20	32	8	1	0	0	1
211544	GGGACCCACCGGGCGGGCAUCGUGGGUUGGGGUGGGCCUGGGCAGGCAGGGACCCACCGGGCGGG	65	65	10	3	7	1	52	27	33	10	1	0	1	1
211586	GGGUGGGAUGUGGGCCCCAGUGGGCGGGAUGUGGGCCCCAGUGGGCGGGAUGUGGGCCCCAGUGGGCGGG	70	70	11	3	7	1	55	21	31	12	1	0	1	1
211617	GGGUAUCACAGGGAGCUGGGGCAGAGGGGCUAUGGGG	37	37	5	3	7	5	54	13	35	0	1	0	1	1
212581	GGGGCCAGGCGGGCCAUGGGCUGGG	25	25	4	3	7	2	60	24	40	8	1	0	0	1
212604	GGGGGGGGCCUCCGGGCCAAGGG	23	23	4	3	5	2	60	26	47	13	1	0	1	1
213337	GGGCCCGGGGGGGCGGCCGGGCCGCCGGGG	30	30	5	3	6	1	66	33	46	16	1	0	0	1
213518	GGGCUGGGACCCCCUGGGCUGGG	23	23	4	3	7	2	52	30	34	17	1	0	0	1
213723	GGGACCUGGGACUCAGGGCAGGGGGUGACUGGGG	34	34	5	3	6	4	55	17	38	2	1	0	0	1
214107	GGGGCCAGGGCUGGCAGGGACCGGG	25	25	4	3	6	3	60	24	40	8	1	0	0	1
214555	GGGAUUGGGGAGCAACGGGCCGGGCCGGGCCUUCGGG	37	37	6	3	6	2	54	24	35	8	1	0	0	1
214645	GGGUCCCAGGGCAUGGGUCUGGGUUGUGUGGG	32	32	5	3	6	3	53	15	31	6	1	0	1	1
215088	GGGAGGGUUCCCUUGGGUAGGCUUGGG	27	27	4	3	7	1	51	14	33	7	1	0	0	1
215690	GGGUACUGCGGGGCCCUGGGCGGGG	25	25	4	3	7	2	60	24	40	8	1	0	0	1
216369	GGGGGGGUGUCCCGGGUGGCCAGGG	25	25	4	3	6	1	64	20	44	12	1	0	1	1
216410	GGGUAGCUCAGGGGAGGAGGUGGGGGUCCAGGAGGGGG	38	38	4	3	9	8	63	10	42	2	1	0	0	1
217147	GGGAUUACAGGGGGUUUGGGCCCAGGG	27	27	4	3	8	3	51	14	37	7	1	0	1	1
217802	GGGGUGGAGGUGGGGGCCACAGGGACUUGGGG	32	32	4	3	10	5	62	12	43	3	1	0	0	1
219301	GGGGGCCGGGGGCCAGGGGCCCUGGG	26	26	4	3	6	4	65	26	50	15	1	0	0	1
219317	GGGGCGCGGGACCCGCGGGAGGGAGCGGAGGGGG	34	34	5	3	8	1	67	20	41	5	1	0	1	1
219776	GGGGGGUGGGGGGCGGGUCCCCCGGG	26	26	4	3	7	1	69	23	53	15	1	0	1	1
219875	GGGAGUGGGGAACAGGGCCAAGGGAGCUCUUGGG	34	34	5	3	7	4	52	14	32	2	1	0	0	1
220644	GGGCCGGGGCGCUCCGGGACUGGG	24	24	4	3	6	3	58	29	37	8	1	0	0	1
222395	GGGAUGAUGGGAAUGACGGGGAUGACGGGGAUGAUGGGAAUCAUGGGG	48	48	6	3	7	5	52	6	31	0	1	0	0	1
222578	GGGUUUGGCGGGGGGCCUGAGUGGGAUCUGGCGGGGG	37	37	4	3	9	7	62	13	40	2	1	0	0	1
222861	GGGGGCCGCGGGCCGGGCGCGGGG	24	24	4	3	6	2	70	29	45	8	1	0	0	1
222917	GGGGGCGCUCAGGGCGUGUGGGCCGGGCAGGGGGG	35	35	5	3	8	2	65	20	42	2	1	0	1	1
222960	GGGCGGGCCAUGGGGAGACCCGGG	24	24	4	3	6	1	58	25	37	12	1	0	1	1
222995	GGGCGCGCGGGCCCGGGGGCGGGG	24	24	4	3	5	2	70	29	45	8	1	0	0	1
223479	GGGGCUGGGGUUUCUGGGCAGCCGGGGCUGGGGUGCCUGGGUGUCCGGGACUGGGAUUCCUGGGCAGCUGGGGCUGGGGUGCCUGGGUGUCUGGGGUGCCUGGGCGGCCGGGGCUAGGGUGCCUGGG	127	127	12	3	12	5	54	21	33	6	1	0	1	1
224119	GGGGCGAGGGGCUGAGAUGGGUCUUGGGGAUGUGGGGCAUGCACGGG	47	47	6	3	7	5	57	12	34	0	1	0	1	1
224168	GGGUCAGGGCCAGGGCCAGGGCCAGGGCUAGGG	33	33	6	3	3	3	54	24	36	9	1	0	0	1
224255	GGGGCGGGGUGCCUCAGGGUCCGGG	25	25	4	3	7	3	60	24	40	8	1	0	1	1
224278	GGGGGGCUUCCGGGAGGGAUGAGGAGGGGUUCCGGG	36	36	5	3	8	1	61	13	41	5	1	0	1	1
224520	GGGCGGCGGGCGCCGGGGGCCGGAGGGG	28	28	4	3	6	4	71	25	46	7	1	0	0	1
224723	GGGAAGGAGGGGCAUCCCAGGGAGAGGGGACGGG	34	34	5	3	7	2	58	14	38	5	1	0	1	1
225414	GGGAAGUCAGGGAGACCCGGGGGAGGG	27	27	4	3	8	1	59	14	37	7	1	0	0	1
226074	GGGCCGCCGGGCAGGGCCGGGCCGGGG	27	27	5	3	5	2	62	33	40	14	1	0	1	1
226285	GGGUUCCCCAGGGAGGGAUGCUGGG	25	25	4	3	7	1	52	20	32	12	1	0	0	1
227870	GGGGCCGGCGGGCCGGGGGCAGGAAGGG	28	28	4	3	6	4	67	21	46	7	1	0	0	1
228292	GGGGGCGGGGCCCACGGGCGCGGG	24	24	4	3	5	3	66	29	45	8	1	0	1	1
228349	GGGGCCUACUUGGGGGGAGGCAGGGAGGGG	30	30	4	3	11	2	63	13	46	3	1	0	0	1
229416	GGGGGGAGUAAAUGGGGAGAUGGGACCAGGG	31	31	4	3	11	4	58	6	38	3	1	0	1	1
230301	GGGGGGCGGGCGGGGACCCCCGGGG	25	25	4	3	7	2	68	28	52	16	1	0	0	1
230772	GGGCAGCCGGGCCCUGGGGCCCUCGGGCGGGAGGGGG	37	37	6	3	5	1	59	29	40	13	1	0	0	1
230945	GGGGCCCGGGCCUCUCGGGGGAGGGGGG	28	28	4	3	8	4	64	25	50	10	1	0	0	1
231097	GGGGGCAUUCCUGGGGCUGGAGGGAAGGG	29	29	4	3	10	2	58	13	41	3	1	0	1	1
231352	GGGAGCCUGGGUGGGCCUGGGCCGGGAGCCCGGG	34	34	6	3	5	1	58	26	35	14	1	0	1	1
231616	GGGCUCCAGGGCCAGGGUGUGAGGGAUGGGGAGCAGCUGGGCACUGGG	48	48	7	3	7	3	54	18	31	4	1	0	1	1
232015	GGGUGCGGGCCCGCGCGGGAGGGG	24	24	4	3	7	2	66	25	37	8	1	0	0	1
232344	GGGGGACCCCGGGUGGCUGAGGGAGGAGGGAGGGG	35	35	5	3	7	2	65	14	42	8	1	0	1	1
232643	GGGCACCCAGGGGCAUAGGGAGGGAGGAAAGGGGG	35	35	5	3	8	1	57	14	40	5	1	0	0	1
232665	GGGGCGAGGGUCCGGGUCUCCGGGG	25	25	4	3	6	3	60	24	40	8	1	0	0	1
232844	GGGCCUAGGAGGGAGACGGGCAGAGGGAGAGAGGG	35	35	5	3	7	4	60	11	31	2	1	0	1	1
233619	GGGACGCCUGGGGCCGGGGCUGGGGG	26	26	4	3	7	3	65	23	46	7	1	0	1	1
233815	GGGGACGCUGGGCCGGGCACCGGG	24	24	4	3	6	2	58	29	37	8	1	0	0	1
234502	GGGUCCCCGGGAAGGAAAGGGAGGGG	26	26	4	3	7	2	57	15	38	11	1	0	0	1
234822	GGGGGAGGCUUUGGGGUCCAGGUGGGUGUGGUAGGGG	37	37	4	3	10	7	62	8	40	2	1	0	0	1
234870	GGGGCUUGGAGGGAGCAGGGGUGUGCAGGGAGAAACGGGG	40	40	5	3	7	5	60	10	35	0	1	0	1	1
236048	GGGAGGUCUGGGUGCCCGGGGACUUGGGUUGGGGG	35	35	5	3	6	4	60	14	40	5	1	0	0	1
236730	GGGGCCGGGAAGGGUCGUCGGGGACGGGGCCCCUGGG	37	37	6	3	6	2	59	24	40	10	1	0	0	1
237058	GGGGAGGCGGGACCAGCGGGCGCCGGGGGCGGGG	34	34	5	3	6	2	67	23	44	5	1	0	0	1
237332	GGGUGGCGGGGAGGAGUGGGGAAGUCCCGGGCUGGG	36	36	5	3	7	2	63	13	38	5	1	0	0	1
237778	GGGCCAAGGGACUAGGGCUGUGGGCCAGGGGUGGCAGGGCUGGCCUGGG	49	49	7	3	7	4	55	20	34	6	1	0	0	1
238897	GGGGCCAGGGCAGCCAGGGGUCGGG	25	25	4	3	7	2	60	24	40	8	1	0	0	1
239268	GGGGGCCAAGGGGACCUGGGAUUGGGGUACAGGG	34	34	5	3	7	4	55	14	41	5	1	0	0	1
239622	GGGCGCGGGCCGGGCGGCGGCGGG	24	24	4	3	7	2	70	29	41	4	1	0	0	1
240104	GGGCAGGGGCCACUGGGAUCAUGGGCCGGGGAAAGCAGGG	40	40	6	3	6	3	52	20	35	5	1	0	0	1
240540	GGGAGAUGUGGGGGCACAAUGGGUGGAUGGGGGUGACAAGGG	42	42	5	3	8	6	57	7	35	0	1	0	0	1
241080	GGGGACACAUGGGGAUAUGGGCUUGGGAUCCUGGGG	36	36	5	3	8	3	50	13	36	2	1	0	0	1
241225	GGGGCUGCGGGCGGGAACCCAGGGG	25	25	4	3	7	1	60	24	40	8	1	0	1	1
242987	GGGGCGCGGGCGCGGGCGGCGGCGGGGCUGCGGGAGCCGCCGGGGCGGG	49	49	7	3	8	1	67	28	38	4	1	0	1	1
243446	GGGCUAGAGGGCCUGGGGCCAUGGGG	26	26	4	3	5	4	57	19	38	7	1	0	1	1
243630	GGGUGGGAACAUCAGGGCCUCUUAGGG	27	27	4	3	7	1	44	18	29	3	1	0	1	1
244745	GGGGCCUGUCGGGGGGUGGAGGGCAAAGGG	30	30	4	3	10	4	63	13	43	3	1	0	1	1
244892	GGGAGGACUGGGAGGACUGGGAGGACUGGGAGGACUGGGAGGACUGGGUGAGGAAGGG	58	58	7	3	7	6	58	8	34	0	1	0	0	1
245023	GGGCGGCGGGGCACGACCGGGGACCCCGGGCAGGGCGGGG	40	40	6	3	8	2	60	30	40	10	1	0	0	1
245782	GGGCCGCAGGGUCCGGGCCUGGGAGGGGUGUCCUGGGG	38	38	6	3	7	2	57	23	36	10	1	0	0	1
246063	GGGCAGGAGGGGGAUGGGACCCAGGGAGACAGGG	34	34	5	3	7	2	58	14	38	5	1	0	1	1
246394	GGGUCUGAGGGGGGAGGCAUGGGUGCCCAGGGGCUCUAGGGGGGAGGCACGGGUGCCCAGGGUGUCUGAGGGG	73	73	8	3	8	6	56	17	35	5	1	0	1	1
247077	GGGGUCUCCGGGGGCGGGUCCAGGGG	26	26	4	3	8	1	61	23	46	7	1	0	1	1
248324	GGGCCGGGGGCUGGCAGGGGCCUGGG	26	26	4	3	7	3	65	23	46	7	1	0	1	1
248519	GGGCCAGAGGGGCCCAAGGGAAGGGCCAGAGGGGCCGGGGG	41	41	6	3	6	2	58	21	39	12	1	0	0	1
248948	GGGGACCCGGGCGGCGGGCGGUGGGG	26	26	4	3	5	4	69	23	46	7	1	0	0	1
249228	GGGGGAGGAAGGGUGGAGGGGCCCCAGGGG	30	30	4	3	7	5	66	13	46	10	1	0	1	1
249249	GGGGGCGGGCUCCAGGGCCGCGGG	24	24	4	3	5	3	62	29	41	8	1	0	0	1
249556	GGGAACGCCGGGGCCCAGGGAGGG	24	24	4	3	7	1	58	25	37	12	1	0	0	1
250135	GGGUCAGAGGGACAGAGGGACAGAGGGAGAGGAUGGGG	38	38	5	3	8	5	57	7	31	0	1	0	0	1
250326	GGGCGCGGCGGGCCGGGCAGGGGCGAGGGGCGCCGGG	37	37	6	3	6	2	67	27	40	5	1	0	1	1
250849	GGGCAGAGGGCUGGGCUGGGCUGGGCCUCCAGGGGCACCAGGG	43	43	7	3	7	2	53	25	34	6	1	0	1	1
251214	GGGUUUCAUCGGGUGGGCCCAGCGGGACAGGGCCGGG	37	37	6	3	7	1	51	24	32	8	1	0	0	1
251279	GGGGAAGUGGGUCAGGGACUCGGGGCCCGUGGGGGG	36	36	5	3	8	3	61	16	41	5	1	0	0	1
251316	GGGCGCCGGGCACCUGCGGGAAGGGCGGG	29	29	5	3	7	1	58	27	34	6	1	0	1	1
251617	GGGCCGGCGGGUGGCGGGUGGCGGGCGGCGGG	32	32	5	3	5	4	71	21	43	3	1	0	1	1
251860	GGGCCCCGCGGGGGCGCAGCGGGCAGCGUUGGGGGGUUGGGCAGGGCAGGG	51	51	7	3	10	2	60	23	37	5	1	0	0	1
252260	GGGAGGGGGUGGCGGGACGUGCGGGCGUGCCGGG	34	34	5	3	6	3	67	17	38	2	1	0	0	1
253212	GGGUCAGGGACCGGGCCGGGCCGGGGGUGCGGGCGCGCGGGCCUACCGGG	50	50	8	3	6	2	58	30	36	10	1	0	1	1
253868	GGGCCCUGUGGGGUGGGAGUGAGUGGGG	28	28	4	3	8	1	64	10	35	7	1	0	0	1
254199	GGGGCUGGGGAGGGCCCCCGGGG	23	23	4	3	6	1	65	26	47	17	1	0	0	1
254477	GGGGUCAGGGUCAGGGGUGAGCAAGGGACAACUUGGG	37	37	5	3	7	4	51	13	32	0	1	0	0	1
254998	GGGUGCAGGGACAGGGCUGCCCGGGCUGGG	30	30	5	3	6	2	56	23	33	6	1	0	1	1
255044	GGGCCCCGGGAGGCGACGGGCCGGUGAGGGCGGCGGGGGCGGCGGGACCCCGGGUCGGGGGUCGGCGGGUGCCCGGGUCGCGGG	84	84	11	3	7	4	60	28	36	10	1	0	0	1
255711	GGGGGCAGGGGAGGGAAGGCAGGGGGAGCCCCUGGG	36	36	5	3	8	1	63	16	44	8	1	0	1	1
258206	GGGCAUAUUGGGGUUUGGGAACCCGGGAGAUGGG	34	34	5	3	7	3	50	11	32	5	1	0	0	1
258845	GGGUGUGGGGCUCCAGGGACCUGGGG	26	26	4	3	5	4	57	19	38	7	1	0	1	1
259889	GGGCAUUCUGGGUUUGUGGGUCUUUGGGGUCGAGGGG	37	37	5	3	6	5	51	10	32	0	1	0	0	1
259940	GGGCGCGGGCCCGGGGCGCGCGGGCCUGGGCGCGGGGCGGCGGCGGGGG	49	49	7	3	9	3	67	30	40	6	1	0	1	1
260584	GGGAGCGGGCCCGGCGGGAGCGGG	24	24	4	3	6	3	66	25	37	8	1	0	0	1
261980	GGGGGCCUGCAGGGACUAAUGGGAAGGG	28	28	4	3	8	2	53	14	35	3	1	0	1	1
262154	GGGAAAAGUUGGGCUGACAGGGAAGGGUUCUAGCGGG	37	37	5	3	7	2	48	10	27	0	1	0	0	1
262725	GGGCCAGGGGUUCCCCAGGGCAGGGGGCAGGGAGCCGGGGG	41	41	6	3	7	2	58	24	41	12	1	0	1	1
262813	GGGCUCGGGCCUGGGCUGGGGGCAUGGGGGAGCCCCGGG	39	39	6	3	6	3	58	25	41	10	1	0	1	1
263124	GGGGCCUGGGAGUGACAGGGGCCGGGUGGAGGAGGGG	37	37	5	3	8	2	64	13	40	5	1	0	1	1
263129	GGGGACACAGGGACACAGGGACACAGGG	28	28	4	3	6	5	46	21	32	0	1	0	0	1
263345	GGGAGGCUGGGGACCUGGGACCUGGG	26	26	4	3	6	4	57	19	38	7	1	0	1	1
265267	GGGCCCAGGGUGCCAGGGGCAGGG	24	24	4	3	6	2	58	25	37	12	1	0	1	1
266110	GGGCUGCCAGGGCCUUGGAGGGUUGGGGUUGGGG	34	34	5	3	7	3	58	14	38	5	1	0	1	1
266714	GGGAGGGAAGCCCUGGGGAAUUGUGGG	27	27	4	3	8	1	55	11	33	7	1	0	1	1
267161	GGGUUGCCAGGGCCUGGAGGGAAGAGGGAAGGGGG	35	35	5	3	6	4	60	11	37	5	1	0	1	1
268582	GGGCCCCGGGGAGCAGGGGAAGGGGG	26	26	4	3	5	4	65	19	46	11	1	0	1	1
268693	GGGCAUGGGAACCAAAGGGACCAGGG	26	26	4	3	7	3	46	19	30	7	1	0	0	1
268782	GGGUGGUGGGGGUGUGUGGGCUGGAGGGAGAGACAGGGUCCUAUGGG	47	47	6	3	7	5	59	8	34	2	1	0	1	1
269393	GGGAGGCCAAGGGAGCCAGGGUAGGGG	27	27	4	3	7	3	59	14	37	7	1	0	0	1
269964	GGGUGCUGGGUUCCCGGGAGAAUGGG	26	26	4	3	5	4	53	15	30	7	1	0	0	1
270309	GGGAGGGGCGCGGGCGAGGCGGGCCCGGGCGGCGCUGGG	39	39	6	3	7	2	66	25	38	5	1	0	1	1
271015	GGGUCCUGGGCAUGGAGGGAGUGGGGGACACAGGG	35	35	5	3	6	4	57	14	37	2	1	0	1	1
271101	GGGGAGUCCAGGGUCCUGGGAGGAGGG	27	27	4	3	7	4	59	14	37	7	1	0	0	1
271583	GGGGCUGGGCUGGCCGGGCCUGGGCACUGGGUACUGGG	38	38	6	3	6	3	55	23	36	5	1	0	0	1
271808	GGGCCUGGGCCCCGGGGCAGGGG	23	23	4	3	5	3	60	30	43	17	1	0	0	1
271892	GGGUGGGCAGAGGGAGCCUGGGGGACCCUGGG	32	32	5	3	7	1	59	18	37	9	1	0	1	1
272009	GGGGCUGCCUGGGUGGGCCUGGGGGUGCGUGGGGG	35	35	5	3	7	1	65	17	42	5	1	0	0	1
272052	GGGAACCAGGGUGGGGUGUGGGGCCUGGGCUGCCCGGG	38	38	6	3	6	2	57	21	36	10	1	0	0	1
272687	GGGGUCACGGGGUCACGGGGUCACAGGG	28	28	4	3	6	5	53	21	39	0	1	0	0	1
272866	GGGAAGGGGCGUCCAGGGCUAUUUGGGG	28	28	4	3	7	3	53	14	35	3	1	0	1	1
272989	GGGACAGGGGUCUGGGGAGCAGGGCUGGCCAGGGG	35	35	5	3	8	4	60	17	40	2	1	0	1	1
273152	GGGCACUGGGCCAGGGCCAGGGCCAGGG	28	28	5	3	4	3	53	28	35	10	1	0	0	1
273285	GGGGGAGGCGGGGUCCCGGGCUCGGG	26	26	4	3	7	3	65	23	46	7	1	0	1	1
273327	GGGCGCGGCCGGGCGGGCCGCGGGGCGGG	29	29	5	3	7	1	68	31	41	6	1	0	0	1
274234	GGGUAAAAUGGGGCUGGGACCUACUGGG	28	28	4	3	7	2	46	14	32	3	1	0	0	1
274313	GGGGCCCUGUAGGGUUGAGGGAAUGGG	27	27	4	3	8	3	55	11	33	7	1	0	1	1
275872	GGGGGGCAGGGGGCGGGCCUCCAGGGGG	28	28	4	3	8	1	67	21	53	7	1	0	0	1
276145	GGGGGAACUGGGUUCCGGGAGCCCUGGGCCGGGGCAGGGGG	41	41	6	3	6	3	58	21	41	9	1	0	1	1
276961	GGGGCCGGGCGCGGGGGGGGGGCCCGCGCGGG	32	32	5	3	7	1	71	28	50	9	1	0	0	1
278062	GGGGCCCGGGGGCGCGGGCCGGGAUGGGCUUCCCAGGG	38	38	6	3	7	2	57	28	39	13	1	0	1	1
278302	GGGCAGCCAGGGCCGCUGGGUGUGGGGCCGCCGGGAAUGGCGGGCCCGGGUGAGGGCGGGCCCGGGUGAGGGCGGGGG	78	78	12	3	6	1	60	24	35	10	1	0	1	1
278358	GGGCCGGCCAGGGCGGGCCGGGGGCGGACCCGGGCUGGG	39	39	6	3	7	1	61	30	41	12	1	0	0	1
278654	GGGGUGGCGGGCCGGGCCCCGGGGCGAGGG	30	30	5	3	5	2	66	26	43	13	1	0	0	1
278851	GGGGAGGGGCCGCGGGGACCCGGGCCGCUGGGGCCGUGGGG	41	41	5	4	12	1	63	26	41	12	1	0	1	1
279948	GGGGUAGAGGCGGGAGAGGCGGGGUACAGGGACAUGUGGG	40	40	5	3	8	4	60	10	35	0	1	0	1	1
281621	GGGAGCGCGGGCCCAGGGUCAGGG	24	24	4	3	5	3	58	25	33	8	1	0	0	1
282589	GGGCACAGGGCACAGGGCACAGGUGGG	27	27	4	3	7	4	51	22	33	0	1	0	1	1
282920	GGGAAGCUCAGGGCAGCGGUGGGGGCGCGGGAAGCUCAGGGCCGCGGUGGGGGCGCGGGAAGCACAGGGACGCGGUGGGGGCGCGGGAAGCACAGGG	97	97	11	3	9	3	56	21	31	1	1	0	0	1
283157	GGGAGGAGGGAGGUGCUGGGCCCUGGG	27	27	4	3	7	4	62	14	37	7	1	0	0	1
283193	GGGGCAGCAGGGAGUUGAUGGGGGGAGCGGG	31	31	4	3	10	3	64	9	38	0	1	0	1	1
283257	GGGUAGGGGUCCGCCUGGGCCUUGGGCUGGGGCAGGGGUGACCACGGG	48	48	7	3	7	3	54	22	35	8	1	0	0	1
283678	GGGAGUGGGCGCCCUGGGCUGGGACCGGG	29	29	5	3	6	2	58	24	34	10	1	0	1	1
284203	GGGAGAUGGGCAGGGGUCUCAAAGGGCAUGGGCAGCCUGGG	41	41	6	3	7	3	51	17	31	2	1	0	0	1
284415	GGGUGCAGGGCCAGGGGCACAGGGAGCCCAGGGAAGGG	38	38	6	3	6	2	55	21	34	7	1	0	0	1
285262	GGGGCUGGGCACCGGCGGGCCGGG	24	24	4	3	7	2	62	29	41	8	1	0	0	1
285364	GGGGUGCAGGGGUAAGGCCGGGCACCGGGGUGGGG	35	35	5	3	7	2	62	17	42	5	1	0	0	1
285493	GGGCCACGGGCGGCUGGGAGCGCUGGGUCGGGCAGGCAUGGGGG	44	44	6	3	9	2	59	22	36	2	1	0	1	1
287599	GGGAGGGACCUGCUGGGAGGUGACGGGAUCAUGGG	35	35	5	3	7	1	54	14	31	2	1	0	1	1
288380	GGGGCGGGCCGGGCGCCGCGGG	22	22	4	3	6	2	68	31	40	9	1	0	0	1
289201	GGGGGUGGGGGCCCCUGGGGGCAGAGCGGG	30	30	4	3	7	5	66	20	46	10	1	0	1	1
290920	GGGAAAGAUCGGGGCCCAGGGAUGGGG	27	27	4	3	8	3	55	14	37	7	1	0	1	1
291342	GGGACCCUGAGGGUAAUGGGAAGUGGG	27	27	4	3	7	4	51	11	29	7	1	0	0	1
293652	GGGUUGGGGCCAGCAGGGAAUUCUGGGG	28	28	4	3	7	3	53	14	35	3	1	0	1	1
293665	GGGUUUUAUUGGGUGAAAAGGGAACAAAGGGG	32	32	4	3	7	6	43	3	28	0	1	0	1	1
295571	GGGCUUCUGGGCCUGGGUUAAGAGGGGG	28	28	4	3	8	3	53	14	35	3	1	0	1	1
295786	GGGAGGGGGUGGCCGGGACCCAGGGAGGAGAGGGG	35	35	5	3	7	3	65	14	42	8	1	0	1	1
295837	GGGGGCCCGGGGGCGCGCGGGCGGCGGCGGGGCCCGGCCGGG	42	42	5	3	8	5	66	33	42	11	1	0	1	1
296122	GGGAACAUCAGGGCAGGGCCAGGAGGG	27	27	4	3	7	2	51	18	33	3	1	0	0	1
296261	GGGUGGGCGGCCUGGGCCCGGGGG	24	24	4	3	6	1	66	25	45	12	1	0	0	1
297478	GGGGCCUGGGGAUUGUCAGGGCCAGGGCCAGGGCCAGGGCCAGGG	45	45	7	3	7	3	53	24	35	11	1	0	0	1
297577	GGGCAGGCGGGCGGCGGGCGGCGGGCGGCGGG	32	32	5	3	5	4	71	25	43	0	1	0	1	1
297598	GGGCAGCUUGGGUGGAUGGGCAGCUUGGGUGGAUGGGCAGCUUGGGUGGAUGGG	54	54	7	3	6	5	55	11	31	0	1	0	1	1
297817	GGGGCCGGCCCGGGCCGGGGCGGGGCCGUGCGGGG	35	35	4	4	12	1	65	31	42	14	1	0	0	1
300295	GGGAUUCGGGAUCCCGGGUUGAGGGGG	27	27	4	3	6	4	55	14	37	7	1	0	0	1
301703	GGGGCUUUACCGGGACUAAAGGGGCGGG	28	28	4	3	8	1	50	17	35	3	1	0	0	1
301826	GGGGAGGAGCAGGGGGCCGAAGUGGGAGGAGGUGGGG	37	37	4	3	10	7	67	8	40	2	1	0	0	1
302985	GGGGAGAGGGGAAAUGGGCCGCCAGGG	27	27	4	3	6	4	59	14	37	7	1	0	0	1
303960	GGGGAAUGGGUUCCGUGGGCCUUGGGG	27	27	4	3	6	4	55	14	37	7	1	0	0	1
304898	GGGACUCGCGGGAGGGGGCGGCCGGG	26	26	4	3	6	3	65	23	42	3	1	0	0	1
307831	GGGUACGGGUAUCGGGUUCCCUUGGG	26	26	4	3	7	3	46	19	30	7	1	0	0	1
308291	GGGGAGGGACCCGGAGGGCUUGAGGGG	27	27	4	3	7	2	62	14	40	7	1	0	1	1
309171	GGGUCCCAUUGGGAGAUAUAGGGUGGG	27	27	4	3	7	1	48	11	29	7	1	0	0	1
309685	GGGAGUGUCGGGGGGGUAUCGGGGGACCACCUGGGGG	37	37	5	3	9	1	59	16	43	5	1	0	0	1
310573	GGGGGCGGCUAGGGCGUUGUGGGCGGCGGGG	31	31	4	3	8	5	67	16	41	0	1	0	0	1
311491	GGGGGUAGCACCGGGGUGGGCAUGAGGG	28	28	4	3	10	1	60	14	39	3	1	0	1	1
311696	GGGUGGGCCCUACGGGUCCCGGG	23	23	4	3	6	1	52	30	34	17	1	0	0	1
312849	GGGUUGGGAACCCUAGGGCGUGAGGG	26	26	4	3	7	2	53	15	30	7	1	0	1	1
313028	GGGUUGGGAACCCUAGGGCGUGUGGG	26	26	4	3	7	2	53	15	30	7	1	0	1	1
315499	GGGCCGCAGGGUGACGGGCCUGGG	24	24	4	3	5	3	58	25	33	8	1	0	0	1
315659	GGGGAUUUGGGAUCCCAGGGAAAGGGGG	28	28	4	3	6	5	53	10	39	7	1	0	0	1
315912	GGGACCAGGGCGCGGGGCACUCGGG	25	25	4	3	5	4	56	28	36	4	1	0	0	1
316915	GGGGGCCGCGGGGCCAGGGCCGGGGG	26	26	4	3	7	3	69	26	50	11	1	0	1	1
317440	GGGUAGGGGCUCCUCGGGCACACGGG	26	26	4	3	6	3	50	26	34	3	1	0	0	1
317461	GGGUGGGAAUCCCGGGAGGCGGAGGGG	27	27	4	3	8	1	62	14	40	7	1	0	0	1
317521	GGGACAGGGAAAAAAAGGGGGGCGCGUGGGGG	32	32	4	3	10	3	59	9	40	0	1	0	0	1
317778	GGGGCUGGUCCGGGGGAGGAUAGGGGAGCGGCAGGG	36	36	4	3	10	7	63	13	41	2	1	0	0	1
318235	GGGAGGGACCCGACGGGAGGAGGAGGG	27	27	4	3	7	1	62	14	37	7	1	0	1	1
318498	GGGAACUCGGGGUCGGGCCUAGAUGGG	27	27	4	3	7	2	51	18	33	3	1	0	0	1
319067	GGGCCCCUAGGGAGGGUUUCGAGGG	25	25	4	3	6	1	52	20	32	12	1	0	0	1
319229	GGGAGCAGGUGGGGGGCGGCUAGGGUUUUGGG	32	32	4	3	10	4	62	9	40	0	1	0	0	1
321346	GGGGGAGCCAGGGAGGGAACCGGUGGG	27	27	4	3	7	1	62	14	40	7	1	0	1	1
321399	GGGCCGGGCCGGGCCGUGCUGGG	23	23	4	3	7	2	60	30	34	13	1	0	0	1
321501	GGGGCGAGGGCGCGGGCAGCCGGGG	25	25	4	3	6	3	68	24	40	4	1	0	0	1
321752	GGGACUUUUAGGGACAAAAGGGGGUAUUUGGG	32	32	4	3	8	5	43	6	31	0	1	0	0	1
322774	GGGGUUGGGUCCCGGGGACUGAUUGGG	27	27	4	3	7	3	55	14	37	7	1	0	0	1
323348	GGGCACGUGGGGCCAACCAGGGGGGG	26	26	4	3	7	1	57	23	42	7	1	0	0	1
324284	GGGCCGGGUCGGGUCGGGCCGACCGGG	27	27	5	3	6	2	59	29	37	11	1	0	0	1
324471	GGGCUUCCCCGGGGUGGGUUGGGGGG	26	26	4	3	8	1	61	19	46	11	1	0	1	1
324693	GGGCCGGCGGGCACAGGGCACGGGG	25	25	4	3	5	4	60	28	40	4	1	0	0	1
324791	GGGGGGCUCCGGGGGGCGGGCGGCGACGGGG	31	31	4	3	10	1	70	22	51	3	1	0	1	1
324952	GGGCACCGGCGGGGGGGACCUCGGGCCGGG	30	30	5	3	7	1	60	30	43	10	1	0	0	1
325553	GGGAAAGGGUAGACCCGGGCUUGGGGG	27	27	4	3	7	3	55	14	37	7	1	0	0	1
325696	GGGUGGGAGCUUGUGGGGCCCUUGGGG	27	27	4	3	8	1	59	14	37	7	1	0	0	1
325888	GGGAGACUGGGCCGGGCCGUGAGGG	25	25	4	3	6	2	60	20	32	8	1	0	1	1
326539	GGGGCACCGGGCACAGGGGCGAAGGG	26	26	4	3	5	4	57	23	38	3	1	0	1	1
327550	GGGCACGGGGAGCACGGGGCCAUGGG	26	26	4	3	6	4	57	23	38	3	1	0	1	1
327777	GGGGCUGUCGCGGGGGGAGAUGCGGGAGGAGGAGGG	36	36	4	3	11	6	66	11	38	0	1	0	0	1
327778	GGGGGCUCGGGCACCUCGGGACUGGG	26	26	4	3	6	3	53	26	38	3	1	0	0	1
328056	GGGGGCGAUAAGGGAAGAGGGCCCGGG	27	27	4	3	8	3	59	14	37	7	1	0	0	1
328191	GGGGGCGUCGGGCCAGGGCGCUGGGG	26	26	4	3	6	3	65	23	42	3	1	0	0	1
329492	GGGGCCCCCGGGGGGGAAUGCGGG	24	24	4	3	6	1	62	25	45	16	1	0	0	1
329889	GGGGGAGGAGGGGAGAGAAUGGGGGAGCCACUGGG	35	35	4	3	9	7	62	8	40	2	1	0	0	1
330754	GGGCCCAUGGGAGCCUAGGGGUGGG	25	25	4	3	7	1	56	20	36	12	1	0	1	1
331595	GGGCGCCGGGGCUCGGGGGCCGGGGG	26	26	4	3	5	4	69	26	50	7	1	0	0	1
332147	GGGAGAUGGGAGAAGGGCCUGCCGGG	26	26	4	3	6	4	57	15	30	7	1	0	1	1
332514	GGGAGGCAGGGAGCUCGGGCAAAUCGGG	28	28	4	3	6	5	53	17	32	0	1	0	0	1
334193	GGGGCAGUGGGCAGCCGGGGCGGUGGG	27	27	4	3	6	4	66	18	40	3	1	0	1	1
334649	GGGAGACAGGGACGGUUGGGGCGGCGAGGGG	31	31	4	3	7	5	64	12	38	0	1	0	0	1
334729	GGGGCUGCCCGGGUGGGAAGAGAGGG	26	26	4	3	7	1	61	15	34	7	1	0	1	1
334885	GGGAGCAAGGGUGCGAUGGGGGCCAGGGGG	30	30	4	3	8	5	63	13	40	3	1	0	0	1
335065	GGGGGCAACGGCGGGGGGCCCUCGGGGUCGCCGCGGGG	38	38	4	4	10	5	60	28	42	7	1	0	1	1
335258	GGGGCUUGGCGGGGAUGAGAGGGAAAACGGG	31	31	4	3	8	5	58	9	35	0	1	0	0	1
335488	GGGGUGAGGGAGAGAGAGGGAACCAGUGGG	30	30	4	3	7	4	60	6	30	3	1	0	0	1
335556	GGGGUGCGACGGGCGGCGAGGGGGUGGCGAUGGG	34	34	4	3	8	7	67	14	38	0	1	0	0	1
335922	GGGGCCCCAGGGGCCAGGGAGGG	23	23	4	3	7	1	60	26	43	17	1	0	1	1
336621	GGGGGAAGCACAGGGGGCGAAUGGGGAGAGGG	32	32	4	3	11	3	62	9	40	0	1	0	1	1
336773	GGGGGUGGCUGGGCCUGGUGGGCUUGUGGG	30	30	4	3	7	5	63	13	40	3	1	0	0	1
336912	GGGCGCCGGGGUGCGGGGGCGGCAGGG	27	27	4	3	5	5	70	22	44	3	1	0	0	1
337398	GGGGAUUCGGGAUCCUGGGGCUGUGGGG	28	28	4	3	6	5	57	14	39	3	1	0	1	1
337714	GGGGCUAGGCGGGGAUGAGUGGGAAAACGGG	31	31	4	3	8	5	58	9	35	0	1	0	0	1
337898	GGGGCUGCGGCGGGGUGAUCGGGAAUGGGG	30	30	4	3	9	4	63	13	40	0	1	0	1	1
338548	GGGGCACGGGAGCACGGGAGUUGCGGG	27	27	4	3	6	4	59	18	33	0	1	0	0	1
338958	GGGGCAACUGGGACUAAGGGAUCAAAGGGG	30	30	4	3	7	5	46	13	33	0	1	0	1	1
339850	GGGGCUUGGGUGGGGCCGACCUGGGG	26	26	4	3	8	2	61	19	42	7	1	0	1	1
339942	GGGACGAGGGCAGCAGGGACGACGGGG	27	27	4	3	6	4	59	18	33	0	1	0	0	1
339971	GGGGCUGCUCGGGCCUGGGCAUGGGG	26	26	4	3	7	3	57	23	38	3	1	0	1	1
340046	GGGAUUCGGGAAUCCUGGGCUGUGGGGG	28	28	4	3	6	4	53	14	35	3	1	0	1	1
340898	GGGGCUAGGUGGGGAUGAGAGGGACAACGGG	31	31	4	3	8	5	58	9	35	0	1	0	0	1
340918	GGGGGAGGCCGAGGGCGAGGGCGCGGG	27	27	4	3	9	3	70	18	40	3	1	0	1	1
340924	GGGCGGGGCUGGCCUGGGAUCUCGGG	26	26	4	3	7	2	57	23	38	3	1	0	1	1
341271	GGGGUUGGGCAGCGCAGGGGCAGCGGGGG	29	29	4	3	8	3	65	17	41	0	1	0	0	1
341281	GGGCGCCUCGGGCAGGGCAUCGGGG	25	25	4	3	6	2	56	28	36	4	1	0	1	1
341457	GGGAUGGGGGCCGGCGGGGAGACACGGG	28	28	4	3	6	4	64	17	42	3	1	0	1	1
341476	GGGGGCCGAUCUGGGCGGGGGCGGGCCUGCUGGGGG	36	36	5	3	9	1	63	22	44	5	1	0	0	1
341545	GGGGGCGGGCGGCCAGGGCGAGGCGGG	27	27	4	3	6	3	70	22	44	3	1	0	0	1
341865	GGGCGGAUCCGGGACAGGGGGAGGAGUGGG	30	30	4	3	7	5	63	13	40	3	1	0	0	1
341945	GGGCCGCGCGGGCGGCGGGCGGGG	24	24	4	3	6	2	70	29	41	4	1	0	0	1
342576	GGGCGCAGGGGCGGGCGAGGGCCGCCGGGG	30	30	5	3	6	1	66	26	40	6	1	0	1	1
343367	GGGUCGGGGCGGGCCUGCUGGGGGGAUGCAGUGGG	35	35	5	3	9	1	62	17	40	2	1	0	1	1
344221	GGGGAAAGGGGAAGCAAUGGGCGGCGGCGGG	31	31	4	3	7	5	61	12	38	0	1	0	0	1
344671	GGGCAGUGGGCAGCCGGGGCGGUGGGGG	28	28	4	3	6	4	67	17	42	3	1	0	1	1
345800	GGGGGGCGGGGGUGGCCGGGCCUCCUGGG	29	29	4	3	6	5	65	24	48	10	1	0	1	1
346195	GGGGCCUAAGGGAGUAAGGGACUAAGGGG	29	29	4	3	6	5	51	10	34	3	1	0	0	1
346294	GGGGCAAAGGGCGGUGUCGGGUGGUGCGGGG	31	31	4	3	7	5	64	12	38	0	1	0	0	1
346359	GGGGCUGCUCGGGCCUGGGGCAUGGG	26	26	4	3	7	3	57	23	38	3	1	0	1	1
347556	GGGAUCUGGGUUCCCGGGUAGUGGGG	26	26	4	3	5	4	53	15	34	7	1	0	1	1
347714	GGGGCAGUGGGCAGCCGGGAAGGAGGGG	28	28	4	3	6	5	64	14	39	3	1	0	0	1
347914	GGGGCAGUGGGCGGCCGGGACGGAGGG	27	27	4	3	5	5	66	18	40	3	1	0	0	1
348190	GGGGAAGAGGGAGCCUCGGGGGAGGUCGGG	30	30	4	3	8	5	63	13	40	3	1	0	0	1
348317	GGGAUCGGCGGGAGCGAGGGCAUCGGG	27	27	4	3	6	4	59	18	33	0	1	0	0	1
349326	GGGGGCUAGCUAGGGGACACGGGGAGGAUGGG	32	32	4	3	10	5	59	12	40	0	1	0	0	1
351552	GGGCAAUGGGUUUGGGAAUCCCUGGGG	27	27	4	3	8	3	48	14	33	7	1	0	0	1
351629	GGGGGAGAUUGGGGACCUUGAGGGAAGUGGG	31	31	4	3	8	4	58	6	35	3	1	0	0	1
351817	GGGGAGGCGGAGGGGGACUCGAAGGGGGCCAGGG	34	34	4	3	10	3	64	14	44	2	1	0	0	1
351877	GGGAGCUCGGGCCGGAUUGGGGGCGGGGG	29	29	4	3	9	3	65	17	44	3	1	0	0	1
351911	GGGGGAGUUGGAGGGAGCAGGGGCUCACGGG	31	31	4	3	9	5	61	12	38	0	1	0	0	1
351956	GGGUCAUGGGGUCCUCGGGUAAUGGGGG	28	28	4	3	6	5	53	14	39	3	1	0	1	1
352122	GGGAGGAGCGGGGGCGUAGGGGAGCUGCGGG	31	31	4	3	8	5	67	12	38	0	1	0	0	1
352782	GGGCGAUUGCGGGUGCUCGGGGCAGGG	27	27	4	3	7	2	59	18	33	0	1	0	0	1
352959	GGGGCCCACGGGUCAGCGAGGGAGAGAGGGGGGG	34	34	5	3	7	1	61	17	38	5	1	0	0	1
352991	GGGCGGCGAGGGGACGGGCGGCGGCGGGG	29	29	4	3	8	2	72	20	44	0	1	0	0	1
353291	GGGAGGAGCGGGGGCAUAGGGGAUCUGCGGG	31	31	4	3	8	5	61	12	38	0	1	0	0	1
353322	GGGAGCUGGGGCCUCGGGGUCGGUGGG	27	27	4	3	5	5	62	18	40	3	1	0	0	1
353574	GGGUUCCAGGGUUUUGCCGGGAGGGG	26	26	4	3	7	2	53	15	34	7	1	0	1	1
353647	GGGGGCUAAUAUGGGAGUAUGGGACUAAGGGG	32	32	4	3	9	5	50	6	34	0	1	0	0	1
353809	GGGGGUUGGGGAGCCUGGGUCAUGCGGG	28	28	4	3	6	5	60	14	39	3	1	0	1	1
354708	GGGAGAGAGAGGGAGAGGGGUCACACGGGGG	31	31	4	3	8	4	61	9	35	0	1	0	0	1
354980	GGGGGCUACUAAGGGAGUUUGGGACUAAGGG	31	31	4	3	9	5	48	9	32	0	1	0	0	1
355396	GGGAGCGCGGGCACGUGGGAGUUUGGG	27	27	4	3	5	5	59	14	29	0	1	0	0	1
356024	GGGGAUGUGGGGCACCGGGGGUGGCCGGG	29	29	4	3	6	5	65	17	44	6	1	0	0	1
356474	GGGGAUCCGGGACCGGCGGGGAUGGG	26	26	4	3	7	2	61	19	42	7	1	0	1	1
356857	GGGCGCUAGGGCACGGGAUCGAGAGGG	27	27	4	3	7	3	55	18	29	0	1	0	0	1
357304	GGGGCGGGGCUUAGACGGGCCGAGGGGG	28	28	4	3	7	3	64	17	42	3	1	0	1	1
357362	GGGGCACGGGGCACCUCGGGCAGGGG	26	26	4	3	6	3	57	26	42	3	1	0	0	1
357522	GGGGCGGUGAUGGGUGGCUACGGGGGGCUCGGGG	34	34	4	3	10	4	64	14	44	0	1	0	0	1
357989	GGGAGCGGCAGGGCGCGGGCGCGGG	25	25	4	3	7	3	68	24	36	0	1	0	0	1
358260	GGGGCCACAUGGGCCGAGGGGUGGGG	26	26	4	3	7	2	61	19	42	7	1	0	1	1
358946	GGGCCGGCUGGGUGGAGGGGGCACUGGG	28	28	4	3	6	4	64	17	42	3	1	0	1	1
359617	GGGACGGGGACGCGCCGGGGGACGGG	26	26	4	3	9	2	65	23	42	3	1	0	1	1
360377	GGGGGAUGCGGGCAAAGGGGAUGGCCAGGGG	31	31	4	3	8	5	61	12	41	3	1	0	1	1
360381	GGGCAGUUCGGGGGUCUCGGGGGAGAGAGGG	31	31	4	3	8	5	61	12	38	0	1	0	0	1
360599	GGGGCGGGCGCGCUUGGGGCGACGGG	26	26	4	3	8	2	65	23	38	0	1	0	1	1
361016	GGGGUUGUUGGGCCGUGGGAGGAGCUGGG	29	29	4	3	7	4	62	10	34	3	1	0	1	1
361036	GGGCGACACGGGGGACGAGGGGGACGAGGGG	31	31	4	3	8	5	64	16	41	0	1	0	0	1
361562	GGGCAUGAGGGAGCUACGGGCGCGGGG	27	27	4	3	6	4	59	18	33	0	1	0	0	1
361639	GGGGAGAGGGAGAGAGAGGGAACCAGUGGG	30	30	4	3	7	4	60	6	30	3	1	0	0	1
361777	GGGUCUGGGGUCUCGGCGGGCGGCGGGG	28	28	4	3	7	4	64	21	42	0	1	0	0	1
362380	GGGCACACGGGACGAGCGGGAGGUGGG	27	27	4	3	6	4	59	18	33	0	1	0	0	1
362494	GGGAUCGAACGGGGCGGCGGGCACGGG	27	27	4	3	8	3	59	22	37	0	1	0	0	1
362904	GGGGAGGGGAGAGAGGGCCGAGCCGGG	27	27	4	3	7	3	66	14	37	7	1	0	0	1
363299	GGGAUCAAGGGGACCUGGAGGGAUCGGG	28	28	4	3	7	3	53	14	35	3	1	0	0	1
363346	GGGUACCGGGGGGUCCAUCGGGAGGG	26	26	4	3	7	1	57	19	42	7	1	0	1	1
363450	GGGACUUUAGGGACUAAAAGGGGGUAUUUGGG	32	32	4	3	9	5	43	6	31	0	1	0	0	1
363726	GGGUAGGGAAAAUCCGGGCCGUAGGG	26	26	4	3	7	2	50	15	30	7	1	0	1	1
364426	GGGGCAUGCUAGGGCGGUGGGGGAUGCAGGG	31	31	4	3	8	5	61	12	38	0	1	0	0	1
364633	GGGGGCGGCGCAGGGGGCUGCACCGGGGGCGGAGGG	36	36	4	3	11	4	66	22	44	2	1	0	0	1
364967	GGGCGCGGGGGGUGGCGGGCCGCGUGGG	28	28	4	3	6	4	71	21	42	3	1	0	0	1
365445	GGGGCUAGGCGGGGAUGAGAGGGAAAUCGGG	31	31	4	3	8	5	58	9	35	0	1	0	0	1
366293	GGGGGCGAUGCAGGGGGACGGGGCCAGGG	29	29	4	3	11	3	65	17	44	3	1	0	0	1
366698	GGGGGUCGGCCUGGGCAAUGGUGGGGGAAGGCAGGG	36	36	4	3	9	6	61	13	41	2	1	0	1	1
366848	GGGGCCUAGGGUUAGGGGUUUUCCGGG	27	27	4	3	6	4	51	14	37	7	1	0	0	1
367500	GGGGGGGAACCCUGGGCGCUGGUGGG	26	26	4	3	7	1	61	19	42	7	1	0	1	1
367643	GGGGCGGCGCGGGGAGGCACAGGGCGGGG	29	29	4	3	8	2	68	20	44	0	1	0	0	1
367684	GGGCGGGCUGGGCUGAGGGCCGCCCUGGG	29	29	5	3	7	1	58	27	34	10	1	0	0	1
368472	GGGCGGCGGAGGGCGACGGUGGGUGACGGAGGGG	34	34	4	3	8	7	67	14	38	0	1	0	0	1
368667	GGGUAGGGGGAAUCCCGGGCAAGUGGG	27	27	4	3	6	4	55	14	37	7	1	0	0	1
368726	GGGUACCGGGGGUCCACCGGGGGGGG	26	26	4	3	7	1	61	23	50	11	1	0	0	1
369604	GGGUCGGGGCGGGCCUGCUAGGGGGCUACGGUGGG	35	35	5	3	9	1	60	20	40	2	1	0	0	1
370484	GGGGACCUGGGACCGGCGGGGAUGGG	26	26	4	3	7	2	61	19	42	7	1	0	1	1
370558	GGGGAAACUAGGGCUUGUGGGUUCAUUGGGG	31	31	4	3	7	5	48	9	32	0	1	0	1	1
370968	GGGGCAGUGGGCGACCGGGGCGGAGGG	27	27	4	3	6	4	66	18	40	3	1	0	1	1
371611	GGGAUUUUAGGGCAGGGGAGCCACGGGG	28	28	4	3	7	3	53	14	35	3	1	0	0	1
372183	GGGGCAGUGGGCGGCCUGGGCGGAGGG	27	27	4	3	6	4	66	18	40	3	1	0	1	1
372528	GGGUUCGAGGGUUUUCCCGGGAGGGG	26	26	4	3	7	2	53	15	34	7	1	0	1	1
373359	GGGAGCAACAGGGCAUGGCGGGCAGGGG	28	28	4	3	7	3	57	17	35	0	1	0	1	1
373502	GGGGCACGGGAGCACGGGAGCACGGG	26	26	4	3	5	4	57	23	34	0	1	0	1	1
373554	GGGGCAAGGCGGGGAAGAGAGGGAAAACGGG	31	31	4	3	8	5	58	9	35	0	1	0	0	1
373630	GGGACUCACGGGAGGGGGCGACCGGG	26	26	4	3	6	3	57	23	38	3	1	0	1	1
374240	GGGGAGAAGUGGGCUGGGCCGCGUGGG	27	27	4	3	7	2	62	14	33	3	1	0	1	1
374259	GGGGGCGGCAAGGGUGGCGAGGGAAAACGGG	31	31	4	3	8	5	61	12	38	0	1	0	0	1
374317	GGGUCUUCGGGGGGAGGGGGAACCCCGGGGGG	32	32	4	3	9	3	62	18	50	9	1	0	1	1
374899	GGGCGCGGCCGGGACCGGGGCCGGGGUGGG	30	30	5	3	7	1	66	26	43	10	1	0	1	1
374942	GGGGCAGUGGGCGGCCGGGGCAGAGGG	27	27	4	3	6	4	66	18	40	3	1	0	1	1
375247	GGGGGGGGGCUCCAGAGGGCGAGCUGGG	28	28	4	3	7	3	64	17	42	3	1	0	1	1
375262	GGGUUCCAGGGUUUUACCGGGUGGGG	26	26	4	3	7	2	50	15	34	7	1	0	0	1
375548	GGGGGCGUUGGGCCGCAUGGGGUCGGGG	28	28	4	3	7	3	64	17	42	3	1	0	1	1
375563	GGGGCUAGGCGGGGAAGAGAGGGAAAACGGG	31	31	4	3	8	5	58	9	35	0	1	0	0	1
376852	GGGCGGUGGGCAGCCGGGGAGCAGGGGG	28	28	4	3	6	4	67	17	42	3	1	0	1	1
377187	GGGCGGGUUGGCGCGGGGCGGCGGCGGGG	29	29	4	3	8	1	72	20	44	0	1	0	0	1
377326	GGGUGACGGGGAGCUCGGGCUGGUUGGGGG	30	30	4	3	8	5	63	13	40	0	1	0	1	1
377668	GGGGGGGCUCUGGGCACCCAAGGG	24	24	4	3	7	1	54	25	41	8	1	0	0	1
377812	GGGGGCUACUGAGGGAGUCGGGGACUAGGGGG	32	32	4	3	9	5	59	12	40	0	1	0	1	1
378375	GGGGGCGGAGGGAGCUCGGGCGACGUGGGG	30	30	4	3	7	5	66	16	40	0	1	0	0	1
378935	GGGGGGGCCUCCUGGGCUCAUGGG	24	24	4	3	6	1	54	25	41	8	1	0	1	1
379189	GGGGCAACUGGGACUAAAGGGUCAAUGGGG	30	30	4	3	6	6	46	13	33	0	1	0	0	1
379313	GGGCUUCGACGGGCAUGGGGUUGCAGGG	28	28	4	3	7	4	53	17	32	0	1	0	1	1
379480	GGGGCGGAGGGGGCAGCCGGGCGGUCGGG	29	29	4	3	7	5	68	20	44	3	1	0	0	1
380434	GGGGCAGUGGGCGCCGGGGCAGUGGGGG	28	28	4	3	6	5	67	17	42	3	1	0	0	1
381102	GGGGUUGAUGGGAUCUGGGGCGUGCGUGGGG	31	31	4	3	8	5	61	9	35	0	1	0	0	1
381569	GGGCAGGUGGGAGGCUAGGGUUUUCGUGGGG	31	31	4	3	8	5	58	9	35	0	1	0	0	1
382211	GGGCGGGCGAGCGCGGGCGCGGG	23	23	4	3	7	1	69	26	34	0	1	0	0	1
383257	GGGUUUUAGGGUUCCACCGGGAGGGG	26	26	4	3	7	2	50	15	34	7	1	0	0	1
383369	GGGCAUGCGGGUCUCGGUGGGCAAUGGG	28	28	4	3	7	4	53	17	32	0	1	0	1	1
383375	GGGGCUAGGCGGGGAUGAGAGGGAAAGCGGG	31	31	4	3	8	5	61	9	35	0	1	0	0	1
383647	GGGGCGGCCGGGACUGCGGGGACGGGG	27	27	4	3	6	3	66	22	44	3	1	0	0	1
383834	GGGCGGAGGAGGGCGGCGAGGGCGACGGGG	30	30	4	3	7	5	70	16	40	0	1	0	1	1
383991	GGGGGAGGACGAGGGACUCGGGCAGAGGGG	30	30	4	3	9	4	63	13	40	0	1	0	1	1
383992	GGGGGAGGAGGAGGGACUCGGGCAGACGGG	30	30	4	3	9	4	63	13	40	0	1	0	1	1
384814	GGGCACGGGCGUCGCAGGGGACGGGGG	27	27	4	3	8	3	62	22	40	0	1	0	1	1
384847	GGGCUGGAGGGGGAAACGACGGGAGGCAGGG	31	31	4	3	7	5	61	12	38	0	1	0	0	1
384933	GGGAAAAAGCGGGGAUGGUGGGCCAAGGG	29	29	4	3	8	4	55	10	34	3	1	0	1	1
384934	GGGGAAAAGCGGGGAUGAUGGGCCAAGGG	29	29	4	3	8	4	55	10	34	3	1	0	1	1
385177	GGGGCAUCUGGGACUAAGGGGUCAUUGGGG	30	30	4	3	6	6	50	13	36	0	1	0	0	1
385355	GGGGGCUCGGGCACAUGGGCAUUCGGG	27	27	4	3	5	5	51	22	37	0	1	0	1	1
385410	GGGGAAUUGGGUACCAGGGACUGAUGGGG	29	29	4	3	7	5	51	10	34	3	1	0	1	1
385487	GGGACCUGGGCCAGGGAGAAAAUGGG	26	26	4	3	7	3	50	15	30	7	1	0	1	1
385806	GGGGACCAUCGGGAGGGGUGCCGGGG	26	26	4	3	7	2	61	19	42	7	1	0	1	1
386041	GGGGGGGAUGCCGGGCCUCACGGGCUUGUGGG	32	32	5	3	6	1	56	21	37	6	1	0	0	1
386120	GGGAGGACAAGGGGGGUGGAUCGGGAGAGCAGGG	34	34	4	3	10	6	61	8	38	0	1	0	0	1
386316	GGGCCGCGGGCUUGCAGGGGGCGGGG	26	26	4	3	8	2	65	23	42	3	1	0	0	1
386319	GGGCGGGGGAGGCCGCGGGCAGCGGGG	27	27	4	3	7	3	70	22	44	3	1	0	0	1
386350	GGGGGACGGCAGGGUCGGGGAGGACCGGG	29	29	4	3	8	3	65	17	44	3	1	0	1	1
386407	GGGCCAGCAAGGGCGGGGGCGAUGGGGG	28	28	4	3	7	3	64	17	42	3	1	0	1	1
386583	GGGUUGGGGCGGGGCAAGGCCGGGCGGCGUCGGG	34	34	5	3	7	2	64	20	41	2	1	0	1	1
387650	GGGGCAUCGCGGGAGGGCGCGCGGGG	26	26	4	3	7	1	65	23	38	0	1	0	0	1
387678	GGGCCAGAGGGGGGGCAGGGGCCACCCGGG	30	30	5	3	6	1	60	26	43	13	1	0	0	1
388253	GGGGAGAAGCCGGGCCAAGGGGGGGCGAGCUGGG	34	34	5	3	8	1	61	17	38	5	1	0	0	1
388598	GGGACGGGGGAGCACGGGCACGGCGGGG	28	28	4	3	7	4	64	21	42	0	1	0	0	1
388651	GGGGCCUCGACGGGCGUGGGUAGGGGGG	28	28	4	3	8	3	64	17	42	3	1	0	0	1
388783	GGGGUCCAUAGGGAGCAUAGGGUUUUGGG	29	29	4	3	7	4	48	10	31	3	1	0	0	1
389161	GGGUACCAGGGAUUUACCGGGAGGGGG	27	27	4	3	7	3	51	14	37	7	1	0	0	1
389187	GGGGUUUCCCGGGUUAUGGGGUUUAGGG	28	28	4	3	7	4	50	10	35	7	1	0	0	1
390581	GGGGGGGAUCCAGAGGGCCAACAGGG	26	26	4	3	7	1	53	19	38	7	1	0	0	1
390967	GGGGAGAGAUGGGAUGUGGGUGACCGAGGG	30	30	4	3	7	4	60	6	30	3	1	0	0	1
391775	GGGAGUGCCGGGAGGGUACGGGGGGACCACUGGG	34	34	5	3	6	1	58	17	38	5	1	0	0	1
391786	GGGGGCUACUAAGGGAUUUUGGGACUAAGGGG	32	32	4	3	9	5	46	9	34	0	1	0	0	1
392709	GGGGCUAGGCGGGGAUGAGAGGGCAAAUGGG	31	31	4	3	8	5	58	9	35	0	1	0	0	1
393015	GGGGUGAGGUGGGCGAGUGGGAGGACCGGG	30	30	4	3	7	5	66	10	36	3	1	0	1	1
393207	GGGCAGGGGGCUCGGGACACCUCGGG	26	26	4	3	7	3	53	26	38	3	1	0	0	1
393647	GGGAGGCGGGGCGAGCCGGGCGAGGGG	27	27	4	3	6	4	70	18	40	3	1	0	1	1
393982	GGGCGACCGGGUCUGGCGGGGCGGGG	26	26	4	3	7	2	65	23	42	3	1	0	0	1
394321	GGGGCAACUGGGACAAAGGGAUCAAUGGGG	30	30	4	3	7	5	46	13	33	0	1	0	1	1
394504	GGGUUGGGGGGCGGCUGGGCCUGCUGGG	28	28	4	3	6	5	64	17	42	3	1	0	1	1
394728	GGGGAGGGCUCCGGCGGGCGGUGGAGGGG	29	29	4	3	8	2	68	17	44	3	1	0	1	1
394867	GGGGGUGGCCGGGCAUGGUGGGCUUGUGGG	30	30	4	3	7	5	63	13	40	3	1	0	0	1
395368	GGGGCACGGGGAAGUCUGGGGGUGGCGCGGG	31	31	4	3	8	5	64	16	41	0	1	0	0	1
395377	GGGUUGGGAACCCUAGGGCGUAGGGG	26	26	4	3	7	2	53	15	34	7	1	0	1	1
395724	GGGGAAAGGGGAAGCAAAGGGCGGCGGCGGG	31	31	4	3	7	5	61	12	38	0	1	0	0	1
396417	GGGACGCUAGGGCACGGGAGGGGAGACCUUGGG	33	33	5	3	7	2	54	18	33	3	1	0	1	1
396938	GGGGAGAGGAGGGACAUGGGUUCGCGUGGGG	31	31	4	3	8	4	61	9	35	0	1	0	0	1
397410	GGGCCAUGCCGGGCCGGGUCGGGCUUGGG	29	29	5	3	7	2	55	27	34	10	1	0	1	1
397589	GGGGGACGAGCAGGGCGACGGGGACGGGG	29	29	4	3	9	3	65	17	41	0	1	0	0	1
397935	GGGCCGGGCCGGGUCGGGCCGUCCGGG	27	27	5	3	6	2	59	33	37	14	1	0	0	1
398258	GGGUCGCUCGGGAGCUCGGGUUGUGGG	27	27	4	3	6	4	55	18	29	0	1	0	0	1
398821	GGGUCAACUGGGACUAAGGGAUCAAUGGGG	30	30	4	3	7	5	43	13	30	0	1	0	0	1
398927	GGGAAGGAGUGGGCCGCCAGGGAGGG	26	26	4	3	7	1	61	15	34	7	1	0	1	1
399017	GGGAAGGGAUCCGGCGGGCGACGGGGG	27	27	4	3	7	2	62	18	40	3	1	0	0	1
400473	GGGGCAGAUGCGGGGCAGCAGGGCGGGGG	29	29	4	3	9	3	65	17	41	0	1	0	0	1
400559	GGGAUUAUGGGAUUAUAGGGGCCGGCGGG	29	29	4	3	7	5	51	10	34	3	1	0	1	1
400900	GGGGCACGAGGGAGCGGGUCUUCUAGGG	28	28	4	3	7	3	53	17	32	0	1	0	1	1
401006	GGGGAGACGGGCGGAUCAGGGGGAUACGGG	30	30	4	3	9	4	60	13	40	0	1	0	1	1
401231	GGGGGUCGGCUGGGGCGAGAGGGCACGGG	29	29	4	3	9	3	65	17	41	0	1	0	0	1
401365	GGGGGGAUUCUCGGGCGCGCGGGCGGG	27	27	4	3	9	1	62	22	40	0	1	0	1	1
401508	GGGCGAGCGGGAGGAGGCGGGCCGGGG	27	27	4	3	7	3	70	18	40	3	1	0	1	1
401717	GGGGACGGGCCGGCGCGGGGAGCGGG	26	26	4	3	8	3	69	23	42	3	1	0	0	1
403080	GGGCCUGGCGGGCUUGGGGGCGGAUGGG	28	28	4	3	6	5	64	17	42	3	1	0	1	1
404046	GGGCCAGAGGGGGGGCAGGGGCCGCCCGGG	30	30	5	3	6	1	63	26	43	13	1	0	0	1
404568	GGGACUAGAGGGGAUCGGGCAGCACGGG	28	28	4	3	7	3	53	17	32	0	1	0	1	1
405062	GGGGACGCCGCGGGGCCGAGGGGGGG	26	26	4	3	9	1	69	23	46	7	1	0	0	1
405887	GGGCAGUGGGCGGCCGGGGCAGUGGGGG	28	28	4	3	6	4	67	17	42	3	1	0	1	1
406523	GGGCUUCAACGGGCGUGGGGUUGCAGGG	28	28	4	3	7	4	53	17	32	0	1	0	1	1
406674	GGGACGGUGGGCAGCCGGGUAGGAGGGG	28	28	4	3	6	5	64	14	39	3	1	0	0	1
406766	GGGGGCAACUGGGCUAAUGGGUCAAAAGGG	30	30	4	3	7	5	46	13	33	0	1	0	1	1
406866	GGGGCCUGGGGCUACGUGGGAGAAGGGGG	29	29	4	3	6	5	62	13	41	3	1	0	0	1
407307	GGGGGGCGACCAGGGUGGAUGGGAUCUGGGG	31	31	4	3	9	5	61	12	41	3	1	0	0	1
407647	GGGUCACGGGAGACAAGGGCGGACGGGG	28	28	4	3	6	4	57	17	35	0	1	0	1	1
407656	GGGUUCCAGGGUUUUACCGGGAGGGGG	27	27	4	3	7	3	51	14	37	7	1	0	0	1
407894	GGGUUCCGGGGGUCUAUCGGGUGGAGGGG	29	29	4	3	6	5	58	13	41	3	1	0	0	1
407903	GGGGACAGCGGGGAGGGCCCUUGGGG	26	26	4	3	7	1	61	19	42	7	1	0	1	1
408024	GGGCGACGGGGGUAGGUGGGCUGACGAGGGG	31	31	4	3	8	5	64	12	38	0	1	0	0	1
408135	GGGGGCCGAUGGGCAGGCGGGGCUAGGG	28	28	4	3	7	3	64	17	42	3	1	0	1	1
408325	GGGGGCAUUAAUGGGGAAGGAAGGGAGAAGAAGGG	35	35	4	3	10	6	54	2	34	0	1	0	0	1
408349	GGGGCAACUGGGACUAAGGGAUCAAUGGGG	30	30	4	3	7	5	46	13	33	0	1	0	1	1
408371	GGGACCUCGGGAGGGACCUAAAGGGG	26	26	4	3	8	1	50	19	34	7	1	0	0	1
408381	GGGGGAGGGCUCCGGGCGGCGCUGGG	26	26	4	3	7	3	65	23	42	3	1	0	0	1
408476	GGGGCAAUGGGUGCCGGGGCGCUGGGGG	28	28	4	3	6	5	64	17	42	3	1	0	1	1
408663	GGGGAUGCCAGGGGACGCGGGGACGGG	27	27	4	3	8	2	62	18	40	3	1	0	0	1
408761	GGGGGCGACGUGGGGUUCGGGCCAGGGG	28	28	4	3	9	3	64	17	42	3	1	0	1	1
408928	GGGCGCCGGGGACGAGUGGGUUAGGGGG	28	28	4	3	6	5	64	14	39	3	1	0	0	1
409976	GGGGACAUGGGCGCCCCGGGGGGGGG	26	26	4	3	8	1	65	23	50	11	1	0	0	1
409984	GGGGCUACUGUGGGCGUUGUGGGAAUGGGGG	31	31	4	3	8	5	58	9	35	0	1	0	0	1
410065	GGGGUCAGGGCGACGGGGCGGCACGGGG	28	28	4	3	7	4	64	21	42	0	1	0	0	1
410472	GGGCGCGGGCGCGUUGGGCGCGGG	24	24	4	3	6	3	66	25	33	0	1	0	1	1
410905	GGGAUUUCGGGAAGACAGGGAAACUAUGGGG	31	31	4	3	8	5	45	9	29	0	1	0	0	1
411141	GGGGGAAACGAAGGGAAUCGGGUCACAGGG	30	30	4	3	9	4	50	13	33	0	1	0	1	1
411638	GGGUUGCCAGGGCGCGUGGGCGGGGGG	27	27	4	3	6	4	66	18	40	3	1	0	1	1
411920	GGGGAUUCGGGUGCCCGGGGUAAAGGG	27	27	4	3	6	4	55	14	37	7	1	0	0	1
412035	GGGAGGCCAGGGCGGCGGGCAGGAGGGG	28	28	4	3	6	4	67	17	42	3	1	0	1	1
412038	GGGCGGUUGGGUGCCCGGGGUGGCGGGGG	29	29	4	3	6	5	68	17	44	6	1	0	1	1
412109	GGGUUCAGGGGACAGAAGGGGGCACUAGGG	30	30	4	3	8	5	53	13	36	0	1	0	1	1
412192	GGGGAUCGGGAUCUAGUGGGGCGACGGGGG	30	30	4	3	8	4	60	13	40	0	1	0	1	1
412444	GGGGCAGGGCCGUGACGGGAGCGGGGG	27	27	4	3	7	3	66	18	40	3	1	0	1	1
412456	GGGGGUUGCGGGGAGGAGAGGGCACCAGGG	30	30	4	3	7	5	63	13	40	3	1	0	0	1
412527	GGGCACGGGCAUGACGGGGACCGGGG	26	26	4	3	7	3	57	23	38	3	1	0	1	1
413362	GGGGAGAUGGGGCCUACGGGCGGCGGGG	28	28	4	3	6	5	64	17	42	3	1	0	1	1
414141	GGGGCACCACGGGCGAGGGGUUCGGG	26	26	4	3	7	3	57	23	38	3	1	0	1	1
414420	GGGGCGAUGGGGCAUCCCGGGGAGGG	26	26	4	3	7	1	61	19	42	7	1	0	1	1
414579	GGGAGGAACGGGGGCGGCCGGGGCUAGGG	29	29	4	3	8	3	65	17	44	3	1	0	1	1
415361	GGGGGAUCGAGUGGGGGGCGGUGGGUGCAGUAGGG	35	35	4	3	12	4	65	8	40	0	1	0	0	1
415684	GGGCGACGGCGGGGCAUGGGUGACGGGG	28	28	4	3	8	3	64	17	39	0	1	0	1	1
415774	GGGGCUACUCGGGGAGUUUGGGACUAGGGG	30	30	4	3	8	5	53	13	36	0	1	0	1	1
416307	GGGACUGGAGGGGAUCGGGCAGCACGGG	28	28	4	3	7	3	57	17	35	0	1	0	1	1
416729	GGGGGUAGGGGAAAGAAGGGCCCAUGGG	28	28	4	3	6	5	57	10	39	7	1	0	0	1
417195	GGGUUCCAGGGUUUGACCGGGAGGGG	26	26	4	3	7	2	53	15	34	7	1	0	1	1
417222	GGGCGAUGGGGCGAUGGGGCACCGGGG	27	27	4	3	5	5	62	18	40	3	1	0	0	1
418659	GGGCGAGGGCCGCUUGGGGGUGGCGGGG	28	28	4	3	8	3	67	17	42	3	1	0	0	1
419473	GGGGGAUGCUGGGCCAGCGGGAUGGUGGGG	30	30	4	3	7	5	63	13	40	3	1	0	0	1
419716	GGGGUCGGGAGCCGGGGCGUCGAGGGG	27	27	4	3	7	3	66	18	40	3	1	0	1	1
420089	GGGCCAAGUUGGGCUUUUUCGGGUCGGGUCGGG	33	33	5	3	7	2	48	18	30	3	1	0	0	1
420125	GGGGGCGGGUCGUGCGGGUCUUUACGGG	28	28	4	3	7	3	57	17	35	0	1	0	1	1
420656	GGGCUGACGGGGAUUUUUGGGUAUUCUAGGG	31	31	4	3	7	6	45	9	29	0	1	0	0	1
421241	GGGGGAAGAGGGAGCUCCGGGGCAGUGGGG	30	30	4	3	7	5	63	13	40	3	1	0	0	1
421889	GGGAGGGAGUUAUUGGGGACCCUAGGG	27	27	4	3	8	1	51	11	33	7	1	0	0	1
421960	GGGGACUACGAGGGGGGUACAUGGGGCGGG	30	30	4	3	11	1	60	13	43	0	1	0	1	1
422626	GGGCUGGCGCGGGGCACAGGGCAGGGG	27	27	4	3	8	3	62	22	40	0	1	0	1	1
423032	GGGUUCAAAGGGAGGAGGGGCCUCGGGG	28	28	4	3	6	5	57	14	39	3	1	0	1	1
423766	GGGCAAAGGGGCCUCAGGGAUUAUGGGG	28	28	4	3	6	5	50	14	35	3	1	0	0	1
424844	GGGUUCCCGGGUUUUACAGGGAGGGG	26	26	4	3	7	2	50	15	34	7	1	0	0	1
424878	GGGCACGGGAGGCCAGGGCAACGGGG	26	26	4	3	6	3	57	23	38	3	1	0	1	1
424981	GGGGCACCGGGAGGGAACCGAGGGGG	26	26	4	3	8	1	61	19	42	7	1	0	1	1
425199	GGGGGUGGCGCCGGGGCCGGGUGAGGG	27	27	4	3	10	2	70	18	44	7	1	0	0	1
425494	GGGGUCUGACAGGGAGGAGGAGGGGAACUGGAGGG	35	35	4	3	8	7	60	8	37	0	1	0	0	1
425798	GGGAGCAUGGGGAGCAGGGGAACAAGAGGGG	31	31	4	3	8	5	58	9	35	0	1	0	0	1
425932	GGGGGGUGGUGGGCAGGGCCGACCGGGG	28	28	4	3	7	2	67	17	46	7	1	0	1	1
425960	GGGGCAACAAUGGGUUGCGGGGGACGAGGGGG	32	32	4	3	8	6	59	12	40	0	1	0	0	1
426003	GGGGGGAAAGAAGGGGCGGGACCCGGG	27	27	4	3	10	1	62	14	44	7	1	0	1	1
426040	GGGCAAGGGGCUCGGGGCACCUCGGG	26	26	4	3	6	4	53	26	38	3	1	0	0	1
426161	GGGUUUGGGAGGCUCAGGGCGCUCGGGG	28	28	4	3	7	3	57	17	35	0	1	0	1	1
426358	GGGCAGCUCGGGGAGAGGGGGAGGAAACGGG	31	31	4	3	7	5	61	12	38	0	1	0	0	1
426597	GGGGGGGCUCACCAGGGCCAUGGG	24	24	4	3	7	1	54	25	41	8	1	0	0	1
427217	GGGGUAGGGAUGGCACGGGGCGGCGCGGG	29	29	4	3	8	3	65	17	41	0	1	0	0	1
427257	GGGGAACGAGGGCUGGUGGGUGGCGCUGGGG	31	31	4	3	8	5	64	12	38	0	1	0	0	1
427964	GGGGAAGAGGGCGAGGGGGCACCGAGGG	28	28	4	3	6	5	64	14	39	3	1	0	0	1
428532	GGGGCUAGGCGGGGAUGAGAGGGAAUACGGG	31	31	4	3	8	5	58	9	35	0	1	0	0	1
428694	GGGAUCACAUGGGAAAAUCGGGACAGGGGG	30	30	4	3	7	5	46	13	33	0	1	0	1	1
429024	GGGCAGGGGAGGAUGGGCCGCGCGGGGG	28	28	4	3	8	3	67	17	42	3	1	0	0	1
429113	GGGGAGGGCCUCGGCGGGAUGCAGGGG	27	27	4	3	7	2	62	18	40	3	1	0	0	1
429369	GGGGGCGGUUUGGGGGCGCUGCCGGGGGGUUGUGGG	36	36	4	3	10	4	66	13	44	2	1	0	1	1
429373	GGGGGCAGUGGGCAGCCGGGGCGGUGGG	28	28	4	3	6	4	67	17	42	3	1	0	1	1
429476	GGGGCGAGGGUCCGGGUGGCUCAGGGGG	28	28	4	3	9	3	64	17	42	3	1	0	1	1
429609	GGGAUGCGAGGGGGAGAAUUGGGGGUGGCUACGGG	35	35	4	3	8	7	60	8	37	0	1	0	0	1
430071	GGGCUUCGUCGGGCGUGGGGUUACGGGG	28	28	4	3	7	4	57	17	35	0	1	0	1	1
430236	GGGGCAGUGGGCAGCCGGGGCGGAGGG	27	27	4	3	6	4	66	18	40	3	1	0	1	1
430685	GGGGCCAUGGGGAGUGCGGGGAGGCAAGGG	30	30	4	3	6	6	63	13	40	3	1	0	0	1
430821	GGGCCAAAGGGGGGGGCACGGGUUUCCCGGG	31	31	5	3	6	1	54	22	41	9	1	0	1	1
431023	GGGGAGUGCCGGGAGGGUACGGGGGACCAUCGGG	34	34	5	3	7	1	58	17	38	5	1	0	0	1
431493	GGGCAGCGGGAGCCGUCGGGGGAGGGGG	28	28	4	3	9	3	67	17	42	3	1	0	1	1
431683	GGGAGGAGGGCCGGGGCGCAGCAGGGG	27	27	4	3	8	3	66	18	40	3	1	0	1	1
431769	GGGGUUGACGAGGGGCGACGGGAACGGGGG	30	30	4	3	9	4	63	13	40	0	1	0	1	1
431856	GGGCGAUCUGGGCUGCUGCGGGAGGGG	27	27	4	3	7	2	59	18	33	0	1	0	0	1
432132	GGGGUACGGUUGGGAAUGGGGGCGGCCAGGG	31	31	4	3	8	5	61	12	41	3	1	0	1	1
432229	GGGUUUAAGGGGUCCACCGGGAUGGGG	27	27	4	3	6	3	51	14	37	7	1	0	0	1
432274	GGGCAGUGGGCGGCCAGGGCGGUGGGGG	28	28	4	3	6	4	67	17	42	3	1	0	1	1
432966	GGGGCUAGGCGGGGAUGAGUGGGAGAUCGGG	31	31	4	3	8	5	61	9	35	0	1	0	0	1
434332	GGGAAGGAGUGGGGGAUGGAUCGGGCAUGUGAGGGG	36	36	4	3	9	7	61	5	36	0	1	0	1	1
434391	GGGUUCCGGGGGUCCACAGGGGAGGG	26	26	4	3	7	1	57	19	42	7	1	0	1	1
434660	GGGAGGGUACCGGGGGAGCACCGGGG	26	26	4	3	7	1	61	19	42	7	1	0	1	1
434905	GGGGGCAGGAGGGCCACCAGGGAGGG	26	26	4	3	7	1	61	19	42	7	1	0	1	1
434957	GGGGCUACUCGGGAUUCUGGGACUAGGGG	29	29	4	3	7	5	48	17	34	0	1	0	0	1
435682	GGGCCGGGCGGGGCCGGGCCGAGCUGGG	28	28	5	3	7	2	64	28	39	10	1	0	1	1
435982	GGGGGUUGAGGGCGACCGGGAUCUGGGG	28	28	4	3	6	5	60	14	39	3	1	0	1	1
436207	GGGCACGUGGGGCCAACUAGGGGGGGGGG	29	29	4	3	10	1	62	17	48	3	1	0	1	1
436815	GGGUUCCGGGUGUUCANGGGAAAAGGGGG	29	29	4	3	7	4	51	10	34	3	1	0	1	1
436838	GGGGGCUGACGGGGGCGGUCGGGCGCGGG	29	29	4	3	9	3	68	20	44	0	1	0	0	1
437302	GGGCCGGCCGGGCGUGGGCGUGGG	24	24	4	3	6	3	66	25	37	8	1	0	0	1
437614	GGGGCUAGGCGGGGAUGAGAGGGAUAACGGG	31	31	4	3	8	5	58	9	35	0	1	0	0	1
437773	GGGCUGCGGAGGGCCGGCGGGGAUGGGG	28	28	4	3	7	3	67	17	42	3	1	0	1	1
438607	GGGAUUCGGGAUCCCGGGUAGAGGGG	26	26	4	3	5	4	53	15	34	7	1	0	1	1
438705	GGGGAGCUCGGGUUGGUUCGGGGAACGGGG	30	30	4	3	8	4	60	13	40	0	1	0	1	1
440780	GGGUUCCGGGGGUUCACCAGGGGGGGGGG	29	29	4	3	10	1	62	17	51	6	1	0	0	1
440932	GGGGGAGGAAUUGGGGAAGAGCAGGGCGGCAGGG	34	34	4	3	10	5	61	8	38	0	1	0	0	1
440949	GGGAGGAGGGGGAGCAUGGGACCGAAUGGGG	31	31	4	3	8	5	61	9	38	3	1	0	0	1
441579	GGGGGUGACGGGACCGGGGGCGAUUAGGG	29	29	4	3	6	5	62	13	41	3	1	0	0	1
441810	GGGAUCUGAGGGGAAGCAGGGGCGACGGGGG	31	31	4	3	7	6	61	12	38	0	1	0	0	1
442659	GGGGGUGGCACCGGGCGCGGGUGAGGGG	28	28	4	3	9	3	67	17	42	3	1	0	1	1
443037	GGGAGGCAUGGGAGCGGGGCAAUCUGGGGG	30	30	4	3	8	4	60	13	40	0	1	0	1	1
443243	GGGGCAACUGGGACUAAGGGUCAACGGGG	29	29	4	3	6	5	48	17	34	0	1	0	0	1
443303	GGGGACAGGGGCGCCGAGGGAAGGAAGGGG	30	30	4	3	7	5	63	13	40	3	1	0	0	1
443391	GGGCGGUGGCGGGGCGGGCUGGCGCGGGG	29	29	4	3	8	1	72	20	44	0	1	0	0	1
443578	GGGCCAAAGGGGUAAAUGGGCUGUUGGG	28	28	4	3	6	5	50	10	32	3	1	0	0	1
444609	GGGAUUGGGAAUCCCGGGCUGUGGGGG	27	27	4	3	6	3	55	14	37	7	1	0	0	1
444611	GGGAUUGGGAUUCCCGGGCUGUGGGGG	27	27	4	3	6	3	55	14	37	7	1	0	0	1
444953	GGGGGCGGGGGCGGGCCUCCCGGG	24	24	4	3	6	1	66	29	50	12	1	0	1	1
445357	GGGUCGGGUCCCAGGGAGCAGGGGGG	26	26	4	3	7	2	61	19	42	7	1	0	1	1
445935	GGGAGCAGCAGGGGUGAGCUGGGGAGAGGCGGGGG	35	35	4	3	8	7	65	11	37	0	1	0	0	1
446140	GGGAGGGGGCGAGGAGGGCCACGGCGGG	28	28	4	3	7	3	67	17	42	3	1	0	1	1
447061	GGGGGCCAGUUCGGGGGGGGCUAUUGAGGG	30	30	4	3	10	1	60	13	43	3	1	0	0	1
447242	GGGCGACGGGACAUGACGGGCGAUGGG	27	27	4	3	7	4	55	18	29	0	1	0	0	1
447348	GGGGGUGCGGUCGGGGCACGGGUGGCGGAGGG	32	32	4	3	10	3	68	15	43	0	1	0	0	1
448749	GGGUUCCAGGGUGUUACCGGGAGGGG	26	26	4	3	7	2	53	15	34	7	1	0	1	1
448939	GGGGACUCAAAGGGUUGAUCGGGAAACGGG	30	30	4	3	8	4	46	13	30	0	1	0	1	1
449663	GGGGGUAGCGGGGAGGAGAGGGCACCAGGG	30	30	4	3	7	5	63	13	40	3	1	0	0	1
449692	GGGAGGGGUACUGGGCCGCCAGGGGG	26	26	4	3	8	2	61	19	42	7	1	0	1	1
449738	GGGGGUAAGGUAGGGUCCAAGCGGGGGAGGAAGGG	35	35	4	3	9	5	60	8	40	2	1	0	1	1
450059	GGGGCCUAGGGCUACAUGGGAGGAGGGGG	29	29	4	3	6	5	58	13	41	3	1	0	0	1
450642	GGGAAUAUCAGGGGUCUAGGGCAACAUGGG	30	30	4	3	8	4	43	13	30	0	1	0	1	1
451214	GGGGCAACUGGGACUAAGAGGGUUAAUGGGG	31	31	4	3	7	6	48	9	32	0	1	0	0	1
451290	GGGAGAGAGGGAGGUUCGGGAGGCUCAGGGG	31	31	4	3	8	5	61	9	35	0	1	0	0	1
452078	GGGGCCUAGGGCUACGUGGGAGGAGGGGG	29	29	4	3	6	5	62	13	41	3	1	0	0	1
452383	GGGCAGGAAAGGGUUGCGGGCACACGGG	28	28	4	3	7	4	53	17	32	0	1	0	1	1
452696	GGGUUCCGGGGUUCCGGCGGGAGGGG	26	26	4	3	7	2	61	19	42	7	1	0	1	1
452937	GGGGCGGGACCGGGCGGCACCGGG	24	24	4	3	7	2	62	29	41	8	1	0	0	1
453395	GGGGCGAGUGCGGGCGACGGGGGCUGGGG	29	29	4	3	8	3	68	17	41	0	1	0	1	1
453400	GGGGCGGGGAGGAGCGGGUCGCGACGGGG	29	29	4	3	8	3	68	17	41	0	1	0	1	1
454243	GGGGUGCUGGUGGGGGUUGUCGGGCUCGGG	30	30	4	3	10	3	63	13	40	0	1	0	0	1
454571	GGGGCACGGGAGAGGAGGGCCGGCGGG	27	27	4	3	6	4	66	18	40	3	1	0	1	1
454764	GGGCCGGGUUGGGUCGGGCCGCCCGGG	27	27	5	3	6	2	59	29	37	14	1	0	0	1
455674	GGGGCCUGGGGCUACGUGGGAGUAGGGGG	29	29	4	3	6	5	62	13	41	3	1	0	0	1
455881	GGGGUUCCGGGGCAGCAUAGGGUUUGGG	28	28	4	3	7	3	53	14	35	3	1	0	0	1
455963	GGGAGGCAGGGAUCUCGGGCAGAUCGGG	28	28	4	3	6	5	53	17	32	0	1	0	0	1
456437	GGGGGGCUGGGCCUGAUGGGCUUGUGGG	28	28	4	3	6	5	60	14	39	3	1	0	1	1
456552	GGGCUACGUGGGAAGCGGGUGUUGGAGGGGG	31	31	4	3	9	4	61	9	35	0	1	0	1	1
456669	GGGCUAUCGGGUCGAGGGCGACGAGGG	27	27	4	3	6	4	55	18	29	0	1	0	0	1
457247	GGGGGAGCGGUUGGGGCCUGGCGGGUUGGG	30	30	4	3	10	2	66	13	43	3	1	0	0	1
457334	GGGGGAAACGGGAGCCCUAGGGUUGGGGGG	30	30	4	3	7	5	60	13	43	6	1	0	0	1
457439	GGGGAAGGGGGCGAAGGUGGGGACUCCAGGG	31	31	4	3	8	5	61	12	41	3	1	0	1	1
457467	GGGAUUCGGGAUCCCGGGUUGUGGGG	26	26	4	3	5	4	53	15	34	7	1	0	1	1
457849	GGGUUCCAGGGUUUCACCGGGGGGGGG	27	27	4	3	9	1	55	18	44	7	1	0	0	1
458237	GGGUUCAACCGGGACUAAAGGGUGGGGG	28	28	4	3	7	3	50	14	35	3	1	0	0	1
458687	GGGGCAUCGGGCGCACGGGCGAAGGG	26	26	4	3	5	4	57	23	34	0	1	0	1	1
458721	GGGGGCUCGGGCACCUCGGGCAGGGG	26	26	4	3	6	3	57	26	42	3	1	0	0	1
458749	GGGGCGGCAGCGGGGUGAUCGGGAAUGGGG	30	30	4	3	9	4	63	13	40	0	1	0	1	1
458779	GGGGGGCCCACUGGGGCAAGGGCGGG	26	26	4	3	10	1	61	23	46	7	1	0	1	1
458898	GGGGGCGGCGUGGGCCUCGGGCAGGG	26	26	4	3	8	2	65	23	42	3	1	0	0	1
458935	GGGGUGGGGCGACGAGGGCGGCAGCGGGG	29	29	4	3	8	3	68	17	41	0	1	0	1	1
459087	GGGGCGAAUCGGGAGCAGGGGCAUCGGG	28	28	4	3	7	4	57	17	35	0	1	0	1	1
459370	GGGCCUCGGGACGGGCUGCACGGGGG	26	26	4	3	8	2	57	26	38	3	1	0	0	1
459949	GGGGGUCGGGGUCGAGCGGGCGAGCGGG	28	28	4	3	6	5	67	17	39	0	1	0	0	1
460252	GGGACCAACCGGGACUAAAGGGGGGG	26	26	4	3	7	1	50	19	38	7	1	0	0	1
460259	GGGUAUCGGGGGGUCCACCGGGAGGG	26	26	4	3	7	1	57	19	42	7	1	0	1	1
460750	GGGAGGGGGCCGCUUCGGGGCGAUGGGG	28	28	4	3	8	3	64	17	42	3	1	0	0	1
460768	GGGGGUGGCCGGGCUUGGUGGGCUUGUGGG	30	30	4	3	7	5	63	13	40	3	1	0	0	1
460898	GGGAGGCCAGGGCGACACGGGGAGGGG	27	27	4	3	7	2	62	18	40	3	1	0	0	1
460947	GGGGCUAACGGGUUUAAGGGGCUAACGGGG	30	30	4	3	6	6	50	13	36	0	1	0	0	1
461042	GGGACUGCGGGGACGCUGGGAGCGGGGG	28	28	4	3	6	5	64	17	39	0	1	0	0	1
461520	GGGAGUCCUAGGGUAAGGGGAAGUGAGGGG	30	30	4	3	7	4	56	6	33	3	1	0	1	1
461540	GGGGGCCGGCGGGGCAGCAGUGGGAGGGG	29	29	4	3	8	2	68	17	44	3	1	0	1	1
461585	GGGAUCCAGGGUUUUACCGGGAGGGG	26	26	4	3	7	2	50	15	34	7	1	0	0	1
462144	GGGAUCGAGGGAGCUCGUGGGGCGUGGGGGG	31	31	4	3	8	5	64	12	38	0	1	0	0	1
462735	GGGAGGAGGGGCUGCUGGGCCACGGGG	27	27	4	3	5	5	62	18	40	3	1	0	0	1
463004	GGGGUCCAGGCGGGGGAAGAGGGUUCGGG	29	29	4	3	10	3	62	13	41	3	1	0	0	1
463115	GGGGUGGCCAGGGGGGCUUCGGGUUGGAAAGGGG	34	34	4	3	10	4	61	11	44	2	1	0	1	1
463440	GGGACGUAGGGAGGAAGGGGGUCCGCGGGG	30	30	4	3	7	5	63	13	40	3	1	0	0	1
463492	GGGGGCGCAGGGCGACCGGGGAGGAGGG	28	28	4	3	6	4	67	17	42	3	1	0	1	1
463563	GGGGCAGGGGGACGAGCGGGUGACACGGGGG	31	31	4	3	8	5	64	16	41	0	1	0	0	1
464105	GGGGAGACCGGGUCUGGCAGGGCGGGG	27	27	4	3	7	2	62	18	40	3	1	0	0	1
465147	GGGGGUUGGUGGGAGUGAGGGCCGAGACGGG	31	31	4	3	7	5	64	9	35	3	1	0	0	1
465286	GGGGCAGUGGGCGGCCGGGUCGGAGGG	27	27	4	3	5	5	66	18	40	3	1	0	0	1
465522	GGGGAGGAGCGGGGGGUGGGCAGCACAGGG	30	30	4	3	10	1	66	13	43	0	1	0	1	1
465540	GGGGCGCAGGGAGGAGGGGCCACAGGG	27	27	4	3	5	5	62	18	40	3	1	0	0	1
465580	GGGGGAGAGAUAGGGAGAGAUAGGGAGAGAGAGGGGG	37	37	4	3	9	7	62	0	32	0	1	0	0	1
465598	GGGGACGGGGCGGGCGCUGCGGGGCUGCAGAGGG	34	34	5	3	7	1	64	20	38	0	1	0	0	1
466166	GGGGUAGGCGCGGGGGCGGGCCCGGG	26	26	4	3	10	1	69	23	46	7	1	0	0	1
466212	GGGAACGGGGUGCGGCCGGGGGUGCGGG	28	28	4	3	9	3	67	17	42	3	1	0	1	1
466773	GGGCGGUGGGCAGCCGGGGAGGACGGG	27	27	4	3	6	4	66	18	40	3	1	0	1	1
467089	GGGGGCUACUGAGGGAGUCUGGGAUUAAGGG	31	31	4	3	9	5	51	9	32	0	1	0	1	1
468023	GGGAUCGCGGGCGUAGAAGGGGUUAAGGGGG	31	31	4	3	8	5	58	9	35	0	1	0	0	1
468622	GGGCGCGACGGGCGGGCGAGCGGGG	25	25	4	3	6	1	68	24	36	0	1	0	0	1
469138	GGGCGGAGUGGGCACGACGGGACUGGG	27	27	4	3	6	3	59	18	33	0	1	0	1	1
469760	GGGUCGGGCUCAUGGGCCACUUCGGG	26	26	4	3	7	2	46	26	30	3	1	0	0	1
470187	GGGGCCAGGGGGUGGCUGGGCCUGGUGGG	29	29	4	3	6	5	65	17	44	6	1	0	0	1
470381	GGGGUGGCAGGGGAGCGAAGGGGAUCACGGG	31	31	4	3	7	5	61	12	38	0	1	0	0	1
470494	GGGCCGACAGGGGGGGGCAGUGGGGCGCGACAGGGG	36	36	5	3	8	1	63	19	41	2	1	0	0	1
470725	GGGACAUCGGGGUAGUGGGCAGCACGGG	28	28	4	3	6	4	53	17	32	0	1	0	1	1
470856	GGGGCGGCGGCGGGGGGGCGACAGGGCCGACAGGGG	36	36	5	3	8	1	66	22	44	2	1	0	1	1
471582	GGGCAACGCGGGCCAUGGGGCAGGGG	26	26	4	3	6	3	57	23	38	3	1	0	1	1
471626	GGGGCGACGGGGCCGGGUCUGUUGGGG	27	27	4	3	7	2	62	18	40	3	1	0	0	1
471931	GGGGGCUAUUGAGGGAUUCUGGGAUUAAGGGG	32	32	4	3	9	5	50	6	34	0	1	0	0	1
472201	GGGUGAGGGGGAAUGAGGGGUGUCCACGGGG	31	31	4	3	8	5	61	9	38	3	1	0	0	1
472646	GGGGCGGCGGAGGGCGGGGCGGCGCAGGG	29	29	4	3	8	2	72	20	44	0	1	0	0	1
473415	GGGAGGGGCUCCAGGGGUGGCGACGGG	27	27	4	3	7	2	62	18	40	3	1	0	0	1
473619	GGGUUAGACGGGACGGGGUACCUAGGGG	28	28	4	3	7	3	53	14	35	3	1	0	0	1
473644	GGGAUUCGGGAUCCCGGGUAUAGGGG	26	26	4	3	5	4	50	15	34	7	1	0	1	1
473731	GGGUUCAGGGGGGCCGCCAGGGAGGG	26	26	4	3	7	1	61	19	42	7	1	0	1	1
473817	GGGUGCAGGGGGUGGCAAGGGGGCGCUCGGG	31	31	4	3	8	5	64	16	41	0	1	0	0	1
473938	GGGUACCGGGGGGUCCACUGGGAGGG	26	26	4	3	7	1	57	19	42	7	1	0	1	1
473941	GGGGCUAGGCGGGGACGAGAGGGAAAAUGGG	31	31	4	3	8	5	58	9	35	0	1	0	0	1
474034	GGGACGCGGCGGGCGCGGGCGAGGG	25	25	4	3	7	3	68	24	36	0	1	0	0	1
474111	GGGCAGGGCACCGGCGGGUCUCGGG	25	25	4	3	7	2	56	28	36	4	1	0	1	1
474125	GGGAGUGCCGGGAGGGUGCGGGGGGACCACUGGG	34	34	5	3	6	1	61	17	38	5	1	0	0	1
474502	GGGGGGGACACUGGGCCACCAGGG	24	24	4	3	6	1	54	25	41	8	1	0	1	1
474713	GGGGUGGGAGAGGGGAGUGCACGGGUCCCGGUGGG	35	35	5	3	7	2	62	14	37	5	1	0	0	1
475331	GGGGCACCGACGGGGGCGAGGGAGGGGG	28	28	4	3	10	3	67	17	46	3	1	0	1	1
475498	GGGCCGGGCCGGGCCGGGCCGGCAUGGG	28	28	5	3	7	2	60	32	39	14	1	0	0	1
476222	GGGGGAUUCGGGACAAAGGGGAACCGGGG	29	29	4	3	6	5	55	13	41	3	1	0	0	1
476665	GGGAACCCCGGGGUAGGGUUAUGGGG	26	26	4	3	7	2	53	15	38	11	1	0	0	1
476902	GGGUUGGGAACCCUAGGGCGUUGGGG	26	26	4	3	7	2	53	15	34	7	1	0	1	1
477318	GGGACUCACGGGAGGGGGCGUCCGGG	26	26	4	3	6	3	57	23	38	3	1	0	1	1
477449	GGGGCGACGGGGAUCCAGGGAAUGUGGGGGG	31	31	4	3	8	5	61	12	41	3	1	0	1	1
477643	GGGGCACGGGGCUGCUCGGGCACGGG	26	26	4	3	6	3	57	26	38	0	1	0	0	1
477724	GGGGUCCCUGGGGCCCCUGGGGCCCCUGGGG	31	31	4	4	5	5	51	35	38	25	1	0	0	1
478154	GGGGGCUACUAAGGGAAUCAGGGAUUAUGGGG	32	32	4	3	9	5	46	9	34	0	1	0	0	1
478180	GGGGAGUCUCCGGGCGGGCGGCGGGG	26	26	4	3	8	1	65	23	42	3	1	0	0	1
478776	GGGCAUCGGGGCGGCCGGGGCCGGAGGGGG	30	30	4	3	7	5	66	23	46	6	1	0	1	1
479313	GGGCACGGGGCGCGGGGAGGACCGGG	26	26	4	3	6	4	65	23	42	3	1	0	0	1
479437	GGGGCGACGCAGGGAGGAGGGGUGGCGCGGGG	32	32	4	3	8	5	68	15	40	0	1	0	1	1
479600	GGGGACAUGGGCGCCCCGGGGGGGGGG	27	27	4	3	9	1	66	22	51	11	1	0	0	1
479813	GGGCAAGGGAAUUGAUGGGGGCCUCGGG	28	28	4	3	9	3	53	14	35	3	1	0	1	1
479864	GGGAUUUCGGGAAGACAGGGAAACUAUGGG	30	30	4	3	7	5	43	10	26	0	1	0	1	1
479872	GGGGCAGUGGGCGGCCGGGGCGGAAGGG	28	28	4	3	6	5	67	17	42	3	1	0	0	1
480253	GGGUUCUCGGGGUCCACCAGGGGGGG	26	26	4	3	7	1	53	23	42	7	1	0	0	1
480434	GGGAGUCCGGGACUAAGGGGUUUUUGGG	28	28	4	3	6	5	50	10	32	3	1	0	0	1
480515	GGGGCAGUGGGCGGCCGGGGCGAAGGG	27	27	4	3	6	4	66	18	40	3	1	0	1	1
481532	GGGGGAAGUGGUGGGGGUCCUAGGGUUUCGGGG	33	33	4	3	11	5	60	9	42	3	1	0	0	1
481996	GGGCUCGGCGGGCGGAGGGCGACGGG	26	26	4	3	6	4	65	23	38	0	1	0	0	1
482179	GGGCAUGGGCAACCCGGGCCGGGCCGGG	28	28	5	3	6	2	53	32	35	14	1	0	1	1
482277	GGGAUGACGGGAUCUUGGGCCAGGGGGG	28	28	4	3	6	5	57	14	39	3	1	0	1	1
482783	GGGAGAUAGGGCGCAUGGGCGAGCGGG	27	27	4	3	5	5	59	14	29	0	1	0	0	1
483043	GGGGACAAAUGGGGGAGACAAAGGGGAAAUUGGG	34	34	4	3	9	5	50	5	35	0	1	0	0	1
483237	GGGGCGGCCGCGGGGCGACGCAGGGCGGGGCGGG	34	34	5	3	9	1	67	26	41	2	1	0	1	1
483768	GGGGCGACGCAGGGAGGAGGGGCGGCGUGGGG	32	32	4	3	8	5	68	15	40	0	1	0	1	1
484099	GGGGAGGAAGGGAAAGGGCCACCAGGG	27	27	4	3	6	3	55	14	37	7	1	0	0	1
484159	GGGACACGGGUCUUUGGGUUAUUGCGGGGG	30	30	4	3	9	4	50	13	33	0	1	0	1	1
484985	GGGUGUUAGGGCGGCGGGGCGGCGCUGGGG	30	30	4	3	8	5	66	16	40	0	1	0	0	1
485372	GGGGUGCGGGGUUUCGAUGGGGUCUUGAGGG	31	31	4	3	8	5	58	9	35	0	1	0	0	1
485478	GGGCCGGCGGGGCUAGGGACUCUGGG	26	26	4	3	6	3	57	23	38	3	1	0	1	1
485639	GGGGUUAGAAGGGCCACCAGGGAGGG	26	26	4	3	7	1	53	15	34	7	1	0	1	1
485921	GGGCUUUAUAGGGGGCAGAGGGGGCUUAAAGGGG	34	34	4	3	9	6	52	8	38	0	1	0	0	1
485972	GGGGCCGGGGACGGGCGGAUCCGGGG	26	26	4	3	8	2	65	23	46	7	1	0	0	1
486212	GGGGGCGACAGGGGCGGCGGUGGGAGCAACAGGGG	35	35	4	3	8	7	62	17	40	0	1	0	1	1
486908	GGGAGCCAGGGCUGGAUGGGGUGACGGGGG	30	30	4	3	7	5	63	13	40	3	1	0	0	1
487547	GGGGCGGCGACGGGGGGAACAGGGUGCGGG	30	30	4	3	11	3	66	16	43	0	1	0	0	1
487820	GGGGGCUACUUAGGGAGUUUGGGUUUAAGGGG	32	32	4	3	9	5	50	6	34	0	1	0	0	1
488029	GGGGGUGGGCGACUGGGGCCUCGUGGGG	28	28	4	3	7	3	64	17	42	3	1	0	1	1
488332	GGGCAACGGGAGCCGUCGGGGGAGGGGG	28	28	4	3	9	3	64	17	42	3	1	0	1	1
488596	GGGGGGGGACCACCAGGGGCGCAGGG	26	26	4	3	8	2	61	23	46	7	1	0	1	1
488701	GGGGGGGCCCAUGGGCUACUACGGG	25	25	4	3	7	1	52	24	40	8	1	0	0	1
489227	GGGACGCUAGGGCACGGGAGGGGAAGCCUUGGG	33	33	5	3	7	2	54	18	33	3	1	0	1	1
489376	GGGGUUCCGGGGGUCCACUGGGAGGG	26	26	4	3	7	1	57	19	42	7	1	0	1	1
489536	GGGCAAGGGGGGUGGCCGGGCCUGGUGGG	29	29	4	3	6	5	65	17	44	6	1	0	0	1
489563	GGGCCCAGGGCCGGGCCGGGCCGGG	25	25	5	3	4	2	60	36	40	20	1	0	0	1
490324	GGGCGGGGGAACCGAGGGUGGCGGCGGG	28	28	4	3	7	3	67	17	42	3	1	0	1	1
490893	GGGAGUGUCGGGAGGGUACGGGGGGACCACCGGG	34	34	5	3	6	1	58	17	38	5	1	0	0	1
491170	GGGGCGGCGCGGGUCCGAGGGCGGGGG	27	27	4	3	7	3	70	22	44	3	1	0	0	1
491171	GGGCCCGAGGGGCGGCCGGGACGGGGCGGGG	31	31	5	3	6	2	67	25	45	9	1	0	0	1
491326	GGGGGAGUGGGCGAGAAGGGCGCGUCGGGGG	31	31	4	3	8	5	67	12	38	0	1	0	0	1
491455	GGGGCGAGGGGAGAGGAGGGCCAGCGGG	28	28	4	3	6	5	67	14	39	3	1	0	0	1
492048	GGGGCGGGCGCGCUUGGGGCAACGGGG	27	27	4	3	8	2	62	22	40	0	1	0	1	1
492290	GGGGUGCAGGGGCAUGGUCGGGCCGGG	27	27	4	3	7	2	62	18	40	3	1	0	0	1
492535	GGGGUCCUGGCGGGGGAGGAGGGCUCGGG	29	29	4	3	10	3	65	17	44	3	1	0	0	1
492680	GGGUUUCGGGGGUCCACUCGGGGGGGGGG	29	29	4	3	10	1	62	17	51	3	1	0	0	1
492708	GGGGGUAUUUAUGGGGGGAGAGGGGGCCUCGGG	33	33	4	3	12	4	60	9	45	3	1	0	0	1
493056	GGGCAGGGGACGAGGGGAGGCCACGGGG	28	28	4	3	8	3	64	17	42	3	1	0	0	1
493426	GGGUCGCGGGGCGACGGGGGUGGAGCUGGG	30	30	4	3	7	5	66	16	40	0	1	0	0	1
493698	GGGGGUGCAGCCGGGGGCAGGGACGGG	27	27	4	3	11	2	66	18	44	3	1	0	1	1
494452	GGGGCGGCACGGGCCGGGGCGGGGCGGCGACGGG	34	34	5	3	7	2	67	26	44	2	1	0	0	1
494488	GGGAGCGGGGACGGGCGCGCCGGG	24	24	4	3	6	2	66	25	37	4	1	0	1	1
494938	GGGGGAUCUUCUGGGGCAUCGGGAUCGGG	29	29	4	3	10	3	51	17	37	0	1	0	1	1
495142	GGGGGAACACGGGCGCUGGUGGGUUUUGGGG	31	31	4	3	7	5	58	12	38	0	1	0	0	1
495297	GGGGAGCCGCGGGGACGGGAUUCGGGG	27	27	4	3	8	2	62	18	40	3	1	0	0	1
495354	GGGGGUUACUAAGGGAGUCUGGGACUAAGGG	31	31	4	3	9	5	48	9	32	0	1	0	0	1
495540	GGGCGGCGGGGCACGGGAGGACUCGGG	27	27	4	3	7	3	62	22	40	0	1	0	1	1
495897	GGGCGCGGGCACGGGCGAGGCAGGGG	26	26	4	3	8	3	65	23	38	0	1	0	1	1
496647	GGGGCGGGCGCCGGGGCGGAGACGGGGG	28	28	4	3	9	2	71	21	46	3	1	0	1	1
496660	GGGGUGAGAGGGAGGCAGGGAGCUCAUGGGG	31	31	4	3	8	5	61	9	35	0	1	0	0	1
497031	GGGAGACAGGGAGCAGGUGGGGUGGCUAGGG	31	31	4	3	8	5	61	9	35	0	1	0	0	1
497212	GGGGCGGACUGGGCUAGCGGGUACAGGG	28	28	4	3	7	4	57	17	35	0	1	0	1	1
497701	GGGGGCUAAUGAGGGAGUACGGGACUAAGGG	31	31	4	3	9	5	51	9	32	0	1	0	1	1
497838	GGGGCGUCGACGGGGGAUGGGACCGGGGGG	30	30	4	3	10	2	66	16	46	3	1	0	0	1
498128	GGGCAGCCGGGGCGGUGGGCGGUUGGGG	28	28	4	3	6	4	67	17	42	3	1	0	1	1
498233	GGGGGGGUGGUUCGGGCGCCCAAGGG	26	26	4	3	7	1	61	19	42	7	1	0	1	1
498234	GGGAAAGCCGGGGAAGAGAAGGGAAAUGGG	30	30	4	3	7	4	53	6	30	3	1	0	0	1
498257	GGGUUAGGCCGGGCCGGGCCGGGCCGGG	28	28	5	3	7	2	60	28	39	14	1	0	1	1
498371	GGGGCCGGACGGGACGGCGGGCAGGG	26	26	4	3	7	2	65	23	42	3	1	0	0	1
498935	GGGGAGUGCCGGGAGGGUACCGAGGG	26	26	4	3	7	1	61	15	34	7	1	0	1	1
499140	GGGCAGGAGGGGCAGCCGGGGCGGUGGG	28	28	4	3	6	4	67	17	42	3	1	0	1	1
499288	GGGACGGGCACAGGGCCACGGCGGG	25	25	4	3	7	2	56	28	36	4	1	0	1	1
499454	GGGUGGUGCAGGGAGGAGGGGCGGCACAGGG	31	31	4	3	7	5	64	12	38	0	1	0	0	1
500004	GGGAGCAGACGGGAAAGAGGGGAGAGAGAGGGGG	34	34	4	3	9	6	61	5	32	0	1	0	1	1
500262	GGGGGCGGCGAGGGCUCGGGCUAGAGGGG	29	29	4	3	8	3	65	17	41	0	1	0	0	1
500533	GGGGCUACGGGGCACGGGAGAGCAUGGG	28	28	4	3	7	3	57	17	35	0	1	0	1	1
500553	GGGGGGGUCACUGGGCCACCAGGG	24	24	4	3	6	1	54	25	41	8	1	0	1	1
501094	GGGUCUUGGGCCGGCUCGGGCAGGGG	26	26	4	3	7	3	57	23	38	3	1	0	1	1
501199	GGGGGGCCCACUGGGGCAUGGGCGGG	26	26	4	3	10	1	61	23	46	7	1	0	1	1
501274	GGGACGAUGGGCAGCCGGGGAGGAGGGG	28	28	4	3	6	5	64	14	39	3	1	0	0	1
501437	GGGGAAAAUGUGGGAACGGGGGCGGCUCGGGG	32	32	4	3	8	5	59	12	40	0	1	0	1	1
501442	GGGAGCGGGGCGCGGGAGCGAGCGGG	26	26	4	3	7	3	69	19	34	0	1	0	1	1
501596	GGGAGAGAACGGGGGCGACUGGGUCGGGGG	30	30	4	3	9	4	63	13	40	0	1	0	1	1
501978	GGGCCGGCGAGGGGGGGGGGCACCACGGGGG	31	31	4	3	10	1	67	22	51	6	1	0	0	1
502577	GGGGGUAUCCGGGGACGAGAGGGAGAAGGGG	31	31	4	3	8	5	61	9	38	3	1	0	0	1
502711	GGGGUGAGGGCUUUUGGGGUCCCUGGG	27	27	4	3	6	4	55	14	37	7	1	0	0	1
503183	GGGCGAGCAGGGCGGGCGCGCGGGG	25	25	4	3	6	1	68	24	36	0	1	0	0	1
503214	GGGGGACGGGGCCGGCAGGGAAGUUGAGGG	30	30	4	3	7	5	63	13	40	3	1	0	0	1
503639	GGGGGCGCAGGGCGCAGGGCGCAGGG	26	26	4	3	6	4	65	23	38	0	1	0	0	1
504219	GGGGCGGACGCGGGGCGGGCGCGGGGCGGCACAGGG	36	36	5	3	9	1	66	25	41	0	1	0	1	1
504416	GGGGCAGGGCUGCUGCGGGGCUACGGG	27	27	4	3	8	3	59	22	37	0	1	0	0	1
505015	GGGGAUGGUGGGAACGAGGGGCUCCGGGG	29	29	4	3	6	5	62	13	41	3	1	0	0	1
505087	GGGGCAGUGGGCAGCCGGGGAGAAGGGG	28	28	4	3	6	5	64	14	39	3	1	0	0	1
505636	GGGGCAAAAGGGGCCACCAGGGAGGG	26	26	4	3	7	1	53	19	38	7	1	0	0	1
505864	GGGGAGAGGGGCCGCAGAGGGAAAGGAGGG	30	30	4	3	7	5	63	10	36	3	1	0	1	1
506456	GGGACGGACGGGCGCGUCAGGGAUGGG	27	27	4	3	7	2	59	18	33	0	1	0	0	1
506808	GGGGGACGGCAGGGUCGGGGAGGUCCGGG	29	29	4	3	8	3	65	17	44	3	1	0	1	1
507204	GGGAGUGCCGGGAGGGUGCGGGGGGACCAUCGGG	34	34	5	3	6	1	61	17	38	5	1	0	0	1
507453	GGGGCUACUACGGGAGUUCGGGAUUAGGGG	30	30	4	3	8	5	50	13	33	0	1	0	1	1
507477	GGGGCAGUGGGCCGUCGGGGCGGUGGG	27	27	4	3	6	4	66	18	40	3	1	0	1	1
507574	GGGGACACGUGGGGGGCGCUGGGCGAGGG	29	29	4	3	10	3	65	17	41	0	1	0	0	1
507749	GGGUACCAAAGGGAAAACCGGGGGGG	26	26	4	3	7	1	50	15	38	7	1	0	0	1
507903	GGGGAGCAGGGCCGCAGGGCGGAGGGG	27	27	4	3	5	5	66	18	40	3	1	0	0	1
508161	GGGAUUCGGGGCAGGGCGGAGCCGGGG	27	27	4	3	8	2	62	18	40	3	1	0	0	1
508226	GGGCAGCGGGGAACGGCGGGCGGCGGGG	28	28	4	3	6	5	67	21	42	0	1	0	0	1
509117	GGGCCGGCCUGGGGGGGGGGUCCGCGGGGG	30	30	4	3	10	1	70	23	53	10	1	0	1	1
509172	GGGGAGCGACGGGGCGACGGGGCGAGGG	28	28	4	3	8	3	67	17	39	0	1	0	0	1
509463	GGGACUUUUAGGGACAAAAAGGGGUAUUUGGG	32	32	4	3	8	5	40	6	28	0	1	0	0	1
509539	GGGCCGGGCCGGGCUUGGGCCGGACUGGG	29	29	5	3	7	2	58	27	37	10	1	0	1	1
509770	GGGAGACAGGGAGUAGGUGGGGCGGCUAGGG	31	31	4	3	8	5	61	9	35	0	1	0	0	1
509811	GGGGCGAGGGGAGAGGAGGGCCGACGGG	28	28	4	3	6	5	67	14	39	3	1	0	0	1
509968	GGGGGUCGCCUUGGGCGGCGGGCGGG	26	26	4	3	9	1	65	23	42	3	1	0	0	1
510075	GGGCACGGGGCUUGGGGCCAGCUGGG	26	26	4	3	6	4	57	23	38	3	1	0	1	1
510159	GGGGCGGGCGCACUUGGGGCGACGGGG	27	27	4	3	8	2	62	22	40	0	1	0	1	1
510491	GGGAUCGCGGGAGUAGAAGGGGCUGAGGGGG	31	31	4	3	8	5	61	9	35	0	1	0	0	1
510827	GGGCGCAGAGGGGCGGCGGGGCCGGGG	27	27	4	3	7	3	70	22	44	3	1	0	0	1
510904	GGGCGCCGGGGCAGUUGGGGAGCGGGG	27	27	4	3	6	4	66	18	40	3	1	0	1	1
510989	GGGCAGGGCGGCGGAGGGGCGGCCGGGG	28	28	4	3	8	2	71	21	46	3	1	0	1	1
511113	GGGGCCUCAGGGCGGCGGGGUGAAGGGG	28	28	4	3	6	5	64	17	42	3	1	0	1	1
511420	GGGGUAAUUGAGGGGUGGAAUAGGGAUACAUGGG	34	34	4	3	9	6	50	2	32	0	1	0	1	1
511862	GGGGCCUUGGGCCCUUGGGGGGG	23	23	4	3	5	1	60	21	47	13	1	0	0	1
511946	GGGGUCCAGGCGGGGGAGGAGGGCUCGGG	29	29	4	3	10	3	65	17	44	3	1	0	0	1
512767	GGGCGGCCGGGGCAGGGCGGCGGAGGGG	28	28	4	3	8	2	71	21	46	3	1	0	1	1
512962	GGGUUAGGUGGGGGGCUCCGCAGGGUGUGCAGGGGGG	37	37	4	3	9	7	62	13	40	2	1	0	1	1
513068	GGGGGUAGAGGAGGGGGUCGGCCAGGGGCAUGGG	34	34	4	3	11	3	64	11	44	2	1	0	1	1
513424	GGGAGAAACAGGGGCGGGGCCCGGGG	26	26	4	3	8	2	61	19	42	7	1	0	1	1
513776	GGGCACACGGGACGAGCGGGAGAUGGG	27	27	4	3	6	4	55	18	29	0	1	0	0	1
513897	GGGUGGCUGGGCAGUUGUGGGGGCGGCUGGG	31	31	4	3	9	5	64	12	38	0	1	0	0	1
514230	GGGCGAGCGGGCGGACGGGCGCGGG	25	25	4	3	5	3	68	24	36	0	1	0	0	1
514252	GGGCGGGACUCCUGGGCAACUUCGGG	26	26	4	3	7	1	46	26	30	3	1	0	0	1
514312	GGGGGCGCCGUGGGGCUCGGGCAGGG	26	26	4	3	9	2	65	23	42	3	1	0	1	1
514961	GGGCUUUAUAGGGUGGAGAGGGGGCUUAAAGGGG	34	34	4	3	8	7	52	5	35	0	1	0	1	1
515035	GGGAGGGAACAUGGGGGCCCACGGGG	26	26	4	3	7	1	57	19	42	7	1	0	1	1
515354	GGGGCGGUGGGCAGCCGGGCAGGAGGGG	28	28	4	3	6	5	67	17	42	3	1	0	0	1
515689	GGGGUGGAUGGGGGCAGCUGGGCGUCGUGGG	31	31	4	3	8	5	64	12	38	0	1	0	0	1
515848	GGGGGCAGUGGGCAGCCGGGCGGUGGG	27	27	4	3	6	4	66	18	40	3	1	0	1	1
515865	GGGAUGCGAGGGGGGAGAAUUGGGGGUGGCUACGGG	36	36	4	3	9	7	61	8	38	0	1	0	0	1
516031	GGGGGCUGAGGGAGUCCGGGACUAGGGGG	29	29	4	3	6	5	62	13	41	3	1	0	0	1
516411	GGGGCUAGGCGGGGAUGAGAGGGAGAUCGGG	31	31	4	3	8	5	61	9	35	0	1	0	0	1
517265	GGGGCUGUCGGGACCGGGGCCGGGG	25	25	4	3	6	3	64	24	44	8	1	0	1	1
517469	GGGGCGGCCGGGCGGGGGUUUCCGGG	26	26	4	3	6	3	65	23	46	7	1	0	0	1
517867	GGGGCAACCGGGGCGGGGCGGCGGAGGG	28	28	4	3	7	2	67	21	46	3	1	0	0	1
518189	GGGGGUCGCCGCGGGGAGGGGCCGGG	26	26	4	3	10	2	69	23	46	7	1	0	0	1
519118	GGGGCGAUGGGCAGCCGGGGCGGUGGG	27	27	4	3	6	4	66	18	40	3	1	0	1	1
519583	GGGUUCCACGGGUCCAUCGGGGGGG	25	25	4	3	6	1	52	24	40	8	1	0	1	1
519986	GGGGCCGGCGGGACGGCGGGACGGCGGGG	29	29	4	3	6	5	68	24	44	3	1	0	0	1
520321	GGGAUCGGGGCAGCGACGGGCUCGGGG	27	27	4	3	7	4	59	22	37	0	1	0	0	1
520799	GGGUUGGGCCGGGCCGGGCCCGAACGGG	28	28	5	3	7	2	57	28	35	14	1	0	1	1
520931	GGGGCUAGGCGGGGAUGAGAGGGUAAACGGG	31	31	4	3	8	5	58	9	35	0	1	0	0	1
521207	GGGAAAUGCGGGGCGCACUGGGCUAGGG	28	28	4	3	7	3	53	17	32	0	1	0	1	1
521627	GGGUACCGGGGGACCACCGGGGGGGG	26	26	4	3	7	1	61	23	50	11	1	0	0	1
522181	GGGGCAGGGAUGAGGGGCCGCGCGGGG	27	27	4	3	7	3	66	18	40	3	1	0	1	1
522361	GGGGCGGCGCAGGGGGCUGCACCGGGGGGUGGAGGG	36	36	4	3	10	4	66	19	44	2	1	0	1	1
523244	GGGGGCAGUGGGCGGCCGGGGCAGUGGG	28	28	4	3	6	4	67	17	42	3	1	0	1	1
523476	GGGGCGGCGGCGGGAGCGACAGGGGCGGCAGUGGGG	36	36	4	3	8	8	66	19	38	0	1	0	0	1
523675	GGGUUGUGGGGAUCCACCGGGAAGGG	26	26	4	3	7	2	53	15	34	7	1	0	1	1
523781	GGGGCGCGGGUCUUUGGGUUACGACGGG	28	28	4	3	7	4	53	17	32	0	1	0	1	1
524519	GGGGCGAUCGGGCGGCGGGGCCGGGCCGGG	30	30	5	3	6	2	66	26	43	6	1	0	1	1
526503	GGGACGGUGGGCAGCCGGGGCGGUGGG	27	27	4	3	6	4	66	18	40	3	1	0	1	1
527899	GGGGAGACGGGCGGCGGGGGACAGAUCGGGG	31	31	4	3	8	5	64	16	41	0	1	0	0	1
528417	GGGGAAGCAGGGAACCGGCGGGAGAGGGGG	30	30	4	3	7	5	63	13	40	3	1	0	0	1
528577	GGGGAGAGGUGGGAGGCACGGGCGCAUGGGG	31	31	4	3	7	6	64	12	38	0	1	0	1	1
529167	GGGGGCGGUGCAGGGGGCUGCACCGGGGGCGGAGGG	36	36	4	3	11	4	66	19	44	2	1	0	1	1
529810	GGGCGGAGGGGUGCCAGGGCGGCAGGG	27	27	4	3	5	5	66	18	40	3	1	0	0	1
529995	GGGGCCUAGGGCUACGUGGGAGGAGGGG	28	28	4	3	6	5	60	14	39	3	1	0	1	1
530416	GGGGGAUACUUAGGGAGUACGGGAUUAAGGGG	32	32	4	3	9	5	50	6	34	0	1	0	0	1
530449	GGGCUAACUAGGGAUGAGAGGGAAAACGGG	30	30	4	3	7	5	46	10	26	0	1	0	1	1
530535	GGGGAGCUCGGGCUGGUUGGGGGAACAGGG	30	30	4	3	8	4	60	13	40	0	1	0	1	1
531672	GGGGCAGUGGGCGGCCAGGGUAGUGGGG	28	28	4	3	6	5	64	14	39	3	1	0	0	1
532457	GGGGCGGCGGCGGGGGGGCGACUGGGCCGACAGGGG	36	36	5	3	8	1	66	22	44	2	1	0	1	1
532858	GGGGAGGCCCCGGGAUCCUGGGUGACGGGGGGGG	34	34	5	3	8	1	61	20	44	11	1	0	0	1
533325	GGGGUAGAGUGGGAGAGCAGGGGCGGCGUGGG	32	32	4	3	7	6	65	9	34	0	1	0	1	1
533640	GGGAGGCAGGGAGAAGGGGGCCAAGCGGGG	30	30	4	3	7	5	63	13	40	3	1	0	0	1
533735	GGGGCGGCGUCGGGGCAGGGACACGGG	27	27	4	3	9	2	62	22	40	0	1	0	1	1
534630	GGGGAUAUCUGGGGACGAGAGGGAGGACGGG	31	31	4	3	8	5	58	9	35	0	1	0	0	1
535348	GGGACGUCGGGACACGUCGGGGGGAGGGGG	30	30	4	3	10	3	63	16	43	0	1	0	0	1
535954	GGGGCCUGGGGCUACGUGGGAGGAUGGGG	29	29	4	3	6	5	62	13	41	3	1	0	0	1
536707	GGGCUACGUGGGAACCGGGGGUUGGAGGGGG	31	31	4	3	7	6	61	12	41	3	1	0	1	1
536737	GGGGCAGGGAGGAGGGGCGACACCGGGG	28	28	4	3	8	3	64	17	42	3	1	0	0	1
537756	GGGAGGCAGGGGGCCGACGGGAGGAAAGGG	30	30	4	3	7	5	63	13	40	3	1	0	0	1
538476	GGGAACCCUAGGGUCGGGUUAUGGGG	26	26	4	3	7	2	50	15	34	7	1	0	0	1
538863	GGGGGCAGUGACGGGGGCGGGAGUGACGGG	30	30	4	3	11	1	66	13	40	0	1	0	0	1
538950	GGGCUCGGGGCGACGACGGGAUCGGGG	27	27	4	3	7	4	59	22	37	0	1	0	0	1
539893	GGGGGCGGCGCAGGGGGUUGCACCGGGGGCGGAGGG	36	36	4	3	11	4	66	19	44	2	1	0	1	1
540288	GGGAGCUGGUGGGAGGGUGCGGGGCCCGAGAGGG	34	34	5	3	7	1	64	14	35	5	1	0	0	1
540723	GGGGCGGCGCAGGGAGGAGGGGCGGUGCAGGG	32	32	4	3	8	5	68	15	40	0	1	0	1	1
541111	GGGGACUCAUCGGGAGGGGCGGUGGCGGGG	30	30	4	3	8	2	63	16	43	0	1	0	0	1
541304	GGGCGACAAGGGCACGUGGGGCGUGGG	27	27	4	3	6	3	59	18	33	0	1	0	1	1
542161	GGGGCGAGCGAGGGCGACGGGGGCUGGGG	29	29	4	3	8	3	68	17	41	0	1	0	1	1
542185	GGGGGUAGAAAAGGGGAAUCGGUGGGGGCCGGG	33	33	4	3	10	2	60	9	42	3	1	0	0	1
542218	GGGGCGACAGGGCGGCAUGGGGGCGAUGGGG	31	31	4	3	8	5	64	16	41	0	1	0	0	1
543387	GGGCUGGACCGGGCUUUCGGGCGGGG	26	26	4	3	7	2	57	23	38	3	1	0	1	1
544012	GGGGGAAGGGAGCCACGGGAGAGAGAGGG	29	29	4	3	7	4	62	10	34	3	1	0	1	1
545740	GGGUCGGGACGGGCCUGCUGGGGGGCUGCGGUGGG	35	35	5	3	9	2	62	20	40	2	1	0	1	1
545776	GGGGAAAUAGAGGGAUCCGGUGGGAGAGGGG	31	31	4	3	8	4	58	6	35	3	1	0	0	1
546017	GGGGAUCCGGGAGGCGGGGGAUGGCCGGG	29	29	4	3	6	5	65	17	44	6	1	0	0	1
546256	GGGGAAAAAAAGGGAAGGGAUCCCGGG	27	27	4	3	8	2	48	11	33	7	1	0	0	1
546554	GGGGGGAGACGGGAGCUCCGGGCUGGG	27	27	4	3	7	2	62	18	40	3	1	0	0	1
547237	GGGCUGUGGGGCACCGGGGGCGGUUGGG	28	28	4	3	6	5	64	17	42	3	1	0	1	1
547285	GGGAGUAAGGGGUCCUGGGGCGGUCGGG	28	28	4	3	6	5	60	14	39	3	1	0	1	1
547718	GGGCGGGGCGGCGCGGGGCAGGCGAGGGG	29	29	4	3	8	2	72	20	44	0	1	0	0	1
547790	GGGGCCGUUAUGGGAGAGAGAGGGUGUGGGG	31	31	4	3	8	4	61	6	32	3	1	0	0	1
547880	GGGACAGGGGGAGCCGAGGGAAGGAAAGGGG	31	31	4	3	8	5	61	9	38	3	1	0	0	1
548720	GGGGGCCACGGGUCGCACGGGCGGG	25	25	4	3	6	1	60	28	40	4	1	0	0	1
548768	GGGCCGACAGGGGCGGCAGUGGGGCGGGACAGGGG	35	35	5	3	8	1	62	20	40	2	1	0	0	1
548907	GGGGGCCGAUCUGGGCGGGGGUGGGCCUGCUGGGGG	36	36	5	3	9	1	63	19	44	5	1	0	0	1
549398	GGGGCGAGGGAGGAGGGGGAACCCUAGGG	29	29	4	3	7	4	62	13	41	6	1	0	0	1
550223	GGGCGCAGCGGGCGGGCGAGCGGGG	25	25	4	3	6	1	68	24	36	0	1	0	0	1
551011	GGGGGCGGCCGGGGCGAGCGCGGGCACGGCUGGGG	35	35	4	3	8	7	65	25	40	2	1	0	1	1
551085	GGGGGCCGGCGGGGCAGCAGAGGGAGGGG	29	29	4	3	8	2	68	17	44	3	1	0	1	1
551296	GGGAGGUACUGGGCAAAGGAGGGGGGAUCGAGGG	34	34	4	3	10	5	58	8	38	0	1	0	0	1
551827	GGGAACGGGACCUGGUGGGGGGAAACGGG	29	29	4	3	10	3	58	13	41	3	1	0	1	1
552190	GGGCAGUGGGCGCCGGGGCAGUGGGGG	27	27	4	3	6	4	66	18	40	3	1	0	1	1
552242	GGGGCGGCUGGGCUAAUGGGUCAAAAGGGG	30	30	4	3	7	5	53	13	36	0	1	0	1	1
552902	GGGCCACUAGGGGCGCUCGGGAGGGG	26	26	4	3	7	2	57	23	38	3	1	0	1	1
552940	GGGAGAGAACGGGGGCGACAGGGUCGGGGG	30	30	4	3	9	4	63	13	40	0	1	0	1	1
553056	GGGAGGAGCGGGACGACGAGGGGGAUUAGGG	31	31	4	3	9	4	61	9	35	0	1	0	1	1
553106	GGGGCGUCAGGGGGGGACCGCUCGGG	26	26	4	3	7	1	61	23	42	3	1	0	0	1
553740	GGGCUCCACGGGAGGUGGGGUGGUGGAGGG	30	30	4	3	7	5	63	13	40	3	1	0	0	1
553783	GGGAGCCGGGGACACCUAGGGGGGGGGG	28	28	4	3	10	1	64	17	50	7	1	0	0	1
554965	GGGGUGAGGGCUUGUGGGGUCCCUGGGGG	29	29	4	3	7	4	62	13	41	6	1	0	0	1
555085	GGGGGGUCGUUGGGAAUCGGGACAGCGGGG	30	30	4	3	8	4	60	13	40	0	1	0	1	1
555705	GGGUUCCGAGGGUCCAUCGGGGGGGG	26	26	4	3	7	1	57	19	42	7	1	0	1	1
555820	GGGCACACGGGACGAGCGGGAAGUGGG	27	27	4	3	6	4	55	18	29	0	1	0	0	1
557044	GGGCCGGGGCGGGCCGGGCCGUGCCGGG	28	28	5	3	7	1	64	32	39	14	1	0	1	1
557184	GGGGGCUAUUAAGGGAGUUCGGGACUAAGGG	31	31	4	3	9	5	48	9	32	0	1	0	0	1
557222	GGGGGGAGGAGUGGGGGGAAUUAGGGUUGCCACGGGG	37	37	4	3	12	5	62	8	43	2	1	0	0	1
557223	GGGCUGAUAGGGAUUUUUGGGUAUUCUAGGG	31	31	4	3	7	6	41	6	25	0	1	0	1	1
557315	GGGGCAGUGGGCGUCCGGGGCGGAGGG	27	27	4	3	6	4	66	18	40	3	1	0	1	1
557537	GGGCUGGCGCGGGGCACAGGGCAGGGGG	28	28	4	3	8	4	64	21	42	0	1	0	0	1
557571	GGGGCUAGGGCAGCGCGGGCGGCGGG	26	26	4	3	6	4	65	23	38	0	1	0	0	1
558330	GGGCCAAAGGGGGGGCACGGGUUUCCCGGG	30	30	5	3	6	1	53	23	40	10	1	0	1	1
558392	GGGGAGCGCACGGGCACGGGCGAGGG	26	26	4	3	8	3	61	23	34	0	1	0	0	1
558459	GGGGGUGGUCGGGCCUGGUGGGCUUGUGGG	30	30	4	3	7	5	63	13	40	3	1	0	0	1
558739	GGGUUUUAUAGGGCGGAGAGGGGGCAUAAAGGGG	34	34	4	3	8	7	52	5	35	0	1	0	1	1
558855	GGGACGGGCGCGGGGCCACGAGGGGG	26	26	4	3	8	2	65	23	42	3	1	0	0	1
559247	GGGAGACCUAGGGAAAGGGGAAGUAAGGGG	30	30	4	3	7	4	53	6	33	3	1	0	0	1
559894	GGGGGAGGAAUUGGGGAAUAGCAGGGGCGGCAGGG	35	35	4	3	10	5	60	8	40	0	1	0	0	1
561295	GGGGGUCGGAGGGCCACCAGGGAGGG	26	26	4	3	7	1	61	19	42	7	1	0	1	1
561978	GGGACGGGACGGGGCGGCGACGGGGAGACGACGGGG	36	36	5	3	8	2	63	19	38	0	1	0	0	1
562417	GGGAUUAGAGGGGCCGACGGGGGGGGAACCGAGGG	35	35	5	3	7	1	60	14	40	5	1	0	0	1
563161	GGGCCCGAGGGCGGUGGUGGGGUCGGGGG	29	29	4	3	8	4	68	17	44	6	1	0	1	1
564604	GGGUUUUUGGGUUCCACCGGGAGGGG	26	26	4	3	7	2	50	15	34	7	1	0	0	1
566390	GGGCACAAGGGCUUUUCGGGUUAUUUGGGG	30	30	4	3	7	5	43	13	30	0	1	0	0	1
566410	GGGUCAAGGGAUGCGUCGGGGUGGAGGUGGG	31	31	4	3	8	4	61	9	35	0	1	0	0	1
566674	GGGCGUAGGCGGGGGGGGGGCUCCUAAGGG	30	30	4	3	10	1	63	16	46	3	1	0	0	1
566742	GGGCCGGCCGGGGGGGGGGCAAGCUGGG	28	28	4	3	9	1	67	21	50	7	1	0	0	1
568334	GGGGAGGGCUCGGGCAAGCAGGGGAGUGGCCGGGG	35	35	5	3	8	2	62	17	40	2	1	0	1	1
569091	GGGGCUAGGCGGGGAUGUGAGGGAAAACGGG	31	31	4	3	8	5	58	9	35	0	1	0	0	1
569199	GGGGCAGCAGGGAGGACGGGCGUGAAGGGGG	31	31	4	3	8	5	64	12	38	0	1	0	0	1
569268	GGGAGGAUCUGGGCGGAGGGGAGGCGACGGG	31	31	4	3	7	5	64	12	38	0	1	0	0	1
569860	GGGGGCGGCACAGGGGGCUGCAUCGGGGGCGGAGGG	36	36	4	3	11	4	63	19	44	0	1	0	0	1
569938	GGGGGCUUCCAAGGGCGCUGGAGGGGGAGAUGGGGG	36	36	4	3	9	6	61	13	41	2	1	0	1	1
570362	GGGGCGGGGCGGCCCGGGCACGGG	24	24	4	3	6	3	66	29	45	8	1	0	0	1
570442	GGGGCACGGCAGGGCGCGCGGGAGGG	26	26	4	3	8	1	65	23	38	0	1	0	1	1
570680	GGGAGACCUAGGGUAAGGGGAAGUGAGGGG	30	30	4	3	7	4	56	6	33	3	1	0	1	1
572120	GGGGGGUCGCCGGGGGAGGUAGAGGGGCUCGGG	33	33	4	3	10	3	66	15	45	3	1	0	0	1
572921	GGGUCAGAGGGUGAGCGGGCGGUGGCGGGGG	31	31	4	3	9	5	67	12	38	0	1	0	0	1
573324	GGGGGGGGGUGGCCGGGCCUCCCGGG	26	26	4	3	6	3	65	26	50	15	1	0	0	1
573511	GGGACUCCGGGAGGGGGCGGCCGGG	25	25	4	3	5	3	64	24	44	8	1	0	0	1
573550	GGGGAUGCGGGAGGCCAGGGCGAUGGGG	28	28	4	3	6	5	64	14	39	3	1	0	0	1
574021	GGGCGCCGACGGGCGGGAUUGGGCUGUGUGGGGGG	35	35	5	3	9	1	62	17	37	2	1	0	1	1
574532	GGGGAGGGCGCCGACGGGAUGAGAGGG	27	27	4	3	7	2	62	14	33	3	1	0	1	1
574543	GGGAAAUGGGUUCAGGGGCCCGAGGGG	27	27	4	3	6	4	55	14	37	7	1	0	0	1
574819	GGGGGAUGGGGCAGCAAGGGCCGAAGGGG	29	29	4	3	6	5	62	13	41	3	1	0	0	1
575342	GGGCGCGGGGCUAGGGCGGCGACGGG	26	26	4	3	7	3	65	23	38	0	1	0	1	1
576576	GGGACGCGGGGGAGGGGGUGACCCGGG	27	27	4	3	6	3	66	18	44	7	1	0	0	1
576617	GGGGCACGGGUGACGGCGGGGCACGGG	27	27	4	3	8	3	62	22	40	0	1	0	1	1
576989	GGGCCGCAGGGAGGAGGGACGCGGGGG	27	27	4	3	6	4	66	18	40	3	1	0	1	1
577854	GGGGCAGGGCCACAAGGGCGGCUGGG	26	26	4	3	6	3	57	23	38	3	1	0	1	1
579345	GGGGAAAAAAUGGGACGCAUAGGGUUGGAGGGGG	34	34	4	3	8	7	52	5	35	0	1	0	1	1
579999	GGGGGUGGGGGCUCGAGAGGGAUCUCGUGGG	31	31	4	3	7	5	61	12	38	0	1	0	0	1
580186	GGGGAGCAGGGAGGUGGGGACCGUCGGG	28	28	4	3	6	5	64	14	39	3	1	0	0	1
580608	GGGGGGGCUACUGGGCCACCAGGG	24	24	4	3	6	1	54	25	41	8	1	0	1	1
581299	GGGCCUGGCGGGCCCGGGGGAGGAGGGG	28	28	4	3	6	5	67	21	46	10	1	0	0	1
581886	GGGCCGGCGGGGCGGUGGGUGGUCAGGG	28	28	4	3	6	4	67	17	42	3	1	0	1	1
582501	GGGGCCGACGGGAGGGCCAAAGGGGG	26	26	4	3	7	1	61	19	42	7	1	0	1	1
582859	GGGGAUAUCCGGGGACGAGGGAGAAUGGG	29	29	4	3	8	4	55	10	34	3	1	0	1	1
583126	GGGGACUGGGGGCGCCCUUGGGUGGG	26	26	4	3	7	1	61	19	42	7	1	0	1	1
583660	GGGGGCGGCGCGGGCCAGCGCGGGGUGGGCGAGGGG	36	36	5	3	8	1	69	22	41	2	1	0	0	1
583717	GGGGGCCGAUCUGGGUCGGGGCGGGCUUGCUGGGGGG	37	37	5	3	9	1	62	18	43	2	1	0	0	1
583765	GGGCAGUGGGCAGCCGGGCGGUGGGGG	27	27	4	3	6	4	66	18	40	3	1	0	1	1
584108	GGGGAGGACGGGCGCGACGGGGCAGUGGGG	30	30	4	3	7	5	66	16	40	0	1	0	0	1
584112	GGGGGGGAGACCGGGCCUCACGGGCUUGUGGG	32	32	5	3	6	1	56	21	37	6	1	0	0	1
584551	GGGGUCGAUGUGGGAUGCAGCGGGGGGUGUAGGGGG	36	36	4	3	10	6	63	8	38	0	1	0	0	1
584807	GGGGUGCCGCGGGAGGGGAGGCGGCGGG	28	28	4	3	7	2	71	17	42	3	1	0	1	1
584975	GGGCGCCGGGGUGCGGGCGGCAGGGGG	27	27	4	3	7	3	70	22	44	3	1	0	0	1
585731	GGGCUAGGGGUAAAAAUGGGUUGCCGGGG	29	29	4	3	7	4	51	10	34	3	1	0	1	1
585855	GGGGGCGGCGCAGGGGGCUGCACCGGGGGUGGAGGG	36	36	4	3	11	4	66	19	44	2	1	0	1	1
585885	GGGAGUGCCGGGAGGGUUUGCCGGGG	26	26	4	3	7	1	61	15	34	7	1	0	1	1
587654	GGGAGAGGGAAGCUCCGGGGGGCGGUGGGG	30	30	4	3	10	3	66	13	43	3	1	0	1	1
588321	GGGGCGGCGGCGGGCGGGGAGCAGGCGGG	29	29	4	3	8	2	72	20	44	0	1	0	0	1
589946	GGGGGUACGGGCGCCGAGGGAAGGAAGGGG	30	30	4	3	7	5	63	13	40	3	1	0	0	1
591957	GGGAGACCUAGGGAAAGGGGAAGUGAAGGG	30	30	4	3	7	4	53	6	30	3	1	0	0	1
592116	GGGGCAGUGGGGGUCGGGCCAGCAGGG	27	27	4	3	7	2	62	18	40	3	1	0	0	1
592212	GGGAUUUGGGUCCCGGGACUGAGGGG	26	26	4	3	6	4	53	15	34	7	1	0	1	1
592233	GGGCACGGGCCGGAACGGGCACGGG	25	25	4	3	7	3	56	28	36	4	1	0	0	1
592411	GGGAAAAACGGGUUCACUGGGUCAUGGGGG	30	30	4	3	6	6	46	13	33	0	1	0	0	1
592913	GGGUCCGGGUGGCUCAGGGCACGGGG	26	26	4	3	7	3	57	23	38	3	1	0	1	1
593101	GGGGCAGCGCAGGGCAGGGCGGGGCGGCGCAGGG	34	34	5	3	8	2	64	23	38	0	1	0	0	1
593271	GGGAUGCGCGGGCGCGGGCGCGGG	24	24	4	3	6	3	66	25	33	0	1	0	1	1
594378	GGGCGGGGCGAGCAGGGGGCGGCGGCGGG	29	29	4	3	8	2	72	20	44	0	1	0	0	1
595753	GGGGCUGCGGAGGGCCGGCGGGAUGGGG	28	28	4	3	8	3	67	17	42	3	1	0	0	1
596487	GGGAAACCCGGGGGGGGGCGGUUACGGGG	29	29	4	3	8	1	62	17	48	6	1	0	1	1
596958	GGGGGGAGCGACGGGGCAACGGGGCGAGGG	30	30	4	3	10	3	66	16	43	0	1	0	0	1
596975	GGGCGGCGGGGCGAUGCAGGGCAGUGGGGG	30	30	4	3	7	5	66	16	40	0	1	0	0	1
597213	GGGGCGGGCGAGGGGCGGCGCAGGGCGCGACGGG	34	34	5	3	7	2	67	23	38	0	1	0	0	1
597902	GGGGGCCAAUGAGGGAAGGGGGCGGCGCCGGGGG	34	34	4	3	9	4	64	17	44	5	1	0	0	1
598139	GGGGCGCCAGGGAAGCGGGGCGGCGGGGG	29	29	4	3	6	5	68	20	44	3	1	0	0	1
598261	GGGCAGGGCGGCGGCGGGGCGGAACGGGG	29	29	4	3	8	2	68	20	44	0	1	0	0	1
600764	GGGCAGCGGGGAGGACGGGCGAGACGGGGG	30	30	4	3	8	5	66	16	40	0	1	0	0	1
601015	GGGGGCUGAGAGGGAGAGGGGAUCGACAGGG	31	31	4	3	8	4	61	9	35	0	1	0	0	1
601234	GGGCCUUUAGGGCGACGUGGGGGGGUGCAGCGGGG	35	35	5	3	7	1	60	17	37	2	1	0	0	1
601841	GGGGCGGUGGGCAGCCGGGGCAGUGGG	27	27	4	3	6	4	66	18	40	3	1	0	1	1
602015	GGGGGCGGCCGGGGGCUCGGGCCGGG	26	26	4	3	9	2	69	26	50	7	1	0	0	1
602095	GGGCGCGCGUGGGACGCCGGGGGGGAGGUUCGGG	34	34	5	3	7	1	64	20	38	2	1	0	0	1
602659	GGGGCGACGCAGGGCAGUGGGGGGGCGUACCGGGG	35	35	5	3	8	1	62	20	40	2	1	0	0	1
602697	GGGGAAAGGGGAGGCAAUGGGCAGCGGCGGG	31	31	4	3	7	5	61	12	38	0	1	0	0	1
602778	GGGGUCGAACUGGGUUGGGGCGGGCCUGCUGGGGG	35	35	5	3	8	1	60	17	40	2	1	0	1	1
602940	GGGGGUGGACGGGCCUGGUGGGCUUGUGGG	30	30	4	3	7	5	63	13	40	3	1	0	0	1
603647	GGGCAACCGGGGCGGUGGGCAGUGGGGG	28	28	4	3	6	4	64	17	42	3	1	0	1	1
603693	GGGAACGGCGGGGGAGGUCAGGGCCGGGG	29	29	4	3	8	3	65	17	44	3	1	0	1	1
604092	GGGCACGGGCACGGGCACGGCAGGGGG	27	27	4	3	9	3	59	25	40	0	1	0	1	1
604512	GGGUUCCAGGGUAUUACCGGGAGGGG	26	26	4	3	7	2	50	15	34	7	1	0	0	1
605202	GGGGCGCGGAGGGCGGCGGGGCGUGUUGGG	30	30	4	3	7	5	70	16	40	0	1	0	1	1
606576	GGGCGCUCGCGGGAGCGCGCGGGCGGGGGAGGGG	34	34	5	3	7	2	67	23	38	0	1	0	0	1
606901	GGGCUUACCGGGCCGGGCCGGGCCUGGG	28	28	5	3	6	2	53	32	35	14	1	0	1	1
607669	GGGUCGACGGGGCUAGCGGGAACAUGGG	28	28	4	3	6	5	53	17	32	0	1	0	0	1
607725	GGGGAGGGCUCGGGCGAGCAGGGGACUGGCCGGGG	35	35	5	3	8	2	62	20	40	2	1	0	0	1
607732	GGGAGUUAGGGAAUAAGGGGUCCUCGGG	28	28	4	3	6	5	50	10	32	3	1	0	0	1
607754	GGGAAGACGCGGGAGCUCGGGCUAGGG	27	27	4	3	7	3	55	18	29	0	1	0	0	1
607883	GGGGUUGUUGGGAUGCGGGGCGGCACAGGGG	31	31	4	3	8	5	61	12	38	0	1	0	0	1
608253	GGGGGUUACUAAGGGAGUUCGGGAUUAAGGGG	32	32	4	3	9	5	50	6	34	0	1	0	0	1
608359	GGGCUUCGACGGGCGUGGGUUGCAGGG	27	27	4	3	7	3	55	18	29	0	1	0	0	1
608432	GGGGCAAAUAUGGGGCAAAUAUGGGGGGGCCCGGG	35	35	5	3	9	1	51	14	40	5	1	0	0	1
608670	GGGACCUGCAGGGGGGCAAGGGGGAGAUGGGG	32	32	4	3	10	5	62	12	43	3	1	0	0	1
608697	GGGGGAGGGAGACGACGGGGCGCCGGG	27	27	4	3	8	3	66	18	40	3	1	0	1	1
608927	GGGGAGGAGUCGGGGCUGCUGGGAUCGGGG	30	30	4	3	9	4	63	13	40	0	1	0	1	1
609392	GGGCCGGCGGGCCGGCGGGAAGGGG	25	25	4	3	5	3	68	24	44	8	1	0	0	1
609582	GGGGCGCAGGGCCAUGACGGGGAGGGGG	28	28	4	3	8	3	64	17	42	3	1	0	0	1
609907	GGGUUUUGGGUAAGCCGGGGAUGUCGGGG	29	29	4	3	7	4	55	10	34	3	1	0	0	1
610364	GGGCUCCGGGGGCGUUGGAGGGGACGGGG	29	29	4	3	8	3	65	17	44	3	1	0	1	1
610537	GGGGGAACGUGGGGGGGCCUCGUCGGGGUGUCGGUGGG	38	38	5	3	8	1	63	15	42	2	1	0	1	1
610712	GGGAUCGGUGGGCGGGGGCCUCGUGGGGG	29	29	4	3	8	3	65	17	44	3	1	0	1	1
611351	GGGGGCUGUGGGCACCGGGGCGGCGGGG	28	28	4	3	6	5	67	21	46	3	1	0	0	1
611557	GGGGAUGAGGGAGGCCAGGGCGGCAAGGGG	30	30	4	3	7	5	63	13	40	3	1	0	0	1
611589	GGGCGCAGGGAAGGAACGGGGAGAAGAGGGG	31	31	4	3	8	4	61	9	35	0	1	0	0	1
611735	GGGCACGGGAGGCGGGGCUGCGCGGG	26	26	4	3	6	3	65	23	38	0	1	0	0	1
611885	GGGCGGCCAGGGCGGGGCGGCGGAGGGG	28	28	4	3	8	2	71	21	46	3	1	0	1	1
612836	GGGGAGCAUUGGGGACGGGCCGGGGCGAGGCAGGG	35	35	5	3	8	2	62	17	40	2	1	0	1	1
613109	GGGAGCAGGGGCGGCAUGGGAGAAGUUGGGG	31	31	4	3	8	5	61	9	35	0	1	0	0	1
613145	GGGGGGCCGGGGCAUCUUGGGUAUUUGGG	29	29	4	3	6	5	55	13	41	3	1	0	0	1
613931	GGGGGAGCCGGGCCAAGCUGGGGGGGGAGCCGGG	34	34	5	3	8	1	64	20	44	8	1	0	0	1
614417	GGGGCAGGGCGGCCAGGGCUACUGGG	26	26	4	3	6	3	57	23	38	3	1	0	1	1
614524	GGGUGGGAAACAACGGGGCAACACGGGGG	29	29	4	3	8	1	51	17	37	0	1	0	1	1
615489	GGGGGAGUGGGCGAGUAGGGCGCGUCGGGGG	31	31	4	3	8	5	67	12	38	0	1	0	0	1
616325	GGGGGCUGGAGGGCCGAUGGGAUGAGAGGG	30	30	4	3	7	5	63	10	36	3	1	0	1	1
617324	GGGAGGCGGGGCAGCGCAGGGUGGUGGCGGGG	32	32	4	3	8	5	68	15	40	0	1	0	1	1
617562	GGGAGAGUCCGGGGGGAGGGGGCUCUGUCGGGGG	34	34	4	3	10	3	64	14	44	2	1	0	0	1
617610	GGGCGACGGGGCAGGGCUUGCACGGGG	27	27	4	3	8	2	59	22	37	0	1	0	0	1
619140	GGGAGGUGGGUGCCGGGCGGCCGGGG	26	26	4	3	6	4	69	19	42	7	1	0	1	1
619158	GGGCGACCGGGGCGGGGCGGCGGAGGGG	28	28	4	3	8	2	71	21	46	3	1	0	1	1
620500	GGGGGCGACACGGGCGGCGGCGGGGUCGACAGGGG	35	35	4	3	8	7	62	22	40	0	1	0	0	1
620758	GGGCGUCGGGCGGCCUGGGUCGGGGG	26	26	4	3	6	4	65	23	42	3	1	0	0	1
620844	GGGCAGUGGGCGGCCGGGGCCGGGG	25	25	4	3	6	3	68	24	44	8	1	0	0	1
621088	GGGGUCGAGGGCCUUGGGUUUGAUAGGGG	29	29	4	3	8	4	55	10	34	3	1	0	1	1
622630	GGGGGGUGCUCGGGCAGGCAGGGCGAUGGGG	31	31	4	3	8	5	64	16	41	0	1	0	0	1
624717	GGGGGCAGUAGGGGCAACGGGGUGACGUGGG	31	31	4	3	8	5	61	12	38	0	1	0	0	1
625307	GGGUGCUGCGGGCGCGGGGACAAAGGG	27	27	4	3	6	4	59	18	33	0	1	0	0	1
625549	GGGAGGGAGCAGCCGGGAGAGAGCGGG	27	27	4	3	7	1	62	14	29	3	1	0	1	1
627518	GGGGUUCGGGUGCCGGGGCGGCGAGGG	27	27	4	3	6	4	66	18	40	3	1	0	1	1
629078	GGGGUUUCCGGGGUUUUGGGUUUUCAGGG	29	29	4	3	7	4	48	10	34	3	1	0	0	1
629782	GGGGCAGCGGGGCGCUAGAGGGAGAUGGGGG	31	31	4	3	7	6	64	12	38	0	1	0	1	1
630835	GGGACGGCAGGGCGCCGGGGGCGGUGGGG	29	29	4	3	6	5	68	20	44	3	1	0	0	1
631461	GGGGCAUGGGCGGCUCGGGACGCGGGG	27	27	4	3	6	4	62	22	40	0	1	0	0	1
633052	GGGAGCGGGGGCGGUGGGGCCGCUGUGGG	29	29	4	3	7	5	68	17	41	3	1	0	0	1
633847	GGGCAAGCGGGCGGCGACGGGGCGGG	26	26	4	3	8	1	65	23	38	0	1	0	1	1
634350	GGGCGCAGGGGAGGGGCCGCCGGGGGG	27	27	4	3	8	2	70	22	48	7	1	0	1	1
634579	GGGCCGGAGGGGCGCGGGGGCGGCGCGGG	29	29	4	3	6	5	72	24	44	3	1	0	1	1
637583	GGGGGCACACCGGGCGGGGCGGCGGGGG	28	28	4	3	8	2	67	25	50	3	1	0	0	1
637590	GGGGGGGGCGGCGCAGGGGCGGCGCCGGG	29	29	4	3	8	2	72	24	48	3	1	0	0	1
639170	GGGGAGGGGUCGCCGCGGGACGGAGGGG	28	28	4	3	7	3	67	17	42	3	1	0	1	1
639600	GGGAGAUCGUGGGGGGUGGGGGCUCUCGUGGGG	33	33	4	3	10	3	63	12	42	0	1	0	1	1
641468	GGGGGGGCACGCCGGGGAACGCUGGG	26	26	4	3	7	1	61	23	42	3	1	0	0	1
642047	GGGGGCAGCGCCGGGGGCGGGUGAGGG	27	27	4	3	11	1	70	18	44	3	1	0	0	1
642086	GGGGAGGUGGGCGCCGGGACGCAGGGG	27	27	4	3	6	4	66	18	40	3	1	0	1	1
642805	GGGCGAGCAGGGGGCGGCGGCGGGCGGGG	29	29	4	3	8	2	72	20	44	0	1	0	0	1
643059	GGGAAGGCUCGGGGCGGGCAUGGGAGUGGCCGGGG	35	35	5	3	8	1	62	17	40	2	1	0	1	1
643098	GGGGGUACCGGGGACCAUCGGGAGGG	26	26	4	3	7	1	57	19	42	7	1	0	1	1
644346	GGGGAGAUGUGGGCUGGGCCGCGAGGG	27	27	4	3	7	2	62	14	33	3	1	0	1	1
644890	GGGGAGGGCUCCGGCGGGCAUGGAGGG	27	27	4	3	7	2	62	18	40	3	1	0	0	1
645687	GGGGAAAAGGUGGGAACAGGGGCGGCUCGGG	31	31	4	3	8	5	58	12	38	0	1	0	0	1
645725	GGGCCGGGAGGGUACCGGGGGACCACCGGG	30	30	5	3	6	1	56	26	40	13	1	0	0	1
646656	GGGACUAGUGGGAUCCGGGGCGAGGGGG	28	28	4	3	6	5	60	14	39	3	1	0	1	1
647631	GGGAGACAGGGAGAAGGUGGGGCGGCUAGGG	31	31	4	3	8	5	61	9	35	0	1	0	0	1
647716	GGGGCACGUCGGGGCGCGCGGGAGGG	26	26	4	3	8	1	65	23	38	0	1	0	1	1
647781	GGGCGCCGGGGGUCAAGGGCCGGGG	25	25	4	3	6	3	64	24	44	8	1	0	1	1
647906	GGGGGAGCUCGCGGGGCUGGGGAUCUGGG	29	29	4	3	10	3	62	17	41	0	1	0	0	1
647940	GGGCUGGGCGGCGCGGGAAUAGCAGGG	27	27	4	3	7	2	59	18	33	0	1	0	0	1
649156	GGGUUCCGGGAUUCCACGGGGAAGGG	26	26	4	3	8	2	50	19	34	7	1	0	0	1
649358	GGGGUCGGGCAGGGGCCCGCGGGUCAGUGGGG	32	32	5	3	6	3	62	21	40	6	1	0	1	1
649590	GGGGACAGGGCACACCAGGGGGUAUGGG	28	28	4	3	9	3	53	17	39	3	1	0	0	1
650614	GGGAGGGGAGCUCCGGGGGCGUGGCGGGG	29	29	4	3	8	2	68	17	44	3	1	0	1	1
650715	GGGGUACCGGGGGUCCAUCGGGAGGG	26	26	4	3	7	1	57	19	42	7	1	0	1	1
651015	GGGACCACGGGAGGCGGGGAGGCAGGG	27	27	4	3	5	5	62	18	40	3	1	0	0	1
651459	GGGCCGGCCAGGGAGGGGGGGGGGCUGCCCUGGG	34	34	5	3	7	1	64	23	47	11	1	0	1	1
651747	GGGCCAGGGGGGGAGGCCGGGCCUCACGGG	30	30	5	3	6	1	60	26	43	10	1	0	1	1
652963	GGGGCUGCACGGGAGGGCGCGCGGGG	26	26	4	3	7	1	65	23	38	0	1	0	0	1
653274	GGGAACGGGCUUGGCGGGAUCAGCGGGG	28	28	4	3	7	3	57	17	35	0	1	0	1	1
654491	GGGGAUCCCAGGGGAGGGGCGACGGG	26	26	4	3	8	2	61	19	42	7	1	0	1	1
655730	GGGCGACGGGGCAGGGCUGGCACGGGG	27	27	4	3	8	2	62	22	40	0	1	0	1	1
656947	GGGAGGAGGGUGCCGGGCGGCCGGGG	26	26	4	3	6	4	69	19	42	7	1	0	1	1
657982	GGGUUGGGGCUGCAGGGCGACGCGGGGGG	29	29	4	3	9	3	65	17	41	0	1	0	0	1
658461	GGGGCCCCCGGGGGGGAUGCGGG	23	23	4	3	6	1	65	26	47	17	1	0	0	1
658494	GGGAUCAUCGGGGCGCAGGGAGGCAGGG	28	28	4	3	7	4	57	17	35	0	1	0	1	1
658597	GGGGGCCAGUGAGGGACGGGGGCGGCGUCGGGGG	34	34	4	3	9	4	67	17	44	2	1	0	1	1
658619	GGGCACUGGGACUUGCAGGGGGUGUGGGGG	30	30	4	3	9	4	60	13	40	0	1	0	1	1
659602	GGGAGUGUCGGGGGGGUGCUAGGGGACCACCGGG	34	34	5	3	6	1	58	17	38	5	1	0	0	1
660053	GGGGAUUCGGGAUACCGGGCUAUGGGGG	28	28	4	3	6	5	53	14	39	3	1	0	1	1
660387	GGGGCGACAGCGGGAGCGACAGGGGCGGCAGGGGGGG	37	37	5	3	8	1	64	18	40	0	1	0	0	1
661062	GGGAGACGCGGGCGGCACGGGGCGGG	26	26	4	3	7	1	65	23	38	0	1	0	0	1
661307	GGGUUAGGAGGGACGAGGGCCCUGGGGGG	29	29	4	3	7	4	62	13	41	6	1	0	0	1
662802	GGGGGCGGGUGGGCCCGGGCCCCCAGGGG	29	29	5	3	7	1	62	31	44	20	1	0	1	1
662986	GGGCACUGGGCCGCUGGGGUGGUGGGGG	28	28	4	3	6	4	64	17	42	3	1	0	1	1
663313	GGGCGGGCGUGGGGCCGACGGGGGCUUCGUUGGGGG	36	36	5	3	9	1	63	19	41	2	1	0	0	1
663874	GGGGUGGAGGGCCGAGCGGGCCGGGG	26	26	4	3	6	3	69	19	42	7	1	0	1	1
664378	GGGCAGCCGGGGCGGGGCGGCGGAGGGG	28	28	4	3	8	2	71	21	46	3	1	0	1	1
664449	GGGAGCAGAUGGGGCCGUGCGGGAGGG	27	27	4	3	8	1	62	14	33	3	1	0	1	1
664712	GGGGCGGGCCACGGGAGCUGCGGGGG	26	26	4	3	8	2	65	23	42	3	1	0	0	1
665398	GGGACUCACGGGAGGGGGCGGCCGGGGG	28	28	4	3	7	3	64	21	46	3	1	0	1	1
665919	GGGCGCCGGGGGUCGAGGGUCGAGGGG	27	27	4	3	6	4	66	18	40	3	1	0	1	1
668138	GGGACGCCAGGGGGGGCGGCCGGGCCAGGGGGG	33	33	5	3	6	1	66	24	48	9	1	0	1	1
668330	GGGCUCAGGUGGGGCGGUAGGGCGGUAGGG	30	30	4	3	8	5	63	13	40	0	1	0	1	1
668333	GGGACGGUGGGAUCUGUGGGGGCAGCGGGG	30	30	4	3	8	5	63	13	40	0	1	0	1	1
669117	GGGCAGAGGGGCAGUGGGCGGCCGGGG	27	27	4	3	6	4	66	18	40	3	1	0	1	1
669744	GGGGGGGGGUCCGAGGGCACCCGGG	25	25	4	3	5	3	64	24	48	12	1	0	1	1
669821	GGGGCGGCGUCGGGGCAGGGUCACGGG	27	27	4	3	9	2	62	22	40	0	1	0	1	1
670202	GGGAUCUGGGGCUUGCGAGGGGGUGGCGGG	30	30	4	3	9	4	63	13	40	0	1	0	1	1
670344	GGGCCCCCCGGGGCGGGGGCGCGGGCGGG	29	29	5	3	7	1	65	34	44	17	1	0	0	1
672110	GGGGAGAGGCUGGGCUACGUGGGAAAUGGGG	31	31	4	3	8	5	58	9	35	0	1	0	0	1
672335	GGGGGACAACAUGGGGCGAAUGGGAGAUGGG	31	31	4	3	10	4	54	9	35	0	1	0	1	1
672734	GGGGCCGUGGGCAGCCGGGGAGGAGGGGG	29	29	4	3	6	5	68	17	44	6	1	0	1	1
673483	GGGGCGGUGGGCAGCCGGGGAGGACGGG	28	28	4	3	6	5	67	17	42	3	1	0	0	1
674402	GGGUCGUGGGGCACCACAGGGGGGGGGG	28	28	4	3	10	1	64	17	50	3	1	0	1	1
674702	GGGCCGUUAUGGGAGAAGGUGGGUAGUGGG	30	30	4	3	7	4	56	6	30	3	1	0	0	1
675475	GGGGGAAGGAGAGGGAAACCUAGGGGAGGAGGAGGG	36	36	4	3	9	7	61	5	38	2	1	0	1	1
675519	GGGAGCGGGGGGUGAGCAGGGGGAGCUCAGGG	32	32	4	3	8	6	65	12	40	0	1	0	1	1
677085	GGGCGUAGGGCUGCCGGGGAGGAGGAGGG	29	29	4	3	7	4	65	13	37	3	1	0	0	1
677439	GGGGAGGAGCUGGGCGGCGCGGGGCGGGG	29	29	4	3	8	2	72	17	44	0	1	0	0	1
678290	GGGGCAGUGGGCGGCCGGGGCUGAGGG	27	27	4	3	6	4	66	18	40	3	1	0	1	1
679247	GGGGGGGCCCCCGGGGGGGCCCCCGGGGGGGCCCCCGGGGGGG	43	43	4	7	5	5	65	34	55	27	1	0	0	1
680478	GGGCCCUCGGGGCAGAGGAGGGGGGGGG	28	28	4	3	9	1	67	17	50	7	1	0	0	1
680970	GGGGGGGCGCCCCCGGGGGGUGGUGGGGGG	30	30	4	3	10	1	73	20	56	13	1	0	0	1
681129	GGGCCCCCGGGGGGGGGCGGGGGCCCCCCCGGGGG	35	27	4	4	8	1	62	37	51	28	1	0	0	1
681346	GGGACUGAGGGGCGCGGGGAGGCCGGG	27	27	4	3	6	4	66	18	40	3	1	0	1	1
681359	GGGGUUCCGUGGGCGGCGGGGGGGUGCUCCUGGG	34	34	5	3	7	1	61	20	41	5	1	0	0	1
682576	GGGGUGUCGCGGGGCCGGGUCUAGGGG	27	27	4	3	8	2	62	18	40	3	1	0	1	1
684706	GGGCCGGGCCCCGCGGGGGGGGG	23	23	4	3	8	1	69	30	52	17	1	0	0	1
685481	GGGUUCCGGGUUUCCACGGGGAGGGGG	27	27	4	3	8	3	55	18	40	7	1	0	1	1
686378	GGGAACCCCGGGGUGUGGGUAAGGGG	26	26	4	3	7	3	57	15	38	11	1	0	0	1
686636	GGGGGGGGCCGCGCCGGGCCGGGGG	25	25	4	3	7	2	72	28	52	12	1	0	0	1
686757	GGGGUGGGGGCGGCGUCGGGCCGCGGG	27	27	4	3	7	4	70	22	44	3	1	0	0	1
686981	GGGUGGCCGGGGUGGCGGGCGGCCGGGG	28	28	4	3	6	4	71	21	46	7	1	0	0	1
687642	GGGCACGAGGGUGGAGGAGGGGGUCGCAGGG	31	31	4	3	9	5	64	12	38	0	1	0	0	1
687899	GGGGGGGCGGCCCGGGGGCCCCGGGGGG	28	28	4	3	8	1	71	28	57	17	1	0	0	1
687954	GGGCGGGGGGGGGGCGCCCCCGGGG	25	25	4	3	8	1	72	28	56	16	1	0	0	1
687998	GGGCAGGUGGGGGGCCCCCCGGGGGCGCGGGGG	33	33	4	3	8	5	66	27	48	15	1	0	1	1
688211	GGGGCGGUGUGGGGGCGCUAUCGGGGGGCUGUGGG	35	35	4	3	10	4	65	14	42	0	1	0	0	1
689463	GGGAGAGCGGGCGAGCGGGAGUGUGAGGGGG	31	31	4	3	9	5	67	9	32	0	1	0	1	1
689988	GGGGCACGAGGGUGGUGGUGGGGGUCGCAGGG	32	32	4	3	9	5	65	12	40	0	1	0	0	1
690359	GGGGGCGGGGCCGCGGGCGCCGGG	24	24	4	3	4	4	70	29	45	8	1	0	0	1
690403	GGGGGGGCGGCGGGGCCCCCGGGGGGCGCGGG	32	32	5	3	8	1	71	28	53	12	1	0	0	1
690521	GGGCCGGGGGUAGGAGGGCCGCUGGG	26	26	4	3	5	4	65	19	42	7	1	0	0	1
691178	GGGGCACGUGGGUGGAGGUGGGGGUCGCUGGG	32	32	4	3	9	5	65	12	40	0	1	0	0	1
691712	GGGCCCCCGGGCGGGCCGGGGGGG	24	24	5	3	5	1	66	33	50	20	1	0	0	1
692112	GGGGGGGGCGGCCGCGGGCCCGGCGGGGGG	30	30	4	3	9	2	73	26	53	10	1	0	0	1
693155	GGGAGGGGGAAGCUCCGGGGGCGGUGGCGGG	31	31	4	3	9	3	67	16	45	3	1	0	1	1
694033	GGGGGAAUGUGUGGGUGAAAGGGCAACAAGGG	32	32	4	3	9	5	53	6	31	0	1	0	0	1
694256	GGGGUGGCGGCGGGGCGGGGCAGUGCAGGG	30	30	4	3	9	2	70	16	43	0	1	0	0	1
694588	GGGCCCCCGGGGGGCCCCGGGGGGGGGGG	29	29	5	3	8	1	68	31	58	24	1	0	0	1
695352	GGGGCUUCCCGGGGGUGGGUUUGGCGGGGGG	31	31	4	3	9	1	64	16	48	6	1	0	0	1
695791	GGGCGAGCAGGGGGCGGCGGUGGGCGGGG	29	29	4	3	8	2	72	17	44	0	1	0	0	1
696152	GGGAAUUGGGGUGCCCCGGGGGGGGGG	27	27	4	3	9	1	66	14	51	11	1	0	0	1
696656	GGGCACGCAGGGCGGCCGGGGAGGUGGGGG	30	30	4	3	6	6	66	20	43	3	1	0	0	1
696818	GGGCACAGAUGGGACGGGGCGACAAGGG	28	28	4	3	7	3	53	17	32	0	1	0	0	1
697166	GGGCGUCGGGGGUCGGGAGUCGCGGGGGG	29	29	4	3	9	2	68	17	44	0	1	0	0	1
697537	GGGGCACCGGGGGGGCGCCGGGGGUUGCCGGG	32	32	5	3	6	1	65	25	46	9	1	0	0	1
698177	GGGCGCGGGCGGAGGGGGACGACGAGGG	28	28	4	3	7	3	67	17	39	0	1	0	1	1
698389	GGGGAUAGAGCGGGGCGAUGGGACCGGGG	29	29	4	3	9	4	62	13	37	3	1	0	0	1
698838	GGGCCGAUGGGAACGGGAGGAGCUGGGG	28	28	4	3	8	3	60	14	35	3	1	0	0	1
699014	GGGGAGGCGGGGCGAGGGCGGAUCCGGG	28	28	4	3	7	3	67	17	42	3	1	0	0	1
700053	GGGAGCUGGGCCGGGGGAGGCGUCGGGG	28	28	4	3	8	4	67	17	42	3	1	0	0	1
700379	GGGCCGGGGGUGGGCGCCGCGGGGGG	26	26	4	3	9	1	73	23	50	7	1	0	1	1
700966	GGGCGCCCCGGGGGGGGGGGGGGGCCCCCCGGG	33	33	6	3	6	1	66	33	54	24	1	0	1	1
700968	GGGGGCGACAGGGGCGGCGGCGGGGCGACAAGGG	34	34	4	3	8	6	64	20	41	0	1	0	1	1
701386	GGGCCGCGGGGGGCCCCCCCGGGGGGGGGGG	31	31	5	3	7	1	67	32	54	22	1	0	0	1
706580	GGGCGAGGGCGACGGCGGGCGGCGGG	26	26	4	3	7	3	69	23	38	0	1	0	0	1
706713	GGGGGUGACAUGGGGGCGCAACGGGGGUAGGG	32	32	4	3	10	2	62	12	43	0	1	0	1	1
707173	GGGGGCAGCGAGGGCGAUGGGCUCGGGGG	29	29	4	3	8	4	65	17	41	0	1	0	1	1
707213	GGGGUGCAGUGGGUGGCAAGGGGGCGCUGGGG	32	32	4	3	8	5	65	12	40	0	1	0	0	1
707517	GGGAACAGGGAGGAGGAGGGGAUCGACAGGG	31	31	4	3	8	4	58	9	35	0	1	0	1	1
707618	GGGGGCGGGCCACAGGGAGAUGGCGGGGG	29	29	4	3	9	3	65	17	44	3	1	0	0	1
707686	GGGGGGGGGGGGGGGGCCCCCCCGGGGCCCGCCCGGGGG	39	39	5	4	8	1	66	33	56	25	1	0	1	1
707687	GGGGGGGGGGGCCCCCCCGGGGCCCGCCCGGGGG	34	34	4	4	8	3	61	38	50	29	1	0	0	1
707840	GGGGCUUCGGGGCCAAAGCGGGGUGGG	27	27	4	3	8	1	59	18	40	3	1	0	1	1
708058	GGGGGUCGUAGGGAGGAGGAGGGCCCGGG	29	29	4	3	7	3	65	13	41	6	1	0	1	1
708167	GGGAAUAGAGGGGGCAGGCCAGGGGCGGGG	30	30	4	3	8	2	63	13	43	3	1	0	1	1
708378	GGGGCAGUGGGCGGCCGGGACGGUGGG	27	27	4	3	5	5	66	18	40	3	1	0	0	1
708603	GGGUCUGCGGGUGCCGGGGGCGGUGGGG	28	28	4	3	6	5	67	17	42	3	1	0	0	1
709214	GGGAUGACGGGGGAGGAGUCGGGGUCGGCGGG	32	32	4	3	8	5	65	12	40	0	1	0	0	1
709232	GGGCGGCUGCGGGCGGUGCGGGGGAGGG	28	28	4	3	8	1	71	17	42	0	1	0	0	1
709779	GGGAUCGGUGGGAGGGGGCCACGUUGGGG	29	29	4	3	8	3	62	13	41	3	1	0	1	1
709835	GGGGGCGACAAGGGUGGUGGCGGGGGCGACAAGGG	35	35	4	3	9	6	62	14	40	0	1	0	0	1
709848	GGGUGCCGCGGGAGGGGAGGCGGCGGG	27	27	4	3	7	2	70	18	40	3	1	0	1	1
710149	GGGGAGAGUUAGGGGUGACCGCGGGAGGGG	30	30	4	3	9	2	63	10	36	3	1	0	0	1
710313	GGGGAUGAGGUGGGAGGCGCGGGGCGGAGCUGGG	34	34	4	3	8	7	67	11	38	0	1	0	0	1
710659	GGGGCGGGACGUCGGGGCGGCGCGGG	26	26	4	3	6	2	69	23	42	0	1	0	1	1
710965	GGGAGGAGAAGGGACGUAGGGGGCCGGCGGGG	32	32	4	3	7	6	65	12	40	3	1	0	0	1
711590	GGGGGCGACAAGGGCGGCGGUGGGGGUGACAUGGG	35	35	4	3	9	6	62	14	40	0	1	0	0	1
711770	GGGUGGUGGGGCCCGGGCGGAGGCGGG	27	27	4	3	7	3	70	18	44	7	1	0	0	1
712020	GGGGCUCCUGGGAGGACGUGGGGGACGGGGG	31	31	4	3	9	4	64	16	45	3	1	0	1	1
712286	GGGCGACGGGCGUCGGGCGUCGGGGG	26	26	4	3	6	4	65	23	38	0	1	0	0	1
712945	GGGGGAGCCCGGGAGCACGGGGGGGCAGAACGGG	34	34	5	3	7	1	61	20	41	5	1	0	0	1
713167	GGGAUUAGAGGGGAGGGGCCGCCAGGG	27	27	4	3	7	2	59	14	37	7	1	0	0	1
713842	GGGAGGGAGGAGGUGGGGCACCGCAGGG	28	28	4	3	8	1	64	14	39	3	1	0	1	1
714204	GGGCAUCGGGCGUCGGGCGUCGGGGG	26	26	4	3	6	4	61	23	38	0	1	0	1	1
714943	GGGGGCGAGAUUGGGGGUAGAGGGGCAUUCGGG	33	33	4	3	11	5	60	9	39	0	1	0	0	1
714999	GGGGGUCGCGGGAAGGAGGGAACCAGGG	28	28	4	3	6	5	60	14	39	3	1	0	1	1
715005	GGGCUUUGGGCUUCCCCGGGGGGG	24	24	4	3	7	1	54	25	41	12	1	0	0	1
716055	GGGACGGCGGGCGGCGGGCCGAGGGG	26	26	4	3	5	4	69	23	42	3	1	0	0	1
716115	GGGGUUGGGCAGCGCAGGGGACGGCGGGGG	30	30	4	3	8	3	66	16	43	0	1	0	1	1
717947	GGGGAGGAGGAGGGAGCAGGGCGACCGGGG	30	30	4	3	8	4	66	13	40	3	1	0	0	1
718182	GGGUUUUGAGGGGUUUUGAUGGGGUUUUGAUGGGG	35	35	4	3	8	7	51	0	31	0	1	0	0	1
718206	GGGGAGCAAGUGGGCAAGUGGGCUAGUGGG	30	30	4	3	8	5	56	10	30	0	1	0	1	1
718879	GGGGCGGCGCCGGGUGCGGGUGAGGGG	27	27	4	3	8	3	70	18	40	3	1	0	1	1
720815	GGGAGAAGGGCGCGGUGGGGAACCAGGG	28	28	4	3	7	4	60	14	35	3	1	0	0	1
721415	GGGGGGGCUCCCGCGGGGGCGGUGGGGG	28	28	4	3	9	1	71	21	53	7	1	0	0	1
721590	GGGGGCGGCGGGCCAGGGGGGACCCGGGG	29	29	4	3	6	5	68	24	51	10	1	0	1	1
724065	GGGGGCAGUGCAGGGCGGCGCGGGGUGGGG	30	30	4	3	9	2	70	16	43	0	1	0	0	1
724170	GGGGGCGGCGGGACGCCGGGGCAGUGGGG	29	29	4	3	6	5	68	20	44	3	1	0	1	1
724641	GGGUAGUGGGCAGCCGGGGCGCUGGGG	27	27	4	3	6	4	62	18	37	3	1	0	0	1
724716	GGGCGGCACGGGCACUGGGGGCGAUGGGGG	30	30	4	3	6	6	63	20	43	0	1	0	0	1
724828	GGGGCGGCCACGGGGGAGGGAGGCCAGGGGGG	32	32	4	3	10	1	68	18	50	6	1	0	0	1
725415	GGGGCAGAUGCGGGGCGACAGGGCGGGGG	29	29	4	3	9	3	65	17	41	0	1	0	0	1
725623	GGGGCGUGGGGCCAGGGCGGUGACGGGG	28	28	4	3	8	3	67	17	42	3	1	0	0	1
725749	GGGCGACGGGGGAGCAAGGGCUGCGGGG	28	28	4	3	6	5	64	17	39	0	1	0	0	1
727477	GGGAGCCGAGGGCCCGUGGGAGGG	24	24	4	3	6	1	62	20	33	12	1	0	0	1
729608	GGGUGGGCGGUGGUGGGCGCGGCCGGGG	28	28	4	3	8	1	71	17	42	3	1	0	0	1
729817	GGGCUCGGGGCUGGCGGGGACGACGGG	27	27	4	3	6	4	62	22	40	0	1	0	0	1
729981	GGGAAGACACGGGAGGAGAUGGGGAUUGAGGG	32	32	4	3	8	5	56	6	31	0	1	0	0	1
732705	GGGAGGCAGGGCCUCGGUGGGGGGCGGG	28	28	4	3	10	1	67	17	46	3	1	0	0	1
732766	GGGGGGCCCUCGGGGGAUUAGGUGGGAGGUGGG	33	33	4	3	10	4	63	12	45	6	1	0	0	1
733460	GGGCGGGCCCGCGGGUGGUGUUGGG	25	25	4	3	7	1	64	20	36	8	1	0	1	1
733560	GGGGGCCCGGGGCGGCGGGGGCCGCGGG	28	28	4	3	6	4	71	28	50	10	1	0	0	1
733909	GGGCGGCGGGGGGGGGCCCCGCGGG	25	25	4	3	6	1	72	28	52	12	1	0	0	1
734586	GGGGCACGAGGGUGGAGGCGGGGGUCGUUGGG	32	32	4	3	9	5	65	12	40	0	1	0	0	1
735888	GGGUCCCGGGCGGGCCCCGGGGGGGG	26	26	5	3	5	1	65	30	50	19	1	0	0	1
736249	GGGGCGGCGCAGGGAGGAGGGGUGGCGCAGGG	32	32	4	3	8	5	68	15	40	0	1	0	0	1
736938	GGGCGGCGGGGGGCCGCCGGGCGGGG	26	26	4	3	7	2	73	26	50	7	1	0	1	1
737684	GGGGGCUGGGCCGCUGGGGACAGAGGG	27	27	4	3	6	4	62	18	40	3	1	0	1	1
738544	GGGGCAGAGGGGGGCGACGGGAUCUCGGG	29	29	4	3	8	4	62	17	41	0	1	0	0	1
738595	GGGCGAGCCAGGGGGGUCGGGGGAGCAGGG	30	30	4	3	10	4	66	16	43	3	1	0	0	1
738948	GGGCCCCCCGGGGGGGGGGGGGGCCCCCGCGGGGG	35	26	4	4	8	1	65	34	54	25	1	0	0	1
739228	GGGGCGGCGGCGGGGACGACAGGGGUGGCAGUGGG	35	35	4	3	9	7	65	17	40	0	1	0	1	1
739321	GGGGCGACGGCGGGGACAACAGGGUGUGGAGGGGG	35	35	4	3	9	6	62	14	40	0	1	0	0	1
739717	GGGUGUUUGGGGCGCCGGUGGGCGGUGGG	29	29	4	3	7	4	65	13	37	3	1	0	0	1
739888	GGGAACGGGAGGCUGGGGGGAUCGAGCGGG	30	30	4	3	8	3	63	13	40	0	1	0	0	1
740120	GGGCGGACGAGGGCGCGGGCGCGGG	25	25	4	3	7	3	68	24	36	0	1	0	0	1
740182	GGGCGGUGGGCAGCCAGGGCGGAGGGGG	28	28	4	3	6	4	67	17	42	3	1	0	0	1
740433	GGGCCAGGGGCGUCGGGCGUCAGGGG	26	26	4	3	6	4	61	23	38	3	1	0	0	1
740484	GGGCGUGGGGAGGAGGGCCGCCGGGG	26	26	4	3	6	4	69	19	42	7	1	0	0	1
740527	GGGGGUCAGGGUCGUCGGGGGUCCAGGG	28	28	4	3	7	4	60	17	42	3	1	0	1	1
740959	GGGCAUGGGCAGGAGGGCCGCAGGGGGG	28	28	4	3	8	3	64	17	42	3	1	0	0	1
741030	GGGGGCCGGCCCGGGCCGGGGGCGGGGG	28	28	4	3	9	3	71	28	53	14	1	0	1	1
741211	GGGGAUCGAGCGGGCAGGGAAAUCGGGGGG	30	30	4	3	8	2	60	13	40	0	1	0	0	1
741455	GGGGUCGAGGGGCCGGGGCGCCGGG	25	25	4	3	6	3	68	24	44	8	1	0	0	1
741840	GGGCGGGGGGGGGGCCCCCCGGG	23	23	4	3	6	1	69	30	56	21	1	0	0	1
742729	GGGCGCCGUCGGGCGGGAUUGGGCUGUGUGGGGGG	35	35	5	3	9	1	62	17	37	2	1	0	0	1
743189	GGGAAGGAGAGGGGGCAAGUGCGGGGCGAGAAGGGGG	37	37	4	3	9	8	64	8	37	0	1	0	0	1
744229	GGGGGGGGCGACCCGGGCGGCGGCGGGGG	29	29	4	3	9	2	72	24	51	6	1	0	0	1
744250	GGGGGGGGGCCGCCCCGGGCGGCGCGGGGG	30	30	4	3	8	3	70	30	50	13	1	0	1	1
744359	GGGAGCCGGGGGCGCAGGGGGAGCUUGGGG	30	30	4	3	6	6	66	16	43	3	1	0	0	1
744389	GGGCGGCGGGGCGGAGGGCCGCAGGG	26	26	4	3	5	4	69	23	42	3	1	0	0	1
744549	GGGCCCCCCGGGCCCGGGGGGGCGGGGCCGGGGG	34	34	6	3	6	1	64	35	50	23	1	0	0	1
744578	GGGGGUCGGGCGUCGUGGGCCGAGGGG	27	27	4	3	6	4	66	18	40	3	1	0	1	1
745099	GGGAGGGCGUGGGGCCGACGGGGGCAUCGUUGGGGG	36	36	5	3	9	1	63	16	41	2	1	0	1	1
745162	GGGGGCCCGCGGGGGCCCCCCCGGGGGGGGGG	32	32	4	4	8	1	65	34	53	25	1	0	0	1
745164	GGGCGGGCCCCGGGGCGGCGGGG	23	23	4	3	5	1	69	30	47	13	1	0	0	1
745179	GGGGGGCCCCGGGGGCGGCGGGCGGGG	27	27	4	3	9	2	74	25	55	11	1	0	1	1
745618	GGGACCUGCAGGGGGGGCGACAAGGGG	27	27	4	3	7	1	59	18	40	3	1	0	1	1
745836	GGGGGCGGGGGCCAGCGGGCGCCGGGGG	28	28	4	3	6	5	71	25	50	7	1	0	1	1
745858	GGGGGAGCGACGGGGCGACGGGGCGAGGG	29	29	4	3	9	3	68	17	41	0	1	0	0	1
747624	GGGGGCGGAGGGUGCAGGGCAGCCGGGG	28	28	4	3	6	4	67	17	42	3	1	0	0	1
747803	GGGAUCGAGGGUCAGGGGCGCCGGGGG	27	27	4	3	6	4	62	18	40	3	1	0	1	1
747863	GGGUGGCCAGGGCACGGGAAUGUGGGGGG	29	29	4	3	8	3	62	13	41	3	1	0	1	1
748099	GGGGUCCAGGGGCUCGGGUUUUAUAGGGG	29	29	4	3	8	3	51	13	37	3	1	0	1	1
748185	GGGGUGCCGGGGACCAUCGGGGAGGG	26	26	4	3	7	1	61	19	42	7	1	0	0	1
748922	GGGAUUGGGGGCGGCAGGGCCAUGUGGG	28	28	4	3	6	5	60	14	39	3	1	0	1	1
748981	GGGCCGGCGGGACUAGGAGGGGGUCGGG	28	28	4	3	9	2	64	17	42	3	1	0	0	1
749244	GGGGAUCUGCGGGUGGUAGAGGGGCUCGGUGGGGG	35	35	4	3	8	7	62	11	40	0	1	0	1	1
749591	GGGGAGGUGCAGGGCCGUAGGGUGGCGAGGGGG	33	33	4	3	8	5	66	12	39	3	1	0	0	1
750202	GGGGCGGCAUCGGGCGGAGUGGGGGCGGCUCGGG	34	34	4	3	8	6	64	20	41	0	1	0	1	1
750427	GGGCGGCGGGCGUCCUGGGUCGGGGG	26	26	4	3	6	4	65	23	42	3	1	0	0	1
750885	GGGCAGCCAGGGAGGAGGGGCGCGGGG	27	27	4	3	6	4	66	18	40	3	1	0	1	1
751264	GGGGGACUUGAGGGCCAAGGCGGGAGGG	28	28	4	3	8	1	60	14	39	3	1	0	1	1
751641	GGGUUAUGGGCUUCCCCGGGGGGGG	25	25	4	3	8	1	56	20	44	12	1	0	1	1
751755	GGGGGCGGACGGGCGGCGCCGGGGCGGGG	29	29	4	3	8	2	72	24	48	3	1	0	0	1
752014	GGGGGGGGGGGGGGCCCCCCCGGG	24	24	4	3	7	1	70	29	62	25	1	0	0	1
752418	GGGUUUCAGGGGUCCACCAGGGGGGGG	27	27	4	3	8	1	55	18	44	7	1	0	0	1
752771	GGGGCGGUGCUGGGUGGGGGAGGCGCCGGG	30	30	4	3	8	3	70	16	43	3	1	0	1	1
753286	GGGGGUCAGGGGCGUCGGGAGUCGCGGG	28	28	4	3	6	4	64	17	39	0	1	0	1	1
753293	GGGUAGGAGAGGGGGGAUGCGGGAGGCCAGGG	32	32	4	3	10	4	65	9	40	3	1	0	0	1
753551	GGGAGAACGAGGGGAUCCGGGCGGAGGG	28	28	4	3	8	4	60	14	35	3	1	0	0	1
753560	GGGGUCACGGCGGGAGGAGUGGGGCGGCUCGGGG	34	34	4	3	8	7	64	17	41	0	1	0	0	1
753621	GGGCUAGGAUGGGGUGGACCGGGCAGGGG	29	29	4	3	8	3	62	13	41	3	1	0	1	1
753697	GGGAAACGGGAGGAAGAGGGGCAAAGCGGGG	31	31	4	3	8	4	58	9	35	0	1	0	1	1
753960	GGGGGCGCCCCCGGGGGGGGCGGG	24	24	4	3	10	1	70	29	54	16	1	0	0	1
754719	GGGGAUCGAGGGGCAGGGCGGCCAGGG	27	27	4	3	7	2	62	18	40	3	1	0	1	1
755174	GGGGCACGGGCGAGCGGGCGCUGGGGG	27	27	4	3	6	4	66	22	40	0	1	0	0	1
755424	GGGGCGGCGGCGGGGGCGACACGGGCGACAGUGGGGG	37	37	4	3	10	6	64	21	40	0	1	0	1	1
756405	GGGCGGCCCGGGGGGCGGCGGGGCGGGG	28	28	4	3	9	2	75	25	53	7	1	0	0	1
756561	GGGGCGGUGGGCAGCCGGGGCGUAGGGG	28	28	4	3	6	5	67	17	42	3	1	0	0	1
757323	GGGGCAGAGGGCAGCCGGGGCAAUGGG	27	27	4	3	6	4	59	18	37	3	1	0	1	1
757387	GGGGCGUUGUGGGCGGCAGGGCGGCAGGGGG	31	31	4	3	7	5	67	16	41	0	1	0	0	1
758423	GGGAGCGACGGGGCAGUGGGGCAGCGGGGGG	31	31	4	3	7	5	67	16	41	0	1	0	0	1
759133	GGGGGGGGGGUCCGAGGGCACCCGGG	26	26	4	3	5	4	65	23	50	11	1	0	0	1
759214	GGGGGGGGCGGGCGCCCCCGGGGG	24	24	4	3	9	1	70	29	54	16	1	0	0	1
760714	GGGAGGCGCCGGGUGGGGGAGGCGCAGGGG	30	30	4	3	8	3	70	16	43	3	1	0	1	1
760859	GGGGGGGGCGGGCGGGCCCCCCCGGGGG	28	28	5	3	9	1	67	32	53	21	1	0	0	1
761136	GGGGGCCGGGGGGGAGCCACCGGGGG	26	26	4	3	9	1	69	23	53	11	1	0	1	1
761224	GGGGUGGUGCUGGGAGGAGGGGCGGCGCAGGG	32	32	4	3	8	5	68	12	40	0	1	0	1	1
761491	GGGGCGGCGGUGGGCGGGGCGAGCAAGGGG	30	30	4	3	8	2	70	16	43	0	1	0	0	1
762217	GGGGGACUCACCGGGGGGGGCGGCUGGGG	29	29	4	3	10	1	65	20	51	3	1	0	0	1
762267	GGGAGGGGCGGGGGCACCAAUGGGCGAGCUCGGGG	35	35	5	3	8	2	60	20	40	2	1	0	0	1
762269	GGGGUGACGGUGGGGGCUCGCGGGCGGGG	29	29	4	3	10	2	68	17	44	0	1	0	0	1
762427	GGGAUCGCAAGGGCGCUCGCGGGGGCGGGAUGGGG	35	35	5	3	9	1	60	20	37	0	1	0	1	1
763714	GGGCGCGGAUGGGUGGCAGGGGUUACAGGGGG	32	32	4	3	7	6	62	12	40	0	1	0	0	1
765278	GGGCCGGUGGGGGGCGGGUUCGCCGGGGGG	30	30	4	3	9	1	70	20	50	6	1	0	0	1
765558	GGGGCCGGCGGGACGGCGGGACGGAGGGG	29	29	4	3	6	5	68	20	44	3	1	0	1	1
766253	GGGCAACGUAGGGGGGCGGGGGCGGUGCAGGGG	33	33	4	3	10	3	66	15	45	0	1	0	0	1
766318	GGGGGGCCCGGGCCGGCGGGCGGCGGGGG	29	29	4	3	6	5	72	27	51	10	1	0	1	1
766342	GGGAGCUCGGGCCUUGGGGAAAUUGGG	27	27	4	3	5	5	51	14	33	3	1	0	0	1
766789	GGGCAGUGGGCGGCCGGGGCGGUAGGGG	28	28	4	3	6	4	67	17	42	3	1	0	0	1
766989	GGGGGGGUGGUGGGCAGGCUUGGGGCCUCCCGGG	34	34	5	3	8	1	61	20	44	8	1	0	0	1
767191	GGGCUGGGCCGGGUCGGGCCAGCCGGG	27	27	5	3	6	2	59	29	37	11	1	0	0	1
767735	GGGCGGCGGCGGGGUGGAACAGGGCGAGGAGGGG	34	34	4	3	8	7	67	14	41	0	1	0	1	1
767823	GGGAUUGGGGCGCCGGAGGGGAAGAAAGGG	30	30	4	3	8	4	60	10	36	3	1	0	1	1
768015	GGGGCUCUGUUGGGUUGCUGGGGUGGCUAGGGGGG	35	35	4	3	9	6	60	11	40	0	1	0	0	1
768060	GGGCACGGGGAGAUCGGGCAGGCGAGGG	28	28	4	3	7	4	60	17	35	0	1	0	0	1
768172	GGGACGAUGGGCCGCGGGGGCGGAGGGG	28	28	4	3	6	5	67	17	42	3	1	0	0	1
768478	GGGCGGAGGGCGGCGGGACCGCGGG	25	25	4	3	5	4	68	24	40	4	1	0	1	1
769811	GGGGCCGCGGGCGGGCGACGGAGGG	25	25	4	3	7	1	68	24	40	4	1	0	0	1
769937	GGGGGGCCGGGGCGUCUUGGGUGUAAGGG	29	29	4	3	6	5	62	13	41	3	1	0	0	1
770259	GGGCGCCAUGGGGCCGGCGGGGGGGG	26	26	4	3	7	1	69	23	50	7	1	0	0	1
770723	GGGAUGCGGGCGGCGGCGGGCGGCGGG	27	27	4	3	7	4	70	22	40	0	1	0	0	1
770981	GGGUAACAGAGGGGCGGUGGGCAGCAGGG	29	29	4	3	8	4	58	13	34	0	1	0	1	1
771105	GGGGAACAAUGGGAAGGGCGCCAAGGGG	28	28	4	3	7	2	53	14	35	3	1	0	0	1
771515	GGGGAACGGCGGGGAUGGGGCGAUGCAGGG	30	30	4	3	8	3	63	13	40	0	1	0	0	1
771705	GGGGUAGCGGGCGGCCGGGGCAGUGGG	27	27	4	3	6	4	66	18	40	3	1	0	1	1
771797	GGGAGGACAUGGGGCACGGAGGGGGCUGAGAGGGG	35	35	4	3	8	7	62	11	40	0	1	0	1	1
771893	GGGUUGCCAGGGCGCAUGGGCGGGGGG	27	27	4	3	6	4	62	18	40	3	1	0	1	1
772053	GGGCAGGCAAGGGCUACCAUGGGAGGG	27	27	4	3	7	1	51	18	33	3	1	0	0	1
772064	GGGUCGGGGCGGGCCUACUGGGGGCCGUGGUGGG	34	34	5	3	8	1	61	20	41	5	1	0	1	1
772080	GGGGGCUCAAGGGGGGGCAUCUAGGGUGUUCCUGGGG	37	37	5	3	8	1	54	16	40	2	1	0	1	1
772286	GGGGACCGACGGGGGGGCCGCGGGGG	26	26	4	3	7	1	69	23	50	7	1	0	0	1
772709	GGGCAGUGUGGGCCUCGGGCGGUGGGG	27	27	4	3	6	4	62	18	37	3	1	0	0	1
772810	GGGGGGCAUCAGGGACCAUCGGGAGGGG	28	28	4	3	8	2	57	17	42	3	1	0	1	1
772813	GGGCGCCGACGGGCGGUGCUGGGCGCGGGGGGGGG	35	35	5	3	7	1	68	22	42	2	1	0	0	1
772910	GGGCCGAGGCGGGGCCGGGCAGGGG	25	25	4	3	8	2	68	24	44	8	1	0	0	1
773093	GGGGAGGGAACGCGCGGGCGGCGAGGGGGG	30	30	4	3	9	2	70	16	43	0	1	0	0	1
773219	GGGGAAUGGGAUCCAGGGUGUCUCGGGG	28	28	4	3	7	4	53	14	35	3	1	0	1	1
773428	GGGGGGGCCCCGGGGGGCGGCGCGGG	26	26	4	3	7	1	73	26	53	11	1	0	0	1
773722	GGGGGGGGCGGCCCGGGCGGCGCGGG	26	26	4	3	6	2	73	26	50	7	1	0	1	1
775165	GGGCGUCGGGGGUCCAGGGUCGCGGG	26	26	4	3	6	4	61	23	38	3	1	0	0	1
775184	GGGGCCGAAGGGGGCGUGCAGGGGGUGGUGACGGG	35	35	4	3	8	7	65	14	40	2	1	0	0	1
777110	GGGCGUCGGGCGUCCAGGGUCGGGGG	26	26	4	3	6	4	61	23	38	3	1	0	0	1
778887	GGGGCCCGGGGGCGGCGAGGGCGAGGGG	28	28	4	3	6	4	71	21	46	7	1	0	0	1
778911	GGGCGCGGGUGGUCGGGGGCCGCGGG	26	26	4	3	7	3	69	23	42	3	1	0	0	1
779865	GGGCAGUGGGCAACCGGGGCGGAGGGG	27	27	4	3	6	4	62	18	40	3	1	0	1	1
779905	GGGUUGGGGCUCGGUGGGAUCGCGAGGGGG	30	30	4	3	9	3	63	13	40	0	1	0	0	1
780718	GGGAGGAGAGGGGGCAGCGCAGGGGGCUGCACCGGGGG	38	38	4	3	9	8	63	18	39	2	1	0	0	1
780730	GGGGGCGCCCGGGGGCGGCGGCGGGGGCGGG	31	31	4	3	9	1	74	25	51	6	1	0	0	1
781423	GGGGGCCCCGGGGGGGCCCGCGGGGGCCCCCGGGGG	36	36	4	5	6	5	63	36	50	25	1	0	0	1
781425	GGGGGCCCCCGGGGGCCCCGGGGGGGCCCGCGGGGG	36	36	4	5	6	5	63	36	50	25	1	0	0	1
781427	GGGGGGGCCCGCGGGGGCCCCCGGGGGCCCCGGGGGGG	38	38	4	5	7	5	65	34	52	23	1	0	0	1
781952	GGGCGGCCGGGGCUGUGGGUGACGGGG	27	27	4	3	6	4	66	18	40	3	1	0	1	1
782111	GGGCCGGUGGGUGGGGGCCAGCUGGG	26	26	4	3	6	3	65	19	42	7	1	0	1	1
782400	GGGGGUCCCCCGGGGGGGGCUGGGCCCGGCGGGGGG	36	36	5	3	9	1	66	27	52	16	1	0	1	1
784122	GGGCGGCGUGGGGGUGGACCGGGGCGAGGG	30	30	4	3	8	3	70	16	43	3	1	0	1	1
784295	GGGGAGGGGCGUCACCGGGAGCUGGGG	27	27	4	3	7	3	62	18	40	3	1	0	1	1
784515	GGGUCGGGCGACGACGGGGGGUAGCGGGGG	30	30	4	3	10	2	66	16	43	0	1	0	0	1
784984	GGGACGAGGGGCGGCGCAGGGACAAGGG	28	28	4	3	7	4	60	17	35	0	1	0	0	1
786503	GGGUGCGCUGGGAGGACGGGUCCGGGG	27	27	4	3	6	4	62	18	37	3	1	0	0	1
787875	GGGAGGGUUGGCACGGGGAUAGCCGGGG	28	28	4	3	8	1	60	14	39	3	1	0	1	1
788670	GGGGGCGCAGGGAAGAGGGGCCAAAGGG	28	28	4	3	6	5	60	14	39	3	1	0	1	1
788835	GGGCCACGGGAUAAAUGGGUAGCGGGGG	28	28	4	3	6	4	53	14	35	3	1	0	0	1
789688	GGGCGGUGCAGGGAGGAGGGGAGGCACAGGG	31	31	4	3	7	5	64	12	38	0	1	0	0	1
789707	GGGCAGUGGGCGGCCGGGGCGAUGGGGG	28	28	4	3	6	4	67	17	42	3	1	0	0	1
789806	GGGCGGCGCAGGGAGGAGGGGCGGCACGGGG	31	31	4	3	7	5	67	19	41	0	1	0	0	1
790875	GGGCACUUGGGGCACGUGGGAAACAGGG	28	28	4	3	6	5	50	17	32	0	1	0	0	1
790945	GGGGGUNGUCCGGGCUCGGGAGUUGGGGG	29	29	4	3	8	3	62	13	41	3	1	0	1	1
791042	GGGCGUCGGGGGUCGUGGGCCAAGGGG	27	27	4	3	6	4	62	18	40	3	1	0	1	1
792530	GGGAACCUGGGGGUGUGGGGGUUAGCGAGGG	31	31	4	3	7	5	61	9	38	3	1	0	0	1
793147	GGGAUAUGGGCUUCCCCGGGGGGGG	25	25	4	3	8	1	56	20	44	12	1	0	1	1
794896	GGGGCGAGCGGGGGGAGCGGGACAGAGCGGGGG	33	33	4	3	9	3	69	15	42	0	1	0	0	1
795240	GGGGGCGCUGGCGGGAGGUGGGAAAGACGGG	31	31	4	3	9	4	64	12	38	0	1	0	0	1
795618	GGGGGCGACAGGGGCGGCGGUGGGUGCAACAGGGG	35	35	4	3	8	7	62	17	40	0	1	0	0	1
795849	GGGGCAGGGCACGCGGGCGGCUAGGG	26	26	4	3	6	3	61	23	38	0	1	0	1	1
796052	GGGUUCUACCGGGUCUAGGGCGGAGGG	27	27	4	3	7	4	51	18	33	3	1	0	1	1
796369	GGGCGUCGGUGGGAGGCAGGGGGCUCGGUGGG	32	32	4	3	7	6	65	15	40	0	1	0	0	1
797097	GGGAGCGGGGUCGGCCGGGGGUGCUGGG	28	28	4	3	8	4	67	17	42	3	1	0	0	1
797336	GGGGGACGGGACCAGCCGGGCGGGG	25	25	4	3	7	2	64	24	44	8	1	0	1	1
797424	GGGGUAUGAACGGGGUCGGCUCGGGUGGGG	30	30	4	3	9	2	60	13	40	0	1	0	0	1
798071	GGGCGGCCUGGGAGGAGGAGGGCGUAGGG	29	29	4	3	7	4	65	13	37	3	1	0	0	1
799286	GGGAGCGGGCGGCGGUGGGCGGCGUGGGG	29	29	4	3	7	3	72	17	41	0	1	0	0	1
799317	GGGAGAGGUGGGACAUGGGUGACCGAGGG	29	29	4	3	7	4	58	10	31	3	1	0	0	1
799386	GGGCAGCGGGCAGCCGGGGAGGAGGGG	27	27	4	3	6	4	66	18	40	3	1	0	1	1
799668	GGGGAGGAGGAGGGCGCAGGGAAGCCGGGG	30	30	4	3	8	4	66	13	40	3	1	0	0	1
800263	GGGAGGCGAGGGCCGACGGGUCGGGGG	27	27	4	3	6	4	66	18	40	3	1	0	1	1
800408	GGGGGCUGCACGGGAGGGACCAAGGGG	27	27	4	3	8	1	59	18	40	3	1	0	1	1
800540	GGGCGCGGGCGACGAGGGCGCGGG	24	24	4	3	6	3	66	25	33	0	1	0	1	1
800627	GGGGCCACAUGGGCUAAGUGGGAUAGGG	28	28	4	3	7	3	50	14	32	3	1	0	0	1
800757	GGGUUAGACGGGACAGGGUACCUGGGGG	28	28	4	3	7	3	53	14	35	3	1	0	0	1
800917	GGGGCAGGGUAGCGGGGCGACGACGGGG	28	28	4	3	8	3	64	17	39	0	1	0	1	1
801308	GGGCCACAUGGGCUGAAUUGGGGAGGGG	28	28	4	3	8	2	53	14	35	3	1	0	1	1
801362	GGGUAGAGGGUCGAGGGUCACCGAGGGG	28	28	4	3	8	4	57	14	32	3	1	0	0	1
801895	GGGGGCGGCGGGGAGUCGACGGGGACGGG	29	29	4	3	8	2	68	17	44	0	1	0	0	1
801971	GGGUUCGACCGGGGUGGGGAUUAGUAGGGGG	31	31	4	3	9	2	58	9	38	3	1	0	0	1
802443	GGGAGACGGGAGGGGGGCCGACGCGGGG	28	28	4	3	8	4	67	17	42	3	1	0	0	1
802573	GGGAGCGGGCGUCCCGGGCAUGGG	24	24	4	3	6	3	58	25	33	8	1	0	1	1
802637	GGGGGAGUAGUAGGGGUGUGGGGCGACCGGG	31	31	4	3	10	4	64	9	38	3	1	0	0	1
802711	GGGGUUCCGGGGGUCCGUCGGGAGGG	26	26	4	3	7	1	61	19	42	7	1	0	0	1
802866	GGGAGGAAGUGGGGGAUCGCUGGGUAGCGGG	31	31	4	3	9	4	61	9	35	0	1	0	1	1
802989	GGGAUGGCUGGGUCUUCGGGCAGCGGGG	28	28	4	3	6	5	57	17	35	0	1	0	0	1
803145	GGGGCUAGGGUUUCGGGCAUCCAGGGGG	28	28	4	3	8	4	53	17	39	3	1	0	0	1
803319	GGGGCCCAUGGGCUGAGUUGGGAGGGG	27	27	4	3	7	2	59	14	37	7	1	0	0	1
803363	GGGGUUCCGGGGGUCCAGCGGGAGGG	26	26	4	3	7	1	61	19	42	7	1	0	0	1
803771	GGGACGCGAGGGCCGAUGGGUCGGGGG	27	27	4	3	6	4	62	18	37	3	1	0	0	1
804115	GGGGCCCAUGGGCUGAAGUGGGAGGGG	27	27	4	3	7	2	59	14	37	7	1	0	0	1
804334	GGGGGCGCGGGCGCGGGCACCGGG	24	24	4	3	5	3	66	29	41	4	1	0	0	1
804391	GGGGCCCAUGGGCUGAAUUGGGUGGGG	27	27	4	3	7	2	55	14	37	7	1	0	0	1
804466	GGGGGACAAAAGGGGGAAUAUCGGGUACUGGG	32	32	4	3	10	4	50	9	37	0	1	0	0	1
804829	GGGGCGCGCACGGGCAGGGGCACGGG	26	26	4	3	8	3	61	26	38	0	1	0	0	1
805713	GGGACGGGACCAUGGGGUUAUAUCGGGG	28	28	4	3	8	2	50	14	35	3	1	0	0	1
805788	GGGGUAAGUGAGGGGGCGGAAUGGGUACAUGGG	33	33	4	3	10	5	57	6	36	0	1	0	0	1
805953	GGGUCGGCGGGGCCUUCGGGCAAGGG	26	26	4	3	6	3	57	23	38	3	1	0	0	1
806519	GGGGGCCCACGAGGGUGGAGGGCGUGUCUGGGGGGG	36	36	5	3	9	1	63	16	41	5	1	0	0	1
806699	GGGAGCGGGGAACGAACGGGAGGUACGGG	29	29	4	3	7	4	58	13	34	0	1	0	0	1
806876	GGGCGGCGGAGGGAGAGGGCCGCGGGGG	28	28	4	3	7	3	71	17	42	3	1	0	0	1
806915	GGGCCUCGAGGGCGAAGGGAGCUGGG	26	26	4	3	6	4	57	19	30	3	1	0	1	1
807353	GGGUGGUGGCGGGAGUGGCUGGGCCGCGGGGG	32	32	4	3	7	6	68	15	40	3	1	0	1	1
807414	GGGGCUCUGGGUGGCGGCGGGUGGUGCGGGG	31	31	4	3	7	5	67	16	41	0	1	0	0	1
807668	GGGGAGCGGGCAACGACGGGCUCGGGG	27	27	4	3	7	4	59	22	37	0	1	0	0	1
807702	GGGGGGCCACGAGGGGCUCACGGGGGUGGAGGG	33	33	4	3	10	4	63	18	45	3	1	0	0	1
807735	GGGAUUUAGGGUGCGGGUGCCCGGGGG	27	27	4	3	7	3	59	14	37	7	1	0	0	1
807844	GGGGAUAGCACGGGGAGGCGCGGGGAUGGG	30	30	4	3	9	2	63	13	40	0	1	0	0	1
807973	GGGAAGGGCAACCAGGGAAGACAUGGGG	28	28	4	3	8	2	50	14	32	3	1	0	1	1
807996	GGGGGCAGGGUGAUGCGGGUGCGCUUGGGGG	31	31	4	3	9	4	64	12	38	0	1	0	0	1
808723	GGGACGCACGGGCACGGGGCGCAGGG	26	26	4	3	6	4	57	26	34	0	1	0	0	1
808920	GGGGAAGGAGGGGGGCCGGGGCGAGCUCGGG	31	31	4	3	9	3	67	16	45	3	1	0	1	1
809318	GGGGGGUGGGCGUCACCGGGGGUUGCAGGGG	31	31	4	3	9	4	64	16	45	3	1	0	1	1
809548	GGGCCUCGCGGGUGAAGGGAGCUGGG	26	26	4	3	6	4	57	19	30	3	1	0	1	1
809552	GGGGUAAGUGAGGGGGCGGAAAGGGUACAUGGG	33	33	4	3	10	5	57	6	36	0	1	0	0	1
809800	GGGCAGGAUGGGCCUGGGGCGACUGGG	27	27	4	3	6	4	59	18	37	3	1	0	1	1
809973	GGGGAGCCUCGGGCCCGGGCGGG	23	23	4	3	7	1	60	30	39	13	1	0	0	1
810143	GGGAGGCCGGGGACGAGCGGGUUAGGGGG	29	29	4	3	6	5	65	13	41	3	1	0	0	1
810244	GGGCGGCGCGGGUGGCGGCGGGGUUGGG	28	28	4	3	8	2	71	17	42	0	1	0	1	1
810272	GGGAUGAGGAGGGGGGCGAUGGGCAGCAUGGG	32	32	4	3	10	4	62	9	37	0	1	0	0	1
810341	GGGCACAGGGCGGUGCGGGCGCGGG	25	25	4	3	6	3	64	24	36	0	1	0	0	1
811093	GGGUGCCUAGGGGGGGGGCGGCCAAGGGGG	30	30	4	3	9	1	66	16	50	6	1	0	0	1
811142	GGGCGGCGGGGAGGAAUGGGCCAGGAGGG	29	29	4	3	6	5	65	13	41	3	1	0	0	1
811804	GGGGCGGCAGGGCGGCGCGGGCGGCGGGG	29	29	4	3	6	5	72	24	44	0	1	0	0	1
811978	GGGGCGAGCGGGCGGGGCCGGAGUGGG	27	27	4	3	7	2	70	18	40	3	1	0	1	1
812042	GGGAGUGCGGGGGUGUCGGUGGGGUUGGCCAGGGG	35	35	4	3	8	7	65	11	40	2	1	0	0	1
812441	GGGACGAGGUGGGAGGCGGCGGGGUGGCAGGG	32	32	4	3	8	5	68	12	40	0	1	0	1	1
812495	GGGCGCAGCUGGGGGAGGUAGCGGGCGGCAGGGGG	35	35	4	3	9	7	65	17	40	0	1	0	1	1
812977	GGGCCCAACUGGGCGAAAUGGGUGUGGGUGGGG	33	33	5	3	7	2	54	15	33	6	1	0	1	1
812991	GGGAAGCAAUGGGGAGAGCGGGCGCGGGG	29	29	4	3	8	4	62	13	34	0	1	0	0	1
813124	GGGGGGCCUUAUGGGCCAAGGGAAGGGGG	29	29	4	3	9	4	58	13	44	6	1	0	1	1
813144	GGGAGGAGAGGGUGCCCGGGGAUCGGG	27	27	4	3	6	3	62	14	37	7	1	0	0	1
813576	GGGCGGCGGCGGGGCACAGGGCGAGGG	27	27	4	3	8	3	66	22	40	0	1	0	0	1
813687	GGGUGAGGGAGCCGGGCGGCGUCGGG	26	26	4	3	7	3	65	19	34	3	1	0	1	1
813726	GGGUGACAGCGGGGAAGAGGGACACGGGG	29	29	4	3	8	4	58	13	34	0	1	0	1	1
813892	GGGCGCGGGCACUGGGAGGCGCGGG	25	25	4	3	6	3	64	24	36	0	1	0	0	1
814067	GGGGCAGUGGGCGGGGCUCCUGAGGGG	27	27	4	3	8	2	62	18	40	3	1	0	1	1
814172	GGGUUAUGGGCGAGGGGAGACCCGGG	26	26	4	3	6	4	57	15	34	7	1	0	1	1
814615	GGGGGGAAACUGAGGGGCGUCUAGGGUUAGGG	32	32	4	3	11	3	56	9	37	0	1	0	0	1
814758	GGGGCUGAGGAGGGGGCGGCGCGGGCUGGG	30	30	4	3	10	2	70	16	43	0	1	0	0	1
814819	GGGCGCUAACGGGCGAUGGGUCACGGG	27	27	4	3	7	4	51	22	29	0	1	0	0	1
815040	GGGGGGUCGGCUUGGGGGAGGGGAAACCAGGG	32	32	4	3	12	2	62	12	46	3	1	0	0	1
815075	GGGGGCCUAGUGGGUUUGCGGGUGCGGG	28	28	4	3	8	3	60	14	35	3	1	0	0	1
815358	GGGUCACUGAGGGGUCGAGGGGUCGAGGG	29	29	4	3	8	4	58	13	34	0	1	0	1	1
815418	GGGACCACCGGGGGGGUCCACCGGGUGGGG	30	30	5	3	6	1	56	26	43	13	1	0	0	1
815422	GGGGAGGGAAGCAGGGGCGCCACGGGG	27	27	4	3	7	2	62	18	40	3	1	0	1	1
816138	GGGGGGAGGACAAGGGCAAUCGAGGGGAUGGGG	33	33	4	3	10	3	60	9	42	0	1	0	1	1
816202	GGGCACGGGGUGUGUUUGGGCACGAGGGG	29	29	4	3	7	4	58	13	34	0	1	0	0	1
816793	GGGAGGGGAAGUGGGGGCCGACCUGGG	27	27	4	3	7	2	62	14	40	7	1	0	1	1
816797	GGGUUUAGGGUGGAGUUGGGGGGCCUAGAGGG	32	32	4	3	10	4	59	6	37	3	1	0	0	1
816839	GGGGGGUCCUAGAGGGAUGGUUGGGGCGGCGGCGGG	36	36	4	3	10	7	63	13	41	2	1	0	1	1
816882	GGGUUUUGGGCCAAAUUGGGGGGUGUUGGG	30	30	4	3	10	4	53	6	36	3	1	0	1	1
817083	GGGAUCCGGGAGACGGGGUACAGUGGGG	28	28	4	3	7	4	57	14	35	3	1	0	1	1
817275	GGGGUCGGCGCGGGCGGCGGCGGGCGGCAGCGGGG	35	35	4	3	8	7	68	25	40	0	1	0	0	1
817808	GGGCGGCAGGGUGCCGGGCGGCGGGG	26	26	4	3	5	4	69	23	42	3	1	0	0	1
817970	GGGAGUUACCGGGGGGGUUAUUGGGCCUCAUGGG	34	34	5	3	7	1	50	14	35	5	1	0	0	1
818302	GGGCUGGGCCGGCUGGGGGGAAACUGGG	28	28	4	3	9	2	60	17	42	3	1	0	0	1
818424	GGGGCAGCGGGGCGGCGGGGCGGCGCGGG	29	29	4	3	6	5	72	24	44	0	1	0	0	1
818480	GGGCGGCGCUGGGGAUCGGGAGGACGGG	28	28	4	3	8	3	64	17	39	0	1	0	1	1
818755	GGGGUUAAACCGGGAAAGGGGACACGGGG	29	29	4	3	8	4	51	13	37	3	1	0	1	1
818844	GGGCGAGAUGGGGGCGCGAGGGGGAAGGCGAGGG	34	34	4	3	8	7	67	11	38	0	1	0	0	1
818882	GGGCGAGUUCGGGAUCUGGGAGGCUGGGG	29	29	4	3	7	4	58	13	34	0	1	0	0	1
819829	GGGGGCCGGGGGUCCACCGGGAGGGG	26	26	4	3	6	2	65	23	50	11	1	0	0	1
819946	GGGUGGUUGGGAUCCAGGGACGGCGGGG	28	28	4	3	6	5	60	14	39	3	1	0	1	1
820094	GGGCGGCGGGCGAUGGGCCUCGGGGG	26	26	4	3	6	4	65	23	42	3	1	0	0	1
820182	GGGCUUGGGUGCCGCCGGGAUGGGGG	26	26	4	3	7	3	61	19	38	7	1	0	0	1
820450	GGGGCCGGGCGACACAGGGGAGGUGGGG	28	28	4	3	8	3	64	17	42	3	1	0	0	1
820699	GGGCGGCCGGGAGCAAGGGAGGAGGUGGGGG	31	31	4	3	9	5	67	12	41	3	1	0	1	1
820839	GGGGCCCAUGAGGGUGGCGGGUGAGGG	27	27	4	3	8	3	62	14	37	7	1	0	0	1
821217	GGGCACGGCGGGGGCGGCGGGGCCAGGCCGGGG	33	33	4	3	8	5	66	27	45	6	1	0	1	1
821238	GGGCCCUAUGGGAUGAAGUGGGAGGGG	27	27	4	3	7	2	55	11	33	7	1	0	1	1
821438	GGGGACGGGCCGGACGGGGACGAUGGG	27	27	4	3	7	3	62	18	40	3	1	0	1	1
821529	GGGGGCCGUAGGGUUCGGGGCAACGGGG	28	28	4	3	7	4	60	17	42	3	1	0	1	1
821584	GGGGAAGGGCCGGCCGGGACUUGGGG	26	26	4	3	6	3	61	19	42	7	1	0	1	1
821605	GGGCCCAGGGGAAGGGGAGAGGCAGGGG	28	28	4	3	8	3	64	14	42	7	1	0	0	1
821622	GGGGCCCGUGGGCUAAAGUGGGAGGGG	27	27	4	3	7	2	59	14	37	7	1	0	0	1
821738	GGGAGGCGAGGGCCAACGGGUCGGGGG	27	27	4	3	6	4	62	18	40	3	1	0	1	1
821891	GGGAGACCCGGGAGCGGGCGCGGG	24	24	4	3	6	3	62	25	33	8	1	0	0	1
821988	GGGUAGAGGGUCGAGGGUCGCCGAGGGG	28	28	4	3	8	4	60	14	32	3	1	0	0	1
822205	GGGGCGGGUGGUGCAGGGACCUCGGGG	27	27	4	3	7	2	62	18	40	3	1	0	1	1
822367	GGGUGUGGGAUUGCGUGGGGCCGGCGGG	28	28	4	3	8	3	64	14	35	3	1	0	0	1
822401	GGGUCGAGGGUCGCCGAGGGGUUGAGGG	28	28	4	3	8	4	60	14	32	3	1	0	0	1
822675	GGGUACUGCCGGGUUUCGGGUUCGGGG	27	27	4	3	7	4	51	18	33	3	1	0	1	1
823241	GGGCGAGGGAGCCGGGGAACCGGGGG	26	26	4	3	6	3	65	19	42	7	1	0	1	1
823441	GGGGGGCCUUAUGGGCCAAUGGGAGGGGG	29	29	4	3	9	3	58	13	44	6	1	0	0	1
823929	GGGUGCGGGCGACGGCGGGGGCGGCGGG	28	28	4	3	9	3	71	21	42	0	1	0	0	1
824295	GGGCGCGGGCAGCAGGGGGCGACGGG	26	26	4	3	7	3	65	23	38	0	1	0	1	1
824831	GGGGCAGGGGCGACGACGGGCUCGGGG	27	27	4	3	7	4	62	22	40	0	1	0	0	1
824942	GGGCGGCGGGGGCACGCGGGGACGACGGGG	30	30	4	3	6	6	66	23	43	0	1	0	0	1
825048	GGGCGGGGAAGCGGGCCGCGAAGGGGG	27	27	4	3	9	2	66	18	40	3	1	0	1	1
825108	GGGCGGCGGGGGCGGCGAGGGCGCCGGGG	29	29	4	3	6	5	72	24	44	3	1	0	0	1
825513	GGGCGGCGGGGCGGUGGGGCGACCGGG	27	27	4	3	5	5	70	22	44	3	1	0	0	1
825559	GGGUAGAGGGUCAAGGGUCGCCGAGGGG	28	28	4	3	8	4	57	14	32	3	1	0	0	1
826454	GGGCACGUGGGCAGCGGAGGGGGCAGGGG	29	29	4	3	9	3	65	17	41	0	1	0	0	1
826627	GGGGUCCGGGGGUCCACCGGGGGGGG	26	26	4	3	7	1	65	23	53	11	1	0	0	1
826770	GGGGCCGCAGGGCUGGCGGGACGGGG	26	26	4	3	6	3	65	23	42	3	1	0	0	1
827044	GGGUAUGGGGUCAAGGGUCGCCGAGGGG	28	28	4	3	8	4	57	14	35	3	1	0	1	1
827124	GGGGCAGUGGGACGGCCGGGCGGCGGGGG	29	29	4	3	6	5	68	20	44	3	1	0	1	1
827503	GGGGUCAGGGGCGAGGGCCAGGUCGGGG	28	28	4	3	8	3	64	17	42	3	1	0	0	1
827639	GGGGAGGAGGGCCGGCGCGGGCGUGGG	27	27	4	3	7	3	70	18	40	3	1	0	1	1
827760	GGGGCGGCGGGCGGCGCGGGCGGCGGG	27	27	4	3	6	4	74	25	44	0	1	0	0	1
827799	GGGAGGCAAGGGCCGACGGGUCGGGGG	27	27	4	3	6	4	62	18	40	3	1	0	1	1
827901	GGGCCGGGUCGGGCCGGGCUGUCCGGG	27	27	5	3	6	2	59	29	37	11	1	0	0	1
827987	GGGGGUUAAUCGGGCGAUGGGCGAGCGGG	29	29	4	3	8	4	58	13	34	0	1	0	1	1
827997	GGGCAGGGAGCCGGGCGGCGCGGGG	25	25	4	3	7	2	68	24	40	4	1	0	0	1
828036	GGGCCAACGGGGCCCGGGGGGUGGCGGGG	29	29	4	3	6	5	65	24	48	10	1	0	1	1
828162	GGGGUCGGGCGCCAUCGGGUGUGGGGG	27	27	4	3	7	3	62	18	40	3	1	0	1	1
828206	GGGAACGGGGGCGGCGACGGGGACGAGGG	29	29	4	3	8	4	65	17	41	0	1	0	1	1
828611	GGGCAUGGGGCAGAUGGGCCGCGGGGG	27	27	4	3	6	4	62	18	40	3	1	0	1	1
828652	GGGGUAAGUGAGGGGGCGAAGUGGGUACAUGGG	33	33	4	3	10	5	57	6	33	0	1	0	0	1
828695	GGGCUUGGGCAGCGGUGGGAAUAGUAGGGGG	31	31	4	3	9	3	58	9	35	0	1	0	1	1
828914	GGGGACUGGGGUGCGCGUGGGUGGAGGCGGG	31	31	4	3	7	5	67	12	38	0	1	0	1	1
828939	GGGCGGUUUGGGGGCGACAGGGCACGGGG	29	29	4	3	8	4	62	17	41	0	1	0	0	1
828970	GGGGGAUCGGGGGAGCGAGUGGGGCGAGCGGG	32	32	4	3	8	5	68	12	40	0	1	0	1	1
829004	GGGGCCCGUGGGCUGAAGUGGGAGGGG	27	27	4	3	7	2	62	14	37	7	1	0	0	1
829052	GGGGGACGGCGAGGGCGCGGGCGCGGG	27	27	4	3	9	3	70	22	40	0	1	0	0	1
829355	GGGGUGUAGUGGGGUUGCAGCGGGGCGGUGGUGGG	35	35	4	3	8	7	65	8	37	0	1	0	0	1
829447	GGGGACGCUGGGCUGGGGCCGCGGGG	26	26	4	3	6	3	65	23	42	3	1	0	0	1
829524	GGGGGCUAGGGUUCCGGGGGUGUCGAGGG	29	29	4	3	6	5	62	13	41	3	1	0	0	1
829828	GGGCGCGGGCGGCGGGGCACACGGG	25	25	4	3	5	3	64	28	40	0	1	0	1	1
829918	GGGUGCGGGCGCUGGGGGAGUCAAUGGGGG	30	30	4	3	9	3	63	13	40	0	1	0	0	1
829971	GGGGUCGAGGGUCGUCGAGGGGUCAAGGG	29	29	4	3	8	4	58	13	34	0	1	0	1	1
830093	GGGAUGCGAGGGCCGACGGGUCGGGGG	27	27	4	3	6	4	62	18	37	3	1	0	0	1
830422	GGGGGUGCGGGUGCCCGGGGCUUGGG	26	26	4	3	6	3	65	19	42	7	1	0	1	1
830572	GGGGAGAGGGGGAGGCGCAGGGACCGAGGG	30	30	4	3	7	5	66	13	40	3	1	0	0	1
830800	GGGAUCUCUAGGGGGGGGGCGGCCAAGGGGGG	32	32	4	3	10	1	62	15	50	3	1	0	1	1
830901	GGGCGGCGGGAUCGGCUGGGCAGCGGG	27	27	4	3	7	4	62	22	37	0	1	0	0	1
830909	GGGUUGCCGAGGGGUCGAGGGUCGAGGG	28	28	4	3	8	4	60	14	32	3	1	0	0	1
831103	GGGGAUGGGUGCUUCAGGGUCGCACGGG	28	28	4	3	7	3	53	17	32	0	1	0	0	1
831136	GGGAGAGGCGGGGGCGAGGGCGAGAGCGGG	30	30	4	3	8	3	70	13	36	0	1	0	1	1
831148	GGGCGUCGGGACGAGUGGGGGAGUGAGUGGG	31	31	4	3	8	4	64	9	32	0	1	0	0	1
831219	GGGAACAUCAGGGGGGGCAGUACCGGGG	28	28	4	3	8	1	53	17	39	3	1	0	0	1
831237	GGGAGGCGGCGGGGCGCGGUCGGGCGGCAUGGGG	34	34	4	3	8	7	67	20	41	0	1	0	1	1
831554	GGGGGCGGGCCCGCGGGGCAGAGGG	25	25	4	3	6	3	68	24	44	8	1	0	0	1
831582	GGGGCGACGGGCGAGAUGGGGUGCGGCGGGGG	32	32	4	3	8	5	68	15	40	0	1	0	0	1
831754	GGGGAUGGGCGGAGGGGCCGCGACGGG	27	27	4	3	7	3	66	18	40	3	1	0	1	1
831848	GGGCGGAGCGGGGGAUGGCACGGGGGCGCGCGGG	34	34	4	3	9	5	67	20	41	0	1	0	0	1
832024	GGGAUCUCUAGGGGGGGGGGCGGCCAAGGGGG	32	32	4	3	10	1	62	15	50	3	1	0	1	1
832101	GGGGUCGAUCGGGGUGUCAGGGUGUCGGG	29	29	4	3	8	4	58	13	34	0	1	0	1	1
832119	GGGGAGGAGGGCCCGCGCGGGGAGGG	26	26	4	3	8	1	69	19	42	7	1	0	0	1
832150	GGGGCUGCGGGCUCGGGCGCUCGGG	25	25	4	3	5	3	60	28	36	0	1	0	0	1
832568	GGGAGGAGGGCACCGGGGGCUGCAGGG	27	27	4	3	6	4	62	18	40	3	1	0	1	1
832752	GGGCGAGUGGGUGGAGCAGGGGGGAGCCUGAGGGGG	36	36	4	3	10	5	66	11	38	2	1	0	0	1
834129	GGGGCGCGGGCUUCGGGCGGCGAGGG	26	26	4	3	6	4	65	23	38	0	1	0	0	1
834130	GGGGGCGCGGGCUUCGGGCGGCGAGGG	27	27	4	3	6	4	66	22	40	0	1	0	0	1
834153	GGGGAGGAAAAGGGCAAGAAUGGGGAUUACGGGG	34	34	4	3	8	6	52	5	35	0	1	0	0	1
834552	GGGGCACCCAGGGAGAGGGCUAGGGG	26	26	4	3	7	3	57	19	38	7	1	0	0	1
834707	GGGGGCGACCGGGGUGGGCCGUUGGG	26	26	4	3	8	1	65	19	42	7	1	0	1	1
834874	GGGUCUGGGGCCCGUGGGCAUGGGGG	26	26	4	3	5	4	61	19	42	7	1	0	0	1
835010	GGGCCAAGGGGCGCUGGGCGGCGGGG	26	26	4	3	5	4	65	23	42	3	1	0	0	1
835175	GGGAGCCGGGAGGCGGCGGGGCAUGGGG	28	28	4	3	8	4	67	17	42	3	1	0	0	1
835199	GGGAGGCCGGGCGGCGAGGGAGCGGGG	27	27	4	3	6	4	70	18	40	3	1	0	0	1
835477	GGGGCGCGGGCGGCGGGCACUACGGG	26	26	4	3	6	4	61	26	38	0	1	0	0	1
835814	GGGCGCGGGCCGCGGGGCCAGGG	23	23	4	3	5	3	65	30	39	8	1	0	0	1
836045	GGGGGUGGGGGCGGGCCCUCCGGGGG	26	26	4	3	8	1	69	23	53	11	1	0	0	1
836380	GGGCCCCAUGGGCUGAAGGGGGGGG	25	25	4	3	6	1	60	20	44	12	1	0	1	1
836455	GGGACGAGCGGGCAGCGGGGCGUAGGG	27	27	4	3	6	4	62	18	33	0	1	0	0	1
836605	GGGCGGAGAGGGCGAGCUUGGGGGAGGCGGGG	32	32	4	3	9	5	68	12	40	0	1	0	1	1
836608	GGGCGGGGCAGAGAGGGCGCAGGCGGGG	28	28	4	3	8	2	67	17	39	0	1	0	0	1
836718	GGGGUAAGUGAGGGGGCGAAUGGGUACAUGGGG	33	33	4	3	10	5	57	6	36	0	1	0	0	1
836820	GGGGGGCGGCCGGGCCAGGCGGGGCGGGG	29	29	4	3	8	2	72	24	51	6	1	0	0	1
836900	GGGAGGGUGGCAUCGGGGGCUCGCGGGGG	29	29	4	3	9	1	65	17	44	0	1	0	0	1
837039	GGGACGACGCGGGCGGCGGGAUCGGGG	27	27	4	3	7	4	62	22	37	0	1	0	0	1
837137	GGGCACGGGCACGCGCGGGCUUGGG	25	25	4	3	7	3	56	28	32	0	1	0	0	1
837151	GGGGGGUGCGGGCACCCGGGAGUGGG	26	26	4	3	6	3	65	19	42	7	1	0	1	1
837198	GGGAUGGAGGGGCGCCAGCGGGGAAGGG	28	28	4	3	8	2	64	14	39	3	1	0	1	1
837222	GGGGUUAAAAGGGGGGCCAGGGCGACGGG	29	29	4	3	10	3	58	13	41	3	1	0	1	1
837295	GGGCCUCACGGGGAGCUGGGCUGGGG	26	26	4	3	7	3	57	23	38	3	1	0	0	1
837436	GGGGUCGGGGUCACCGGGACAGAGGGGG	28	28	4	3	7	4	60	17	42	3	1	0	1	1
837482	GGGCGUCGGGCAGCUACGGGAGGUGGGG	28	28	4	3	7	4	60	17	35	0	1	0	0	1
837997	GGGGCGGAGGCGGGCGCGGGUCGCGGGGG	29	29	4	3	8	3	72	20	44	0	1	0	0	1
838009	GGGCGACGGGGCGCGGGCUUCUGGGG	26	26	4	3	6	3	61	23	38	0	1	0	1	1
838555	GGGCCGAGAGGGGAGGGGGGAAGCCGGG	28	28	4	3	7	4	67	14	42	7	1	0	1	1
838561	GGGACACCGGGGCGGGGCCGGGCGCUUGGGG	31	31	5	3	6	2	61	25	41	6	1	0	0	1
838634	GGGCGCUGGGCGGCUCGGGGAGCGGGG	27	27	4	3	7	4	66	22	40	0	1	0	0	1
838687	GGGCCGGGCGGCGGGGAGCAGCGGG	25	25	4	3	6	2	68	24	40	4	1	0	0	1
838881	GGGCGCCUUGGGCCUUGGUGGGGGGG	26	26	4	3	7	1	61	19	42	7	1	0	0	1
839061	GGGCAUACAAGGGAAGGGGGAAGCCGGG	28	28	4	3	7	4	53	14	35	3	1	0	1	1
839092	GGGGCCAGCUGGGCUGGGGCACUGGG	26	26	4	3	7	3	57	23	38	3	1	0	0	1
839151	GGGGGGCAGCGGGGAGCGAGGGGACUAGAGGG	32	32	4	3	8	6	65	12	40	0	1	0	1	1
839444	GGGGUGGGUCACCCGGGUAUAAAGGGG	27	27	4	3	7	2	51	14	37	7	1	0	0	1
839445	GGGGUGGGUCACCCGGGUUAAAAGGGG	27	27	4	3	7	2	51	14	37	7	1	0	0	1
839780	GGGGAGGCGCAGGGAGGCCGGGACGGGG	28	28	4	3	8	3	67	17	42	3	1	0	0	1
839850	GGGGUAGGUGGGAGGCUGCGGGGACGCUGGGG	32	32	4	3	8	6	65	12	40	0	1	0	1	1
839950	GGGGCGGCCCCGGGGGAGGGGGGUCGGG	28	28	4	3	10	2	71	21	53	10	1	0	1	1
840417	GGGGAGCGGGAGAGCGGGCGCCUGGG	26	26	4	3	5	4	65	19	34	3	1	0	0	1
840418	GGGGAGCGGGAGAGCGGGCGCCAGGG	26	26	4	3	5	4	65	19	34	3	1	0	0	1
841038	GGGCAGGGGGUCAAGGGUCGCCUAGGGG	28	28	4	3	8	4	57	17	39	3	1	0	0	1
841170	GGGAGGAGGGAGCCGGGCGUCGUUGGGGG	29	29	4	3	9	4	65	13	37	3	1	0	0	1
841322	GGGCUUAGAUGGGGACUGGAAGGGGAGAAAGGGG	34	34	4	3	8	6	55	5	35	0	1	0	0	1
841426	GGGAGAGAGGGAAGGAGUGGGGGAGCCAGUGGGG	34	34	4	3	9	5	64	5	35	2	1	0	0	1
841808	GGGGCGGCGGGCUCACGGGCGGCGGGG	27	27	4	3	5	5	66	25	44	0	1	0	0	1
841925	GGGGCUGAGGAGGGGGCGGCACGGGCUGGG	30	30	4	3	10	2	66	16	43	0	1	0	0	1
842096	GGGAUCCAGGGAAGAGGGUGAGGACGGGGG	30	30	4	3	9	4	60	10	36	3	1	0	1	1
842208	GGGCAGGGAGCCGGGCGGCGCAGGG	25	25	4	3	7	2	64	24	36	4	1	0	1	1
842229	GGGCCCAAGGGCUGAAGUGGGGAGGGG	27	27	4	3	8	2	59	14	37	7	1	0	0	1
842424	GGGGGGCGUCCAAGGGUGAGAGCGGGGGGG	30	30	4	3	10	1	66	13	43	3	1	0	0	1
842439	GGGGCGAGCGGGUGAGGCGGGCGGCGGGG	29	29	4	3	6	5	72	17	41	0	1	0	0	1
842491	GGGGAAGAUGAGGGGGUGGCGGGCGACGGUGGG	33	33	4	3	10	4	66	9	39	0	1	0	1	1
842831	GGGGUUUUGAGGGUCCACCGGGAGGGG	27	27	4	3	7	2	55	14	37	7	1	0	0	1
843001	GGGGGCCGCGGGAGAUGGGGCAGCGGG	27	27	4	3	6	4	66	18	40	3	1	0	1	1
843105	GGGUUCAGGUGGGGGGGCCUAGAGGGUUGGCCGGGG	36	36	5	3	7	1	61	13	41	5	1	0	1	1
843154	GGGAUGGCUAGGGCCGGCUGGGCGGGG	27	27	4	3	7	2	62	18	40	3	1	0	1	1
843165	GGGGGACCUUAUGGGCCAAGGGGAGGGGG	29	29	4	3	9	3	58	13	44	6	1	0	0	1
843371	GGGAGGUUGGGUCGUGGGCCAUGCGGGG	28	28	4	3	7	4	60	14	35	3	1	0	0	1
843378	GGGGGCCUUAUGGGCCAAGGGUAGGGGG	28	28	4	3	8	4	57	14	42	7	1	0	1	1
843660	GGGAGAGGAAGGGAGGCGGGCGCUAGAGGGG	31	31	4	3	8	4	64	9	35	0	1	0	1	1
843902	GGGAACGGGUCGGUCCGGGCGAGGGGG	27	27	4	3	7	3	62	18	40	3	1	0	1	1
844060	GGGCGUACAAGGGAAGGGGGAAGCCGGG	28	28	4	3	7	4	57	14	35	3	1	0	1	1
844093	GGGGCCGAGGGCGACGGGGCGCGGGG	26	26	4	3	5	4	69	23	42	3	1	0	0	1
844271	GGGGGUCCAUUGGGUCUUCGGGCAAGGG	28	28	4	3	8	3	50	17	35	3	1	0	0	1
844396	GGGUCUGUGGGGCCACCGGGUGGGGG	26	26	4	3	6	3	61	19	42	7	1	0	1	1
844420	GGGCAGGAAGGGCGCGCGGGUGGUGGAGGGG	31	31	4	3	8	5	67	12	38	0	1	0	0	1
844455	GGGGGCGGGGGGCCUAGAGGGCUGGCCGGG	30	30	4	3	6	6	66	20	46	6	1	0	0	1
845292	GGGCGGGGCGCGGGCCGCCGGGG	23	23	4	3	6	2	69	30	43	8	1	0	1	1
845355	GGGAUCUCCUGGGGGGGGGCGGCCAAGGGGG	31	31	4	3	9	1	61	19	48	6	1	0	0	1
845373	GGGGCGGGGCACUACGGGAUGUCAGGGGGG	30	30	4	3	9	3	60	16	43	0	1	0	1	1
845805	GGGGGAGAGAGGGGAGGGGCACCCAGGG	28	28	4	3	8	2	64	14	42	7	1	0	0	1
845962	GGGGUCGAGGGUCGUCGUGGGGUCGAGGG	29	29	4	3	8	4	62	13	34	0	1	0	0	1
846127	GGGACGACAGGGCGGCGGGGCGAUGGGG	28	28	4	3	6	5	64	17	39	0	1	0	0	1
846512	GGGCGAGGGAGCCGGGCGCGCGGG	24	24	4	3	5	3	66	25	33	4	1	0	1	1
846742	GGGGUCGAGGGUUCCAGGGUUCUAGGG	27	27	4	3	5	5	51	14	33	3	1	0	0	1
847003	GGGACACGUGGGCGGCCGGGAUGGGGG	27	27	4	3	6	4	62	18	40	3	1	0	1	1
847039	GGGGACGGGCCGGGCCGCCGGGG	23	23	4	3	6	2	65	30	43	13	1	0	0	1
[truncated: 2,494 more rows]
