# Supplementary material for: G4Boost: a machine learning-based tool for quadruplex identification and stability prediction
Source: BMC Bioinformatics. 2022 Jun 18;23:240. doi: 10.1186/s12859-022-04782-z (PMC9206279; doi:10.1186/s12859-022-04782-z)
Supplement: Supplementary file 6 — Additional file 6: Table S3. The predictions on the test data collected from X-ray crystallography experiments. [file 12859_2022_4782_MOESM6_ESM.xlsx]

## Sheet: Sheet1
	test data				G4Boost sequence topology identifier: feature extraction											G4Boost predictions			RNAfold predictions
	PDBID	index	G4_folding	input sequence	seq_length	G4 motif representation	length	# of loops	G-quartets	maxlbase	minlbase	G	C	GG	CC	g4_proba	g4_pred	mfe_pred	g4	mfe
	184D	0	1	GCAUGCUGCAUGCU	14	GcauGcuGcauG	12	3	1	3	2	28	28	0	0	0.999848	1	-19.2623	0	-4.5
	1IGN	1	1	CCGCACACCCACACACCAGCCUGGUGUGUGGGUGUGCG	38	GccugGuGuGuGgGuGuGcG	20	8	1	4	1	31	36	7	13	0.899057	1	-49.0523	0	-33.7
	1K2L	2	0	CGUACGCGUACG	12	GuacGcGuacG	11	3	1	3	1	33	33	0	0	0.999424	1	-19.7493	0	-0.4
	1K8P_MODIFIED	3	1	UGGGAUUGGGUUAGGGUUAGGGU	23	GGGauuGGGuuaGGGuuaGGG	21	3	3	3	3	52	0	34	0	0.999997	1	-10.0957	1	-12.65
	1MF5	4	1	GCAUGCUUCGUACG	14	GcauGcuucGuacG	14	3	1	4	3	28	28	0	0	0.99958	1	-19.2204	0	0
	1V3O	5	1	GCGAGAGCGCGAGAGCGCGAGAGCGCGAGAGC	32	GcgagagcgcGaGaGcGcGaGaGcGcGaGaG	31	11	1	9	1	50	25	0	0	0.998613	1	-65.6017	0	-11.7
	1V3P	6	1	GCGAGAGCGCGAGAGCGCGAGAGCGCGAGAGCGCGAGAGCGCGAGAGCGCGAGAGCGCGAGAGC	64	GcgagagcgcgaGagcgcgagagcGcgagagcgcgaGagcgcgagagcGcGaGaGcGcGaGaG	63	11	1	11	1	50	25	0	0	0.536672	1	-52.4189	0	-29.5
	2AVH	7	1	GGGGUUUGGGGUUUGGGGUUUGGGG	25	GGGGuuuGGGGuuuGGGGuuuGGGG	25	3	4	3	3	64	0	48	0	1	1	-30.666	1	-30.65
	2AWE	8	1	UGGUGUUGUGGUUGGUGUUGUGGUUGGUGUUGUGGUUGGUGUUGUGGU	48	GGuguuguGGuuGGuguuguGGuuGGuguuguGGuuGGuguuguGG	46	7	2	6	2	50	0	16	0	0.999863	1	-19.1133	0	0
	2GRB	9	1	UGGGGUUGGGGUUGGGGUUGGGGU	24	GGGGuuGGGGuuGGGGuuGGGG	22	3	4	2	2	66	0	50	0	1	1	-35.5483	1	-37.37
	2HRI	10	1	UAGGGUUAGGGUAGGGUUAGGG	22	GGGuuaGGGuaGGGuuaGGG	20	3	3	3	2	54	0	36	0	1	1	-11.7039	1	-14.5
	3CDM	11	1	UAGGGUUAGGGUUAGGGUUAGGG	23	GGGuuaGGGuuaGGGuuaGGG	21	3	3	3	3	52	0	34	0	0.999997	1	-10.0957	1	-12.65
	3CE5	12	1	UAGGGUUAGGGUUGGGAUUGGGAU	24	GGGuuaGGGuuGGGauuGGG	20	3	3	3	2	50	0	33	0	0.999998	1	-9.47976	1	-14.5
	3EM2	13	1	GGGGUUUUGGGGUUUUGGGGUUUUGGGG	28	GGGGuuuuGGGGuuuuGGGGuuuuGGGG	28	3	4	4	4	57	0	42	0	0.999998	1	-26.0657	1	-26.37
	3MIJ	14	1	UAGGGUUAGGGUUAGGGUUAGGGU	24	GGGuuaGGGuuaGGGuuaGGG	21	3	3	3	3	50	0	33	0	0.999995	1	-9.07942	1	-12.65
	3QSC	15	1	AGGGUUAGGGUUAGGGUUAGGGUU	24	GGGuuaGGGuuaGGGuuaGGG	21	3	3	3	3	50	0	33	0	0.999995	1	-9.07942	1	-12.65
	3QXR	16	1	AGGGAGGGCGCUGGGAGGAGGG	22	GGGaGGGcgcuGGGaggaGGG	21	3	3	4	1	68	9	40	0	1	1	-11.9556	1	-12.65
	3T5E	17	1	AGGGUUAGGGUUAGGGUUAGGG	22	GGGuuaGGGuuaGGGuuaGGG	21	3	3	3	3	54	0	36	0	1	1	-11.164	1	-12.65
	3TVB	18	1	GGGGUGGGGUGGGGUGGGGUGGGGUGGGGUGGGGUGGGG	39	GGGGuGGGGuGGGGuGGGGuGGGGuGGGGuGGGGuGGGG	39	7	4	1	1	82	0	61	0	1	1	-103.285	1	-108
	3UKG	19	0	GAACACCACACAACACCCACACACCAGGUGUACCUGGUGUGUGGGUGUUGUGUGGUGUUCAC	62	GGuguaccuGGugugugGGuguuguguGG	29	3	2	8	6	27	27	8	8	0.000202903	0	-13.7003	0	-58.7
	4GFB	20	0	GUGUGAACACCACACAACACCCACACACCAGACCUGGUGUGUGGGUGUUGUGUGGUGUUCAC	62	GaccugGuGuGuGgGuGuuGuGugGuG	27	10	1	5	1	27	27	6	8	0.899792	1	-45.433	0	-55.3
	4H29	21	1	GGGCGGGGAGGGGGAAGGGAAGGGAAGGGGGAGGGGCGGG	40	GGGGagGGGGaagggaagggaaGGGGgaGGGG	32	3	4	12	2	75	5	55	0	0.999999	1	-31.6368	1	-33.38
	4TS2	22	1	GACGCGACCGAAUGAAAUGGUGAAGGACGGGUCCAGCCGGCUGCGCAGCCGGCUUGUUGAGUAGAGUGUGAGCUCCGUAACUGGUCGCGUC	91	GGugaaGGacgGGuccagccGGcugcgcagccGG	34	4	2	10	3	37	24	7	5	0.019183	0	-27.0155	0	-38.4
	4U5M	23	1	UGGUGGUGGUGGUUGUGGUGGUGGUGUU	28	GGuGGuGGuGGuuguGGuGGuGG	23	6	2	4	1	57	0	25	0	0.999999	1	-26.0027	1	-18
	1QYK	24	0	GCGUGGUGCGUGGUGCGUGGUGCGUGGUGCGUGGUGCGUGGUGCGUGGUGCGUGG	55	GGugcguGGugcguGGugcguGGugcguGGugcguGGugcguGGugcguGG	51	7	2	5	5	58	14	14	0	0.728117	1	-15.951	0	-24.2
	4XK0	25	1	UGGGGUUGGGGUUGGGGUUGGGGUUGGGGUUGGGGUUGGGGUUGGGGU	48	GGGGuuGGGGuuGGGGuuGGGGuuGGGGuuGGGGuuGGGGuuGGGG	46	7	4	2	2	66	0	50	0	1	1	-67.5795	1	-74.74
	5DE8	26	1	GCUGCGGUGUGGAAGGAGUGGCUGGGUUGCGCAGC	35	GGuguGGaaGGaguGGcugGG	21	4	2	3	2	51	17	17	0	0.999431	1	-13.4075	1	-10.79
	5DWW	27	1	GGGUGGGUGGGUUGGGUUAGCGUUAUAACGCUA	33	GGGuGGGuGGGuuGGG	16	3	3	2	1	45	9	24	0	0.998917	1	-7.72419	1	-33.39
	5DWX	28	1	GGGUGGGUGGGUGGGUUAGCGUUA	24	GGGuGGGuGGGuGGG	15	3	3	1	1	58	4	33	0	0.999999	1	-10.6686	1	-36
	5EW1_2	29	1	GGNUGGUGUGGUUGG	15	GGnuGGuguGGuuGG	15	3	2	3	2	60	0	26	0	1	1	-20.0214	0	0
	5EW2	30	1	GUCCGUGGUAGGGCAGGUUGGGGUGAC	27	GGuagGGcaGGuuggGG	17	3	2	4	2	51	14	25	3	0.998558	1	-8.43096	0	-5.9
	5EW2_2	31	1	GGUUGGUGUGGNUGG	15	GGuuGGuguGGnuGG	15	3	2	3	2	60	0	26	0	1	1	-20.0214	0	0
	5LS8	32	1	UAGGGUUAAUUGGGAUUAGGGUUAAUUGGGAU	32	GGGuuaauuGGGauuaGGGuuaauuGGG	28	3	3	6	4	37	0	25	0	0.991756	1	-3.19917	1	-4.34
	5UA3	33	1	GGGUUGCGGAGGGUGGGCCU	20	GGguugcGGagGGugGG	17	3	2	5	2	60	15	35	5	0.999971	1	-14.7347	0	-5.3
	5V3P	34	1	GUGCGAAGGGACGGUGCGGAGAGGAGAGCAC	31	GGgacGGugcGGagaGG	17	3	2	3	3	51	16	16	0	0.993771	1	-8.54799	0	-5.6
	5W0U	35	1	GUUCAAGGCCAGCUGGCCUUGAAC	24	GuucaagGccaGcugGccuuG	21	4	1	6	3	29	29	8	8	0.994674	1	-24.2637	0	-16.5
	6A85	36	1	AGAGAGAUGGGUGCGUUUUGCGUGGGUAGAGAGAAGAGAGAUGGGUGCGUUUUGCGUGGGUAGAGAGA	68	GagagaugggugcGuuuugcguggGuagagagaagaGagaugggugcGuuuuGcGuGgGuaGaGaG	66	11	1	12	1	47	5	11	0	0.984686	1	-37.5837	0	-10.6
	6AU4	37	1	UGAGGGUGGGUAGGGUGGGUAA	22	GGGuGGGuaGGGuGGG	16	3	3	2	1	59	0	36	0	1	1	-12.4058	1	-27.69
	6C64	38	1	GCGUACGAAGGAGAGGAGAGGAAGAGGAGAGUACGC	36	GGagaGGagaGGaagaGG	18	3	2	4	3	47	11	11	0	0.999506	1	-8.31036	0	-6.4
	6C65	39	1	GCGUACGAAGGAGAGGAGAGGUAGAGGAGAGUACGC	36	GGagaGGagaGGuagaGG	18	3	2	4	3	47	11	11	0	0.999506	1	-8.31036	0	-6.4
	6DB9	40	1	GGAUGCGCCUUGAAAAGCCUGCGAAACACGCAGCUGGUGAAUGACAGCUAUGGCGCAUCC	60	GgaugcgccuuGaaaagccuGcGaaacacGcaGcugGuGaauGacaGcuaugGcG	55	11	1	10	1	30	26	5	5	0.869508	1	-50.0252	0	-25.7
	6E81	41	1	GGCGCGAGGAAGGAGGUCUGAGGAGGUCACUGCGCC	36	GGcgcgaGGaaGGaGGucugaGGaGG	26	5	2	5	1	47	22	16	2	0.992874	1	-21.342	1	-10.59
	6E8S	42	1	GCUACGAAGGAAGGAUUGGUAUGUGGUAUAUUCGUAGC	38	GGaaGGauuGGuauguGG	18	3	2	5	2	34	10	10	0	0.99913	1	-7.46897	0	-9.5
	6E8T	43	1	GUACGAAGGAAGGUUUGGUAUGUGGUAUAUUCGUAC	36	GGaaGGuuuGGuauguGG	18	3	2	5	2	33	8	11	0	0.998094	1	-7.50705	0	-5.3
	6E8U	44	1	GUACGAAGGAAGGUUUGGUAUGGGGUAGUUGUCGUAC	37	GGaaGGuuuGGuauggGG	18	3	2	5	2	40	8	16	0	0.998611	1	-7.43889	0	-4.8
	6FQ2	45	1	GUGGUGGUGGUGGUGGUGGUGGUG	24	GGuGGuGGuGGuGGuGGuGG	20	6	2	1	1	66	0	29	0	1	1	-22.224	1	-18
	6FTU	46	1	GGGGGAGGGGUACAGGGGUACAGGGG	26	GGGGgaGGGGuacaGGGGuacaGGGG	26	3	4	4	2	65	7	50	0	0.999998	1	-29.8207	1	-30.65
	6GZ6	47	1	GUGGUGGUGGUGUUGUGGUGGUGGUGU	27	GGuGGuGGuguuguGGuGGuGG	22	5	2	6	1	59	0	22	0	1	1	-30.3659	0	0
	6IP7	48	1	AGGGUUAGGGNUAGGGUUAGGG	22	GGGuuaGGGnuaGGGuuaGGG	21	3	3	3	3	54	0	36	0	1	1	-11.164	1	-12.65
	6ISW	49	1	AGGGUUAGGGUNAGGGUUAGGG	22	GGGuuaGGGunaGGGuuaGGG	21	3	3	3	3	54	0	36	0	1	1	-11.164	1	-12.65
	6JJI	50	1	GGCUCGGCGGCGGAAGGCGGCGGCUCGG	28	GGcucGGcGGcGGaaGGcGGcGGcucGG	28	7	2	3	1	57	28	28	0	0.901102	1	-46.0153	1	-14.59
	6JKN	51	1	GGGUUAGGGUUAGGGUUAGGG	21	GGGuuaGGGuuaGGGuuaGGG	21	3	3	3	3	57	0	38	0	1	1	-12.6448	1	-12.65
	6MC2	52	1	CGUAAGGCGGCGGAAUGCCGUAAGGCGGCGGAAUGC	36	GGcGGcGGaaugccguaaGGcGGcGG	26	5	2	10	1	44	22	16	2	0.993756	1	-25.3259	0	-11.8
	6MC3	53	1	CGUGAGGCGGCGGAGUGCCGUGAGGCGGCGGAGUGC	36	GGcGGcGGagugccgugaGGcGGcGG	26	5	2	10	1	55	22	16	2	0.976534	1	-26.0551	0	-12.2
	6MC4	54	1	CGUCAGGCGGCGGACUGCCGUCAGGCGGCGGACUGC	36	GGcGGcGGacugccgucaGGcGGcGG	26	5	2	10	1	44	33	16	2	0.988623	1	-27.2428	0	-15.7
	6N4G	55	1	CGUUAGGCGGCGGAUUGCCGUUAGGCGGCGGAUUGC	36	GGcGGcGGauugccguuaGGcGGcGG	26	5	2	10	1	44	22	16	2	0.993756	1	-25.3259	0	-12.7
	6N65	56	1	AGGGCGGUGUGGGAAUAGGGAAAGGGCGGUGUGGGAAUAGGGAA	44	GGGcgguguGGGaauaGGGaaaGGGcgguguGGGaauaGGG	41	5	3	6	3	54	4	31	0	0.998038	1	-8.63007	1	-8.03
	6P45	57	1	UGGGUUGGGUUGGGUUGGGU	20	GGGuuGGGuuGGGuuGGG	18	3	3	2	2	60	0	40	0	1	1	-17.6773	1	-19.37
	6PNK	58	1	GGGUUGGGUUGGGUUGGG	18	GGGuuGGGuuGGGuuGGG	18	3	3	2	2	66	0	44	0	1	1	-19.1825	1	-19.37
	6Q6R	59	1	GGGUGGGUGGGUGGGU	16	GGGuGGGuGGGuGGG	15	3	3	1	1	75	0	50	0	1	1	-31.7879	1	-36
	6QJO	60	1	GGUUGGUGUUGGUGUGGUGGUGGUG	25	GGuuGGuguuGGuguGGuGGuGG	23	5	2	4	1	60	0	24	0	1	1	-25.4476	1	-4.82
	6RNL	61	1	UAGGGUUUUGGGAUUAGGGUUUUGGGAU	28	GGGuuuuGGGauuaGGGuuuuGGG	24	3	3	4	4	42	0	28	0	0.999969	1	-5.58271	1	-8.37
	6TQI	62	0	UAACCCUAAUAACCCUAAUAACCCUAAUAACCCUAA	36	Nan	0	0	1	0	0	0	33	0	22	0.125412	0	-17.2293	0	0
	6TZQ	63	1	CCAGGCUGCAACCAGGCUGCAACCAGGCUGCAACCAGGCUGCAA	44	GGcugcaaccaGGcugcaaccaGGcugcaaccaGG	35	3	2	9	9	27	36	9	9	1.46814e-05	0	-15.0016	0	-14.9
	6TZS	64	0	CCAGGCUGCAAAACGUCGGACCCCAGGCUGCAAAACGUCGGACC	44	GGcugcaaaacgucGGaccccaGGcugcaaaacgucGG	38	3	2	12	6	27	36	9	11	9.11483e-06	0	-16.4816	0	-7.2
	6V9D	65	1	AUCGAGGGAGUGGUGAGGAUGAGGCGAU	28	GGgaguGGugaGGaugaGG	19	3	2	4	3	50	7	17	0	0.99985	1	-7.1961	0	-0.4
	6WCK	66	1	AGGGCGGUGUGGGAAUAGGGAA	22	GGgcGGugugGGaauagGG	19	3	2	5	2	54	4	31	0	0.999999	1	-11.7273	0	0
	6XT7	67	1	GUUGGGGUUGGGGUUGGGGUUGGGG	25	GGGGuuGGGGuuGGGGuuGGGG	22	3	4	2	2	68	0	48	0	1	1	-35.6338	1	-37.37
	7D31	68	1	GGUUGGUGUGGUUGG	15	GGuuGGuguGGuuGG	15	3	2	3	2	60	0	26	0	1	1	-20.0214	0	0
	7D33	69	1	GGUUGGUCUGGUUGG	15	GGuuGGucuGGuuGG	15	3	2	3	2	53	6	26	0	0.999987	1	-20.0373	0	0
	7D5D	70	1	GGUGUGUGGUGGUGUGGUGGUGGUGUU	27	GGuguguGGuGGuguGGuGGuGG	23	5	2	5	1	59	0	22	0	1	1	-26.7319	1	-4.82
	7D5E	71	1	GGUGUGUGUGUGGUGUGGUGGUGGUGUU	28	GGuguguguguGGuguGGuGGuGG	24	4	2	9	1	57	0	17	0	0.99999	1	-26.4666	1	-4.82
	7DFY	72	1	GGUGGUGGUGUGUUGGUGGUGGUGUG	26	GGuGGuGGuguguuGGuGGuGG	22	5	2	6	1	61	0	23	0	1	1	-30.3103	0	0
	7ECG	73	1	GGGGCCGGGGCCGGGGCCGGGGCC	24	GGGGccGGGGccGGGGccGGGG	22	3	4	2	2	66	33	50	16	0.917174	1	-36.1335	1	-37.37
	7EOG	74	1	GCGCACUGGCGCUGCGCCUUCGGGCGCCAAUCGUAGCGUGUCGGCGCC	48	GcgcacuggcgcuGcGccuucGgGcGccaaucGuaGcGuGucgGcG	46	11	1	12	1	37	37	8	6	0.589564	1	-63.4535	0	-22.9
	7EOH	75	1	GGCGCACUGGCGCUGCGCCUUCGGGCGCCAAUCGUAGCGUGUCGGCGCC	49	GgcgcacuggcGcugcGccuucGgGcGccaaucGuaGcGuGucgGcG	47	11	1	10	1	38	36	10	6	0.500401	1	-64.5182	0	-25.4
	7JKU	76	1	GUUGGGGUUGGGGUUGGGGUUGGGGU	26	GGGGuuGGGGuuGGGGuuGGGG	22	3	4	2	2	65	0	46	0	1	1	-35.5507	1	-37.37
	7OAV	77	1	GGCUAGCUGGAGGGGCGCCAGUUCGCUGGUGGUUGGGUGCGGUCGGCUAGCC	52	GGcuagcuGGaggGGcgccaguucgcuGGuGGuugGGugcGGucGG	46	7	2	12	1	48	23	21	3	0.79824	1	-29.9641	0	-25.4
