# Supplementary material for: G4Boost: a machine learning-based tool for quadruplex identification and stability prediction
Source: BMC Bioinformatics. 2022 Jun 18;23:240. doi: 10.1186/s12859-022-04782-z (PMC9206279; doi:10.1186/s12859-022-04782-z)
Supplement: Supplementary file 7 — Additional file 7: Data 1. G4Boost together with prebuilt prediction models and hyperparameters. [file 12859_2022_4782_MOESM7_ESM.zip]

Archive with 7 entries (6 files):
- Supplementary_Data_S1/
- Supplementary_Data_S1/G4Boost_v4.py
- __MACOSX/Supplementary_Data_S1/._G4Boost_v4.py
- Supplementary_Data_S1/G4Boost_regressor.json
- Supplementary_Data_S1/hyperparameters.txt
- __MACOSX/Supplementary_Data_S1/._hyperparameters.txt
- Supplementary_Data_S1/G4Boost_classifier.json
