# Supplementary material for: G4Boost: a machine learning-based tool for quadruplex identification and stability prediction
Source: BMC Bioinformatics. 2022 Jun 18;23:240. doi: 10.1186/s12859-022-04782-z (PMC9206279; doi:10.1186/s12859-022-04782-z)
Supplement: Supplementary file 7 — Additional file 7: Data 1. G4Boost together with prebuilt prediction models and hyperparameters. [file 12859_2022_4782_MOESM7_ESM.zip › Supplementary_Data_S1/G4Boost_regressor.json]

{"learner":{"attributes":{"scikit_learn":"{\"n_estimators\": 100, \"objective\": \"reg:squarederror\", \"max_depth\": 9, \"learning_rate\": 0.1, \"verbosity\": null, \"booster\": \"gbtree\", \"tree_method\": null, \"gamma\": 0, \"min_child_weight\": 3, \"max_delta_step\": null, \"subsample\": 0.9, \"colsample_bytree\": 0.8, \"colsample_bylevel\": null, \"colsample_bynode\": null, \"reg_alpha\": 0.05, \"reg_lambda\": null, \"scale_pos_weight\": null, \"base_score\": 0.5, \"missing\": NaN, \"num_parallel_tree\": null, \"kwargs\": {}, \"random_state\": 10, \"n_jobs\": null, \"monotone_constraints\": null, \"interaction_constraints\": null, \"importance_type\": \"gain\", \"gpu_id\": null, \"validate_parameters\": null, \"_estimator_type\": \"regressor\"}"},"feature_names":["seq_length","length","loops","G-quartet","maxlbase","minlbase","G","C","GG","CC"],"feature_types":["int","int","int","int","int","int","int","int","int","int"],"gradient_booster":{"model":{"gbtree_model_param":{"num_trees":"100","size_leaf_vector":"0"},"tree_info":[0,0,0,0,0,0,0,0,0,0,0,0,0,0,0,0,0,0,0,0,0,0,0,0,0,0,0,0,0,0,0,0,0,0,0,0,0,0,0,0,0,0,0,0,0,0,0,0,0,0,0,0,0,0,0,0,0,0,0,0,0,0,0,0,0,0,0,0,0,0,0,0,0,0,0,0,0,0,0,0,0,0,0,0,0,0,0,0,0,0,0,0,0,0,0,0,0,0,0,0],"trees":[{"base_weights":[-1.9330757E1,-1.692796E1,-8.368707E1,-1.42640295E1,-3.5857346E1,-7.463602E1,-1.8869846E2,-1.1538909E1,-2.1604614E1,-3.4956512E1,-7.657164E1,-6.668484E1,-1.10187325E2,-1.7046602E2,-3.7196628E2,-9.635231E0,-1.5939845E1,-2.0749353E1,-4.791718E1,-3.0671633E1,-4.208457E1,-6.983683E1,-1.38439E2,-6.136264E1,-8.227089E1,-1.025969E2,-1.322039E2,-1.4190004E2,-2.0272816E2,-3.3574957E2,-5.5979193E2,-1.3744746E1,-9.098676E0,-1.4222133E1,-1.8987482E1,-1.7453741E1,-2.8604256E1,-3.978338E1,-6.342318E1,-2.855086E1,-3.947298E1,-3.97025E1,-4.9510796E1,-6.316919E1,-9.408807E1,-1.1327394E2,-1.6226913E2,-6.06155E1,-9.9551506E1,-9.042742E1,-7.937808E1,-9.993928E1,-1.172297E2,-1.2592232E2,-1.555135E2,-1.164971E2,-1.5933264E2,-1.27460754E2,-2.1015862E2,-1.8117892E2,-3.486276E2,-2.397025E2,-5.718005E2,-1.6403784E1,-1.2752246E1,-8.498979E0,-1.1039673E1,-1.8889488E1,-1.3565508E1,-2.2617487E1,-1.836369E1,-1.5592042E1,-2.2475636E1,-2.6334534E1,-3.519444E1,-3.4778755E1,-4.7698895E1,-5.8267452E1,-8.1152E1,-4.0638123E1,-2.7089174E1,-3.7499573E1,-5.734734E1,-5.004661E1,-3.6522827E1,-4.763201E1,-5.9510414E1,-5.717829E1,-7.787741E1,-8.5172806E1,-1.13532295E2,-9.582561E1,-1.2503679E2,-1.4436961E2,-2.234321E2,-5.5278374E1,-6.6819664E1,-9.000392E1,-1.4676555E2,-8.809644E1,-9.561244E1,-7.55806E1,-9.314079E1,-9.362597E1,-1.053961E2,-1.1214622E2,-1.4430861E2,-1.1688477E2,-1.3066858E2,-1.4847418E2,-1.6839427E2,-6.6400986E1,-1.2146714E2,-1.4813951E2,-1.673438E2,-1.1761444E2,-1.7195586E2,-2.0017992E2,-2.5319946E2,-3.1678214E2,-3.9384064E2,-1.9861992E1,-1.5935646E1,-1.356622E1,-1.2323113E1,-7.501763E0,-1.0017891E1,-1.0404039E1,-1.3805466E1,-2.2880219E1,-1.7900246E1,-1.3285605E1,-1.8310635E1,-2.0939718E1,-2.4852236E1,-1.7081373E1,-1.950189E1,-1.3424967E1,-1.7869347E1,-1.9279856E1,-2.6051987E1,-2.3883512E1,-3.2215504E1,-3.356253E1,-4.2508152E1,-3.1479336E1,-4.008754E1,-5.7337906E1,-4.535903E1,-5.4160877E1,-7.224812E1,-7.603326E1,-1.3085797E2,-5.191511E1,-3.7334927E1,-3.0476519E1,-2.5407726E1,-4.715879E1,-3.63001E1,-5.11455E1,-6.8708534E1,-4.3818317E1,-5.258925E1,-3.447759E1,-3.972243E1,-4.4395325E1,-5.1899197E1,-5.640099E1,-7.402912E1,-5.1644726E1,-6.3925793E1,-7.487794E1,-9.294389E1,-7.95147E1,-1.0923051E2,-9.745678E1,-1.3583041E2,-9.279484E1,-1.3570036E2,-1.351815E2,-1.646841E2,-6.876593E1,-5.2382404E1,-6.3773937E1,-7.332994E1,-7.801251E1,-1.0287656E2,-1.2175701E2,-1.9309152E2,-8.340975E1,-8.9607544E1,-9.390497E1,-1.0391096E2,-7.2684395E1,-8.502458E1,-8.979773E1,-1.1139371E2,-1.06456215E2,-9.075282E1,-1.03230576E2,-1.1727627E2,-1.07285324E2,-1.248148E2,-1.1119993E2,-1.3973212E2,-1.172099E2,-1.3686514E2,-1.3650778E2,-1.5577238E2,-5.4631454E1,-8.791482E1,-1.1055088E2,-1.2892935E2,-1.384322E2,-1.5783693E2,-1.5810435E2,-1.7668457E2,-1.03212845E2,-1.426242E2,-8.697833E1,-1.8603334E2,-1.8644495E2,-2.118477E2,-2.338835E2,-2.635228E2,-1.718616E1,-1.5531316E1,-1.315047E1,-1.3857112E1,-1.1947999E1,-1.2876911E1,-9.185853E0,-6.916939E0,-9.53182E0,-1.1156124E1,-9.923545E0,-1.1887695E1,-1.3195353E1,-1.8518618E1,-2.4845936E1,-2.1358356E1,-1.877583E1,-1.6776228E1,-1.2149227E1,-1.4073271E1,-1.475035E1,-2.2393858E1,-2.2094858E1,-2.0168776E1,-2.3862196E1,-2.876772E1,-1.6658867E1,-1.8390944E1,-1.8983553E1,-2.133133E1,-1.7504082E1,-1.2498972E1,-2.2894995E1,-1.7268505E1,-1.708805E1,-2.3101166E1,-2.4219557E1,-3.11398E1,-2.278537E1,-2.665826E1,-2.997393E1,-3.323921E1,-3.0830572E1,-3.649573E1,-4.0792694E1,-5.009765E1,-2.4525486E1,-3.4091667E1,-3.7306213E1,-4.5382355E1,-5.17236E1,-6.3992752E1,-4.0589596E1,-4.934118E1,-4.1802475E1,-5.834714E1,-5.880513E1,-7.9248955E1,-6.6666405E1,-8.497252E1,-1.1265813E2,-1.5406688E2,-4.8779667E1,-6.591094E1,-3.6488255E1,-5.3027687E1,-3.0140396E1,-4.182216E1,-2.5078793E1,-3.7605103E1,-4.4696552E1,-6.114329E1,-3.421676E1,-4.2776104E1,-4.689248E1,-5.867236E1,-6.005378E1,-7.941316E1,-4.670806E1,-4.1976944E1,-5.1726814E1,-5.8261707E1,-3.3649784E1,-3.9396538E1,-3.8649403E1,-4.504386E1,-4.955173E1,-4.2838497E1,-5.111709E1,-5.6763004E1,-5.3488678E1,-6.0974617E1,-6.857039E1,-9.341206E1,-4.6916103E1,-5.6721905E1,-5.387904E1,-6.747148E1,-7.271061E1,-9.508667E1,-7.96915E1,-9.7695E1,-7.1326256E1,-8.53214E1,-1.0217553E2,-7.627533E1,-1.25931335E2,-1.6110333E2,-9.703714E1,-3.98875E1,-1.2187236E2,-1.5801428E2,-1.21235214E2,-1.550642E2,-6.5902664E1,-7.7133835E1,-5.0152622E1,-6.683532E1,-6.9505226E1,-6.0448895E1,-6.860338E1,-7.970814E1,-6.931719E1,-8.810957E1,-9.368122E1,-1.16450325E2,-7.790125E1,-1.2557433E2,-1.3106111E2,-2.0769681E2,-7.236764E1,-1.0899256E2,-8.1181595E1,-8.8526405E1,-8.278324E1,-9.30831E1,-1.0195269E2,-1.16973335E2,-8.571104E1,-9.459775E1,-1.00343445E2,-1.0750642E2,-9.4524925E1,-1.12879295E2,-1.0053076E2,-1.1536521E2,-1.1328918E2,-1.2860052E2,-1.3428857E2,-1.5288853E2,-3.856154E1,-5.821814E1,-1.0689498E2,-1.9119077E2,-1.211765E2,-1.3932156E2,-1.4765076E2,-1.6508327E2,-8.295968E1,-1.1128339E2,-1.7205984E2,-1.9245584E2,-1.9396222E2,-2.2372368E2,-1.4997353E1,-1.5897998E1,-1.1564142E1,-1.2168149E1,-1.1534722E1,-1.2892555E1,-1.0487856E1,-8.691045E0,-5.873571E0,-7.6526246E0,-1.0578847E1,-9.186568E0,-1.0756582E1,-1.5428507E1,-9.393939E0,-1.1375907E1,-1.0987055E1,-1.2798479E1,-1.2290562E1,-1.5660926E1,-1.700048E1,-2.2140926E1,-2.3297043E1,-2.6489874E1,-1.831996E1,-1.9244654E1,-1.496101E1,-1.6866255E1,-1.3049621E1,-1.1145243E1,-1.3325846E1,-1.4830694E1,-1.295519E1,-1.711881E1,-2.0366245E1,-2.6854498E1,-1.9828415E1,-2.245018E1,-1.8805122E1,-2.0497252E1,-2.7262518E1,-2.3027914E1,-2.8108427E1,-3.614856E1,-1.764585E1,-1.5796259E1,-1.7826332E1,-2.6458685E1,-1.8717827E1,-1.9839756E1,-2.0904478E1,-2.551389E1,-1.9981075E1,-1.5911255E1,-1.1908705E1,-1.5325925E1,-2.7211376E1,-2.1620657E1,-1.6024473E1,-1.8458527E1,-1.6058722E1,-2.0216131E1,-2.1301643E1,-2.6895761E1,-2.1626719E1,-2.5562988E1,-2.8924963E1,-3.6090122E1,-2.6385487E1,-2.2129538E1,-2.6378784E1,-3.0489607E1,-3.225343E1,-2.9427382E1,-3.232665E1,-3.4268105E1,-2.9709614E1,-3.2976162E1,-3.5190655E1,-3.739057E1,-3.952282E1,-4.817023E1,-4.7617424E1,-6.4064064E1,-2.0856972E1,-2.595304E1,-3.273011E1,-4.016228E1,-3.648738E1,-4.6586704E1,-3.8758E1,-4.7864788E1,-4.9812916E1,-5.9094913E1,-6.0377903E1,-7.005744E1,-3.8813915E1,-4.6705E1,-4.6439423E1,-5.413744E1,-3.8308575E1,-5.657282E1,-5.4332672E1,-6.2956203E1,-5.1068115E1,-6.920567E1,-7.559736E1,-1.14761536E2,-6.3189445E1,-8.354413E1,-9.043786E1,-7.0435844E1,-5.3376675E1,-4.4108307E1,-6.4239E1,-7.5495186E1,-3.8370003E1,-3.4563995E1,-4.9534477E1,-6.141798E1,-3.1747192E1,-2.8904211E1,-3.8497166E1,-4.944661E1,-2.3913288E1,-2.7140491E1,-3.608392E1,-5.3455902E1,-5.3418648E1,-4.2855682E1,-5.6274647E1,-7.001446E1,-3.354034E1,-4.184256E1,-3.780178E1,-4.5829098E1,-5.905482E1,-4.6034958E1,-6.629467E1,-5.7206326E1,-5.202E1,-6.232679E1,-7.4164566E1,-8.975918E1,-4.5470783E1,-4.9865486E1,-4.102653E1,-4.6437397E1,-4.7200157E1,-5.3781494E1,-5.7651115E1,-6.774065E1,-3.770079E1,-3.2470406E1,-4.144245E1,-3.5758167E1,-3.7637585E1,-4.4374588E1,-4.302872E1,-4.999408E1,-4.7827255E1,-5.6262295E1,-4.212523E1,-4.967486E1,-4.9069126E1,-5.2964836E1,-5.3946095E1,-6.0112583E1,-5.078678E1,-5.4500626E1,-6.3119133E1,-7.787211E1,-8.6417305E1,-1.160185E2,-3.9994537E1,-5.026447E1,-5.1592373E1,-6.014048E1,-4.156127E1,-5.793573E1,-6.474802E1,-7.084674E1,-6.9922E1,-7.882332E1,-5.8326668E1,-7.3935524E1,-7.8915665E1,-9.2154526E1,-9.470638E1,-1.18354065E2,-7.143212E1,-6.139225E1,-7.1298676E1,-7.93431E1,-5.3079086E1,-4.751963E1,-6.464766E1,-8.365815E1,-6.3774906E1,-7.179932E1,-5.650169E1,-6.45311E1,-7.479665E1,-6.689505E1,-7.7103294E1,-8.991248E1,-8.174294E1,-6.49646E1,-5.0913334E1,-9.0351456E1,-6.8444084E1,-7.56858E1,-9.5325516E1,-1.3511092E2,-7.9720795E1,-8.955677E1,-8.02938E1,-8.9978516E1,-7.973561E1,-9.309753E1,-8.950902E1,-9.732375E1,-9.181612E1,-1.0502858E2,-1.0654155E2,-9.717733E1,-1.0982554E2,-8.6908745E1,-1.25944695E2,-1.4013326E2,-8.545476E1,-1.13891396E2,-8.974174E1,-1.2021651E2,-1.8619893E2,-2.0706691E2,-1.85066E2,-2.2293358E2],"categories":[],"categories_nodes":[],"categories_segments":[],"categories_sizes":[],"default_left":[true,true,true,true,true,true,true,true,true,true,true,true,true,true,true,true,true,true,true,true,true,true,true,true,true,true,true,true,true,true,true,true,true,true,true,true,true,true,true,true,true,true,true,true,true,true,true,true,true,true,true,true,true,true,true,true,true,true,true,false,true,false,false,true,true,true,true,true,true,true,true,true,true,true,true,true,true,true,true,true,true,true,true,true,true,true,true,true,true,true,true,false,true,true,false,true,true,true,true,true,true,true,true,true,true,true,false,true,true,true,false,true,true,true,true,true,true,true,true,false,false,false,true,true,true,true,true,true,true,true,true,true,true,true,true,true,true,true,true,true,true,true,true,true,true,true,true,true,true,true,true,true,true,true,true,true,true,true,true,true,true,true,true,true,true,true,true,true,true,true,true,true,true,true,false,true,true,true,true,true,false,true,true,true,true,true,true,true,true,false,false,false,false,true,true,true,true,false,true,true,false,true,false,true,false,true,true,false,false,true,false,true,true,false,false,true,false,true,false,false,false,true,true,false,false,false,true,false,false,true,true,true,true,true,true,true,true,true,true,true,false,true,true,true,true,true,true,true,true,true,true,true,true,true,true,true,true,true,true,true,true,true,true,true,true,true,true,true,true,true,true,true,true,true,true,true,true,true,true,true,true,true,true,true,true,false,false,true,true,true,true,true,true,true,true,true,true,true,true,true,true,true,true,true,true,true,true,true,true,true,true,true,true,true,true,true,false,true,true,true,true,true,true,true,false,false,false,true,true,true,false,false,false,false,false,false,false,false,false,true,true,true,true,true,true,true,true,true,true,false,false,false,false,false,false,true,true,true,true,true,true,false,false,false,true,true,false,true,false,false,false,false,false,true,false,false,false,true,false,false,false,false,false,false,true,false,true,true,false,false,false,false,false,false,false,false,false,false,false,false,false,false,false,false,false,false,false,false,false,false,false,false,false,false,false,false,false,false,false,false,false,false,false,false,false,false,false,false,false,false,false,false,false,false,false,false,false,false,false,false,false,false,false,false,false,false,false,false,false,false,false,false,false,false,false,false,false,false,false,false,false,false,false,false,false,false,false,false,false,false,false,false,false,false,false,false,false,false,false,false,false,false,false,false,false,false,false,false,false,false,false,false,false,false,false,false,false,false,false,false,false,false,false,false,false,false,false,false,false,false,false,false,false,false,false,false,false,false,false,false,false,false,false,false,false,false,false,false,false,false,false,false,false,false,false,false,false,false,false,false,false,false,false,false,false,false,false,false,false,false,false,false,false,false,false,false,false,false,false,false,false,false,false,false,false,false,false,false,false,false,false,false,false,false,false,false,false,false,false,false,false,false,false,false,false,false,false,false,false,false,false,false,false,false,false,false,false,false,false,false,false,false,false,false,false,false,false,false,false,false,false,false,false,false,false,false,false,false,false,false,false,false,false,false,false,false,false],"id":0,"left_children":[1,3,5,7,9,11,13,15,17,19,21,23,25,27,29,31,33,35,37,39,41,43,45,47,49,51,53,55,57,59,61,63,65,67,69,71,73,75,77,79,81,83,85,87,89,91,93,95,97,99,101,103,105,107,109,111,113,115,117,-1,119,-1,-1,121,123,125,127,129,131,133,135,137,139,141,143,145,147,149,151,153,155,157,159,161,163,165,167,169,171,173,175,-1,177,179,-1,181,183,185,187,189,191,193,195,197,199,201,-1,203,205,207,-1,209,211,213,215,217,219,221,223,-1,-1,-1,225,227,229,231,233,235,237,239,241,243,245,247,249,251,253,255,257,259,261,263,265,267,269,271,273,275,277,279,281,283,285,287,289,291,293,295,297,299,301,303,305,307,309,311,313,315,317,319,321,323,325,327,-1,329,331,333,335,337,-1,339,341,343,345,347,349,351,353,-1,-1,-1,-1,355,357,359,361,-1,363,365,-1,367,-1,369,-1,371,373,-1,-1,375,-1,377,379,-1,-1,381,-1,383,-1,-1,-1,385,387,-1,-1,-1,389,-1,-1,391,393,395,397,399,401,403,405,407,409,411,-1,413,415,417,419,421,423,425,427,429,431,433,435,437,439,441,443,445,447,449,451,453,455,457,459,461,463,465,467,469,471,473,475,477,479,481,483,485,487,489,491,493,495,497,499,-1,-1,501,503,505,507,509,511,513,515,517,519,521,523,525,527,529,531,533,535,537,539,541,543,545,547,549,551,553,555,557,-1,559,561,563,565,567,569,571,-1,-1,-1,573,575,577,-1,-1,-1,-1,-1,-1,-1,-1,-1,579,581,583,585,587,589,591,593,595,597,-1,-1,-1,-1,-1,-1,599,601,603,605,607,609,-1,-1,-1,611,613,-1,615,-1,-1,-1,-1,-1,617,-1,-1,-1,619,-1,-1,-1,-1,-1,-1,621,-1,623,625,-1,-1,-1,-1,-1,-1,-1,-1,-1,-1,-1,-1,-1,-1,-1,-1,-1,-1,-1,-1,-1,-1,-1,-1,-1,-1,-1,-1,-1,-1,-1,-1,-1,-1,-1,-1,-1,-1,-1,-1,-1,-1,-1,-1,-1,-1,-1,-1,-1,-1,-1,-1,-1,-1,-1,-1,-1,-1,-1,-1,-1,-1,-1,-1,-1,-1,-1,-1,-1,-1,-1,-1,-1,-1,-1,-1,-1,-1,-1,-1,-1,-1,-1,-1,-1,-1,-1,-1,-1,-1,-1,-1,-1,-1,-1,-1,-1,-1,-1,-1,-1,-1,-1,-1,-1,-1,-1,-1,-1,-1,-1,-1,-1,-1,-1,-1,-1,-1,-1,-1,-1,-1,-1,-1,-1,-1,-1,-1,-1,-1,-1,-1,-1,-1,-1,-1,-1,-1,-1,-1,-1,-1,-1,-1,-1,-1,-1,-1,-1,-1,-1,-1,-1,-1,-1,-1,-1,-1,-1,-1,-1,-1,-1,-1,-1,-1,-1,-1,-1,-1,-1,-1,-1,-1,-1,-1,-1,-1,-1,-1,-1,-1,-1,-1,-1,-1,-1,-1,-1,-1,-1,-1,-1,-1,-1,-1,-1,-1,-1,-1,-1,-1,-1,-1,-1,-1,-1,-1,-1,-1,-1,-1,-1,-1,-1,-1,-1,-1,-1,-1,-1,-1,-1,-1,-1,-1,-1,-1,-1,-1,-1,-1,-1,-1,-1,-1,-1,-1,-1],"loss_changes":[2.392946E8,7.522538E7,5.292384E7,2.616E7,6.747248E6,1.4487936E7,1.4702288E7,7.989944E6,7.966608E6,5.498176E6,1.649894E6,3.471376E6,1.552464E6,3.676976E6,2.526176E6,1.467808E6,1.507232E6,8.87624E6,1.40311E6,2.098008E6,1.193832E6,5.75194E5,2.154835E5,8.85456E5,2.44464E5,2.5944E5,3.31664E5,9.27332E5,1.027976E6,6.07628E5,1.05058E5,2.02686E5,6.85336E5,5.64172E5,2.3462E5,2.258064E6,1.515E6,2.88036E5,3.4562E5,1.600072E6,7.68008E5,1.68172E6,3.05512E5,2.44203E5,1.2432E5,2.7619E4,1.844925E5,1.011128E6,2.56345E5,2.5228E4,4.0484E5,1.9366E5,1.30544E5,6.6002E4,2.0771E4,2.09284E5,8.8538E4,5.51165E4,6.85872E5,0E0,3.21552E5,0E0,0E0,3.3506E4,1.9388E4,6.81332E5,2.44202E5,8.9251E4,2.14202E5,5.6532E4,1.28954E5,8.69484E5,7.46156E5,1.0859E6,3.0841E5,7.72755E4,6.1222E4,1.66768E5,2.09106E5,3.62177E5,4.59732E5,2.26134E5,1.49308E5,1.88234E5,2.54856E5,1.88596E5,1.12834E5,7.17045E4,2.9818E4,6.399375E4,7.27795E4,0E0,2.5903625E4,6.8405E3,0E0,6.40132E5,2.76248E5,6.914575E4,9.116975E4,6.214E3,2.3045E3,1.629E5,9.3721E4,9.1628E4,6.9204E4,4.2143E4,0E0,7.0433E4,8.6856E4,7.978E3,0E0,1.5699781E4,5.0332E4,2.8593E4,3.4964E4,3.7133125E4,1.849725E4,1.84364E5,1.952E3,0E0,0E0,0E0,9.0385E3,2.15275E3,7.4635E3,2.6741E5,9.8536E4,8.0451E4,7.44325E4,1.295275E4,1.76E4,1.36304E5,1.30374E5,7.29825E3,2.45855E4,2.2744E4,4.4086E4,3.40887E5,2.59072E5,2.88594E5,2.86636E5,1.61538E5,4.9884E4,1.68988E5,5.956E4,4.948E4,2.3559E4,1.7196125E4,4.1334E4,1.16651E5,5.8576E4,5.989E4,1.599925E4,9.38485E4,9.8561E4,1.00998E5,2.1586E5,7.19475E4,2.3461E5,4.228425E4,6.5913E4,1.6627E4,3.8756E4,9.5966E4,8.54E4,6.1026E4,1.9749E4,2.5224E4,4.16225E4,2.39585E4,2.84545E4,2.303625E4,4.53875E2,1.46375E4,0E0,6.490375E3,4.215125E3,3.0805312E3,6.030125E3,1.2520625E4,0E0,6.4631E4,4.34028E5,1.79876E5,1.30458E5,1.697525E4,1.878625E4,1.4239375E3,2.659125E3,0E0,0E0,0E0,0E0,4.6594E4,1.2252E4,2.5518E4,1.70675E3,0E0,3.5538E4,2.231E4,0E0,3.636E4,0E0,1.2167E4,0E0,3.104E3,1.4093E4,0E0,0E0,9.202656E2,0E0,7.65405E4,2.0569E4,0E0,0E0,3.04E3,0E0,6.286375E3,0E0,0E0,0E0,2.3074E4,1.15464E5,0E0,0E0,0E0,2.4855E3,0E0,0E0,1.70675E3,1.6075E2,4.50025E4,1.54685E5,4.5068E4,9.08975E4,6.5562E4,2.253375E4,5.11085E4,1.5976125E4,4.37375E3,0E0,1.831E3,1.05025E3,5.6285E4,5.0778E4,2.0210688E4,3.731075E4,2.348E3,1.95425E3,1.41495E4,5.360125E3,2.6547E4,4.57745E4,7.948E3,1.7944E4,6.55885E4,1.22634E5,4.98655E4,1.13336E5,7.02875E4,8.5286E4,7.8404E4,8.84095E4,8.945E4,1.5344E4,7.7215E3,1.3174E4,2.5469E4,1.0629E4,3.4301E4,2.701125E4,3.4364688E3,1.530375E4,6.883125E3,7.776875E3,1.318375E3,1.1785625E3,9.51975E3,1.472475E4,2.806925E4,2.83435E4,1.52895625E4,4.824325E4,1.7424E4,2.516275E4,0E0,0E0,3.65305E4,1.585E3,2.4668E4,8.236125E3,5.082E4,1.7587125E4,1.25794E5,3.2233375E4,2.7378E4,9.961E3,6.6909E4,6.28825E4,6.704375E3,1.833375E3,4.531125E3,1.168875E4,3.00575E3,7.1795E3,6.6478E4,2.56475E3,9.6518E4,2.4091E4,7.1942E4,2.33315E4,1.83425E4,2.7404E4,1.6851E4,4.45075E3,8.2225E2,0E0,1.3230625E4,5.302125E3,1.142725E4,6.1855E3,9.5798125E3,1.49125E3,5.08375E3,0E0,0E0,0E0,2.0239375E3,3.66175E3,2.55625E3,0E0,0E0,0E0,0E0,0E0,0E0,0E0,0E0,0E0,4.9853E4,3.8235E3,8.8102E4,6.12335E4,4.195E4,9.4978E4,2.2466E4,4.3908E4,2.5785625E3,5.2328125E3,0E0,0E0,0E0,0E0,0E0,0E0,5.6002E4,1.0304688E3,1.428E3,1.673E3,7.31075E3,6.042E3,0E0,0E0,0E0,2.7138E4,2.1349E4,0E0,1.4567625E4,0E0,0E0,0E0,0E0,0E0,1.7986E4,0E0,0E0,0E0,3.7809E4,0E0,0E0,0E0,0E0,0E0,0E0,1.70925E3,0E0,2.564E3,3.7589E4,0E0,0E0,0E0,0E0,0E0,0E0,0E0,0E0,0E0,0E0,0E0,0E0,0E0,0E0,0E0,0E0,0E0,0E0,0E0,0E0,0E0,0E0,0E0,0E0,0E0,0E0,0E0,0E0,0E0,0E0,0E0,0E0,0E0,0E0,0E0,0E0,0E0,0E0,0E0,0E0,0E0,0E0,0E0,0E0,0E0,0E0,0E0,0E0,0E0,0E0,0E0,0E0,0E0,0E0,0E0,0E0,0E0,0E0,0E0,0E0,0E0,0E0,0E0,0E0,0E0,0E0,0E0,0E0,0E0,0E0,0E0,0E0,0E0,0E0,0E0,0E0,0E0,0E0,0E0,0E0,0E0,0E0,0E0,0E0,0E0,0E0,0E0,0E0,0E0,0E0,0E0,0E0,0E0,0E0,0E0,0E0,0E0,0E0,0E0,0E0,0E0,0E0,0E0,0E0,0E0,0E0,0E0,0E0,0E0,0E0,0E0,0E0,0E0,0E0,0E0,0E0,0E0,0E0,0E0,0E0,0E0,0E0,0E0,0E0,0E0,0E0,0E0,0E0,0E0,0E0,0E0,0E0,0E0,0E0,0E0,0E0,0E0,0E0,0E0,0E0,0E0,0E0,0E0,0E0,0E0,0E0,0E0,0E0,0E0,0E0,0E0,0E0,0E0,0E0,0E0,0E0,0E0,0E0,0E0,0E0,0E0,0E0,0E0,0E0,0E0,0E0,0E0,0E0,0E0,0E0,0E0,0E0,0E0,0E0,0E0,0E0,0E0,0E0,0E0,0E0,0E0,0E0,0E0,0E0,0E0,0E0,0E0,0E0,0E0,0E0,0E0,0E0,0E0,0E0,0E0,0E0,0E0,0E0,0E0,0E0,0E0,0E0,0E0,0E0,0E0,0E0,0E0,0E0,0E0,0E0,0E0,0E0,0E0,0E0,0E0,0E0,0E0,0E0,0E0,0E0,0E0,0E0,0E0,0E0,0E0,0E0,0E0,0E0,0E0,0E0,0E0,0E0,0E0,0E0,0E0,0E0,0E0,0E0,0E0],"parents":[2147483647,0,0,1,1,2,2,3,3,4,4,5,5,6,6,7,7,8,8,9,9,10,10,11,11,12,12,13,13,14,14,15,15,16,16,17,17,18,18,19,19,20,20,21,21,22,22,23,23,24,24,25,25,26,26,27,27,28,28,29,29,30,30,31,31,32,32,33,33,34,34,35,35,36,36,37,37,38,38,39,39,40,40,41,41,42,42,43,43,44,44,45,45,46,46,47,47,48,48,49,49,50,50,51,51,52,52,53,53,54,54,55,55,56,56,57,57,58,58,60,60,63,63,64,64,65,65,66,66,67,67,68,68,69,69,70,70,71,71,72,72,73,73,74,74,75,75,76,76,77,77,78,78,79,79,80,80,81,81,82,82,83,83,84,84,85,85,86,86,87,87,88,88,89,89,90,90,92,92,93,93,95,95,96,96,97,97,98,98,99,99,100,100,101,101,102,102,103,103,104,104,105,105,107,107,108,108,109,109,111,111,112,112,113,113,114,114,115,115,116,116,117,117,118,118,122,122,123,123,124,124,125,125,126,126,127,127,128,128,129,129,130,130,131,131,132,132,133,133,134,134,135,135,136,136,137,137,138,138,139,139,140,140,141,141,142,142,143,143,144,144,145,145,146,146,147,147,148,148,149,149,150,150,151,151,152,152,153,153,154,154,155,155,156,156,157,157,158,158,159,159,160,160,161,161,162,162,163,163,164,164,165,165,166,166,167,167,168,168,169,169,170,170,171,171,172,172,173,173,175,175,176,176,177,177,178,178,179,179,181,181,182,182,183,183,184,184,185,185,186,186,187,187,188,188,193,193,194,194,195,195,196,196,198,198,199,199,201,201,203,203,205,205,206,206,209,209,211,211,212,212,215,215,217,217,221,221,222,222,226,226,229,229,230,230,231,231,232,232,233,233,234,234,235,235,236,236,237,237,238,238,239,239,241,241,242,242,243,243,244,244,245,245,246,246,247,247,248,248,249,249,250,250,251,251,252,252,253,253,254,254,255,255,256,256,257,257,258,258,259,259,260,260,261,261,262,262,263,263,264,264,265,265,266,266,267,267,268,268,269,269,270,270,271,271,272,272,273,273,274,274,275,275,276,276,277,277,278,278,279,279,280,280,281,281,282,282,283,283,284,284,287,287,288,288,289,289,290,290,291,291,292,292,293,293,294,294,295,295,296,296,297,297,298,298,299,299,300,300,301,301,302,302,303,303,304,304,305,305,306,306,307,307,308,308,309,309,310,310,311,311,312,312,313,313,314,314,315,315,317,317,318,318,319,319,320,320,321,321,322,322,323,323,327,327,328,328,329,329,339,339,340,340,341,341,342,342,343,343,344,344,345,345,346,346,347,347,348,348,355,355,356,356,357,357,358,358,359,359,360,360,364,364,365,365,367,367,373,373,377,377,384,384,386,386,387,387],"right_children":[2,4,6,8,10,12,14,16,18,20,22,24,26,28,30,32,34,36,38,40,42,44,46,48,50,52,54,56,58,60,62,64,66,68,70,72,74,76,78,80,82,84,86,88,90,92,94,96,98,100,102,104,106,108,110,112,114,116,118,-1,120,-1,-1,122,124,126,128,130,132,134,136,138,140,142,144,146,148,150,152,154,156,158,160,162,164,166,168,170,172,174,176,-1,178,180,-1,182,184,186,188,190,192,194,196,198,200,202,-1,204,206,208,-1,210,212,214,216,218,220,222,224,-1,-1,-1,226,228,230,232,234,236,238,240,242,244,246,248,250,252,254,256,258,260,262,264,266,268,270,272,274,276,278,280,282,284,286,288,290,292,294,296,298,300,302,304,306,308,310,312,314,316,318,320,322,324,326,328,-1,330,332,334,336,338,-1,340,342,344,346,348,350,352,354,-1,-1,-1,-1,356,358,360,362,-1,364,366,-1,368,-1,370,-1,372,374,-1,-1,376,-1,378,380,-1,-1,382,-1,384,-1,-1,-1,386,388,-1,-1,-1,390,-1,-1,392,394,396,398,400,402,404,406,408,410,412,-1,414,416,418,420,422,424,426,428,430,432,434,436,438,440,442,444,446,448,450,452,454,456,458,460,462,464,466,468,470,472,474,476,478,480,482,484,486,488,490,492,494,496,498,500,-1,-1,502,504,506,508,510,512,514,516,518,520,522,524,526,528,530,532,534,536,538,540,542,544,546,548,550,552,554,556,558,-1,560,562,564,566,568,570,572,-1,-1,-1,574,576,578,-1,-1,-1,-1,-1,-1,-1,-1,-1,580,582,584,586,588,590,592,594,596,598,-1,-1,-1,-1,-1,-1,600,602,604,606,608,610,-1,-1,-1,612,614,-1,616,-1,-1,-1,-1,-1,618,-1,-1,-1,620,-1,-1,-1,-1,-1,-1,622,-1,624,626,-1,-1,-1,-1,-1,-1,-1,-1,-1,-1,-1,-1,-1,-1,-1,-1,-1,-1,-1,-1,-1,-1,-1,-1,-1,-1,-1,-1,-1,-1,-1,-1,-1,-1,-1,-1,-1,-1,-1,-1,-1,-1,-1,-1,-1,-1,-1,-1,-1,-1,-1,-1,-1,-1,-1,-1,-1,-1,-1,-1,-1,-1,-1,-1,-1,-1,-1,-1,-1,-1,-1,-1,-1,-1,-1,-1,-1,-1,-1,-1,-1,-1,-1,-1,-1,-1,-1,-1,-1,-1,-1,-1,-1,-1,-1,-1,-1,-1,-1,-1,-1,-1,-1,-1,-1,-1,-1,-1,-1,-1,-1,-1,-1,-1,-1,-1,-1,-1,-1,-1,-1,-1,-1,-1,-1,-1,-1,-1,-1,-1,-1,-1,-1,-1,-1,-1,-1,-1,-1,-1,-1,-1,-1,-1,-1,-1,-1,-1,-1,-1,-1,-1,-1,-1,-1,-1,-1,-1,-1,-1,-1,-1,-1,-1,-1,-1,-1,-1,-1,-1,-1,-1,-1,-1,-1,-1,-1,-1,-1,-1,-1,-1,-1,-1,-1,-1,-1,-1,-1,-1,-1,-1,-1,-1,-1,-1,-1,-1,-1,-1,-1,-1,-1,-1,-1,-1,-1,-1,-1,-1,-1,-1,-1,-1,-1,-1,-1,-1,-1,-1,-1,-1,-1,-1,-1,-1,-1,-1,-1,-1,-1,-1,-1,-1,-1,-1,-1,-1,-1],"split_conditions":[4.5E0,3.5E0,5.65E1,3.5E0,7.35E1,6.5E0,9.5E0,4.65E1,7.5E0,5.85E1,1.05E1,5.5E0,3.5E0,5.5E0,1.455E2,2.25E1,5.45E1,5.15E1,1.05E1,3.5E0,3.5E0,1.055E2,4.75E1,7.35E1,3.05E1,4.95E1,4.5E0,7.85E1,6.5E0,6.5E0,9.1E1,2.05E1,1.95E1,2.05E1,1.95E1,4.5E0,4.5E0,4.25E1,6.85E1,2.45E1,5.5E0,2.25E1,4.5E0,4.55E1,4.45E1,1.355E2,1.505E2,7.15E1,1.215E2,3.85E1,3.5E0,8.25E1,8.25E1,8.25E1,5.65E1,4.95E1,8.25E1,1.355E2,7.5E0,-1.8117893E1,1.155E2,-2.3970251E1,-5.718005E1,1.85E1,2.15E1,4.05E1,3.05E1,1.85E1,2.95E1,7.95E1,5.95E1,4.35E1,4.25E1,6.25E1,5.5E0,1.65E1,4.75E1,1.095E2,1.225E2,2.15E1,2.85E1,3.05E1,6.5E0,2.25E1,6.65E1,6.85E1,5.5E0,8.55E1,9.25E1,1.485E2,1.195E2,-9.582561E0,4.05E1,1.16E2,-2.234321E1,2.65E1,3.45E1,4.85E1,5.05E1,3.05E1,4.95E1,9.15E1,4.5E0,3.45E1,4.35E1,5.65E1,-1.4430861E1,5.75E1,4.65E1,8.65E1,-1.6839428E1,9.35E1,7.25E1,6.35E1,6.15E1,6.05E1,4.6E1,6.5E0,8.45E1,-3.1678213E1,-3.9384064E1,-1.9861993E0,1.95E1,4E1,4.25E1,2.55E1,6.85E1,2.55E1,6.55E1,1.75E1,1.95E1,7.05E1,7.15E1,1.85E1,8.5E1,7.85E1,8.25E1,2.85E1,2.55E1,5.5E0,5.5E0,5.85E1,6.55E1,5.85E1,8.15E1,3.55E1,7.15E1,7.35E1,8.5E0,3.55E1,3.35E1,4.45E1,4.35E1,4.25E1,4.55E1,4.45E1,5.45E1,4.05E1,4.5E0,5.05E1,5.05E1,2.15E1,3.25E1,3.25E1,2.95E1,2.85E1,3.35E1,8.45E1,6.5E0,4.15E1,3.95E1,5.25E1,4.65E1,4.05E1,-1.0923051E1,8.95E1,1.575E2,1.585E2,1.68E2,5.35E1,-1.646841E1,4.05E1,3.5E0,2.65E1,8.85E1,9.35E1,8.65E1,3.95E1,1.31E2,-8.340976E0,-8.960754E0,-9.390497E0,-1.0391096E1,6.85E1,3.55E1,7.65E1,8.95E1,-1.0645621E1,7.85E1,9.45E1,-1.1727627E1,7.45E1,-1.248148E1,7.75E1,-1.3973212E1,9.25E1,5.55E1,-1.3650779E1,-1.5577239E1,6.75E1,-8.791482E0,1.42E2,6.35E1,-1.3843221E1,-1.5783693E1,8.55E1,-1.7668457E1,6.95E1,-1.4262421E1,-8.697833E0,-1.8603334E1,8.35E1,8.35E1,-2.338835E1,-2.635228E1,-1.7186159E0,4.25E1,-1.315047E0,-1.3857112E0,3.8E1,6.1E1,2.35E1,1.05E1,2.45E1,3.05E1,6.45E1,2.65E1,2.55E1,6.85E1,4.85E1,-2.1358356E0,4.95E1,6.75E1,2.45E1,5.05E1,1.05E1,3.15E1,7.4E1,7.55E1,1.75E1,9.1E1,2.25E1,2.65E1,1.5E0,8.65E1,2.65E1,2.05E1,2.35E1,4.75E1,1.85E1,6.5E0,4.55E1,6.5E0,2.45E1,4.5E0,7.65E1,6.95E1,1E0,6.25E1,6.5E0,6.5E0,3.15E1,9.5E0,9.5E0,3.55E1,8.5E0,8.5E0,3.5E0,4.65E1,1.85E1,9.45E1,1.525E2,1.765E2,9.85E1,1.5E0,-1.1265813E1,-1.5406688E1,2.05E1,5.65E1,2.35E1,5.25E1,2.65E1,5.65E1,5.05E1,4.85E1,2.65E1,5.25E1,5.55E1,4.65E1,4.55E1,3.95E1,4.45E1,7.55E1,8.7E1,8.8E1,6.65E1,4.55E1,2.45E1,3.15E1,8.85E1,7.05E1,3.35E1,3.75E1,7.45E1,8.55E1,7.85E1,-6.0974617E0,8.55E1,8.5E0,1.55E1,1.35E1,1.45E1,1.75E1,4.95E1,-9.508667E0,-7.96915E0,-9.7695E0,1.15E1,1.145E2,4.75E1,-7.627533E0,-1.2593134E1,-1.6110334E1,-9.703714E0,-3.9887502E0,-1.2187236E1,-1.5801429E1,-1.2123522E1,-1.5506419E1,2.45E1,5.55E1,3.15E1,4.5E0,2.65E1,7.75E1,2.65E1,9.15E1,3.05E1,3.95E1,-9.368122E0,-1.1645033E1,-7.7901254E0,-1.2557433E1,-1.3106112E1,-2.0769682E1,7.55E1,1E2,9.5E1,8.15E1,5.05E1,4.05E1,-1.019527E1,-1.1697333E1,-8.571104E0,4.45E1,3.45E1,-1.0750642E1,3.85E1,-1.128793E1,-1.0053077E1,-1.1536521E1,-1.13289175E1,-1.2860053E1,9.35E1,-1.5288854E1,-3.856154E0,-5.821814E0,6.45E1,-1.9119078E1,-1.211765E1,-1.3932157E1,-1.4765076E1,-1.6508327E1,-8.295968E0,8.45E1,-1.7205984E1,7.25E1,9.05E1,-2.2372368E1,-1.4997352E0,-1.5897998E0,-1.1564143E0,-1.2168149E0,-1.1534723E0,-1.2892555E0,-1.0487856E0,-8.691045E-1,-5.873571E-1,-7.652625E-1,-1.0578847E0,-9.186568E-1,-1.0756582E0,-1.5428507E0,-9.3939394E-1,-1.1375908E0,-1.0987055E0,-1.279848E0,-1.2290562E0,-1.5660926E0,-1.7000481E0,-2.2140927E0,-2.3297043E0,-2.6489875E0,-1.831996E0,-1.9244654E0,-1.496101E0,-1.6866255E0,-1.304962E0,-1.1145242E0,-1.3325846E0,-1.4830694E0,-1.295519E0,-1.711881E0,-2.0366247E0,-2.6854498E0,-1.9828415E0,-2.245018E0,-1.8805122E0,-2.0497253E0,-2.7262518E0,-2.3027914E0,-2.8108428E0,-3.614856E0,-1.7645849E0,-1.579626E0,-1.7826332E0,-2.6458685E0,-1.8717827E0,-1.9839756E0,-2.090448E0,-2.551389E0,-1.9981076E0,-1.5911255E0,-1.1908705E0,-1.5325925E0,-2.7211378E0,-2.1620657E0,-1.6024474E0,-1.8458527E0,-1.6058722E0,-2.0216131E0,-2.1301644E0,-2.6895761E0,-2.1626718E0,-2.556299E0,-2.8924963E0,-3.6090124E0,-2.6385486E0,-2.2129538E0,-2.6378784E0,-3.0489607E0,-3.225343E0,-2.9427383E0,-3.2326648E0,-3.4268105E0,-2.9709613E0,-3.2976162E0,-3.5190656E0,-3.7390573E0,-3.952282E0,-4.8170233E0,-4.7617426E0,-6.4064064E0,-2.0856972E0,-2.595304E0,-3.273011E0,-4.016228E0,-3.6487381E0,-4.6586704E0,-3.8758E0,-4.786479E0,-4.981292E0,-5.9094915E0,-6.0377903E0,-7.0057445E0,-3.8813915E0,-4.6705003E0,-4.6439424E0,-5.413744E0,-3.8308575E0,-5.657282E0,-5.433267E0,-6.2956204E0,-5.1068115E0,-6.9205675E0,-7.559736E0,-1.1476153E1,-6.3189445E0,-8.354413E0,-9.043786E0,-7.0435843E0,-5.3376675E0,-4.410831E0,-6.4239E0,-7.5495186E0,-3.8370004E0,-3.4563997E0,-4.953448E0,-6.141798E0,-3.1747193E0,-2.8904212E0,-3.8497167E0,-4.944661E0,-2.3913288E0,-2.714049E0,-3.608392E0,-5.34559E0,-5.341865E0,-4.285568E0,-5.627465E0,-7.001446E0,-3.3540342E0,-4.184256E0,-3.780178E0,-4.58291E0,-5.9054823E0,-4.603496E0,-6.629467E0,-5.7206326E0,-5.202E0,-6.232679E0,-7.4164567E0,-8.975918E0,-4.5470786E0,-4.986549E0,-4.102653E0,-4.6437397E0,-4.720016E0,-5.3781495E0,-5.7651114E0,-6.7740645E0,-3.7700791E0,-3.2470405E0,-4.144245E0,-3.5758169E0,-3.7637584E0,-4.437459E0,-4.302872E0,-4.9994082E0,-4.782726E0,-5.62623E0,-4.212523E0,-4.967486E0,-4.906913E0,-5.2964835E0,-5.3946095E0,-6.0112586E0,-5.078678E0,-5.4500628E0,-6.3119135E0,-7.787211E0,-8.64173E0,-1.16018505E1,-3.9994538E0,-5.026447E0,-5.1592374E0,-6.014048E0,-4.1561275E0,-5.793573E0,-6.4748015E0,-7.0846744E0,-6.9922E0,-7.882332E0,-5.832667E0,-7.3935523E0,-7.8915668E0,-9.215453E0,-9.470638E0,-1.1835406E1,-7.1432123E0,-6.139225E0,-7.1298676E0,-7.9343104E0,-5.3079085E0,-4.751963E0,-6.464766E0,-8.365815E0,-6.3774905E0,-7.1799316E0,-5.650169E0,-6.4531097E0,-7.4796653E0,-6.689505E0,-7.7103295E0,-8.991248E0,-8.174294E0,-6.49646E0,-5.0913334E0,-9.035146E0,-6.8444085E0,-7.56858E0,-9.532552E0,-1.3511092E1,-7.9720798E0,-8.955677E0,-8.02938E0,-8.997851E0,-7.9735613E0,-9.309752E0,-8.950902E0,-9.732375E0,-9.181612E0,-1.0502858E1,-1.0654155E1,-9.717733E0,-1.0982554E1,-8.690875E0,-1.259447E1,-1.4013326E1,-8.545476E0,-1.138914E1,-8.974174E0,-1.2021651E1,-1.8619894E1,-2.0706692E1,-1.85066E1,-2.2293358E1],"split_indices":[3,3,1,2,0,3,2,8,2,8,2,3,2,2,1,0,8,8,2,2,2,0,8,0,1,0,2,8,3,3,6,0,7,0,0,2,2,8,6,1,2,1,2,8,8,0,0,8,0,0,2,8,8,8,0,8,8,0,2,0,0,0,0,0,0,8,0,0,0,6,8,8,8,8,2,7,0,1,0,1,1,1,2,0,8,8,2,0,0,0,0,0,8,0,0,1,0,8,8,0,0,6,2,1,0,0,0,0,0,8,0,0,8,0,0,8,8,2,0,0,0,0,0,8,8,0,6,7,6,0,0,6,6,0,6,6,6,0,0,2,2,8,8,8,6,8,0,6,2,8,8,8,8,0,0,0,0,0,2,8,8,0,0,0,0,1,0,6,2,8,8,8,8,8,0,1,0,1,0,8,0,0,2,1,6,0,0,8,0,0,0,0,0,0,0,8,6,0,8,6,0,8,0,8,0,8,0,0,0,0,0,0,0,0,0,8,0,6,0,0,0,8,8,0,0,0,8,0,0,8,6,0,7,0,0,6,0,7,6,8,0,8,6,0,8,7,0,6,6,0,6,0,0,9,6,0,7,0,8,7,2,8,2,0,9,6,8,9,8,2,2,8,2,2,8,2,2,9,8,7,0,0,0,0,7,0,0,1,0,1,8,1,0,8,8,1,0,0,8,1,1,8,6,6,6,8,0,1,1,6,8,0,0,8,6,6,0,6,2,7,7,7,7,8,0,0,0,7,0,8,0,0,0,0,0,0,0,0,0,1,8,1,2,0,8,1,6,1,8,0,0,0,0,0,0,8,0,6,8,0,0,0,0,0,0,1,0,1,0,0,0,0,0,6,0,0,0,8,0,0,0,0,0,0,0,0,0,0,0,0,0,0,0,0,0,0,0,0,0,0,0,0,0,0,0,0,0,0,0,0,0,0,0,0,0,0,0,0,0,0,0,0,0,0,0,0,0,0,0,0,0,0,0,0,0,0,0,0,0,0,0,0,0,0,0,0,0,0,0,0,0,0,0,0,0,0,0,0,0,0,0,0,0,0,0,0,0,0,0,0,0,0,0,0,0,0,0,0,0,0,0,0,0,0,0,0,0,0,0,0,0,0,0,0,0,0,0,0,0,0,0,0,0,0,0,0,0,0,0,0,0,0,0,0,0,0,0,0,0,0,0,0,0,0,0,0,0,0,0,0,0,0,0,0,0,0,0,0,0,0,0,0,0,0,0,0,0,0,0,0,0,0,0,0,0,0,0,0,0,0,0,0,0,0,0,0,0,0,0,0,0,0,0,0,0,0,0,0,0,0,0,0,0,0,0,0,0,0,0,0,0,0,0,0,0,0,0,0,0,0,0,0,0,0,0,0,0,0,0,0,0,0,0,0,0,0,0,0,0,0,0,0,0,0,0,0,0],"split_type":[0,0,0,0,0,0,0,0,0,0,0,0,0,0,0,0,0,0,0,0,0,0,0,0,0,0,0,0,0,0,0,0,0,0,0,0,0,0,0,0,0,0,0,0,0,0,0,0,0,0,0,0,0,0,0,0,0,0,0,0,0,0,0,0,0,0,0,0,0,0,0,0,0,0,0,0,0,0,0,0,0,0,0,0,0,0,0,0,0,0,0,0,0,0,0,0,0,0,0,0,0,0,0,0,0,0,0,0,0,0,0,0,0,0,0,0,0,0,0,0,0,0,0,0,0,0,0,0,0,0,0,0,0,0,0,0,0,0,0,0,0,0,0,0,0,0,0,0,0,0,0,0,0,0,0,0,0,0,0,0,0,0,0,0,0,0,0,0,0,0,0,0,0,0,0,0,0,0,0,0,0,0,0,0,0,0,0,0,0,0,0,0,0,0,0,0,0,0,0,0,0,0,0,0,0,0,0,0,0,0,0,0,0,0,0,0,0,0,0,0,0,0,0,0,0,0,0,0,0,0,0,0,0,0,0,0,0,0,0,0,0,0,0,0,0,0,0,0,0,0,0,0,0,0,0,0,0,0,0,0,0,0,0,0,0,0,0,0,0,0,0,0,0,0,0,0,0,0,0,0,0,0,0,0,0,0,0,0,0,0,0,0,0,0,0,0,0,0,0,0,0,0,0,0,0,0,0,0,0,0,0,0,0,0,0,0,0,0,0,0,0,0,0,0,0,0,0,0,0,0,0,0,0,0,0,0,0,0,0,0,0,0,0,0,0,0,0,0,0,0,0,0,0,0,0,0,0,0,0,0,0,0,0,0,0,0,0,0,0,0,0,0,0,0,0,0,0,0,0,0,0,0,0,0,0,0,0,0,0,0,0,0,0,0,0,0,0,0,0,0,0,0,0,0,0,0,0,0,0,0,0,0,0,0,0,0,0,0,0,0,0,0,0,0,0,0,0,0,0,0,0,0,0,0,0,0,0,0,0,0,0,0,0,0,0,0,0,0,0,0,0,0,0,0,0,0,0,0,0,0,0,0,0,0,0,0,0,0,0,0,0,0,0,0,0,0,0,0,0,0,0,0,0,0,0,0,0,0,0,0,0,0,0,0,0,0,0,0,0,0,0,0,0,0,0,0,0,0,0,0,0,0,0,0,0,0,0,0,0,0,0,0,0,0,0,0,0,0,0,0,0,0,0,0,0,0,0,0,0,0,0,0,0,0,0,0,0,0,0,0,0,0,0,0,0,0,0,0,0,0,0,0,0,0,0,0,0,0,0,0,0,0,0,0,0,0,0,0,0,0,0,0,0,0,0,0,0,0,0,0,0,0,0,0,0,0,0,0,0,0,0,0,0,0,0,0,0,0,0,0,0,0,0,0,0,0,0,0,0,0,0,0,0,0,0,0,0],"sum_hessian":[1.547486E6,1.49179E6,5.5696E4,1.307752E6,1.84038E5,5.1278E4,4.418E3,9.53702E5,3.5405E5,1.80056E5,3.982E3,4.1908E4,9.37E3,4.02E3,3.98E2,6.65734E5,2.87968E5,3.42906E5,1.1144E4,1.12459E5,6.7597E4,3.593E3,3.89E2,3.1244E4,1.0664E4,6.972E3,2.398E3,2.135E3,1.885E3,3.36E2,6.2E1,7.688E4,5.88854E5,1.84171E5,1.03797E5,2.4156E5,1.01346E5,7.312E3,3.832E3,9.0626E4,2.1833E4,5.1185E4,1.6412E4,2.821E3,7.72E2,1.92E2,1.97E2,3.0647E4,5.97E2,2.784E3,7.88E3,5.907E3,1.065E3,1.894E3,5.04E2,8.72E2,1.263E3,1.71E2,1.714E3,2.7E1,3.09E2,3E0,5.9E1,2.0892E4,5.5988E4,4.49867E5,1.38987E5,2.2711E4,1.6146E5,1.5216E4,8.8581E4,1.76232E5,6.5328E4,7.5387E4,2.5959E4,4.483E3,2.829E3,2.972E3,8.6E2,9.774E3,8.0852E4,1.9665E4,2.168E3,1.2031E4,3.9154E4,1.3821E4,2.591E3,2.008E3,8.13E2,5.33E2,2.39E2,8.1E1,1.11E2,1.55E2,4.2E1,1.648E4,1.4167E4,4.99E2,9.8E1,1.933E3,8.51E2,6.181E3,1.699E3,2.747E3,3.16E3,9.01E2,1.64E2,6.61E2,1.233E3,3.34E2,1.7E2,8E1,7.92E2,5.35E2,7.28E2,1.43E2,2.8E1,1.396E3,3.18E2,1.86E2,1.23E2,2.486E3,1.8406E4,1.9317E4,3.6671E4,2.71575E5,1.78292E5,1.13018E5,2.5969E4,4.507E3,1.8204E4,1.5247E5,8.99E3,8.697E3,6.519E3,4.1661E4,4.692E4,9.0305E4,8.5927E4,3.4503E4,3.0825E4,5.3214E4,2.2173E4,2.1228E4,4.731E3,2.769E3,1.714E3,5.48E2,2.281E3,2.301E3,6.71E2,7.82E2,7.8E1,2.211E3,7.563E3,2.6815E4,5.4037E4,2.168E3,1.7497E4,1.406E3,7.62E2,3.493E3,8.538E3,2.3893E4,1.5261E4,7.866E3,5.955E3,2.138E3,4.53E2,1.108E3,9E2,6.83E2,1.3E2,4.35E2,9.8E1,1.42E2,9.7E1,3E1,8.1E1,1.12E2,4.3E1,2.909E3,1.3571E4,9.659E3,4.508E3,2.62E2,2.37E2,6.6E1,3.2E1,4.85E2,1.448E3,7.16E2,1.35E2,4.737E3,1.444E3,1.441E3,2.58E2,4.96E2,2.251E3,2.681E3,4.79E2,6.58E2,2.43E2,5.34E2,1.27E2,3.95E2,8.38E2,1.34E2,2E2,5.4E1,2.6E1,3.28E2,4.64E2,2.75E2,2.6E2,3.75E2,3.53E2,9.4E1,4.9E1,5E0,2.3E1,6.49E2,7.47E2,1.19E2,1.99E2,4.487E3,1.3919E4,7.971E3,1.1346E4,2.1876E4,1.4795E4,6.9996E4,2.01579E5,1.24945E5,5.3347E4,8.5376E4,2.7642E4,2.2996E4,2.973E3,1.96E3,2.547E3,1.0224E4,7.98E3,6.2425E4,9.0045E4,4.805E3,4.185E3,3.47E3,5.227E3,5.209E3,1.31E3,3.1509E4,1.0152E4,3.657E4,1.035E4,1.6704E4,7.3601E4,9.172E3,7.6755E4,2.193E4,1.2573E4,2.2667E4,8.158E3,3.8132E4,1.5082E4,6.961E3,1.5212E4,1.0997E4,1.0231E4,3.864E3,8.67E2,7.59E2,2.01E3,1.129E3,5.85E2,3.02E2,2.46E2,1.043E3,1.238E3,5.85E2,1.716E3,2.33E2,4.38E2,3.86E2,3.96E2,4.7E1,3.1E1,1.81E3,4.01E2,7.179E3,3.84E2,2.6047E4,7.68E2,5.2621E4,1.416E3,1.847E3,3.21E2,1.3243E4,4.254E3,9.03E2,5.03E2,4.25E2,3.37E2,1.35E3,2.143E3,7.42E3,1.118E3,2.0458E4,3.435E3,1.2707E4,2.554E3,1.817E3,6.049E3,5.14E3,8.15E2,1.314E3,8.24E2,3.57E2,9.6E1,5.79E2,5.29E2,2.39E2,6.61E2,6.21E2,6.2E1,3.9E1,9.1E1,1.86E2,2.49E2,1.13E2,2.9E1,7.4E1,2.3E1,2.7E1,3E0,5.4E1,2.7E1,7E1,4.2E1,2.174E3,7.35E2,1.1761E4,1.81E3,3.539E3,6.12E3,2.596E3,1.912E3,1.45E2,1.17E2,1.46E2,9.1E1,7E0,5.9E1,8E0,2.4E1,4.699E3,3.8E1,7E2,7.44E2,4.68E2,9.73E2,1.03E2,1.55E2,9.84E2,1.267E3,1.615E3,1.066E3,2.06E2,4.52E2,1.57E2,3.77E2,3.02E2,9.3E1,7.3E2,1.08E2,1.2E1,4.2E1,3.16E2,1.2E1,2.73E2,1.91E2,1.59E2,2.16E2,3E1,6.4E1,2E2,4.49E2,3.05E2,4.42E2,5.684E3,8.235E3,7.993E3,1.3883E4,1.79E2,1.4616E4,1.927E4,5.0726E4,8.3362E4,1.18217E5,3.0976E4,9.3969E4,4.8788E4,4.559E3,6.2568E4,2.2808E4,1.3905E4,1.3737E4,1.6827E4,6.169E3,2.099E3,8.74E2,1.017E3,9.43E2,5.204E3,5.02E3,3.85E2,7.595E3,3.2904E4,2.9521E4,4.5331E4,4.4714E4,2.737E3,2.068E3,2.881E3,1.304E3,4.78E2,2.992E3,1.026E3,4.201E3,1.02E3,4.189E3,1.207E3,1.03E2,1.4686E4,1.6823E4,9.491E3,6.61E2,2.7926E4,8.644E3,9.397E3,9.53E2,6.533E3,1.0171E4,6.0892E4,1.2709E4,2.086E3,7.086E3,3.7533E4,3.9222E4,1.6505E4,5.425E3,8.533E3,4.04E3,7.742E3,1.4925E4,5.641E3,2.517E3,5.87E3,3.2262E4,1.4064E4,1.018E3,1.335E3,5.626E3,8.079E3,7.133E3,7.233E3,3.764E3,4.178E3,6.053E3,3.302E3,5.62E2,7.4E2,1.27E2,2.17E2,5.42E2,1.647E3,3.63E2,1.042E3,8.7E1,1.64E2,4.21E2,2.46E2,5.6E1,1.61E2,8.5E1,8.14E2,2.29E2,7.78E2,4.6E2,4.76E2,1.09E2,9.24E2,7.92E2,1.37E2,9.6E1,4E2,3.8E1,3.24E2,6.2E1,2.84E2,1.12E2,9.07E2,9.03E2,3.48E2,5.3E1,3.62E3,3.559E3,2.76E2,1.08E2,1.1315E4,1.4732E4,5.39E2,2.29E2,3.3625E4,1.8996E4,1.295E3,1.21E2,3.17E2,1.53E3,2.12E2,1.09E2,1.2169E4,1.074E3,1.623E3,2.631E3,5.5E1,8.48E2,7.4E1,4.29E2,9.9E1,3.26E2,2.29E2,1.08E2,9.81E2,3.69E2,1.775E3,3.68E2,2.324E3,5.096E3,1.057E3,6.1E1,4.606E3,1.5852E4,2.192E3,1.243E3,1.0805E4,1.902E3,1.822E3,7.32E2,1.452E3,3.65E2,5.484E3,5.65E2,2.451E3,2.689E3,4.52E2,3.63E2,3.72E2,9.42E2,2.3E2,1.27E2,7.7E1,1.9E1,1.93E2,3.86E2,2.18E2,3.11E2,6.2E1,1.77E2,3.77E2,2.84E2,4.35E2,1.86E2,3.5E1,1.51E2,1.35E2,1.14E2,8.2E1,3.1E1,9.7E2,1.204E3,2.11E2,5.24E2,5.561E3,6.2E3,1.606E3,2.04E2,1.02E3,2.519E3,3.119E3,3.001E3,5.52E2,2.044E3,1.53E3,3.82E2,3.3E1,1.12E2,8E0,1.09E2,2.163E3,2.536E3,2.8E1,1E1,6.05E2,9.5E1,1.2E2,6.24E2,3.68E2,1E2,5.4E2,4.33E2,1.008E3,2.59E2,5.35E2,1.08E3,6.4E1,1.42E2,3.1E2,4.2E2,8.1E1,2.35E2,2.2E1,4.2E1,3.24E2,1.25E2,2.39E2,6.6E1],"tree_param":{"num_deleted":"0","num_feature":"10","num_nodes":"627","size_leaf_vector":"0"}},{"base_weights":[-1.739503E1,-1.5235923E1,-7.536892E1,-1.28406105E1,-3.227729E1,-6.717809E1,-1.6999428E2,-1.0387731E1,-1.9447731E1,-3.1515083E1,-7.160512E1,-5.9971363E1,-9.934095E1,-1.5326715E2,-3.3750903E2,-8.67574E0,-1.4348214E1,-1.86799E1,-4.3069202E1,-2.8169514E1,-3.8814064E1,-6.513549E1,-1.2400279E2,-5.515194E1,-7.405428E1,-9.248404E1,-1.1902156E2,-1.276014E2,-1.8220596E2,-2.9254672E2,-4.583158E2,-1.2373974E1,-8.193387E0,-1.2802767E1,-1.7090895E1,-1.5717652E1,-2.5730175E1,-3.5802525E1,-5.7034916E1,-2.6211113E1,-3.6224445E1,-4.5290993E1,-3.6662395E1,-5.8919834E1,-8.628204E1,-1.0248432E2,-1.4795383E2,-6.37181E1,-5.2252205E1,-7.995147E1,-7.059079E1,-9.003862E1,-1.0552517E2,-1.1338123E2,-1.3976396E2,-1.02737946E2,-1.4187479E2,-1.1438664E2,-1.8914677E2,-1.6090129E2,-3.046725E2,-4.0496838E2,-5.5648706E2,-1.4761787E1,-1.1476724E1,-7.6528144E0,-9.94067E0,-1.7006027E1,-1.2206313E1,-2.0363081E1,-1.6525719E1,-1.4034585E1,-2.0243568E1,-2.3696426E1,-3.1664648E1,-3.1219564E1,-4.3076015E1,-4.891213E1,-6.5470665E1,-3.679328E1,-2.4696241E1,-3.43264E1,-5.2669277E1,-4.3369503E1,-5.0027428E1,-3.4153114E1,-4.43242E1,-5.2695198E1,-7.046263E1,-7.6548035E1,-1.00611435E2,-9.5150665E1,-1.2576368E2,-1.290569E2,-1.997839E2,-6.3195824E1,-9.807986E1,-4.9895718E1,-6.4447716E1,-7.818737E1,-8.867662E1,-6.774386E1,-8.446129E1,-8.428203E1,-9.495026E1,-9.859467E1,-1.2306196E2,-1.095186E2,-1.2326601E2,-1.3353656E2,-1.5150621E2,-6.0775124E1,-1.0769367E2,-1.3192943E2,-1.5041139E2,-1.0570086E2,-1.571408E2,-1.8049142E2,-2.2851126E2,-2.8490002E2,-3.384516E2,-1.6829626E2,-4.162487E2,-1.7876589E1,-1.4342448E1,-1.2211361E1,-1.1090415E1,-6.7547827E0,-9.018557E0,-9.365713E0,-1.2436731E1,-2.062239E1,-1.6114204E1,-1.1954431E1,-1.6464136E1,-2.4820652E1,-1.977229E1,-1.5371611E1,-1.7547039E1,-1.2084997E1,-1.6088497E1,-1.693307E1,-2.3105358E1,-2.1496426E1,-2.90002E1,-3.0177147E1,-3.8265625E1,-2.8255016E1,-3.6088066E1,-5.0596947E1,-4.0508404E1,-4.4771923E1,-6.46139E1,-6.2920635E1,-1.3007051E2,-4.657112E1,-3.3971973E1,-2.766533E1,-2.3048628E1,-4.240702E1,-3.3103603E1,-4.9402275E1,-7.1899E1,-4.8368538E1,-4.1509724E1,-4.9259594E1,-6.589374E1,-4.06584E1,-3.2951725E1,-4.2912437E1,-5.341342E1,-4.835256E1,-5.8776596E1,-1.0488204E2,-6.856747E1,-7.012892E1,-9.538154E1,-8.9623055E1,-1.2343262E2,-7.233918E1,-9.771116E1,-8.563062E1,-1.4431195E2,-1.09137825E2,-1.4074237E2,-6.0985977E1,-6.850762E1,-8.926856E1,-1.2258255E2,-4.943131E1,-1.0060997E2,-6.380885E1,-1.13613945E2,-7.391993E1,-8.023432E1,-8.605053E1,-9.813468E1,-6.497467E1,-7.5577194E1,-8.160508E1,-1.0096132E2,-9.5895744E1,-8.1688774E1,-9.257466E1,-1.04147835E2,-1.0518187E2,-9.028228E1,-1.1556974E2,-1.3915132E2,-9.8251274E1,-1.1445724E2,-1.16822845E2,-1.3555812E2,-1.18919815E2,-1.3789104E2,-5.1048393E1,-9.6676254E1,-1.06290794E2,-1.7354239E2,-1.26237724E2,-1.4613632E2,-1.4637503E2,-1.704431E2,-8.955278E1,-1.2310645E2,-7.400374E1,-1.6791139E2,-1.6801729E2,-1.9101332E2,-2.1136972E2,-2.3834149E2,-1.5467924E1,-1.3981304E1,-1.1835421E1,-1.2473798E1,-1.0753444E1,-1.1585074E1,-8.268523E0,-6.2286906E0,-8.133676E0,-9.5391865E0,-8.931133E0,-1.0710524E1,-1.1736932E1,-1.5732917E1,-2.2367308E1,-1.9279255E1,-1.6897875E1,-1.5106188E1,-1.3373917E1,-1.1418858E1,-1.4793127E1,-2.0467947E1,-2.8478518E1,-2.3796974E1,-1.9384874E1,-2.382919E1,-1.5319621E1,-2.2468975E1,-1.7263556E1,-1.948381E1,-1.5068735E1,-1.1060286E1,-2.0628555E1,-1.5544742E1,-1.5048303E1,-2.027437E1,-2.143811E1,-2.7437593E1,-1.9689083E1,-2.2916697E1,-2.7477476E1,-3.0256887E1,-2.770351E1,-3.282351E1,-3.6971107E1,-4.5845882E1,-2.3985683E1,-3.1605057E1,-3.3622124E1,-4.073476E1,-4.696627E1,-5.9374905E1,-3.838893E1,-4.8101788E1,-3.5552525E1,-4.9036995E1,-5.0783333E1,-7.014247E1,-5.9222523E1,-7.714E1,-1.169501E2,-1.7859843E2,-4.398084E1,-5.8866917E1,-3.3361336E1,-4.8938736E1,-2.7389456E1,-3.8159935E1,-2.2700174E1,-3.352539E1,-4.0485325E1,-5.604559E1,-3.1225418E1,-3.9018566E1,-4.473581E1,-5.695462E1,-6.1976097E1,-8.544372E1,-4.6566986E1,-4.890668E1,-3.9559277E1,-4.5944183E1,-4.8072384E1,-5.335301E1,-6.304031E1,-8.886223E1,-3.7404903E1,-4.5959263E1,-3.1136774E1,-3.507988E1,-3.942891E1,-4.6075775E1,-5.1529503E1,-6.767293E1,-4.146436E1,-5.1296677E1,-4.8687164E1,-6.130717E1,-6.531305E1,-7.93361E1,-6.1986904E1,-7.464068E1,-8.38159E1,-1.02658E2,-1.07198006E2,-8.479807E1,-1.09263756E2,-1.387949E2,-7.977964E1,-1.0224307E2,-4.8517014E1,-9.331426E1,-6.446798E1,-5.854973E1,-6.696623E1,-8.395597E1,-4.535095E1,-5.5002636E1,-8.749372E1,-1.4444029E2,-6.00794E1,-6.894074E1,-8.970804E1,-1.2947034E2,-7.815676E1,-7.061687E1,-7.152813E1,-8.084859E1,-8.3333145E1,-9.219753E1,-6.4637436E1,-9.957816E1,-7.212338E1,-8.094359E1,-7.580333E1,-8.698824E1,-9.193484E1,-1.09289314E2,-8.454902E1,-9.7500565E1,-7.560789E1,-8.424391E1,-8.895227E1,-9.5307236E1,-9.7881165E1,-1.07770966E2,-1.0303179E2,-1.2540748E2,-7.8148735E1,-9.781949E1,-1.0958343E2,-1.2733248E2,-8.495823E1,-1.0097864E2,-1.03388115E2,-1.1929417E2,-1.153208E2,-1.7458502E2,-4.0454155E1,-5.8625164E1,-6.890868E1,-1.1369646E2,-7.7787674E1,-1.0991915E2,-1.387154E2,-1.5224321E2,-7.1688194E1,-9.748741E1,-1.6032326E2,-1.770951E2,-1.7692375E2,-2.032776E2,-1.3497879E1,-1.4308744E1,-1.0407571E1,-1.0951029E1,-1.1767303E1,-1.1522156E1,-9.438541E0,-7.8238573E0,-5.693534E0,-7.436899E0,-7.5979486E0,-8.849602E0,-9.293175E0,-1.1823173E1,-8.406024E0,-1.0242432E1,-9.89657E0,-1.1537596E1,-1.0826239E1,-1.4090615E1,-1.4877713E1,-1.769545E1,-2.6287148E1,-2.1826105E1,-1.6485292E1,-1.7322752E1,-1.5381633E1,-1.4612665E1,-1.2926577E1,-1.4030438E1,-1.0756522E1,-1.2585396E1,-1.5540605E1,-1.2667001E1,-1.8469904E1,-2.3362572E1,-2.7030514E1,-3.0497187E1,-2.3086826E1,-2.6102575E1,-1.9884851E1,-1.7424986E1,-2.3425625E1,-3.2239357E1,-1.5906004E1,-1.4727636E1,-2.1590122E1,-2.7218391E1,-1.6731358E1,-1.768302E1,-1.8968647E1,-2.1851273E1,-1.8007929E1,-1.3909077E1,-1.0462206E1,-1.3805423E1,-2.453788E1,-1.9475574E1,-1.4767244E1,-1.7158363E1,-1.9411306E1,-1.4319791E1,-1.857261E1,-2.4571592E1,-1.913816E1,-2.3020517E1,-2.556229E1,-3.1602663E1,-2.4905727E1,-1.922758E1,-2.2074327E1,-2.4486784E1,-2.5959923E1,-2.9446274E1,-2.9844738E1,-3.233425E1,-2.6019314E1,-3.0231743E1,-3.222772E1,-3.532686E1,-3.529529E1,-4.1216076E1,-5.6052505E1,-3.9658344E1,-2.0891806E1,-2.5873722E1,-3.032824E1,-3.7395157E1,-3.1808702E1,-3.724122E1,-3.5062878E1,-4.2805656E1,-5.7582092E1,-4.2281445E1,-5.6468018E1,-6.7101364E1,-3.667077E1,-4.3040512E1,-4.550558E1,-5.5996475E1,-3.3447346E1,-4.71768E1,-4.469655E1,-5.2970303E1,-4.6066906E1,-6.948226E1,-6.352629E1,-8.503984E1,-5.6703423E1,-7.519611E1,-6.684348E1,-8.6030205E1,-4.7475994E1,-4.0017525E1,-5.723628E1,-6.89892E1,-3.639548E1,-3.2408207E1,-4.468012E1,-5.632764E1,-2.8843437E1,-2.6314926E1,-3.4851578E1,-4.4963398E1,-2.168779E1,-2.516212E1,-3.0082027E1,-4.0014267E1,-4.847268E1,-3.895369E1,-5.104724E1,-6.3875473E1,-3.0653364E1,-4.0155823E1,-3.525543E1,-4.229013E1,-4.2316963E1,-5.0680714E1,-5.2973404E1,-6.6654465E1,-7.051801E1,-5.9450638E1,-7.894852E1,-1.06926056E2,-3.8719444E1,-4.2788975E1,-4.22148E1,-4.744597E1,-4.4695683E1,-5.025717E1,-5.2528137E1,-6.2855244E1,-5.2316135E1,-6.5876564E1,-3.5211086E1,-4.1936306E1,-4.1321186E1,-5.032096E1,-3.02481E1,-3.6476463E1,-3.441092E1,-4.2764835E1,-3.8450268E1,-4.499538E1,-4.5217297E1,-4.9947235E1,-4.9270985E1,-5.503568E1,-6.536422E1,-9.088823E1,-3.6171993E1,-4.5593636E1,-4.5253407E1,-5.407468E1,-3.700111E1,-5.21047E1,-5.8979954E1,-6.4565674E1,-5.9556793E1,-7.098765E1,-5.5294586E1,-7.268374E1,-1.1170486E2,-5.264207E1,-5.5137035E1,-6.2413746E1,-6.040354E1,-6.807973E1,-7.994901E1,-1.03478226E2,-4.4679302E1,-6.5208786E1,-5.246906E1,-5.942446E1,-7.5555374E1,-1.0362478E2,-1.1345908E2,-1.8644296E2,-5.8751316E1,-7.64317E1,-6.498446E1,-7.415568E1,-6.761603E1,-7.4128296E1,-7.525327E1,-6.200888E1,-6.0234653E1,-6.690228E1,-8.635004E1,-1.2419264E2,-7.00436E1,-7.7099205E1,-7.368034E1,-8.639737E1,-7.895447E1,-8.892379E1,-8.19095E1,-9.242402E1,-9.561741E1,-8.572348E1,-1.1490598E2,-1.2832196E2,-1.0457573E2,-1.18899506E2,-6.259194E1,-8.30869E1,-1.0316003E2,-1.2295992E2,-7.645483E1,-1.0855346E2,-1.6997577E2,-2.0697966E2,-1.957062E2,-2.1918674E2],"categories":[],"categories_nodes":[],"categories_segments":[],"categories_sizes":[],"default_left":[true,true,true,true,true,true,true,true,true,true,true,true,true,true,true,true,true,true,true,true,true,true,true,true,true,true,true,true,true,true,true,true,true,true,true,true,true,true,true,true,true,true,true,true,true,true,true,true,true,true,true,true,true,true,true,true,true,true,true,false,true,true,false,true,true,true,true,true,true,true,true,true,true,true,true,true,true,true,true,true,true,true,true,true,true,true,true,true,true,true,true,true,true,true,false,true,true,true,true,true,true,true,true,true,true,true,true,true,true,true,false,true,true,true,true,true,true,true,true,false,false,false,false,false,true,true,true,true,true,true,true,true,true,true,true,true,true,true,true,true,true,true,true,true,true,true,true,true,true,true,true,true,true,true,true,true,true,true,true,true,true,true,true,true,true,true,true,true,true,true,true,true,true,false,true,true,true,true,true,false,true,true,false,false,false,true,true,false,false,true,true,true,true,true,true,true,false,true,true,true,true,true,true,true,true,true,true,true,false,true,true,true,false,false,false,true,true,true,false,false,false,true,false,true,false,false,false,true,true,false,false,false,true,false,false,true,true,true,true,true,true,true,true,true,true,true,false,true,true,true,true,true,true,true,true,true,true,true,true,true,true,true,true,true,true,true,true,true,true,true,true,true,true,true,true,true,true,true,true,true,true,true,true,true,true,true,true,true,true,true,true,false,false,true,true,true,true,true,true,true,true,true,true,true,true,true,true,true,true,false,false,true,true,true,true,true,false,true,true,true,true,true,true,true,true,true,true,true,true,true,false,true,false,false,false,false,false,true,false,false,false,false,false,false,true,true,true,true,true,true,true,true,true,false,false,false,true,true,false,false,false,true,true,true,false,true,true,false,false,false,false,false,true,true,false,false,false,false,false,false,false,false,false,false,false,false,true,true,false,false,false,false,false,true,true,false,false,false,true,false,false,true,true,false,false,false,false,false,false,false,false,false,false,false,false,false,false,false,false,false,false,false,false,false,false,false,false,false,false,false,false,false,false,false,false,false,false,false,false,false,false,false,false,false,false,false,false,false,false,false,false,false,false,false,false,false,false,false,false,false,false,false,false,false,false,false,false,false,false,false,false,false,false,false,false,false,false,false,false,false,false,false,false,false,false,false,false,false,false,false,false,false,false,false,false,false,false,false,false,false,false,false,false,false,false,false,false,false,false,false,false,false,false,false,false,false,false,false,false,false,false,false,false,false,false,false,false,false,false,false,false,false,false,false,false,false,false,false,false,false,false,false,false,false,false,false,false,false,false,false,false,false,false,false,false,false,false,false,false,false,false,false,false,false,false,false,false,false,false,false,false,false,false,false,false,false,false,false,false,false,false,false,false,false,false,false,false,false,false,false,false,false,false,false,false,false,false,false,false,false,false,false,false,false,false,false,false,false,false,false,false,false,false,false,false,false,false,false,false,false,false,false,false,false,false,false,false,false,false,false,false,false,false,false,false,false,false],"id":1,"left_children":[1,3,5,7,9,11,13,15,17,19,21,23,25,27,29,31,33,35,37,39,41,43,45,47,49,51,53,55,57,59,61,63,65,67,69,71,73,75,77,79,81,83,85,87,89,91,93,95,97,99,101,103,105,107,109,111,113,115,117,-1,119,121,-1,123,125,127,129,131,133,135,137,139,141,143,145,147,149,151,153,155,157,159,161,163,165,167,169,171,173,175,177,179,181,183,-1,185,187,189,191,193,195,197,199,201,203,205,207,209,211,213,-1,215,217,219,221,223,225,227,229,-1,-1,-1,-1,-1,231,233,235,237,239,241,243,245,247,249,251,253,255,257,259,261,263,265,267,269,271,273,275,277,279,281,283,285,287,289,291,293,295,297,299,301,303,305,307,309,311,313,315,317,319,321,323,325,327,-1,329,331,333,335,337,-1,339,341,-1,-1,-1,343,345,-1,-1,347,349,351,353,355,357,359,-1,361,363,365,367,369,371,373,375,377,379,381,-1,383,385,387,-1,-1,-1,389,391,393,-1,-1,-1,395,-1,397,-1,-1,-1,399,401,-1,-1,-1,403,-1,-1,405,407,409,411,413,415,417,419,421,423,425,-1,427,429,431,433,435,437,439,441,443,445,447,449,451,453,455,457,459,461,463,465,467,469,471,473,475,477,479,481,483,485,487,489,491,493,495,497,499,501,503,505,507,509,511,513,-1,-1,515,517,519,521,523,525,527,529,531,533,535,537,539,541,543,545,-1,-1,547,549,551,553,555,-1,557,559,561,563,565,567,569,571,573,575,577,579,581,-1,583,-1,-1,-1,-1,-1,585,-1,-1,-1,-1,-1,-1,587,589,591,593,595,597,599,601,603,-1,-1,-1,605,607,-1,-1,-1,609,611,613,-1,615,617,-1,-1,-1,-1,-1,619,621,-1,-1,-1,-1,-1,-1,-1,-1,-1,-1,-1,-1,623,625,-1,-1,-1,-1,-1,627,629,-1,-1,-1,631,-1,-1,633,635,-1,-1,-1,-1,-1,-1,-1,-1,-1,-1,-1,-1,-1,-1,-1,-1,-1,-1,-1,-1,-1,-1,-1,-1,-1,-1,-1,-1,-1,-1,-1,-1,-1,-1,-1,-1,-1,-1,-1,-1,-1,-1,-1,-1,-1,-1,-1,-1,-1,-1,-1,-1,-1,-1,-1,-1,-1,-1,-1,-1,-1,-1,-1,-1,-1,-1,-1,-1,-1,-1,-1,-1,-1,-1,-1,-1,-1,-1,-1,-1,-1,-1,-1,-1,-1,-1,-1,-1,-1,-1,-1,-1,-1,-1,-1,-1,-1,-1,-1,-1,-1,-1,-1,-1,-1,-1,-1,-1,-1,-1,-1,-1,-1,-1,-1,-1,-1,-1,-1,-1,-1,-1,-1,-1,-1,-1,-1,-1,-1,-1,-1,-1,-1,-1,-1,-1,-1,-1,-1,-1,-1,-1,-1,-1,-1,-1,-1,-1,-1,-1,-1,-1,-1,-1,-1,-1,-1,-1,-1,-1,-1,-1,-1,-1,-1,-1,-1,-1,-1,-1,-1,-1,-1,-1,-1,-1,-1,-1,-1,-1,-1,-1,-1,-1,-1,-1,-1,-1,-1,-1,-1,-1,-1,-1,-1,-1,-1,-1,-1,-1,-1,-1,-1,-1,-1,-1,-1,-1,-1,-1,-1,-1,-1,-1,-1,-1,-1,-1,-1,-1,-1,-1,-1,-1,-1,-1,-1,-1,-1,-1,-1,-1,-1,-1],"loss_changes":[1.9371085E8,6.0902304E7,4.3055584E7,2.1200064E7,5.509392E6,1.1847952E7,1.235008E7,6.468136E6,6.422696E6,4.40352E6,1.176696E6,2.831728E6,1.252096E6,2.966992E6,2.04402E6,1.188056E6,1.22016E6,7.163288E6,1.129402E6,1.950184E6,7.88368E5,4.04081E5,1.822185E5,7.69992E5,2.11876E5,2.12004E5,2.6668E5,7.43804E5,8.68012E5,4.21864E5,3.3497E5,1.64473E5,5.5646E5,4.61474E5,1.91554E5,1.839576E6,1.224032E6,2.43191E5,2.58134E5,1.594128E6,7.5317E5,1.26442E5,8.16684E5,1.69367E5,9.0625E4,2.30205E4,1.49518E5,1.35012E5,6.65384E5,5.3596E4,2.59552E5,1.5756E5,1.20454E5,5.9184E4,1.7194E4,1.562765E5,9.518E4,4.9478E4,5.42376E5,0E0,8.3208E4,1.24808E5,0E0,2.7153E4,1.5717E4,5.51854E5,1.99676E5,7.3464E4,1.72764E5,3.97415E4,1.04028E5,7.04812E5,6.19864E5,8.813E5,2.53134E5,6.3983E4,5.26535E4,1.23673E5,2.99525E5,3.42084E5,4.25168E5,2.1289E5,1.535635E5,9.1526E4,4.6356E4,2.49244E5,1.32386E5,3.8589E4,4.765825E4,4.456175E4,5.96435E4,2.2685E3,2.1873375E4,1.58175E4,0E0,8.6836E4,1.4091E4,4.54336E5,1.10971E5,2.2714E4,7.79E3,1.16102E5,4.5477E4,7.3626E4,5.9218E4,3.3587E4,2.0672E4,6.5423E4,2.5889E4,5.4205E3,0E0,2.47395E4,4.6112E4,3.2805E4,3.3413E4,3.140575E4,1.2634E4,1.5282E5,9.93E2,0E0,0E0,0E0,0E0,0E0,7.302E3,1.7495E3,5.979E3,2.16155E5,8.216E4,6.6035E4,5.9928E4,1.0167125E4,1.42465E4,1.15606E5,5.99425E4,5.999875E3,2.0746E4,1.4985E4,2.5432E4,2.76014E5,2.1133E5,1.90881E5,2.5302E5,1.36688E5,4.1566E4,1.37472E5,4.5E4,3.934325E4,1.81175E4,2.005675E4,3.221975E4,5.8965E4,2.7323125E4,9.0025E4,2.3667625E4,8.6171E4,8.6759E4,8.8874E4,2.0362E5,7.23435E4,2.08102E5,7.29015E4,4.3216625E4,3.565E2,6.1663E4,1.6325E4,6.51525E3,8.4405E4,1.03462E5,9.8347E4,3.430425E4,1.654575E4,1.358E4,0E0,2.28475E4,7.121625E3,2.228125E2,7.351125E3,4.194625E3,0E0,3.29225E3,3.134375E2,0E0,0E0,0E0,4.2748E4,4.8423E4,0E0,0E0,4.3686E5,8.853125E4,6.7011E4,6.190375E3,9.531E3,6.001E3,9.94E2,0E0,4.1738E4,2.1048E4,2.39115E4,2.27075E3,6.335E2,2.8085E4,1.6398E4,3.95E3,5.8975E3,2.48125E4,1.10325E3,0E0,6.8925E3,3.8625E4,1.0479E4,0E0,0E0,0E0,3.1620625E3,1.905625E2,6.2489E4,0E0,0E0,0E0,6.195E3,0E0,4.62625E3,0E0,0E0,0E0,1.7198E4,9.4826E4,0E0,0E0,0E0,2.02425E3,0E0,0E0,1.37475E3,3.3125E1,3.6353E4,1.302265E5,2.5296E4,6.3035E4,5.8804E4,1.8486E4,4.593325E4,7.390125E3,3.5839375E3,0E0,1.522E3,8.665E2,1.2066E4,8.5289E4,9.9045E3,1.4887125E4,2.98125E2,1.6871875E3,1.1728E4,3.2198125E3,1.4084E4,6.62125E2,8.844E3,6.883E3,7.8446E4,1.10253E5,4.083875E4,9.5808E4,6.14275E4,7.9588E4,9.185E4,7.53755E4,5.6136E4,3.9018E4,2.9197E4,9.417E3,4.5764E4,1.4083E4,2.74945E4,4.1348375E4,6.682875E3,1.04545E4,6.14275E3,5.3665625E3,2.302375E4,8.315E2,1.168475E4,6.834125E3,1.04578125E4,1.56045E4,7.28825E3,2.27795E4,5.3352E4,2.792775E4,0E0,0E0,3.00395E4,4.00075E3,2.57E4,9.341125E3,4.6526E4,1.6278E4,1.34508E5,3.901125E4,2.86795E4,1.039225E4,7.1849E4,5.43615E4,1.694725E4,2.78975E4,3.745E2,1.247875E4,0E0,0E0,1.2186E4,1.05155E4,2.00585E4,3.4725E3,1.657625E3,0E0,2.93365E4,3.625175E4,6.8264E4,6.2539E4,2.187E4,1.355E4,7.158E3,2.6805625E3,4.4875938E3,8.30925E3,3.4591562E3,9.1125E1,1.601775E4,0E0,4.5649688E3,0E0,0E0,0E0,0E0,0E0,1.160625E3,0E0,0E0,0E0,0E0,0E0,0E0,3.9252E4,1.1E4,7.51925E3,1.45954E5,8.8362E4,1.8737375E4,2.9581812E4,4.24335E4,2.73185E4,0E0,0E0,0E0,1.461E3,7.876875E2,0E0,0E0,0E0,3.6768E4,1.6383438E3,3.8235E3,0E0,4.377E3,7.4525E2,0E0,0E0,0E0,0E0,0E0,2.2077E4,1.538E4,0E0,0E0,0E0,0E0,0E0,0E0,0E0,0E0,0E0,0E0,0E0,0E0,1.1231E4,8.98E2,0E0,0E0,0E0,0E0,0E0,1.3147188E3,4.08075E4,0E0,0E0,0E0,4.2596875E3,0E0,0E0,3.9978E4,5.024E3,0E0,0E0,0E0,0E0,0E0,0E0,0E0,0E0,0E0,0E0,0E0,0E0,0E0,0E0,0E0,0E0,0E0,0E0,0E0,0E0,0E0,0E0,0E0,0E0,0E0,0E0,0E0,0E0,0E0,0E0,0E0,0E0,0E0,0E0,0E0,0E0,0E0,0E0,0E0,0E0,0E0,0E0,0E0,0E0,0E0,0E0,0E0,0E0,0E0,0E0,0E0,0E0,0E0,0E0,0E0,0E0,0E0,0E0,0E0,0E0,0E0,0E0,0E0,0E0,0E0,0E0,0E0,0E0,0E0,0E0,0E0,0E0,0E0,0E0,0E0,0E0,0E0,0E0,0E0,0E0,0E0,0E0,0E0,0E0,0E0,0E0,0E0,0E0,0E0,0E0,0E0,0E0,0E0,0E0,0E0,0E0,0E0,0E0,0E0,0E0,0E0,0E0,0E0,0E0,0E0,0E0,0E0,0E0,0E0,0E0,0E0,0E0,0E0,0E0,0E0,0E0,0E0,0E0,0E0,0E0,0E0,0E0,0E0,0E0,0E0,0E0,0E0,0E0,0E0,0E0,0E0,0E0,0E0,0E0,0E0,0E0,0E0,0E0,0E0,0E0,0E0,0E0,0E0,0E0,0E0,0E0,0E0,0E0,0E0,0E0,0E0,0E0,0E0,0E0,0E0,0E0,0E0,0E0,0E0,0E0,0E0,0E0,0E0,0E0,0E0,0E0,0E0,0E0,0E0,0E0,0E0,0E0,0E0,0E0,0E0,0E0,0E0,0E0,0E0,0E0,0E0,0E0,0E0,0E0,0E0,0E0,0E0,0E0,0E0,0E0,0E0,0E0,0E0,0E0,0E0,0E0,0E0,0E0,0E0,0E0,0E0,0E0,0E0,0E0,0E0,0E0,0E0,0E0,0E0,0E0,0E0,0E0,0E0,0E0,0E0,0E0,0E0,0E0,0E0,0E0,0E0,0E0,0E0,0E0,0E0,0E0,0E0,0E0,0E0,0E0,0E0,0E0,0E0,0E0],"parents":[2147483647,0,0,1,1,2,2,3,3,4,4,5,5,6,6,7,7,8,8,9,9,10,10,11,11,12,12,13,13,14,14,15,15,16,16,17,17,18,18,19,19,20,20,21,21,22,22,23,23,24,24,25,25,26,26,27,27,28,28,29,29,30,30,31,31,32,32,33,33,34,34,35,35,36,36,37,37,38,38,39,39,40,40,41,41,42,42,43,43,44,44,45,45,46,46,47,47,48,48,49,49,50,50,51,51,52,52,53,53,54,54,55,55,56,56,57,57,58,58,60,60,61,61,63,63,64,64,65,65,66,66,67,67,68,68,69,69,70,70,71,71,72,72,73,73,74,74,75,75,76,76,77,77,78,78,79,79,80,80,81,81,82,82,83,83,84,84,85,85,86,86,87,87,88,88,89,89,90,90,91,91,92,92,93,93,95,95,96,96,97,97,98,98,99,99,100,100,101,101,102,102,103,103,104,104,105,105,106,106,107,107,108,108,109,109,111,111,112,112,113,113,114,114,115,115,116,116,117,117,118,118,124,124,125,125,126,126,127,127,128,128,129,129,130,130,131,131,132,132,133,133,134,134,135,135,136,136,137,137,138,138,139,139,140,140,141,141,142,142,143,143,144,144,145,145,146,146,147,147,148,148,149,149,150,150,151,151,152,152,153,153,154,154,155,155,156,156,157,157,158,158,159,159,160,160,161,161,162,162,163,163,164,164,165,165,166,166,167,167,168,168,169,169,170,170,171,171,172,172,174,174,175,175,176,176,177,177,178,178,180,180,181,181,185,185,186,186,189,189,190,190,191,191,192,192,193,193,194,194,195,195,197,197,198,198,199,199,200,200,201,201,202,202,203,203,204,204,205,205,206,206,207,207,209,209,210,210,211,211,215,215,216,216,217,217,221,221,223,223,227,227,228,228,232,232,235,235,236,236,237,237,238,238,239,239,240,240,241,241,242,242,243,243,244,244,245,245,247,247,248,248,249,249,250,250,251,251,252,252,253,253,254,254,255,255,256,256,257,257,258,258,259,259,260,260,261,261,262,262,263,263,264,264,265,265,266,266,267,267,268,268,269,269,270,270,271,271,272,272,273,273,274,274,275,275,276,276,277,277,278,278,279,279,280,280,281,281,282,282,283,283,284,284,285,285,286,286,287,287,288,288,289,289,290,290,293,293,294,294,295,295,296,296,297,297,298,298,299,299,300,300,301,301,302,302,303,303,304,304,305,305,306,306,307,307,308,308,311,311,312,312,313,313,314,314,315,315,317,317,318,318,319,319,320,320,321,321,322,322,323,323,324,324,325,325,326,326,327,327,328,328,329,329,331,331,337,337,344,344,345,345,346,346,347,347,348,348,349,349,350,350,351,351,352,352,356,356,357,357,361,361,362,362,363,363,365,365,366,366,372,372,373,373,386,386,387,387,393,393,394,394,398,398,401,401,402,402],"right_children":[2,4,6,8,10,12,14,16,18,20,22,24,26,28,30,32,34,36,38,40,42,44,46,48,50,52,54,56,58,60,62,64,66,68,70,72,74,76,78,80,82,84,86,88,90,92,94,96,98,100,102,104,106,108,110,112,114,116,118,-1,120,122,-1,124,126,128,130,132,134,136,138,140,142,144,146,148,150,152,154,156,158,160,162,164,166,168,170,172,174,176,178,180,182,184,-1,186,188,190,192,194,196,198,200,202,204,206,208,210,212,214,-1,216,218,220,222,224,226,228,230,-1,-1,-1,-1,-1,232,234,236,238,240,242,244,246,248,250,252,254,256,258,260,262,264,266,268,270,272,274,276,278,280,282,284,286,288,290,292,294,296,298,300,302,304,306,308,310,312,314,316,318,320,322,324,326,328,-1,330,332,334,336,338,-1,340,342,-1,-1,-1,344,346,-1,-1,348,350,352,354,356,358,360,-1,362,364,366,368,370,372,374,376,378,380,382,-1,384,386,388,-1,-1,-1,390,392,394,-1,-1,-1,396,-1,398,-1,-1,-1,400,402,-1,-1,-1,404,-1,-1,406,408,410,412,414,416,418,420,422,424,426,-1,428,430,432,434,436,438,440,442,444,446,448,450,452,454,456,458,460,462,464,466,468,470,472,474,476,478,480,482,484,486,488,490,492,494,496,498,500,502,504,506,508,510,512,514,-1,-1,516,518,520,522,524,526,528,530,532,534,536,538,540,542,544,546,-1,-1,548,550,552,554,556,-1,558,560,562,564,566,568,570,572,574,576,578,580,582,-1,584,-1,-1,-1,-1,-1,586,-1,-1,-1,-1,-1,-1,588,590,592,594,596,598,600,602,604,-1,-1,-1,606,608,-1,-1,-1,610,612,614,-1,616,618,-1,-1,-1,-1,-1,620,622,-1,-1,-1,-1,-1,-1,-1,-1,-1,-1,-1,-1,624,626,-1,-1,-1,-1,-1,628,630,-1,-1,-1,632,-1,-1,634,636,-1,-1,-1,-1,-1,-1,-1,-1,-1,-1,-1,-1,-1,-1,-1,-1,-1,-1,-1,-1,-1,-1,-1,-1,-1,-1,-1,-1,-1,-1,-1,-1,-1,-1,-1,-1,-1,-1,-1,-1,-1,-1,-1,-1,-1,-1,-1,-1,-1,-1,-1,-1,-1,-1,-1,-1,-1,-1,-1,-1,-1,-1,-1,-1,-1,-1,-1,-1,-1,-1,-1,-1,-1,-1,-1,-1,-1,-1,-1,-1,-1,-1,-1,-1,-1,-1,-1,-1,-1,-1,-1,-1,-1,-1,-1,-1,-1,-1,-1,-1,-1,-1,-1,-1,-1,-1,-1,-1,-1,-1,-1,-1,-1,-1,-1,-1,-1,-1,-1,-1,-1,-1,-1,-1,-1,-1,-1,-1,-1,-1,-1,-1,-1,-1,-1,-1,-1,-1,-1,-1,-1,-1,-1,-1,-1,-1,-1,-1,-1,-1,-1,-1,-1,-1,-1,-1,-1,-1,-1,-1,-1,-1,-1,-1,-1,-1,-1,-1,-1,-1,-1,-1,-1,-1,-1,-1,-1,-1,-1,-1,-1,-1,-1,-1,-1,-1,-1,-1,-1,-1,-1,-1,-1,-1,-1,-1,-1,-1,-1,-1,-1,-1,-1,-1,-1,-1,-1,-1,-1,-1,-1,-1,-1,-1,-1,-1,-1,-1,-1,-1,-1,-1,-1,-1,-1,-1,-1,-1,-1,-1,-1,-1,-1,-1],"split_conditions":[4.5E0,3.5E0,5.65E1,3.5E0,7.65E1,6.5E0,9.5E0,4.65E1,7.5E0,6.05E1,1.05E1,5.5E0,3.5E0,5.5E0,1.325E2,2.25E1,5.45E1,5.15E1,1.05E1,3.5E0,3.5E0,1.075E2,4.75E1,3.5E0,4.5E0,4.95E1,4.5E0,7.75E1,6.5E0,6.5E0,1.695E2,2.05E1,1.95E1,2.05E1,1.95E1,4.5E0,4.5E0,4.25E1,3.95E1,2.45E1,5.5E0,2.95E1,3.5E0,4.45E1,4.35E1,1.685E2,1.415E2,6.45E1,3.5E0,4.05E1,3.5E0,8.25E1,8.05E1,5.35E1,5.65E1,4.95E1,8.25E1,1.36E2,7.5E0,-1.609013E1,1.05E1,6E0,-5.564871E1,1.85E1,2.15E1,4.05E1,3.05E1,1.85E1,2.95E1,1.75E1,5.95E1,4.35E1,4.15E1,6.25E1,5.5E0,1.65E1,4.95E1,1.215E2,1.385E2,2.15E1,2.85E1,3.05E1,7.5E0,2.05E1,5.5E0,2.35E1,4.5E0,9.05E1,3.5E0,1.455E2,1.265E2,3.95E1,4.05E1,1.05E1,-1.9978392E1,3.45E1,9.65E1,9.35E1,1.055E2,3.35E1,8.05E1,8.15E1,4.5E0,3.45E1,4.25E1,4.85E1,5.45E1,8.35E1,8.35E1,8.45E1,-1.5150621E1,1.14E2,1.42E2,6.65E1,6.75E1,5.65E1,4.5E1,6.5E0,8.45E1,-2.8490004E1,-3.384516E1,-1.6829626E1,-4.162487E1,-1.7876589E0,1.95E1,4E1,4.25E1,2.55E1,4.25E1,2.55E1,4.05E1,1.75E1,1.95E1,2.25E1,1.35E1,1.65E1,7E1,2.95E1,6.85E1,2.95E1,2.55E1,5.5E0,5.5E0,5.55E1,6.65E1,5.85E1,6.5E0,3.75E1,7.15E1,8.5E0,9.5E0,3.45E1,3.15E1,4.55E1,4.55E1,4.05E1,4.65E1,4.45E1,5.25E1,4.05E1,4.5E0,5.05E1,5.25E1,2.45E1,7.35E1,3.45E1,6.5E0,2.75E1,6.65E1,6.75E1,5.5E0,3.95E1,3.85E1,-1.0488204E1,4.95E1,3.95E1,3.85E1,6.5E0,4.65E1,-7.233918E0,1.125E2,8E0,-1.4431195E1,-1.0913783E1,-1.4074237E1,2.45E1,4.5E0,-8.926856E0,-1.2258255E1,7.05E1,5.05E1,7.55E1,4.75E1,2.95E1,7.45E1,4.95E1,-9.813468E0,7.05E1,3.65E1,7.75E1,7.85E1,3.45E1,7.65E1,8.65E1,8.45E1,6.55E1,7.45E1,8.45E1,-1.39151325E1,7.65E1,4.55E1,7.5E1,-1.3555812E1,-1.1891982E1,-1.37891035E1,7.35E1,6.5E1,6.45E1,-1.7354239E1,-1.2623773E1,-1.4613632E1,8.55E1,-1.704431E1,8.55E1,-1.2310645E1,-7.400374E0,-1.679114E1,8.65E1,8.45E1,-2.1136972E1,-2.383415E1,-1.5467924E0,4.25E1,-1.1835421E0,-1.2473798E0,3.8E1,4.5E0,2.35E1,1.45E1,1.15E1,3.05E1,4.05E1,2.65E1,2.55E1,3.35E1,1.65E1,-1.9279255E0,4.95E1,4.5E0,5.1E1,5.05E1,9.5E0,3.15E1,6.4E1,6.7E1,4.5E0,8.05E1,2.25E1,1.45E1,6.15E1,7.4E1,2.65E1,2.05E1,2.35E1,4.9E1,3.45E1,1.85E1,4.55E1,6.5E0,2.35E1,6.5E0,5.5E0,6.5E0,6.5E0,6.5E0,6.15E1,3.75E1,3.35E1,9.5E0,8.5E0,3.55E1,4.25E1,9.5E0,1.65E1,4.75E1,1.85E1,9.25E1,1.5E1,1.605E2,1.085E2,8.5E0,-1.169501E1,-1.7859844E1,2.05E1,5.65E1,2.25E1,5.15E1,2.65E1,5.65E1,5.15E1,4.35E1,2.65E1,5.05E1,5.85E1,4.85E1,6.5E0,6.5E0,6.35E1,9.5E0,-4.6566987E0,-4.8906684E0,3.5E0,2.45E1,6.65E1,7.25E1,6.45E1,-8.886223E0,7.35E1,6.85E1,3.25E1,3.15E1,3.65E1,3.35E1,7.05E1,7.5E0,2.5E0,1.35E1,1.45E1,1.85E1,8.65E1,-7.93361E0,2.15E1,-7.464068E0,-8.381591E0,-1.02657995E1,-1.0719801E1,-8.479808E0,9.3E1,-1.3879491E1,-7.977964E0,-1.0224307E1,-4.8517013E0,-9.331427E0,-6.446798E0,7.55E1,5.55E1,5.5E0,6.35E1,3.35E1,1.145E2,1.3E2,6.55E1,3.65E1,-8.970804E0,-1.2947034E1,-7.815676E0,8.2E1,3.15E1,-8.084859E0,-8.333315E0,-9.219753E0,7.35E1,1.025E2,8.55E1,-8.094359E0,5.15E1,5.5E0,-9.193484E0,-1.0928931E1,-8.454902E0,-9.750056E0,-7.5607886E0,4.45E1,3.45E1,-9.530724E0,-9.788116E0,-1.0777097E1,-1.030318E1,-1.2540748E1,-7.8148737E0,-9.781949E0,-1.0958343E1,-1.2733249E1,-8.495823E0,-1.0097864E1,-1.0338812E1,8.95E1,7.65E1,-1.7458502E1,-4.0454154E0,-5.8625164E0,-6.8908687E0,-1.1369646E1,5.35E1,6.65E1,-1.3871539E1,-1.5224321E1,-7.1688194E0,4.75E1,-1.6032326E1,-1.7709509E1,9.35E1,8.25E1,-1.349788E0,-1.4308745E0,-1.0407571E0,-1.0951029E0,-1.1767304E0,-1.1522156E0,-9.4385415E-1,-7.8238577E-1,-5.693534E-1,-7.4368995E-1,-7.597949E-1,-8.849602E-1,-9.293175E-1,-1.1823173E0,-8.406024E-1,-1.0242432E0,-9.8965704E-1,-1.1537596E0,-1.0826238E0,-1.4090616E0,-1.4877714E0,-1.769545E0,-2.6287148E0,-2.1826105E0,-1.6485293E0,-1.7322752E0,-1.5381633E0,-1.4612665E0,-1.2926577E0,-1.4030439E0,-1.0756522E0,-1.2585396E0,-1.5540605E0,-1.2667001E0,-1.8469905E0,-2.3362572E0,-2.7030513E0,-3.0497186E0,-2.3086827E0,-2.6102576E0,-1.9884852E0,-1.7424986E0,-2.3425624E0,-3.2239358E0,-1.5906004E0,-1.4727637E0,-2.1590123E0,-2.7218392E0,-1.6731358E0,-1.768302E0,-1.8968648E0,-2.1851273E0,-1.8007929E0,-1.3909076E0,-1.0462207E0,-1.3805423E0,-2.453788E0,-1.9475574E0,-1.4767245E0,-1.7158364E0,-1.9411306E0,-1.4319791E0,-1.8572611E0,-2.4571593E0,-1.9138161E0,-2.3020518E0,-2.556229E0,-3.1602664E0,-2.4905727E0,-1.922758E0,-2.2074327E0,-2.4486785E0,-2.5959923E0,-2.9446275E0,-2.984474E0,-3.2334251E0,-2.6019313E0,-3.0231743E0,-3.222772E0,-3.532686E0,-3.5295293E0,-4.121608E0,-5.605251E0,-3.9658344E0,-2.0891807E0,-2.5873723E0,-3.032824E0,-3.7395158E0,-3.1808703E0,-3.7241218E0,-3.5062878E0,-4.2805657E0,-5.758209E0,-4.2281446E0,-5.646802E0,-6.7101364E0,-3.6670768E0,-4.3040514E0,-4.550558E0,-5.5996475E0,-3.3447347E0,-4.71768E0,-4.469655E0,-5.2970304E0,-4.606691E0,-6.9482265E0,-6.352629E0,-8.503984E0,-5.6703424E0,-7.5196114E0,-6.6843486E0,-8.603021E0,-4.7475996E0,-4.0017524E0,-5.723628E0,-6.8989196E0,-3.639548E0,-3.2408206E0,-4.468012E0,-5.6327643E0,-2.8843439E0,-2.6314926E0,-3.4851577E0,-4.49634E0,-2.1687791E0,-2.5162122E0,-3.0082028E0,-4.0014267E0,-4.847268E0,-3.895369E0,-5.1047244E0,-6.3875475E0,-3.0653365E0,-4.0155826E0,-3.525543E0,-4.229013E0,-4.2316966E0,-5.0680714E0,-5.2973404E0,-6.6654468E0,-7.051801E0,-5.945064E0,-7.8948517E0,-1.0692606E1,-3.8719444E0,-4.278898E0,-4.2214804E0,-4.744597E0,-4.4695683E0,-5.0257173E0,-5.252814E0,-6.2855244E0,-5.2316136E0,-6.5876565E0,-3.5211086E0,-4.1936307E0,-4.1321187E0,-5.0320964E0,-3.02481E0,-3.6476464E0,-3.441092E0,-4.2764835E0,-3.8450267E0,-4.499538E0,-4.52173E0,-4.994724E0,-4.9270988E0,-5.503568E0,-6.5364223E0,-9.088823E0,-3.6171994E0,-4.559364E0,-4.5253406E0,-5.4074683E0,-3.7001112E0,-5.2104697E0,-5.8979955E0,-6.4565673E0,-5.9556794E0,-7.098765E0,-5.5294585E0,-7.268374E0,-1.11704855E1,-5.2642074E0,-5.513704E0,-6.2413745E0,-6.0403543E0,-6.807973E0,-7.994901E0,-1.0347823E1,-4.4679303E0,-6.520879E0,-5.246906E0,-5.942446E0,-7.5555377E0,-1.0362478E1,-1.1345908E1,-1.8644297E1,-5.8751316E0,-7.6431704E0,-6.498446E0,-7.415568E0,-6.761603E0,-7.41283E0,-7.525327E0,-6.200888E0,-6.0234656E0,-6.6902285E0,-8.635004E0,-1.2419265E1,-7.00436E0,-7.7099204E0,-7.3680344E0,-8.639737E0,-7.895447E0,-8.892379E0,-8.19095E0,-9.242402E0,-9.561741E0,-8.572349E0,-1.1490599E1,-1.2832196E1,-1.0457573E1,-1.1889951E1,-6.2591944E0,-8.30869E0,-1.0316003E1,-1.2295993E1,-7.6454825E0,-1.0855346E1,-1.6997578E1,-2.0697966E1,-1.9570621E1,-2.1918674E1],"split_indices":[3,3,1,2,0,3,2,8,2,8,2,3,2,2,1,0,8,8,2,2,4,0,8,4,4,0,2,8,3,3,1,0,7,0,0,2,2,8,8,1,2,0,2,8,8,0,0,0,2,0,2,8,8,0,0,8,8,0,2,0,4,3,0,0,0,8,0,0,0,0,8,8,8,8,2,7,0,0,0,1,1,1,2,1,2,1,2,0,4,0,0,8,8,4,0,0,0,0,0,0,8,8,2,1,0,1,0,8,8,8,0,0,0,0,0,8,8,2,0,0,0,0,0,0,0,8,8,0,8,7,8,0,0,0,7,0,8,0,8,0,0,2,2,8,8,8,2,8,0,2,2,8,8,8,8,0,0,0,0,0,2,8,8,0,8,0,2,0,8,8,2,8,8,0,8,8,8,4,8,0,0,7,0,0,0,1,2,0,0,8,8,8,8,1,8,0,0,0,0,8,8,0,8,8,8,0,8,8,0,8,0,0,0,0,0,0,1,8,0,0,0,8,0,0,0,0,0,8,8,0,0,0,8,0,0,8,4,0,7,7,0,8,0,7,0,0,0,8,4,8,8,4,0,8,8,4,8,0,7,8,8,0,7,0,8,0,7,8,2,0,4,4,4,4,4,8,0,8,2,2,8,0,2,7,8,7,0,7,0,0,4,0,0,1,0,1,8,1,0,8,8,1,0,0,8,2,2,1,2,0,0,2,0,8,8,8,0,8,8,0,0,0,0,8,2,9,7,7,7,0,0,7,0,0,0,0,0,1,0,0,0,0,0,0,8,8,2,0,0,0,0,0,0,0,0,0,8,1,0,0,0,8,0,8,0,0,4,0,0,0,0,0,0,1,0,0,0,0,0,0,0,0,0,0,0,0,8,8,0,0,0,0,0,8,0,0,0,0,8,0,0,0,0,0,0,0,0,0,0,0,0,0,0,0,0,0,0,0,0,0,0,0,0,0,0,0,0,0,0,0,0,0,0,0,0,0,0,0,0,0,0,0,0,0,0,0,0,0,0,0,0,0,0,0,0,0,0,0,0,0,0,0,0,0,0,0,0,0,0,0,0,0,0,0,0,0,0,0,0,0,0,0,0,0,0,0,0,0,0,0,0,0,0,0,0,0,0,0,0,0,0,0,0,0,0,0,0,0,0,0,0,0,0,0,0,0,0,0,0,0,0,0,0,0,0,0,0,0,0,0,0,0,0,0,0,0,0,0,0,0,0,0,0,0,0,0,0,0,0,0,0,0,0,0,0,0,0,0,0,0,0,0,0,0,0,0,0,0,0,0,0,0,0,0,0,0,0,0,0,0,0,0,0,0,0,0,0,0,0,0,0,0,0,0,0,0,0,0,0,0,0,0,0,0,0,0,0,0,0,0,0,0,0,0,0,0,0,0,0,0,0,0,0,0,0,0,0,0,0,0,0,0,0,0,0,0,0],"split_type":[0,0,0,0,0,0,0,0,0,0,0,0,0,0,0,0,0,0,0,0,0,0,0,0,0,0,0,0,0,0,0,0,0,0,0,0,0,0,0,0,0,0,0,0,0,0,0,0,0,0,0,0,0,0,0,0,0,0,0,0,0,0,0,0,0,0,0,0,0,0,0,0,0,0,0,0,0,0,0,0,0,0,0,0,0,0,0,0,0,0,0,0,0,0,0,0,0,0,0,0,0,0,0,0,0,0,0,0,0,0,0,0,0,0,0,0,0,0,0,0,0,0,0,0,0,0,0,0,0,0,0,0,0,0,0,0,0,0,0,0,0,0,0,0,0,0,0,0,0,0,0,0,0,0,0,0,0,0,0,0,0,0,0,0,0,0,0,0,0,0,0,0,0,0,0,0,0,0,0,0,0,0,0,0,0,0,0,0,0,0,0,0,0,0,0,0,0,0,0,0,0,0,0,0,0,0,0,0,0,0,0,0,0,0,0,0,0,0,0,0,0,0,0,0,0,0,0,0,0,0,0,0,0,0,0,0,0,0,0,0,0,0,0,0,0,0,0,0,0,0,0,0,0,0,0,0,0,0,0,0,0,0,0,0,0,0,0,0,0,0,0,0,0,0,0,0,0,0,0,0,0,0,0,0,0,0,0,0,0,0,0,0,0,0,0,0,0,0,0,0,0,0,0,0,0,0,0,0,0,0,0,0,0,0,0,0,0,0,0,0,0,0,0,0,0,0,0,0,0,0,0,0,0,0,0,0,0,0,0,0,0,0,0,0,0,0,0,0,0,0,0,0,0,0,0,0,0,0,0,0,0,0,0,0,0,0,0,0,0,0,0,0,0,0,0,0,0,0,0,0,0,0,0,0,0,0,0,0,0,0,0,0,0,0,0,0,0,0,0,0,0,0,0,0,0,0,0,0,0,0,0,0,0,0,0,0,0,0,0,0,0,0,0,0,0,0,0,0,0,0,0,0,0,0,0,0,0,0,0,0,0,0,0,0,0,0,0,0,0,0,0,0,0,0,0,0,0,0,0,0,0,0,0,0,0,0,0,0,0,0,0,0,0,0,0,0,0,0,0,0,0,0,0,0,0,0,0,0,0,0,0,0,0,0,0,0,0,0,0,0,0,0,0,0,0,0,0,0,0,0,0,0,0,0,0,0,0,0,0,0,0,0,0,0,0,0,0,0,0,0,0,0,0,0,0,0,0,0,0,0,0,0,0,0,0,0,0,0,0,0,0,0,0,0,0,0,0,0,0,0,0,0,0,0,0,0,0,0,0,0,0,0,0,0,0,0,0,0,0,0,0,0,0,0,0,0,0,0,0,0,0,0,0,0,0,0,0,0,0,0,0,0,0,0,0,0,0,0,0,0,0,0,0,0,0,0,0,0,0,0,0,0,0,0,0,0,0,0,0,0,0,0,0,0,0,0,0],"sum_hessian":[1.547568E6,1.492003E6,5.5565E4,1.308135E6,1.83868E5,5.114E4,4.425E3,9.53976E5,3.54159E5,1.80374E5,3.494E3,4.1781E4,9.359E3,4.025E3,4E2,6.66062E5,2.87914E5,3.43011E5,1.1148E4,1.23686E5,5.6688E4,3.112E3,3.82E2,3.1132E4,1.0649E4,6.945E3,2.414E3,2.136E3,1.889E3,2.94E2,1.06E2,7.6847E4,5.89215E5,1.84153E5,1.03761E5,2.41532E5,1.01479E5,7.335E3,3.813E3,9.9499E4,2.4187E4,1.4131E4,4.2557E4,2.408E3,7.04E2,2.04E2,1.78E2,7.868E3,2.3264E4,3.932E3,6.717E3,5.855E3,1.09E3,1.903E3,5.11E2,7.82E2,1.354E3,1.77E2,1.712E3,2.6E1,2.68E2,7.2E1,3.4E1,2.0985E4,5.5862E4,4.5E5,1.39215E5,2.2881E4,1.61272E5,1.5277E4,8.8484E4,1.76063E5,6.5469E4,7.5582E4,2.5897E4,4.503E3,2.832E3,1.946E3,1.867E3,1.2457E4,8.7042E4,2.1687E4,2.5E3,1.006E4,4.071E3,3.2062E4,1.0495E4,1.568E3,8.4E2,4.23E2,2.81E2,1.59E2,4.5E1,1.33E2,4.5E1,7.753E3,1.15E2,1.9501E4,3.763E3,3.279E3,6.53E2,5.578E3,1.139E3,2.704E3,3.151E3,7.86E2,3.04E2,1.377E3,5.26E2,3.42E2,1.69E2,8.4E1,6.98E2,6.33E2,7.21E2,1.5E2,2.7E1,1.408E3,3.04E2,1.75E2,9.3E1,4E0,6.8E1,2.485E3,1.85E4,1.9241E4,3.6621E4,2.7149E5,1.7851E5,1.13155E5,2.606E4,4.522E3,1.8359E4,1.52268E5,9.004E3,1.783E3,1.3494E4,4.1549E4,4.6935E4,9.0329E4,8.5734E4,3.0358E4,3.5111E4,5.3426E4,2.2156E4,2.1139E4,4.758E3,2.803E3,1.7E3,7.16E2,2.116E3,1.543E3,4.03E2,1.798E3,6.9E1,2.786E3,9.671E3,3.1058E4,5.5984E4,2.846E3,1.8841E4,2.14E3,3.6E2,2.721E3,7.339E3,3.887E3,1.84E2,4.993E3,2.7069E4,9.089E3,1.406E3,9.2E2,6.48E2,4.1E1,7.99E2,3.19E2,1.04E2,1.93E2,8.8E1,1.9E1,1.4E2,1.6E1,2.9E1,5.3E1,8E1,5.484E3,2.269E3,8.8E1,2.7E1,1.9326E4,1.75E2,3.717E3,4.6E1,1.075E3,2.204E3,5.19E2,1.34E2,4.128E3,1.45E3,9.76E2,1.63E2,4.87E2,2.217E3,2.513E3,6.38E2,4.32E2,3.54E2,2.13E2,9.1E1,4.26E2,9.51E2,3.52E2,1.74E2,8.5E1,2.57E2,6.8E1,1.6E1,6.86E2,1.2E1,4.59E2,1.74E2,6.07E2,1.14E2,8.1E1,6.9E1,4E0,2.3E1,6.52E2,7.56E2,1.19E2,1.85E2,4.484E3,1.4016E4,7.929E3,1.1312E4,2.1796E4,1.4825E4,7.0016E4,2.01474E5,6.613E4,1.1238E5,8.5525E4,2.763E4,2.15E4,4.56E3,1.96E3,2.562E3,1.032E4,8.039E3,4.1706E4,1.10562E5,6.356E3,2.648E3,3.84E2,1.399E3,1.2323E4,1.171E3,4.125E4,2.99E2,4.0951E4,5.984E3,2.3088E4,6.7241E4,9.166E3,7.6568E4,1.9413E4,1.0945E4,2.5358E4,9.753E3,2.3516E4,2.991E4,1.0028E4,1.2128E4,1.0932E4,1.0207E4,4.069E3,6.89E2,1.236E3,1.567E3,1.116E3,5.84E2,5.11E2,2.05E2,1.659E3,4.57E2,4.91E2,1.052E3,1.18E2,2.85E2,1.431E3,3.67E2,5.7E1,1.2E1,2.305E3,4.81E2,9.295E3,3.76E2,3.0266E4,7.92E2,5.4185E4,1.799E3,2.498E3,3.48E2,1.4305E4,4.536E3,1.327E3,8.13E2,2.11E2,1.49E2,6.46E2,2.075E3,5.104E3,2.235E3,3.023E3,8.64E2,1.67E2,1.7E1,3.099E3,1.894E3,1.4618E4,1.2451E4,4.332E3,4.757E3,1.246E3,1.6E2,2.8E2,6.4E2,1.34E2,5.14E2,6.19E2,1.8E2,1.19E2,2E2,4.5E1,5.9E1,3.7E1,1.56E2,5E1,3.8E1,3.2E1,1.08E2,4E0,1.2E1,2.247E3,3.237E3,2.068E3,2.01E2,1.1161E4,8.165E3,1.37E2,3.8E1,2.16E3,1.557E3,2.1E1,2.5E1,4.61E2,6.14E2,1.53E2,2.051E3,3.7E2,1.49E2,4.091E3,3.7E1,8.91E2,5.59E2,4.77E2,4.99E2,8.4E1,7.9E1,6.7E1,4.2E2,6.65E2,1.552E3,1.095E3,1.418E3,2.44E2,3.94E2,3.96E2,3.6E1,1.4E2,2.14E2,1.48E2,6.5E1,7.8E1,3.48E2,2.96E2,6.55E2,3.46E2,6E0,3.1E1,3.7E1,8E0,8E0,8E1,6.06E2,2.74E2,3.33E2,2.8E1,5.3E1,3.63E2,2.89E2,3.59E2,3.97E2,5.677E3,8.339E3,7.944E3,1.3852E4,3.757E3,1.1068E4,1.9276E4,5.074E4,1.39632E5,6.1842E4,3.7832E4,2.8298E4,1.01457E5,1.0923E4,6.1075E4,2.445E4,1.3932E4,1.3698E4,1.5506E4,5.994E3,3.182E3,1.378E3,2.32E2,1.728E3,5.256E3,5.064E3,5.14E3,2.899E3,2.4817E4,1.6889E4,7.0528E4,4.0034E4,4.698E3,1.658E3,1.571E3,1.077E3,2.32E2,1.52E2,1.078E3,3.21E2,9.811E3,2.512E3,1.121E3,5E1,2.071E4,2.054E4,2.57E2,4.2E1,1.8068E4,2.2883E4,4.922E3,1.062E3,6.528E3,1.656E4,5.5216E4,1.2025E4,2.083E3,7.083E3,5.1678E4,2.489E4,2.774E3,1.6639E4,7.844E3,3.101E3,1.0341E4,1.5017E4,6.73E3,3.023E3,1.907E3,2.1609E4,1.9476E4,1.0434E4,5.671E3,4.357E3,1.0133E4,1.995E3,6.568E3,4.364E3,8.256E3,1.951E3,2.924E3,1.145E3,2.57E2,4.32E2,4.73E2,7.63E2,1.289E3,2.78E2,7.5E2,3.66E2,1.61E2,4.23E2,1.53E2,3.58E2,1.55E2,5E1,1.218E3,4.41E2,3.49E2,1.08E2,4.19E2,7.2E1,5.06E2,5.46E2,9.7E1,2.1E1,2.01E2,8.4E1,1.24E3,1.91E2,1.74E2,1.93E2,1.219E3,1.086E3,4.2E2,6.1E1,2.213E3,7.082E3,2.43E2,1.33E2,1.2851E4,1.7415E4,5.37E2,2.55E2,3.8403E4,1.5782E4,1.179E3,6.2E2,3.97E2,2.101E3,2.17E2,1.31E2,1.3448E4,8.57E2,2.115E3,2.421E3,9.49E2,3.78E2,5.81E2,2.32E2,4.2E1,1.69E2,1.18E2,3.1E1,4.061E3,1.043E3,6.5E2,1.585E3,1.196E3,1.827E3,8.01E2,6.3E1,3.9E1,1.28E2,2.094E3,1.005E3,9.23E2,9.71E2,1.2538E4,2.08E3,1.1459E4,9.92E2,3.691E3,6.41E2,3.904E3,8.53E2,7.67E2,4.79E2,1.49E2,1.1E1,1.27E2,1.53E2,2.07E2,4.33E2,3.3E1,1.01E2,3.11E2,2.03E2,3.13E2,3.06E2,7.7E1,4.2E1,4.7E1,3E0,1.727E3,1.51E3,3.08E2,1.76E3,1.71E2,3E1,1.0799E4,3.62E2,5.199E3,2.966E3,8.2E1,5.5E1,2.4E1,1.4E1,2.002E3,1.58E2,8.93E2,6.64E2,3.42E2,2.72E2,1.05E2,4.8E1,1.399E3,2.692E3,2.7E1,1E1,6.39E2,2.52E2,4.04E2,7.3E1,1.05E2,3.94E2,1.216E3,3.36E2,3.48E2,7.47E2,4.5E2,2.05E2,9.4E1,2.52E2,2.4E1,5.6E1,4.05E2,2.01E2,2.1E1,3.2E1,2.97E2,6.2E1,2.78E2,1.19E2],"tree_param":{"num_deleted":"0","num_feature":"10","num_nodes":"637","size_leaf_vector":"0"}},{"base_weights":[-1.5662002E1,-1.3715149E1,-6.7847885E1,-1.1556187E1,-2.90613E1,-6.2550117E1,-1.8626431E2,-9.347655E0,-1.7506607E1,-2.8272768E1,-6.0325478E1,-5.3985153E1,-9.426324E1,-1.6421062E2,-3.2344977E2,-7.8059397E0,-1.2915003E1,-1.6810728E1,-3.8880142E1,-2.44764E1,-3.3761776E1,-5.4414715E1,-1.0251859E2,-4.9600193E1,-6.680677E1,-8.41631E1,-1.1334384E2,-1.0412876E2,-1.729319E2,-2.5620126E2,-3.7837167E2,-1.1136476E1,-7.3708086E0,-1.1525069E1,-1.5381611E1,-1.4138106E1,-2.3174995E1,-3.22938E1,-5.1462032E1,-2.2854269E1,-3.1381844E1,-3.82286E1,-3.0999018E1,-4.9733788E1,-7.552358E1,-8.561116E1,-1.21235535E2,-4.9185246E1,-9.777058E1,-6.550468E1,-8.0430595E1,-8.135782E1,-9.873076E1,-1.050352E2,-1.2729046E2,-7.134227E1,-1.0934873E2,-1.6184534E2,-2.1345877E2,-1.6232869E2,-2.676849E2,-3.3298526E2,-4.888079E2,-1.3292788E1,-1.0330224E1,-6.957691E0,-9.2322035E0,-1.5298032E1,-1.0990104E1,-1.4779271E1,-1.7911884E1,-1.2630053E1,-1.8186861E1,-2.1333586E1,-2.8523886E1,-2.8700407E1,-3.997808E1,-4.7055054E1,-6.61153E1,-3.5307236E1,-2.213375E1,-2.9881708E1,-4.5766323E1,-3.9700706E1,-3.0246557E1,-2.8669199E1,-3.873924E1,-4.5158356E1,-6.0932262E1,-6.899772E1,-9.09079E1,-7.3465096E1,-9.9655945E1,-1.0948334E2,-1.8162459E2,-5.528337E1,-4.5636353E1,-8.897129E1,-1.5519449E2,-6.0167866E1,-6.985191E1,-7.4380035E1,-9.191322E1,-7.42849E1,-8.442088E1,-9.280921E1,-1.1777559E2,-1.0043648E2,-1.1717822E2,-1.16066376E2,-1.3213818E2,-4.9226765E1,-7.8270615E1,-1.043376E2,-1.5818593E2,-1.5105763E2,-1.7130075E2,-1.9799928E2,-2.3177132E2,-1.6089678E1,-1.2913282E1,-1.0992257E1,-9.981299E0,-5.8632107E0,-7.856386E0,-8.331655E0,-1.065209E1,-1.8531614E1,-1.4502762E1,-1.0763778E1,-1.4817231E1,-1.7083529E1,-1.4505071E1,-2.1457993E1,-1.7210272E1,-1.0412575E1,-1.4111888E1,-1.5224685E1,-2.0756086E1,-1.933895E1,-2.6116035E1,-2.7188944E1,-3.444736E1,-2.4791273E1,-3.1233337E1,-4.9487274E1,-3.8223602E1,-4.4814804E1,-6.418386E1,-6.083972E1,-1.0121448E2,-4.826972E1,-3.34446E1,-2.4250042E1,-2.0928137E1,-2.6951313E1,-3.197805E1,-4.0845467E1,-5.53757E1,-3.5256786E1,-4.186155E1,-3.1564348E1,-2.8964277E1,-2.6552168E1,-3.1031569E1,-3.7378803E1,-4.7261295E1,-4.101568E1,-5.110563E1,-8.7834755E1,-5.9195374E1,-6.4351875E1,-8.8313675E1,-8.347941E1,-1.1720398E2,-6.5899826E1,-7.907737E1,-8.152509E1,-1.1506736E2,-1.1847772E2,-8.922375E1,-5.0346954E1,-5.8172653E1,-4.3439526E1,-5.6848667E1,-8.223305E1,-1.3353397E2,-1.0108553E2,-1.7667548E2,-7.064257E1,-5.7668728E1,-6.745389E1,-7.6892105E1,-7.191264E1,-1.07926346E2,-8.712208E1,-1.0280154E2,-8.454209E1,-7.165265E1,-8.213233E1,-9.461215E1,-8.7110115E1,-1.01537766E2,-1.12855156E2,-1.3457748E2,-9.032922E1,-1.0501694E2,-1.05171936E2,-1.2845343E2,-1.0782566E2,-1.23754395E2,-1.2489539E2,-1.4096126E2,-9.710298E1,-1.1710888E2,-1.4170831E2,-1.566315E2,-1.5860074E2,-1.8270142E2,-1.392149E1,-1.2586553E1,-1.065225E1,-1.1230197E1,-9.680206E0,-1.0426844E1,-6.7781796E0,-5.3093057E0,-7.2095037E0,-8.648426E0,-7.703312E0,-8.975301E0,-1.0284688E1,-1.47046795E1,-2.012395E1,-1.7309248E1,-1.5208454E1,-1.3596668E1,-9.7920265E0,-1.1436224E1,-1.1381336E1,-1.8237637E1,-2.436783E1,-1.688502E1,-1.3836213E1,-1.5341861E1,-2.0355755E1,-2.4742561E1,-1.6835686E1,-2.1070871E1,-1.3123495E1,-9.557407E0,-1.6605349E1,-1.3185317E1,-1.4393047E1,-2.1559036E1,-1.92628E1,-2.4653116E1,-1.8401146E1,-2.1702145E1,-2.4251387E1,-2.6972383E1,-2.4233746E1,-2.9028088E1,-3.2951096E1,-4.0909855E1,-2.1721436E1,-3.0622187E1,-3.026261E1,-4.1161556E1,-4.301305E1,-5.2831326E1,-3.3720036E1,-4.241118E1,-3.43721E1,-4.846329E1,-5.2853607E1,-7.4376625E1,-5.3914673E1,-7.074667E1,-8.7265526E1,-1.1793623E2,-4.5250946E1,-5.4807503E1,-3.2453342E1,-4.888652E1,-2.3919714E1,-3.3376484E1,-2.0609161E1,-2.8442041E1,-2.506757E1,-3.180593E1,-3.086831E1,-4.1594242E1,-3.6108776E1,-4.5256905E1,-4.849651E1,-6.3153877E1,-4.082442E1,-3.334433E1,-4.073161E1,-4.9503773E1,-3.1934498E1,-2.811235E1,-2.8030405E1,-3.1172293E1,-2.5543024E1,-3.0623222E1,-3.0100975E1,-3.605692E1,-3.351937E1,-4.061814E1,-4.6030697E1,-7.104492E1,-4.620739E1,-3.795628E1,-5.568489E1,-4.6388878E1,-7.983919E1,-1.07521255E2,-5.6972015E1,-7.377112E1,-6.908465E1,-5.632678E1,-5.081738E1,-9.024824E1,-9.4579575E1,-7.609413E1,-1.3089888E2,-9.014753E1,-3.5985367E1,-8.314741E1,-1.0061523E2,-1.343554E2,-1.0887161E2,-1.4135928E2,-8.3162865E1,-1.152693E2,-5.587097E1,-4.744311E1,-5.9017303E1,-4.6252655E1,-3.9421375E1,-4.781109E1,-5.378122E1,-6.415931E1,-6.3825874E1,-8.839273E1,-6.4203476E1,-7.29185E1,-5.3178513E1,-5.9957233E1,-7.106103E1,-6.391103E1,-7.4433716E1,-8.723374E1,-7.468988E1,-6.2508312E1,-8.7797226E1,-1.276482E2,-7.791472E1,-8.866555E1,-6.7188385E1,-7.4344315E1,-7.9317535E1,-8.608113E1,-9.015449E1,-1.0031008E2,-8.232365E1,-9.42413E1,-9.713741E1,-1.12721855E2,-1.06072105E2,-1.2864813E2,-7.599648E1,-9.2363655E1,-9.484355E1,-1.0996914E2,-9.837753E1,-1.1306059E2,-1.25883026E2,-1.5590604E2,-1.1653597E2,-1.2963605E2,-1.3597E2,-1.5175996E2,-8.4887955E1,-1.0808702E2,-1.3457043E2,-1.5435468E2,-1.4989923E2,-1.6797943E2,-1.5289441E2,-1.8567604E2,-1.2148319E1,-1.2884164E1,-1.1441197E1,-1.115395E1,-9.366577E0,-9.858066E0,-9.240973E0,-1.0440575E1,-7.702422E0,-6.294594E0,-4.004574E0,-6.122099E0,-8.331767E0,-6.908155E0,-8.436991E0,-1.0689115E1,-6.9835105E0,-8.487639E0,-8.535506E0,-9.725318E0,-9.737753E0,-1.2427208E1,-1.362972E1,-1.8096292E1,-1.8789051E1,-2.1538128E1,-1.4837719E1,-1.5582295E1,-1.1986711E1,-1.3678002E1,-1.0559102E1,-8.93605E0,-1.0937642E1,-1.2205082E1,-9.840908E0,-1.3358084E1,-1.638407E1,-2.1982258E1,-2.6484156E1,-2.2590467E1,-1.787525E1,-1.6041023E1,-1.3465954E1,-1.4990625E1,-1.4881256E1,-1.5692198E1,-2.10616E1,-1.8615215E1,-2.409792E1,-2.9595184E1,-1.6605686E1,-2.2003359E1,-2.0439663E1,-2.5237312E1,-1.6715816E1,-1.2484854E1,-8.7118635E0,-1.1854463E1,-2.0147009E1,-1.5707979E1,-1.2172483E1,-1.4613742E1,-1.3420738E1,-1.8393978E1,-1.956538E1,-2.496122E1,-2.4242485E1,-1.8644089E1,-2.2743431E1,-2.8179068E1,-2.1518105E1,-1.782986E1,-2.1110308E1,-2.4833166E1,-2.2949146E1,-2.7106869E1,-2.6567526E1,-2.901726E1,-2.274029E1,-2.6370773E1,-2.7835989E1,-3.0410269E1,-3.1911324E1,-3.8982628E1,-3.883121E1,-5.1720203E1,-1.8158628E1,-2.301282E1,-2.7586658E1,-3.3567234E1,-2.932445E1,-3.5411777E1,-3.9693417E1,-4.8963158E1,-3.1887823E1,-3.667796E1,-5.0195065E1,-4.062429E1,-3.1551203E1,-4.4298553E1,-4.4140953E1,-5.3120667E1,-4.0681973E1,-5.6709976E1,-6.825587E1,-9.1186485E1,-4.7363407E1,-5.7407852E1,-6.1614914E1,-7.893409E1,-7.185575E1,-9.8859726E1,-1.0226111E2,-1.4142406E2,-3.4731525E1,-2.9684584E1,-4.1081898E1,-5.181793E1,-2.5132471E1,-2.186578E1,-3.0268833E1,-3.8977474E1,-1.8724686E1,-2.189316E1,-2.6397614E1,-3.8794918E1,-2.6333992E1,-2.1790152E1,-3.5515114E1,-2.7277914E1,-3.8775684E1,-3.0161749E1,-3.8250916E1,-4.7972885E1,-3.0225956E1,-3.7304565E1,-4.231478E1,-4.7597305E1,-4.2888123E1,-5.0804256E1,-7.0554436E1,-5.783951E1,-3.8491253E1,-4.251424E1,-3.1132008E1,-3.5428288E1,-3.7567677E1,-4.313674E1,-4.8786995E1,-8.254146E1,-3.380598E1,-3.13783E1,-2.8634295E1,-2.6397284E1,-2.4841671E1,-2.6598038E1,-2.963155E1,-3.633798E1,-2.9395298E1,-3.6201267E1,-3.410073E1,-4.144881E1,-3.305525E1,-4.3957226E1,-3.871046E1,-4.352856E1,-4.50726E1,-5.3649544E1,-6.596423E1,-1.0661471E2,-3.407845E1,-4.7041546E1,-3.3703205E1,-4.1444016E1,-4.550484E1,-5.6516266E1,-4.0765343E1,-4.925071E1,-5.989254E1,-4.851789E1,-6.559209E1,-7.814441E1,-4.6420734E1,-5.8748074E1,-8.616343E1,-5.580715E1,-5.6507683E1,-4.6214195E1,-4.536031E1,-5.3222878E1,-5.8234043E1,-7.099443E1,-4.3640377E1,-5.5864643E1,-3.84734E1,-5.6082108E1,-4.4935234E1,-5.122977E1,-5.5129696E1,-4.4252674E1,-6.2722767E1,-7.6041176E1,-6.5773865E1,-2.2533064E1,-7.87097E1,-9.847223E1,-4.9985023E1,-5.4303417E1,-5.7573753E1,-6.501234E1,-6.792722E1,-7.240577E1,-6.1961945E1,-7.128492E1,-7.228025E1,-7.724812E1,-7.135666E1,-8.0999344E1,-5.2754955E1,-6.7015015E1,-7.144983E1,-8.262499E1,-8.5735794E1,-7.70214E1,-9.164552E1,-7.6762726E1,-9.151568E1,-1.1018228E2,-9.155796E1,-1.0487923E2,-1.0387956E2,-1.14636024E2,-8.562602E1,-1.0395952E2,-1.181137E2,-1.3258723E2,-1.1361313E2,-8.267784E1,-1.4062225E2,-1.5975482E2],"categories":[],"categories_nodes":[],"categories_segments":[],"categories_sizes":[],"default_left":[true,true,true,true,true,true,true,true,true,true,true,true,true,true,true,true,true,true,true,true,true,true,true,true,true,true,true,true,true,true,true,true,true,true,true,true,true,true,true,true,true,true,true,true,true,true,true,true,true,true,true,true,true,true,true,true,true,true,true,false,false,false,false,true,true,true,true,true,true,true,true,true,true,true,true,true,true,true,true,true,true,true,true,true,true,true,true,true,true,true,true,true,true,true,false,true,true,true,true,true,true,true,true,true,true,true,true,true,true,true,true,false,false,true,false,true,true,false,false,false,true,true,true,true,true,true,true,true,true,true,true,true,true,true,true,true,true,true,true,true,true,true,true,true,true,true,true,true,true,true,true,true,true,true,true,true,true,true,true,true,true,true,true,true,true,true,true,true,true,true,true,true,true,true,true,false,false,true,true,true,true,true,true,true,true,true,false,false,false,true,true,true,true,true,true,false,false,true,true,true,true,true,true,true,false,true,true,true,true,false,false,true,true,true,false,true,true,true,false,false,true,false,true,true,true,true,true,true,true,true,true,true,true,true,false,true,true,true,true,true,true,true,true,true,true,true,true,true,true,true,true,true,true,true,true,true,true,true,true,true,true,true,true,true,true,true,true,true,true,false,false,true,true,true,true,true,true,true,true,true,true,false,false,true,true,true,true,true,true,true,true,true,true,true,true,true,true,true,true,true,true,true,false,true,false,true,true,true,true,true,true,true,true,true,true,true,true,false,false,true,false,true,true,false,false,false,false,false,false,false,true,false,false,false,false,false,false,true,true,true,true,true,true,true,true,true,true,false,false,true,true,true,true,true,false,true,true,false,false,false,false,false,true,true,false,false,false,true,false,true,false,false,false,false,false,true,true,true,false,true,false,false,false,false,false,false,true,false,false,false,false,true,false,false,false,false,false,false,false,false,false,false,false,false,false,false,false,false,false,false,false,false,false,false,false,false,false,false,false,false,false,false,false,false,false,false,false,false,false,false,false,false,false,false,false,false,false,false,false,false,false,false,false,false,false,false,false,false,false,false,false,false,false,false,false,false,false,false,false,false,false,false,false,false,false,false,false,false,false,false,false,false,false,false,false,false,false,false,false,false,false,false,false,false,false,false,false,false,false,false,false,false,false,false,false,false,false,false,false,false,false,false,false,false,false,false,false,false,false,false,false,false,false,false,false,false,false,false,false,false,false,false,false,false,false,false,false,false,false,false,false,false,false,false,false,false,false,false,false,false,false,false,false,false,false,false,false,false,false,false,false,false,false,false,false,false,false,false,false,false,false,false,false,false,false,false,false,false,false,false,false,false,false,false,false,false,false,false,false,false,false,false,false,false,false,false,false,false,false,false,false,false,false,false,false,false,false,false,false,false,false,false,false,false,false,false,false,false,false,false,false,false,false,false,false,false,false,false,false,false,false,false,false,false,false,false,false,false,false,false,false,false,false],"id":2,"left_children":[1,3,5,7,9,11,13,15,17,19,21,23,25,27,29,31,33,35,37,39,41,43,45,47,49,51,53,55,57,59,61,63,65,67,69,71,73,75,77,79,81,83,85,87,89,91,93,95,97,99,101,103,105,107,109,111,113,115,117,-1,-1,-1,-1,119,121,123,125,127,129,131,133,135,137,139,141,143,145,147,149,151,153,155,157,159,161,163,165,167,169,171,173,175,177,179,-1,181,183,185,187,189,191,193,195,197,199,201,203,205,207,209,211,-1,-1,213,-1,215,217,-1,-1,-1,219,221,223,225,227,229,231,233,235,237,239,241,243,245,247,249,251,253,255,257,259,261,263,265,267,269,271,273,275,277,279,281,283,285,287,289,291,293,295,297,299,301,303,305,307,309,311,313,315,317,319,321,323,325,327,-1,-1,329,331,333,335,337,339,341,343,345,-1,-1,-1,347,349,351,353,355,357,-1,-1,359,361,363,365,367,369,371,-1,373,375,377,379,-1,-1,381,383,385,-1,387,389,391,-1,-1,393,-1,395,397,399,401,403,405,407,409,411,413,415,417,-1,419,421,423,425,427,429,431,433,435,437,439,441,443,445,447,449,451,453,455,457,459,461,463,465,467,469,471,473,475,477,479,481,483,485,-1,-1,487,489,491,493,495,497,499,501,503,505,-1,-1,507,509,511,513,515,517,519,521,523,525,527,529,531,533,535,537,539,541,543,-1,545,-1,547,549,551,553,555,557,559,561,563,565,567,569,-1,-1,571,-1,573,575,-1,-1,-1,-1,-1,-1,-1,577,-1,-1,-1,-1,-1,-1,579,581,583,585,587,589,591,593,595,597,-1,-1,599,601,603,605,607,-1,609,611,-1,-1,-1,-1,-1,613,615,-1,-1,-1,617,-1,619,-1,-1,-1,-1,-1,621,623,625,-1,627,-1,-1,-1,-1,-1,-1,629,-1,-1,-1,-1,631,-1,-1,-1,-1,-1,-1,-1,-1,-1,-1,-1,-1,-1,-1,-1,-1,-1,-1,-1,-1,-1,-1,-1,-1,-1,-1,-1,-1,-1,-1,-1,-1,-1,-1,-1,-1,-1,-1,-1,-1,-1,-1,-1,-1,-1,-1,-1,-1,-1,-1,-1,-1,-1,-1,-1,-1,-1,-1,-1,-1,-1,-1,-1,-1,-1,-1,-1,-1,-1,-1,-1,-1,-1,-1,-1,-1,-1,-1,-1,-1,-1,-1,-1,-1,-1,-1,-1,-1,-1,-1,-1,-1,-1,-1,-1,-1,-1,-1,-1,-1,-1,-1,-1,-1,-1,-1,-1,-1,-1,-1,-1,-1,-1,-1,-1,-1,-1,-1,-1,-1,-1,-1,-1,-1,-1,-1,-1,-1,-1,-1,-1,-1,-1,-1,-1,-1,-1,-1,-1,-1,-1,-1,-1,-1,-1,-1,-1,-1,-1,-1,-1,-1,-1,-1,-1,-1,-1,-1,-1,-1,-1,-1,-1,-1,-1,-1,-1,-1,-1,-1,-1,-1,-1,-1,-1,-1,-1,-1,-1,-1,-1,-1,-1,-1,-1,-1,-1,-1,-1,-1,-1,-1,-1,-1,-1,-1,-1,-1,-1,-1,-1,-1,-1,-1,-1,-1,-1,-1,-1,-1,-1,-1,-1,-1,-1,-1,-1,-1,-1,-1,-1,-1,-1,-1,-1,-1,-1,-1,-1,-1,-1,-1,-1,-1,-1,-1,-1,-1,-1,-1,-1],"loss_changes":[1.5723728E8,4.943184E7,3.490621E7,1.718888E7,4.534672E6,1.4466368E7,7.156496E6,5.246336E6,5.265304E6,3.73936E6,1.123168E6,2.355272E6,2.173544E6,1.05878E6,1.11816E6,9.652E5,9.86716E5,5.832E6,9.23398E5,1.187828E6,9.044E5,3.88708E5,1.65243E5,6.20096E5,1.84324E5,2.9482E5,4.40628E5,3.720075E4,7.71036E5,1.19304E5,7.34396E5,1.33666E5,4.52944E5,3.71446E5,1.57846E5,1.474212E6,9.98196E5,2.0125E5,2.44471E5,7.70196E5,4.34108E5,3.28252E5,8.16584E5,1.63971E5,6.59045E4,4.299375E4,1.6533325E5,6.68336E5,1.2058675E5,2.22252E5,5.76295E4,1.28476E5,1.23487E5,1.25646E5,6.3982E4,2.1163438E3,3.85465E4,1.18132E5,6.2234E4,0E0,0E0,0E0,0E0,2.20195E4,1.283E4,4.74162E5,1.36723E5,5.85185E4,1.39514E5,5.2698E4,4.9247E4,5.78018E5,4.98428E5,7.19144E5,2.04394E5,4.871075E4,3.7027E4,1.103565E5,1.57523E5,1.11812E5,2.0674E5,1.11419E5,8.77665E4,2.25804E5,6.467E3,1.73502E5,1.19824E5,5.49105E4,3.8763E4,3.998625E4,3.14225E4,1.6598125E3,2.8051875E4,2.968975E4,0E0,1.59648E5,4.80328E5,5.8972125E4,2.1645438E4,1.10813E5,8.5516E4,4.296875E4,7.519E3,4.4909E4,9.328E4,3.6612E4,7.86575E3,7.3466E4,7.7179E4,1.50275E4,4.6988E4,0E0,0E0,7.7435E3,0E0,1.26E4,7.8874E4,0E0,0E0,0E0,5.8995E3,1.443E3,4.82125E3,1.10134E5,1.35575E5,2.64105E4,6.16695E4,8.42625E3,1.152725E4,9.9376E4,1.05572E5,1.246425E4,4.1705E4,1.1405125E4,2.3727E4,1.63278E5,2.43448E5,1.60058E5,2.03736E5,1.17592E5,3.4794E4,1.14495E5,4.47915E4,3.459525E4,2.7943E4,5.516875E3,3.579375E4,9.78855E4,3.52125E4,4.907475E4,1.6288625E4,9.119625E3,6.13365E4,8.8056E4,1.23458E5,6.8966E4,1.12363E5,2.4753E4,3.12835E4,8.1156E4,1.35452E5,1.83875E3,3.7155E3,7.4766E4,7.5925E4,1.11765E5,3.886975E4,1.998625E4,1.784475E4,6.35E1,2.453575E4,1.1826625E4,2.3704375E3,6.566875E3,4.4923125E3,0E0,0E0,1.8041562E3,5.98275E3,1.756775E4,1.7698125E3,6.4972E4,6.9594E4,2.86082E5,6.8483E4,1.7594E4,0E0,0E0,0E0,7.636E3,3.3275E4,4.6772E4,2.8024E4,1.0316E4,4.6614062E3,0E0,0E0,3.468E3,1.3131E4,3.258E4,1.0962E4,1.13475E4,6.51125E3,1.012375E4,0E0,9.476E3,5.1378E4,6.55425E3,4.4225E3,0E0,0E0,7.231E3,3.498E3,9.3305E3,0E0,2.6835E3,6.05E3,2.7214E4,0E0,0E0,1.6605E3,0E0,5.3875E1,1.129125E3,1.4325E2,3.65875E4,1.435775E5,4.9225E4,5.1257E4,1.8648875E4,1.058275E4,4.44925E4,1.23263125E4,3.27825E3,0E0,1.196E3,8.88125E2,4.0795E4,3.4357E4,1.354875E4,3.09345E4,2.7945312E2,6.96E3,1.7593E4,5.1325E3,2.63925E3,1.8555312E3,1.7682E4,3.3451875E3,3.8562E4,1.039735E5,9.04825E4,1.11075E5,1.04447E5,2.3459375E4,7.7726E4,6.4792E4,6.7497E4,2.74915E4,2.5394E4,1.1815E4,2.53675E4,2.067E4,2.3086E4,1.8053625E4,5.5336875E3,5.123125E3,1.230575E4,1.1102188E3,0E0,0E0,4.008E3,1.21295E4,1.7639562E4,3.6583E4,5.3859062E3,1.18765E4,7.757E3,1.8605875E4,4.679625E3,3.5661875E3,0E0,0E0,2.33515E4,3.4946875E3,7.031E4,1.6692625E4,1.1973E5,4.3526375E4,2.225625E4,3.478525E4,5.2195E4,2.1597875E4,3.1883125E3,2.45725E3,2.2816875E3,7.633E3,6.15425E3,2.5514E4,1.0396E5,4.44175E4,9.43875E2,0E0,7.94625E2,0E0,1.0246E4,1.959375E4,5.8774E4,2.5669E4,1.8575E4,2.55995E4,7.592E3,5.42825E3,3.482E3,1.1460125E4,1.44325E3,5.5839375E3,0E0,0E0,1.619925E4,0E0,2.967375E3,1.0813125E3,0E0,0E0,0E0,0E0,0E0,0E0,0E0,2.968125E2,0E0,0E0,0E0,0E0,0E0,0E0,6.2805E3,3.0926E4,5.876E4,9.6095E3,1.32845E5,7.4842E4,2.66715E4,1.13195E4,2.9375781E3,6.978E3,0E0,0E0,1.6165E3,2.4481E4,3.423E3,2.4839E4,1.1E3,0E0,3.424E3,2.4805E3,0E0,0E0,0E0,0E0,0E0,1.6427E4,2.4085E4,0E0,0E0,0E0,1.073725E4,0E0,9.12025E3,0E0,0E0,0E0,0E0,0E0,3.8735E3,1.1356E4,4.257E3,0E0,8.39E2,0E0,0E0,0E0,0E0,0E0,0E0,2.855E2,0E0,0E0,0E0,0E0,3.03E3,0E0,0E0,0E0,0E0,0E0,0E0,0E0,0E0,0E0,0E0,0E0,0E0,0E0,0E0,0E0,0E0,0E0,0E0,0E0,0E0,0E0,0E0,0E0,0E0,0E0,0E0,0E0,0E0,0E0,0E0,0E0,0E0,0E0,0E0,0E0,0E0,0E0,0E0,0E0,0E0,0E0,0E0,0E0,0E0,0E0,0E0,0E0,0E0,0E0,0E0,0E0,0E0,0E0,0E0,0E0,0E0,0E0,0E0,0E0,0E0,0E0,0E0,0E0,0E0,0E0,0E0,0E0,0E0,0E0,0E0,0E0,0E0,0E0,0E0,0E0,0E0,0E0,0E0,0E0,0E0,0E0,0E0,0E0,0E0,0E0,0E0,0E0,0E0,0E0,0E0,0E0,0E0,0E0,0E0,0E0,0E0,0E0,0E0,0E0,0E0,0E0,0E0,0E0,0E0,0E0,0E0,0E0,0E0,0E0,0E0,0E0,0E0,0E0,0E0,0E0,0E0,0E0,0E0,0E0,0E0,0E0,0E0,0E0,0E0,0E0,0E0,0E0,0E0,0E0,0E0,0E0,0E0,0E0,0E0,0E0,0E0,0E0,0E0,0E0,0E0,0E0,0E0,0E0,0E0,0E0,0E0,0E0,0E0,0E0,0E0,0E0,0E0,0E0,0E0,0E0,0E0,0E0,0E0,0E0,0E0,0E0,0E0,0E0,0E0,0E0,0E0,0E0,0E0,0E0,0E0,0E0,0E0,0E0,0E0,0E0,0E0,0E0,0E0,0E0,0E0,0E0,0E0,0E0,0E0,0E0,0E0,0E0,0E0,0E0,0E0,0E0,0E0,0E0,0E0,0E0,0E0,0E0,0E0,0E0,0E0,0E0,0E0,0E0,0E0,0E0,0E0,0E0,0E0,0E0,0E0,0E0,0E0,0E0,0E0,0E0,0E0,0E0,0E0,0E0,0E0,0E0,0E0,0E0,0E0,0E0,0E0,0E0,0E0,0E0,0E0,0E0,0E0,0E0,0E0,0E0,0E0,0E0,0E0,0E0,0E0,0E0],"parents":[2147483647,0,0,1,1,2,2,3,3,4,4,5,5,6,6,7,7,8,8,9,9,10,10,11,11,12,12,13,13,14,14,15,15,16,16,17,17,18,18,19,19,20,20,21,21,22,22,23,23,24,24,25,25,26,26,27,27,28,28,29,29,30,30,31,31,32,32,33,33,34,34,35,35,36,36,37,37,38,38,39,39,40,40,41,41,42,42,43,43,44,44,45,45,46,46,47,47,48,48,49,49,50,50,51,51,52,52,53,53,54,54,55,55,56,56,57,57,58,58,63,63,64,64,65,65,66,66,67,67,68,68,69,69,70,70,71,71,72,72,73,73,74,74,75,75,76,76,77,77,78,78,79,79,80,80,81,81,82,82,83,83,84,84,85,85,86,86,87,87,88,88,89,89,90,90,91,91,92,92,93,93,95,95,96,96,97,97,98,98,99,99,100,100,101,101,102,102,103,103,104,104,105,105,106,106,107,107,108,108,109,109,110,110,113,113,115,115,116,116,120,120,121,121,122,122,123,123,124,124,125,125,126,126,127,127,128,128,129,129,130,130,131,131,132,132,133,133,134,134,135,135,136,136,137,137,138,138,139,139,140,140,141,141,142,142,143,143,144,144,145,145,146,146,147,147,148,148,149,149,150,150,151,151,152,152,153,153,154,154,155,155,156,156,157,157,158,158,159,159,160,160,161,161,162,162,163,163,164,164,165,165,166,166,167,167,168,168,169,169,170,170,171,171,172,172,173,173,174,174,177,177,178,178,179,179,180,180,181,181,182,182,183,183,184,184,185,185,189,189,190,190,191,191,192,192,193,193,194,194,197,197,198,198,199,199,200,200,201,201,202,202,203,203,205,205,206,206,207,207,208,208,211,211,212,212,213,213,215,215,216,216,217,217,220,220,222,222,223,223,224,224,225,225,226,226,227,227,228,228,229,229,230,230,231,231,232,232,233,233,235,235,236,236,237,237,238,238,239,239,240,240,241,241,242,242,243,243,244,244,245,245,246,246,247,247,248,248,249,249,250,250,251,251,252,252,253,253,254,254,255,255,256,256,257,257,258,258,259,259,260,260,261,261,262,262,263,263,264,264,265,265,266,266,267,267,268,268,271,271,272,272,273,273,274,274,275,275,276,276,277,277,278,278,279,279,280,280,283,283,284,284,285,285,286,286,287,287,288,288,289,289,290,290,291,291,292,292,293,293,294,294,295,295,296,296,297,297,298,298,299,299,300,300,301,301,303,303,305,305,306,306,307,307,308,308,309,309,310,310,311,311,312,312,313,313,314,314,315,315,316,316,319,319,321,321,322,322,330,330,337,337,338,338,339,339,340,340,341,341,342,342,343,343,344,344,345,345,346,346,349,349,350,350,351,351,352,352,353,353,355,355,356,356,362,362,363,363,367,367,369,369,375,375,376,376,377,377,379,379,386,386,391,391],"right_children":[2,4,6,8,10,12,14,16,18,20,22,24,26,28,30,32,34,36,38,40,42,44,46,48,50,52,54,56,58,60,62,64,66,68,70,72,74,76,78,80,82,84,86,88,90,92,94,96,98,100,102,104,106,108,110,112,114,116,118,-1,-1,-1,-1,120,122,124,126,128,130,132,134,136,138,140,142,144,146,148,150,152,154,156,158,160,162,164,166,168,170,172,174,176,178,180,-1,182,184,186,188,190,192,194,196,198,200,202,204,206,208,210,212,-1,-1,214,-1,216,218,-1,-1,-1,220,222,224,226,228,230,232,234,236,238,240,242,244,246,248,250,252,254,256,258,260,262,264,266,268,270,272,274,276,278,280,282,284,286,288,290,292,294,296,298,300,302,304,306,308,310,312,314,316,318,320,322,324,326,328,-1,-1,330,332,334,336,338,340,342,344,346,-1,-1,-1,348,350,352,354,356,358,-1,-1,360,362,364,366,368,370,372,-1,374,376,378,380,-1,-1,382,384,386,-1,388,390,392,-1,-1,394,-1,396,398,400,402,404,406,408,410,412,414,416,418,-1,420,422,424,426,428,430,432,434,436,438,440,442,444,446,448,450,452,454,456,458,460,462,464,466,468,470,472,474,476,478,480,482,484,486,-1,-1,488,490,492,494,496,498,500,502,504,506,-1,-1,508,510,512,514,516,518,520,522,524,526,528,530,532,534,536,538,540,542,544,-1,546,-1,548,550,552,554,556,558,560,562,564,566,568,570,-1,-1,572,-1,574,576,-1,-1,-1,-1,-1,-1,-1,578,-1,-1,-1,-1,-1,-1,580,582,584,586,588,590,592,594,596,598,-1,-1,600,602,604,606,608,-1,610,612,-1,-1,-1,-1,-1,614,616,-1,-1,-1,618,-1,620,-1,-1,-1,-1,-1,622,624,626,-1,628,-1,-1,-1,-1,-1,-1,630,-1,-1,-1,-1,632,-1,-1,-1,-1,-1,-1,-1,-1,-1,-1,-1,-1,-1,-1,-1,-1,-1,-1,-1,-1,-1,-1,-1,-1,-1,-1,-1,-1,-1,-1,-1,-1,-1,-1,-1,-1,-1,-1,-1,-1,-1,-1,-1,-1,-1,-1,-1,-1,-1,-1,-1,-1,-1,-1,-1,-1,-1,-1,-1,-1,-1,-1,-1,-1,-1,-1,-1,-1,-1,-1,-1,-1,-1,-1,-1,-1,-1,-1,-1,-1,-1,-1,-1,-1,-1,-1,-1,-1,-1,-1,-1,-1,-1,-1,-1,-1,-1,-1,-1,-1,-1,-1,-1,-1,-1,-1,-1,-1,-1,-1,-1,-1,-1,-1,-1,-1,-1,-1,-1,-1,-1,-1,-1,-1,-1,-1,-1,-1,-1,-1,-1,-1,-1,-1,-1,-1,-1,-1,-1,-1,-1,-1,-1,-1,-1,-1,-1,-1,-1,-1,-1,-1,-1,-1,-1,-1,-1,-1,-1,-1,-1,-1,-1,-1,-1,-1,-1,-1,-1,-1,-1,-1,-1,-1,-1,-1,-1,-1,-1,-1,-1,-1,-1,-1,-1,-1,-1,-1,-1,-1,-1,-1,-1,-1,-1,-1,-1,-1,-1,-1,-1,-1,-1,-1,-1,-1,-1,-1,-1,-1,-1,-1,-1,-1,-1,-1,-1,-1,-1,-1,-1,-1,-1,-1,-1,-1,-1,-1,-1,-1,-1,-1,-1,-1,-1,-1,-1,-1,-1,-1,-1],"split_conditions":[4.5E0,3.5E0,5.5E0,3.5E0,7.05E1,6.5E0,1.05E1,4.65E1,7.5E0,5.75E1,9.5E0,5.5E0,3.5E0,6.5E0,1.15E1,2.25E1,5.45E1,5.15E1,1.05E1,3.5E0,4.5E0,1.055E2,4.75E1,9.65E1,4.65E1,5.15E1,4.5E0,6.95E1,7.5E0,6.5E0,1.555E2,2.05E1,2.05E1,2.05E1,8.15E1,4.5E0,4.5E0,4.35E1,6.85E1,3.5E0,5.5E0,1.5E0,3.5E0,4.55E1,4.45E1,1.355E2,1.505E2,4.5E0,1.57E2,7.85E1,7.45E1,8.05E1,7.95E1,5.75E1,8.15E1,8.55E1,1.465E2,6.5E0,8.5E0,-1.623287E1,-2.6768492E1,-3.3298527E1,-4.888079E1,1.85E1,2.15E1,3.85E1,2.85E1,1.85E1,2.95E1,1.95E1,1.85E1,4.15E1,4.15E1,6.25E1,5.5E0,3.75E1,4.55E1,1.315E2,1.105E2,1.5E0,6.5E0,4.85E1,6.5E0,2.55E1,3.5E0,6.45E1,4.5E0,8.45E1,3.5E0,1.475E2,1.32E2,1.05E1,4.25E1,4.5E0,-1.8162458E1,3.05E1,3.5E0,5.25E1,4.45E1,3.5E0,3.85E1,8.35E1,5.25E1,4.5E0,4.35E1,6.05E1,9.25E1,8.25E1,8.95E1,6.45E1,6.05E1,-4.9226766E0,-7.8270617E0,5.5E0,-1.5818593E1,8.45E1,8.45E1,-1.9799929E1,-2.3177132E1,-1.6089678E0,1.95E1,4E1,4.25E1,2.65E1,4.25E1,2.45E1,6.65E1,1.75E1,1.95E1,7.05E1,7.05E1,1.65E1,5.95E1,8.45E1,8.65E1,2.95E1,2.75E1,6.5E0,5.5E0,5.85E1,6.55E1,5.65E1,8.15E1,1.75E1,7.85E1,7.25E1,8.5E0,3.55E1,3.35E1,4.55E1,4.35E1,3.85E1,4.65E1,4.35E1,4.95E1,5.35E1,4.85E1,4.85E1,5.05E1,2.5E0,3.45E1,2.5E0,6.55E1,3.25E1,3.05E1,6.45E1,6.5E0,1.5E0,1.5E0,6.5E0,9.25E1,2.5E0,3.55E1,2.5E0,1.5E0,-6.5899825E0,-7.9077373E0,3.5E1,1.685E2,1.165E2,7.45E1,2.5E0,1.5E0,6.85E1,8.85E1,4.35E1,-1.3353396E1,-1.0108554E1,-1.7667547E1,3.55E1,7.25E1,4.5E0,9.25E1,1.5E0,7.35E1,-8.712208E0,-1.0280154E1,4.05E1,7.55E1,8.65E1,8.45E1,7.55E1,6.95E1,5.95E1,-1.3457748E1,7.45E1,4.65E1,6.35E1,7.15E1,-1.0782566E1,-1.237544E1,8.65E1,6.75E1,6.5E0,-1.1710888E1,7.55E1,6.95E1,9.35E1,-1.8270142E1,-1.392149E0,4.25E1,-1.065225E0,6.35E1,3.8E1,6.1E1,2.45E1,1.05E1,2.45E1,3.05E1,3.85E1,3.85E1,2.75E1,5.5E0,4.85E1,-1.7309248E0,4.95E1,6.75E1,2.45E1,7.45E1,1.05E1,7.45E1,5.9E1,3.5E0,7.85E1,4.5E0,3.5E0,9.05E1,2.45E1,7.5E0,2.55E1,1.85E1,2.45E1,4.65E1,2.05E1,1.65E1,2.95E1,4.65E1,2.45E1,7.5E0,6.5E0,6.5E0,6.5E0,6.25E1,6.5E0,6.5E0,3.25E1,2.35E1,9.5E0,8.55E1,-4.3013053E0,-5.2831326E0,1.15E1,5.15E1,1.65E1,9.65E1,2.95E1,1.715E2,8.5E0,8.5E0,1.355E2,1.425E2,-4.5250945E0,-5.4807506E0,1.5E0,4.75E1,2.5E0,4.65E1,4.75E1,4.75E1,2.5E0,2.5E0,3.5E0,5.55E1,4.25E1,5.15E1,4.55E1,6.5E0,2.2E1,8.45E1,6.75E1,6.5E0,2.5E0,-2.8112352E0,2.5E0,-3.1172292E0,6.15E1,3.65E1,8.85E1,8.45E1,4.05E1,7.15E1,5.5E0,9.5E0,3.85E1,1.55E1,3.85E1,1.35E1,-7.9839187E0,-1.0752126E1,1.5E0,-7.377112E0,1.255E2,1.15E1,-5.081738E0,-9.024824E0,-9.457957E0,-7.609413E0,-1.3089889E1,-9.014753E0,-3.5985367E0,6.5E0,-1.00615225E1,-1.3435539E1,-1.0887161E1,-1.4135928E1,-8.316287E0,-1.1526931E1,1.5E0,8.95E1,4.85E1,5.4E1,5.75E1,8.75E1,1.5E0,4.5E0,1.1E1,1.155E2,-6.4203477E0,-7.2918506E0,6.75E1,3.95E1,3.25E1,8.55E1,4.05E1,-8.723374E0,5.55E1,7.95E1,-8.779723E0,-1.276482E1,-7.791472E0,-8.866555E0,-6.7188387E0,4.65E1,3.5E0,-8.608113E0,-9.015449E0,-1.0031009E1,8.5E0,-9.42413E0,7.45E1,-1.1272185E1,-1.0607211E1,-1.2864814E1,-7.5996485E0,-9.236365E0,9.25E1,9.35E1,7.55E1,-1.130606E1,9.15E1,-1.5590604E1,-1.1653598E1,-1.2963605E1,-1.3597E1,-1.5175997E1,-8.488795E0,1.5E0,-1.3457044E1,-1.5435468E1,-1.49899235E1,-1.6797943E1,7.85E1,-1.8567604E1,-1.214832E0,-1.2884164E0,-1.1441197E0,-1.115395E0,-9.366577E-1,-9.858066E-1,-9.2409736E-1,-1.0440575E0,-7.702422E-1,-6.294594E-1,-4.0045738E-1,-6.122099E-1,-8.3317673E-1,-6.908155E-1,-8.436991E-1,-1.0689114E0,-6.983511E-1,-8.4876394E-1,-8.535506E-1,-9.725318E-1,-9.737753E-1,-1.2427208E0,-1.362972E0,-1.8096293E0,-1.8789052E0,-2.153813E0,-1.4837719E0,-1.5582296E0,-1.1986711E0,-1.3678002E0,-1.0559102E0,-8.9360505E-1,-1.0937642E0,-1.2205082E0,-9.840908E-1,-1.3358084E0,-1.638407E0,-2.1982257E0,-2.6484156E0,-2.2590468E0,-1.787525E0,-1.6041024E0,-1.3465954E0,-1.4990625E0,-1.4881257E0,-1.5692198E0,-2.10616E0,-1.8615216E0,-2.409792E0,-2.9595184E0,-1.6605686E0,-2.200336E0,-2.0439663E0,-2.5237312E0,-1.6715816E0,-1.2484854E0,-8.711864E-1,-1.1854463E0,-2.014701E0,-1.5707979E0,-1.2172483E0,-1.4613742E0,-1.3420738E0,-1.8393978E0,-1.9565381E0,-2.4961221E0,-2.4242485E0,-1.8644089E0,-2.2743433E0,-2.8179069E0,-2.1518104E0,-1.782986E0,-2.1110308E0,-2.4833167E0,-2.2949147E0,-2.710687E0,-2.6567526E0,-2.901726E0,-2.274029E0,-2.6370773E0,-2.783599E0,-3.0410268E0,-3.1911323E0,-3.8982627E0,-3.8831213E0,-5.1720204E0,-1.8158629E0,-2.301282E0,-2.7586658E0,-3.3567235E0,-2.932445E0,-3.5411777E0,-3.9693418E0,-4.896316E0,-3.1887825E0,-3.667796E0,-5.0195065E0,-4.062429E0,-3.1551204E0,-4.4298553E0,-4.4140954E0,-5.3120666E0,-4.0681973E0,-5.6709976E0,-6.825587E0,-9.118649E0,-4.736341E0,-5.740785E0,-6.1614914E0,-7.8934093E0,-7.185575E0,-9.885973E0,-1.0226111E1,-1.41424055E1,-3.4731526E0,-2.9684584E0,-4.10819E0,-5.1817927E0,-2.5132473E0,-2.186578E0,-3.0268834E0,-3.8977475E0,-1.8724686E0,-2.189316E0,-2.6397614E0,-3.8794918E0,-2.6333992E0,-2.1790152E0,-3.5515115E0,-2.7277915E0,-3.8775685E0,-3.016175E0,-3.8250916E0,-4.7972884E0,-3.0225956E0,-3.7304566E0,-4.231478E0,-4.759731E0,-4.288812E0,-5.0804257E0,-7.055444E0,-5.7839513E0,-3.8491254E0,-4.2514243E0,-3.113201E0,-3.5428288E0,-3.7567677E0,-4.3136744E0,-4.8787E0,-8.254146E0,-3.380598E0,-3.13783E0,-2.8634295E0,-2.6397283E0,-2.484167E0,-2.6598039E0,-2.963155E0,-3.633798E0,-2.93953E0,-3.6201267E0,-3.410073E0,-4.1448812E0,-3.3055248E0,-4.395723E0,-3.871046E0,-4.352856E0,-4.5072603E0,-5.3649545E0,-6.5964236E0,-1.0661471E1,-3.407845E0,-4.7041545E0,-3.3703206E0,-4.1444016E0,-4.550484E0,-5.6516266E0,-4.0765343E0,-4.9250712E0,-5.989254E0,-4.851789E0,-6.559209E0,-7.814441E0,-4.6420736E0,-5.8748074E0,-8.6163435E0,-5.580715E0,-5.6507683E0,-4.6214194E0,-4.5360312E0,-5.322288E0,-5.8234043E0,-7.099443E0,-4.364038E0,-5.5864644E0,-3.84734E0,-5.608211E0,-4.4935236E0,-5.1229773E0,-5.5129695E0,-4.4252677E0,-6.272277E0,-7.604118E0,-6.5773864E0,-2.2533064E0,-7.8709702E0,-9.847223E0,-4.9985023E0,-5.4303417E0,-5.7573752E0,-6.5012336E0,-6.792722E0,-7.240577E0,-6.1961946E0,-7.128492E0,-7.228025E0,-7.7248125E0,-7.135666E0,-8.099935E0,-5.2754955E0,-6.7015014E0,-7.144983E0,-8.2625E0,-8.57358E0,-7.7021403E0,-9.164553E0,-7.676273E0,-9.151568E0,-1.1018229E1,-9.155796E0,-1.0487923E1,-1.0387957E1,-1.1463603E1,-8.562602E0,-1.0395952E1,-1.181137E1,-1.3258723E1,-1.1361313E1,-8.267784E0,-1.4062225E1,-1.5975482E1],"split_indices":[3,3,2,2,0,3,2,8,2,8,2,3,2,3,4,0,8,8,2,2,4,0,8,0,0,0,2,6,2,3,0,0,7,0,6,2,2,8,6,4,2,5,2,8,8,0,0,4,0,8,8,8,8,0,8,0,0,2,2,0,0,0,0,0,0,8,0,0,0,0,0,8,8,8,2,8,0,0,0,4,4,8,2,0,4,8,2,0,4,0,0,2,8,7,0,0,2,8,8,4,0,0,0,4,0,0,6,8,6,0,0,0,0,3,0,8,8,0,0,0,0,8,8,0,8,7,6,0,0,6,6,0,8,6,6,0,0,2,2,8,8,8,6,7,0,6,2,8,8,8,8,0,0,0,0,0,0,8,8,4,0,5,8,0,0,8,2,5,5,2,0,5,8,7,5,0,0,8,0,0,6,4,5,8,6,8,0,0,0,0,8,4,6,5,6,0,0,0,8,8,8,8,0,0,0,8,0,0,0,0,0,8,0,2,0,0,0,0,0,0,8,0,6,8,6,0,7,0,0,8,8,7,5,8,0,8,6,0,6,7,6,8,4,6,7,4,6,0,4,0,7,0,8,7,7,0,8,0,4,4,4,4,8,2,2,8,7,2,0,0,0,7,0,7,0,8,0,4,4,0,0,0,0,5,8,5,8,8,8,5,5,4,0,8,8,8,4,0,6,8,2,4,0,5,0,8,0,6,6,0,8,2,2,8,7,8,7,0,0,5,0,0,7,0,0,0,0,0,0,0,5,0,0,0,0,0,0,5,6,0,0,0,6,5,2,5,0,0,0,8,0,0,8,0,0,0,6,0,0,0,0,0,0,4,0,0,0,4,0,8,0,0,0,0,0,8,6,8,0,6,0,0,0,0,0,0,5,0,0,0,0,8,0,0,0,0,0,0,0,0,0,0,0,0,0,0,0,0,0,0,0,0,0,0,0,0,0,0,0,0,0,0,0,0,0,0,0,0,0,0,0,0,0,0,0,0,0,0,0,0,0,0,0,0,0,0,0,0,0,0,0,0,0,0,0,0,0,0,0,0,0,0,0,0,0,0,0,0,0,0,0,0,0,0,0,0,0,0,0,0,0,0,0,0,0,0,0,0,0,0,0,0,0,0,0,0,0,0,0,0,0,0,0,0,0,0,0,0,0,0,0,0,0,0,0,0,0,0,0,0,0,0,0,0,0,0,0,0,0,0,0,0,0,0,0,0,0,0,0,0,0,0,0,0,0,0,0,0,0,0,0,0,0,0,0,0,0,0,0,0,0,0,0,0,0,0,0,0,0,0,0,0,0,0,0,0,0,0,0,0,0,0,0,0,0,0,0,0,0,0,0,0,0,0,0,0,0,0,0,0,0,0,0,0,0,0,0,0,0,0,0,0,0,0,0,0,0,0,0,0,0,0,0,0,0,0,0,0,0,0,0,0,0],"split_type":[0,0,0,0,0,0,0,0,0,0,0,0,0,0,0,0,0,0,0,0,0,0,0,0,0,0,0,0,0,0,0,0,0,0,0,0,0,0,0,0,0,0,0,0,0,0,0,0,0,0,0,0,0,0,0,0,0,0,0,0,0,0,0,0,0,0,0,0,0,0,0,0,0,0,0,0,0,0,0,0,0,0,0,0,0,0,0,0,0,0,0,0,0,0,0,0,0,0,0,0,0,0,0,0,0,0,0,0,0,0,0,0,0,0,0,0,0,0,0,0,0,0,0,0,0,0,0,0,0,0,0,0,0,0,0,0,0,0,0,0,0,0,0,0,0,0,0,0,0,0,0,0,0,0,0,0,0,0,0,0,0,0,0,0,0,0,0,0,0,0,0,0,0,0,0,0,0,0,0,0,0,0,0,0,0,0,0,0,0,0,0,0,0,0,0,0,0,0,0,0,0,0,0,0,0,0,0,0,0,0,0,0,0,0,0,0,0,0,0,0,0,0,0,0,0,0,0,0,0,0,0,0,0,0,0,0,0,0,0,0,0,0,0,0,0,0,0,0,0,0,0,0,0,0,0,0,0,0,0,0,0,0,0,0,0,0,0,0,0,0,0,0,0,0,0,0,0,0,0,0,0,0,0,0,0,0,0,0,0,0,0,0,0,0,0,0,0,0,0,0,0,0,0,0,0,0,0,0,0,0,0,0,0,0,0,0,0,0,0,0,0,0,0,0,0,0,0,0,0,0,0,0,0,0,0,0,0,0,0,0,0,0,0,0,0,0,0,0,0,0,0,0,0,0,0,0,0,0,0,0,0,0,0,0,0,0,0,0,0,0,0,0,0,0,0,0,0,0,0,0,0,0,0,0,0,0,0,0,0,0,0,0,0,0,0,0,0,0,0,0,0,0,0,0,0,0,0,0,0,0,0,0,0,0,0,0,0,0,0,0,0,0,0,0,0,0,0,0,0,0,0,0,0,0,0,0,0,0,0,0,0,0,0,0,0,0,0,0,0,0,0,0,0,0,0,0,0,0,0,0,0,0,0,0,0,0,0,0,0,0,0,0,0,0,0,0,0,0,0,0,0,0,0,0,0,0,0,0,0,0,0,0,0,0,0,0,0,0,0,0,0,0,0,0,0,0,0,0,0,0,0,0,0,0,0,0,0,0,0,0,0,0,0,0,0,0,0,0,0,0,0,0,0,0,0,0,0,0,0,0,0,0,0,0,0,0,0,0,0,0,0,0,0,0,0,0,0,0,0,0,0,0,0,0,0,0,0,0,0,0,0,0,0,0,0,0,0,0,0,0,0,0,0,0,0,0,0,0,0,0,0,0,0,0,0,0,0,0,0,0,0,0,0,0,0,0,0,0,0,0,0,0,0,0,0,0,0,0,0,0,0,0,0,0,0,0,0,0,0,0,0,0,0],"sum_hessian":[1.547646E6,1.491987E6,5.5659E4,1.307977E6,1.8401E5,5.3277E4,2.382E3,9.53925E5,3.54052E5,1.79485E5,4.525E3,4.195E4,1.1327E4,2.054E3,3.28E2,6.6607E5,2.87855E5,3.4289E5,1.1162E4,1.06105E5,7.338E4,3.971E3,5.54E2,3.1263E4,1.0687E4,7.41E3,3.917E3,2.62E2,1.792E3,1.5E2,1.78E2,7.6963E4,5.89107E5,1.84113E5,1.03742E5,2.41484E5,1.01406E5,7.329E3,3.833E3,8.5925E4,2.018E4,2.8037E4,4.5343E4,3.253E3,7.18E2,2.94E2,2.6E2,3.0998E4,2.65E2,9.76E3,9.27E2,6.219E3,1.191E3,2.46E3,1.457E3,3.8E1,2.24E2,1.411E3,3.81E2,1.8E1,1.32E2,1.29E2,4.9E1,2.0941E4,5.6022E4,4.82112E5,1.06995E5,2.286E4,1.61253E5,8.38E4,1.9942E4,1.75951E5,6.5533E4,7.544E4,2.5966E4,4.997E3,2.332E3,2.95E3,8.83E2,4.697E3,8.1228E4,1.8277E4,1.903E3,2.3668E4,4.369E3,3.4856E4,1.0487E4,2.313E3,9.4E2,5.08E2,2.1E2,1.61E2,1.33E2,2.2E2,4E1,1.1398E4,1.96E4,2.32E2,3.3E1,4.388E3,5.372E3,6.12E2,3.15E2,1.887E3,4.332E3,9.13E2,2.78E2,1.791E3,6.69E2,4.47E2,1.01E3,1.1E1,2.7E1,2.06E2,1.8E1,6.67E2,7.44E2,2.13E2,1.68E2,2.497E3,1.8444E4,1.9325E4,3.6697E4,2.17381E5,2.64731E5,6.5475E4,4.152E4,4.508E3,1.8352E4,1.52253E5,9E3,8.905E3,7.4895E4,3.289E3,1.6653E4,7.0484E4,1.05467E5,3.0442E4,3.5091E4,5.324E4,2.22E4,2.1195E4,4.771E3,1.969E3,3.028E3,3.59E2,1.973E3,2.612E3,3.38E2,7.7E2,1.13E2,5.87E2,4.11E3,2.9473E4,5.1755E4,7.628E3,1.0649E4,1.262E3,6.41E2,7.749E3,1.5919E4,2.143E3,2.226E3,1.8389E4,1.6467E4,9.048E3,1.439E3,1.368E3,9.45E2,5.4E1,8.86E2,4.13E2,9.5E1,1.67E2,4.3E1,7.4E1,8.7E1,6.4E1,6.9E1,1.49E2,7.1E1,4.215E3,7.183E3,1.6393E4,3.207E3,2.04E2,2.8E1,1.1E1,2.2E1,8.4E2,3.548E3,4.015E3,1.357E3,5.73E2,3.9E1,2.25E2,9E1,3.79E2,1.508E3,3.545E3,7.87E2,5.59E2,3.54E2,2.21E2,5.7E1,5.65E2,1.226E3,3.29E2,3.4E2,2.23E2,2.24E2,5.63E2,4.47E2,1.37E2,6.9E1,2.59E2,4.08E2,3.59E2,3.85E2,4.504E3,1.394E4,7.975E3,1.135E4,2.1912E4,1.4785E4,8.1969E4,1.35412E5,1.45724E5,1.19007E5,3.3138E4,3.2337E4,3.8072E4,3.448E3,1.951E3,2.557E3,1.0308E4,8.044E3,6.2275E4,8.9978E4,4.492E3,4.508E3,2.33E2,8.672E3,4.1634E4,3.3261E4,2.468E3,8.21E2,1.5185E4,1.468E3,1.6899E4,5.3585E4,2.8569E4,7.6898E4,2.6912E4,3.53E3,2.5374E4,9.717E3,3.8121E4,1.5119E4,6.996E3,1.5204E4,8.136E3,1.3059E4,3.879E3,8.92E2,1.293E3,6.76E2,2.762E3,2.66E2,1.27E2,2.32E2,9.55E2,1.018E3,6.79E2,1.933E3,1.63E2,1.75E2,4.57E2,3.13E2,6.5E1,4.8E1,4.07E2,1.8E2,3.865E3,2.45E2,2.8447E4,1.026E3,4.9651E4,2.104E3,5.5E3,2.128E3,9.551E3,1.098E3,6.13E2,6.49E2,3.44E2,2.97E2,1.976E3,5.773E3,1.3874E4,2.045E3,1.928E3,2.15E2,1.574E3,6.52E2,1.4742E4,3.647E3,1.39E4,2.567E3,4.134E3,4.914E3,1.371E3,6.8E1,5.02E2,8.66E2,4.74E2,4.71E2,4.2E1,1.2E1,7.73E2,1.13E2,2.55E2,1.58E2,6E0,8.9E1,6.2E1,1.05E2,2.6E1,1.7E1,3E0,6.1E1,4.3E1,2.6E1,1.09E2,4E1,6.1E1,1E1,1.446E3,2.769E3,6.704E3,4.79E2,8.547E3,7.846E3,2.265E3,9.42E2,5.4E1,1.5E2,2.27E2,6.13E2,1.206E3,2.342E3,1.98E3,2.035E3,1.103E3,2.54E2,4.37E2,1.36E2,2.2E1,1.7E1,1.53E2,2.26E2,5.77E2,9.31E2,2.082E3,1.463E3,4.51E2,3.36E2,3.42E2,2.17E2,2.61E2,9.3E1,1.6E2,6.1E1,7.5E1,4.9E2,4.08E2,8.18E2,1.84E2,1.45E2,3.16E2,2.4E1,2.13E2,3.5E2,3.15E2,1.32E2,6.9E1,6.8E1,1.73E2,8.6E1,2.65E2,1.43E2,3.02E2,5.7E1,5.655E3,8.285E3,2.973E3,8.377E3,7.949E3,1.3963E4,1.77E2,1.4608E4,2.8151E4,5.3818E4,5.1979E4,8.3433E4,3.0841E4,1.14883E5,1.07839E5,1.1168E4,1.7285E4,1.5853E4,2.0392E4,1.1945E4,3.0334E4,7.738E3,2.622E3,8.26E2,1.011E3,9.4E2,5.196E3,5.112E3,3.94E2,7.65E3,3.2837E4,2.9438E4,5.4592E4,3.5386E4,2.528E3,1.964E3,3.019E3,1.489E3,1E2,1.33E2,3.981E3,4.691E3,3.1533E4,1.0101E4,1.4388E4,1.8873E4,1.748E3,7.2E2,7.3E2,9.1E1,1.4542E4,6.43E2,1.28E3,1.88E2,2.547E3,1.4352E4,3.9171E4,1.4414E4,5.771E3,2.2798E4,4.5E4,3.1898E4,2.1654E4,5.258E3,2.23E3,1.3E3,2.8E3,2.2574E4,6.308E3,3.409E3,5.899E3,3.2222E4,1.2722E4,2.397E3,4.811E3,2.185E3,1.2703E4,2.501E3,4.796E3,3.34E3,7.023E3,6.036E3,3.314E3,5.65E2,7.52E2,1.4E2,3.48E2,9.45E2,3.38E2,3.38E2,2.342E3,4.2E2,2.29E2,3.7E1,5.97E2,3.58E2,1.85E2,8.33E2,5.32E2,1.47E2,1.008E3,9.25E2,4.2E1,1.21E2,1.32E2,4.3E1,1.64E2,2.93E2,1.52E2,1.61E2,3.1E1,3.4E1,3.2E1,1.6E1,2.114E3,1.751E3,7.1E1,1.74E2,1.7879E4,1.0568E4,6.64E2,3.62E2,2.0127E4,2.9524E4,1.76E3,3.44E2,3.962E3,1.538E3,1.166E3,9.62E2,7.79E2,8.772E3,7.25E2,3.73E2,1.08E2,5.05E2,2.96E2,3.53E2,1.06E2,2.38E2,1.19E2,1.78E2,8.4E2,1.136E3,2.808E3,2.965E3,5.999E3,7.875E3,2.004E3,4.1E1,4.28E2,1.5E3,1.137E3,4.37E2,8.87E3,5.872E3,3.113E3,5.34E2,1.2464E4,1.436E3,1.889E3,6.78E2,3.962E3,1.72E2,2.977E3,1.937E3,1.224E3,1.47E2,6.2E1,6E0,3.5E1,4.67E2,3.95E2,4.71E2,4E1,4.34E2,1.64E2,3.07E2,5.7E2,2.03E2,1.9E2,6.5E1,3.5E1,1.23E2,5.3E1,8E0,1.352E3,9.4E1,2.042E3,7.27E2,6.298E3,4.06E2,3.81E2,9.8E1,8.09E3,4.57E2,4.269E3,3.577E3,1.98E3,2.85E2,8.46E2,9.6E1,5.1E1,3E0,8.1E1,6.9E1,3.26E2,8.8E2,1.6E3,7.42E2,6.1E2,1.37E3,1.617E3,4.18E2,6.4E2,4.63E2,2.94E2,1.43E2,4.7E1,8.9E1,6.97E2,2.34E2,5.39E2,1.543E3,1.22E2,2.2E2,1.88E2,7.3E1,3.15E2,9.3E1,3.65E2,4.53E2,6.1E1,1.23E2,1.55E2,1.61E2,5.3E1,1.5E1,1.16E2,1.86E2],"tree_param":{"num_deleted":"0","num_feature":"10","num_nodes":"633","size_leaf_vector":"0"}},{"base_weights":[-1.40995E1,-1.2344614E1,-6.1079514E1,-1.0403042E1,-2.6132236E1,-5.442219E1,-1.3732526E2,-8.414443E0,-1.575586E1,-2.5081465E1,-4.2520653E1,-4.8633724E1,-8.0407745E1,-1.23803375E2,-2.73275E2,-7.0245466E0,-1.1627154E1,-1.4940578E1,-3.0678461E1,-2.2705763E1,-3.1762636E1,-3.986101E1,-9.258273E1,-4.473443E1,-6.003286E1,-7.487625E1,-9.6472824E1,-1.0347918E2,-1.4730559E2,-2.4923126E2,-4.4238214E2,-1.0024462E1,-6.633672E0,-1.0376702E1,-1.3848597E1,-1.2455862E1,-2.0739037E1,-2.6525938E1,-4.6406033E1,-3.04862E1,-2.165963E1,-3.7326252E1,-3.0249865E1,-3.7327927E1,-5.321368E1,-7.7602615E1,-1.0832941E2,-4.299855E1,-5.3613842E1,-6.612612E1,-5.788109E1,-7.160459E1,-7.8454506E1,-9.182715E1,-1.1348464E2,-8.504476E1,-1.16426186E2,-9.283047E1,-1.5299881E2,-1.3252406E2,-2.595645E2,-2.1029051E2,-4.5294595E2,-1.1961833E1,-9.298539E0,-5.9740353E0,-7.60756E0,-1.3765644E1,-9.896819E0,-1.6538822E1,-1.3383092E1,-1.1368102E1,-1.5702159E1,-1.9203264E1,-2.5337246E1,-2.356248E1,-3.3737247E1,-4.2546543E1,-5.9654392E1,-4.1354702E1,-2.9009108E1,-2.045206E1,-2.7493444E1,-3.9009487E1,-3.449663E1,-2.7881598E1,-3.6045113E1,-3.4896416E1,-4.3038223E1,-7.792662E1,-5.084299E1,-6.514999E1,-8.270474E1,-9.869049E1,-1.5691765E2,-5.1335457E1,-3.981242E1,-5.176204E1,-6.764318E1,-7.539418E1,-6.580594E1,-5.4957718E1,-6.810569E1,-7.852642E1,-6.8874565E1,-7.6820984E1,-9.3630035E1,-8.305174E1,-9.448071E1,-1.1191431E2,-1.3403583E2,-5.3943985E1,-8.901045E1,-1.10556366E2,-1.2515183E2,-7.276097E1,-1.0344862E2,-1.459563E2,-1.8424184E2,-2.3256474E2,-3.011192E2,-1.4481362E1,-1.1618921E1,-9.891557E0,-8.984714E0,-4.884375E0,-6.7941566E0,-7.272534E0,-1.0077477E1,-1.6689537E1,-1.3050198E1,-9.690552E0,-1.3376055E1,-1.5201247E1,-1.8292109E1,-1.2670863E1,-1.4466754E1,-1.4625737E1,-1.0536666E1,-1.3456891E1,-1.8707445E1,-1.7193436E1,-2.30206E1,-2.3401686E1,-2.7497272E1,-2.1717367E1,-2.877078E1,-4.3969074E1,-3.1804438E1,-3.926105E1,-5.360012E1,-5.4600178E1,-9.301161E1,-4.3981552E1,-3.866739E1,-2.8705593E1,-4.6551212E1,-2.2420546E1,-1.8714352E1,-3.2965317E1,-2.5904282E1,-4.0126354E1,-3.7532227E1,-3.2990574E1,-3.788636E1,-2.6729992E1,-3.0673061E1,-3.402944E1,-3.8411896E1,-3.7067562E1,-3.1112576E1,-4.1618786E1,-5.07982E1,-9.735622E1,-7.265539E1,-4.5670223E1,-5.6050888E1,-7.312397E1,-9.0858665E1,-1.1173877E2,-8.4178085E1,-1.1338388E2,-1.6833757E2,-5.3827713E1,-4.9410408E1,-3.801208E1,-4.6073013E1,-4.9631546E1,-5.535708E1,-6.633495E1,-1.0173932E2,-5.2840645E1,-6.2071407E1,-6.561856E1,-8.170198E1,-8.78039E1,-7.7426094E1,-6.7288704E1,-7.546394E1,-7.543647E1,-8.016712E1,-8.648848E1,-9.960495E1,-8.4584564E1,-7.27886E1,-8.3713066E1,-9.652684E1,-3.72363E1,-6.075713E1,-8.158619E1,-9.580562E1,-1.0450137E2,-1.1815634E2,-1.208293E2,-1.3797778E2,-4.347389E1,-7.721359E1,-1.3631587E2,-1.5437997E2,-1.2529639E1,-1.1324539E1,-9.586841E0,-1.0104495E1,-8.711283E0,-9.389431E0,-6.0204444E0,-4.184492E0,-6.1908727E0,-7.504432E0,-7.001743E0,-8.956024E0,-9.280853E0,-1.3383225E1,-1.8148985E1,-1.5573658E1,-1.368982E1,-1.2229444E1,-1.0907254E1,-9.230425E0,-1.0227147E1,-1.648458E1,-1.6120989E1,-1.4591967E1,-1.7566912E1,-2.1192741E1,-1.2266787E1,-1.3665892E1,-1.3989948E1,-1.5606241E1,-1.7850773E1,-1.3879237E1,-9.508388E0,-1.2824883E1,-1.1100019E1,-1.4582213E1,-1.7843819E1,-2.2215572E1,-2.0897121E1,-1.6766058E1,-2.1271605E1,-2.426848E1,-2.2429237E1,-2.7989386E1,-2.663488E1,-3.2545834E1,-3.0727972E1,-2.0995476E1,-2.3360426E1,-3.0928364E1,-5.1163128E1,-4.168158E1,-2.9070122E1,-3.9790905E1,-2.9916288E1,-4.235494E1,-4.4731667E1,-5.972672E1,-4.926547E1,-6.515724E1,-8.228496E1,-1.2373125E2,-4.9870342E1,-4.2682274E1,-3.75203E1,-4.5693253E1,-3.2048218E1,-2.7006166E1,-5.921612E1,-4.4221943E1,-2.3524927E1,-2.105977E1,-1.8166716E1,-2.1606272E1,-4.5983986E1,-3.2443024E1,-2.6555052E1,-2.303439E1,-3.6490723E1,-3.9008095E1,-3.1955402E1,-3.458088E1,-3.6516113E1,-4.0408604E1,-2.885127E1,-2.6093067E1,-2.9695847E1,-3.330012E1,-3.8599247E1,-3.326531E1,-3.753833E1,-4.001446E1,-4.613619E1,-3.591078E1,-2.983802E1,-3.5229847E1,-3.9727264E1,-4.5695034E1,-4.709397E1,-5.8329346E1,-1.01487015E2,-4.718719E1,-4.997617E1,-4.1357506E1,-6.679291E1,-5.3210766E1,-8.176966E1,-6.280849E1,-7.455076E1,-9.0481865E1,-6.242273E1,-5.336608E1,-4.7722164E1,-5.2362503E1,-4.1140804E1,-3.673279E1,-4.4167484E1,-4.9513153E1,-5.8057106E1,-4.845279E1,-5.327802E1,-5.639632E1,-6.7374954E1,-4.8948696E1,-5.028083E1,-5.5061985E1,-6.052771E1,-6.4910904E1,-5.960101E1,-6.786165E1,-7.4263985E1,-8.6362915E1,-8.033645E1,-7.460841E1,-6.477842E1,-6.969382E1,-6.303914E1,-8.1019585E1,-7.854111E1,-7.365133E1,-1.2966354E2,-8.388364E1,-9.249078E1,-1.00468575E2,-8.8861694E1,-5.4336777E1,-7.27536E1,-8.986987E1,-9.05352E1,-1.03333336E2,-6.4703575E1,-8.6627975E1,-1.2831049E2,-1.4312425E2,-1.4314108E2,-1.6453508E2,-1.0933707E1,-1.1591607E1,-1.0300245E1,-1.0033794E1,-8.429235E0,-8.873011E0,-8.303623E0,-9.401929E0,-6.946763E0,-5.574448E0,-3.9664085E0,-6.934707E0,-7.519415E0,-5.8411674E0,-7.0376244E0,-8.235311E0,-6.6557755E0,-8.681992E0,-8.103088E0,-1.1201543E1,-8.146302E0,-1.0897938E1,-1.2319096E1,-1.7436386E1,-2.1624704E1,-1.7659252E1,-1.3359153E1,-1.4025578E1,-1.0789819E1,-1.2299721E1,-1.0528984E1,-1.145968E1,-8.803482E0,-1.0873909E1,-8.843384E0,-1.2022686E1,-1.5233777E1,-2.2238855E1,-1.4186141E1,-1.6423624E1,-1.3455167E1,-1.4866334E1,-1.9927862E1,-1.6984047E1,-2.0648232E1,-2.6816076E1,-1.2990183E1,-1.1702084E1,-1.3142654E1,-1.9210693E1,-1.3716645E1,-1.4802843E1,-1.5340312E1,-1.9917732E1,-2.1464064E1,-1.7058535E1,-1.430029E1,-1.2395209E1,-8.303064E0,-1.027372E1,-1.2243351E1,-1.3782421E1,-9.12587E0,-1.4386424E1,-1.3752845E1,-1.724944E1,-2.2257093E1,-1.7191479E1,-2.0926487E1,-2.539573E1,-2.519814E1,-1.9930502E1,-1.5521613E1,-1.7956038E1,-2.7585772E1,-2.1172169E1,-2.3482456E1,-2.515169E1,-2.1466494E1,-2.426012E1,-2.5925001E1,-3.41662E1,-2.6122963E1,-2.8567198E1,-3.1410196E1,-3.8161877E1,-3.5301044E1,-2.7638052E1,-1.8922829E1,-2.4594875E1,-2.0804922E1,-3.101141E1,-4.2830788E1,-3.0181322E1,-3.965579E1,-5.0761616E1,-2.719624E1,-3.2448795E1,-4.7075073E1,-3.7253628E1,-2.7569178E1,-4.038105E1,-3.9572945E1,-4.6195244E1,-3.964738E1,-5.2628563E1,-5.694698E1,-7.3603165E1,-4.2285408E1,-5.2517372E1,-7.169158E1,-5.519846E1,-6.6814415E1,-8.898288E1,-9.76108E1,-1.6512094E2,-5.6284855E1,-4.589818E1,-4.1863316E1,-4.647868E1,-4.6898376E1,-3.0733929E1,-3.1069193E1,-3.539887E1,-2.8183863E1,-2.6133604E1,-2.888851E1,-2.3381283E1,-2.0540085E1,-2.2378246E1,-1.7790895E1,-2.0126978E1,-2.0666925E1,-2.2799568E1,-5.1042683E1,-4.0621773E1,-3.734468E1,-3.1223272E1,-2.5762062E1,-2.9124447E1,-2.1988306E1,-2.6550508E1,-3.4967247E1,-3.8279655E1,-3.7630924E1,-4.002926E1,-3.250619E1,-3.0541414E1,-3.0351835E1,-3.5512596E1,-4.033176E1,-3.3814465E1,-2.9923761E1,-2.788179E1,-2.5891415E1,-2.8872293E1,-2.9442633E1,-3.60008E1,-3.23138E1,-3.7755703E1,-4.05466E1,-3.6519543E1,-3.221044E1,-3.4507015E1,-3.7367355E1,-4.5557632E1,-3.963046E1,-4.6280796E1,-6.017037E1,-4.2733253E1,-3.4456276E1,-3.981451E1,-2.9123407E1,-3.2375813E1,-3.3813217E1,-4.259106E1,-3.7232597E1,-4.042337E1,-4.3536495E1,-4.7193733E1,-2.2501837E1,-4.7372707E1,-5.0514378E1,-5.711207E1,-4.93798E1,-8.506305E1,-6.434125E1,-2.946716E1,-5.2797546E1,-5.57379E1,-4.6405598E1,-5.1859642E1,-5.494364E1,-4.0675404E1,-3.506776E1,-3.9357937E1,-4.3735897E1,-5.028092E1,-5.387505E1,-4.7650524E1,-8.386835E1,-5.6458607E1,-4.912768E1,-4.212332E1,-5.3738914E1,-4.9332317E1,-5.460799E1,-7.839937E1,-6.3305386E1,-5.809211E1,-5.7318615E1,-6.4110756E1,-6.6223495E1,-7.287595E1,-6.676577E1,-6.1190823E1,-6.818527E1,-7.386877E1,-5.1436535E1,-6.5338295E1,-7.6513916E1,-8.5961494E1,-7.264724E1,-7.936842E1,-4.902364E1,-1.3482025E2,-4.845457E1,-6.2826942E1,-1.3795166E2,-1.6760358E2,-1.5880446E2,-1.7884912E2],"categories":[],"categories_nodes":[],"categories_segments":[],"categories_sizes":[],"default_left":[true,true,true,true,true,true,true,true,true,true,true,true,true,true,true,true,true,true,true,true,true,true,true,true,true,true,true,true,true,true,true,true,true,true,true,true,true,true,true,true,true,true,true,true,true,true,true,true,true,true,true,true,true,true,true,true,true,true,true,false,true,false,false,true,true,true,true,true,true,true,true,true,true,true,true,true,true,true,true,true,true,true,true,true,true,true,true,true,true,true,true,false,true,true,true,true,true,true,true,false,false,true,true,true,true,true,true,true,true,false,false,true,true,true,true,true,false,true,false,false,false,false,true,true,true,true,true,true,true,true,true,true,true,true,true,true,true,true,true,true,true,true,true,true,true,true,true,true,true,true,true,true,true,true,true,true,true,true,true,true,true,false,true,true,true,true,true,true,true,true,true,true,true,true,false,true,true,true,false,false,true,false,false,true,true,true,true,true,true,true,false,true,true,true,true,false,true,true,true,true,false,false,false,true,false,false,true,false,true,true,true,false,false,false,false,false,true,true,true,false,true,false,true,true,true,true,true,true,true,true,true,true,true,true,false,true,true,true,true,true,true,true,true,true,true,true,true,true,true,true,true,true,true,true,true,true,true,true,true,true,true,true,true,true,true,true,true,true,true,false,true,true,true,true,true,true,true,true,true,true,true,true,true,false,true,true,true,false,false,true,true,true,true,true,true,true,true,true,true,true,true,true,false,true,true,true,true,true,true,true,true,true,true,true,true,true,true,true,false,false,false,false,false,false,true,true,true,false,false,false,true,true,false,true,true,true,true,true,true,false,false,false,false,true,true,true,false,true,true,false,false,false,false,true,true,true,true,false,true,false,false,false,false,true,true,false,false,false,false,false,false,false,false,true,true,false,false,false,false,false,false,false,false,false,false,false,false,false,false,false,false,false,false,false,false,false,false,false,false,false,false,false,false,false,false,false,false,false,false,false,false,false,false,false,false,false,false,false,false,false,false,false,false,false,false,false,false,false,false,false,false,false,false,false,false,false,false,false,false,false,false,false,false,false,false,false,false,false,false,false,false,false,false,false,false,false,false,false,false,false,false,false,false,false,false,false,false,false,false,false,false,false,false,false,false,false,false,false,false,false,false,false,false,false,false,false,false,false,false,false,false,false,false,false,false,false,false,false,false,false,false,false,false,false,false,false,false,false,false,false,false,false,false,false,false,false,false,false,false,false,false,false,false,false,false,false,false,false,false,false,false,false,false,false,false,false,false,false,false,false,false,false,false,false,false,false,false,false,false,false,false,false,false,false,false,false,false,false,false,false,false,false,false,false,false,false,false,false,false,false,false,false,false,false,false,false,false,false,false,false,false,false,false,false,false,false,false,false,false,false,false,false,false,false,false,false,false,false,false,false,false,false,false,false,false,false,false],"id":3,"left_children":[1,3,5,7,9,11,13,15,17,19,21,23,25,27,29,31,33,35,37,39,41,43,45,47,49,51,53,55,57,59,61,63,65,67,69,71,73,75,77,79,81,83,85,87,89,91,93,95,97,99,101,103,105,107,109,111,113,115,117,-1,119,-1,-1,121,123,125,127,129,131,133,135,137,139,141,143,145,147,149,151,153,155,157,159,161,163,165,167,169,171,173,175,-1,177,179,181,183,185,187,189,-1,-1,191,193,195,197,199,201,203,205,-1,-1,207,209,211,213,215,-1,217,-1,-1,-1,-1,219,221,223,225,227,229,231,233,235,237,239,241,243,245,247,249,251,253,255,257,259,261,263,265,267,269,271,273,275,277,279,281,283,285,287,289,291,293,295,-1,297,299,301,303,305,307,309,311,313,315,317,319,-1,321,323,325,-1,-1,327,-1,-1,329,331,333,335,337,339,341,-1,343,345,347,349,-1,351,353,355,357,-1,-1,-1,359,-1,-1,361,-1,363,365,367,-1,-1,-1,-1,-1,369,371,373,-1,375,-1,377,379,381,383,385,387,389,391,393,395,397,399,-1,401,403,405,407,409,411,413,415,417,419,421,423,425,427,429,431,433,435,437,439,441,443,445,447,449,451,453,455,457,459,461,463,465,467,-1,469,471,473,475,477,479,481,483,485,487,489,491,493,-1,495,497,499,-1,-1,501,503,505,507,509,511,513,515,517,519,521,523,525,-1,527,529,531,533,535,537,539,541,543,545,547,549,551,553,555,-1,-1,-1,-1,-1,-1,557,559,561,-1,-1,-1,563,565,-1,567,569,571,573,575,577,-1,-1,-1,-1,579,581,583,-1,585,587,-1,-1,-1,-1,589,591,593,595,-1,597,-1,-1,-1,-1,599,601,-1,-1,-1,-1,-1,-1,-1,-1,603,605,-1,-1,-1,-1,-1,-1,-1,-1,-1,-1,-1,-1,-1,-1,-1,-1,-1,-1,-1,-1,-1,-1,-1,-1,-1,-1,-1,-1,-1,-1,-1,-1,-1,-1,-1,-1,-1,-1,-1,-1,-1,-1,-1,-1,-1,-1,-1,-1,-1,-1,-1,-1,-1,-1,-1,-1,-1,-1,-1,-1,-1,-1,-1,-1,-1,-1,-1,-1,-1,-1,-1,-1,-1,-1,-1,-1,-1,-1,-1,-1,-1,-1,-1,-1,-1,-1,-1,-1,-1,-1,-1,-1,-1,-1,-1,-1,-1,-1,-1,-1,-1,-1,-1,-1,-1,-1,-1,-1,-1,-1,-1,-1,-1,-1,-1,-1,-1,-1,-1,-1,-1,-1,-1,-1,-1,-1,-1,-1,-1,-1,-1,-1,-1,-1,-1,-1,-1,-1,-1,-1,-1,-1,-1,-1,-1,-1,-1,-1,-1,-1,-1,-1,-1,-1,-1,-1,-1,-1,-1,-1,-1,-1,-1,-1,-1,-1,-1,-1,-1,-1,-1,-1,-1,-1,-1,-1,-1,-1,-1,-1,-1,-1,-1,-1,-1,-1,-1,-1,-1,-1,-1,-1,-1,-1,-1,-1,-1,-1,-1,-1,-1,-1,-1,-1,-1,-1,-1,-1,-1,-1,-1,-1,-1,-1,-1,-1,-1,-1,-1,-1,-1,-1,-1,-1,-1,-1,-1,-1,-1,-1,-1,-1],"loss_changes":[1.276088E8,3.994245E7,2.8283168E7,1.392208E7,3.170584E6,7.706592E6,8.19252E6,4.258216E6,4.309728E6,2.746552E6,1.473704E6,1.860824E6,8.22488E5,1.929788E6,1.532362E6,7.80474E5,7.998E5,4.839616E6,1.197318E6,1.03862E6,3.80968E5,3.5444E5,1.23445E5,4.79256E5,1.36236E5,7.574E4,1.78296E5,5.12062E5,5.70712E5,3.94906E5,2.4853E4,1.07802E5,3.78288E5,2.99528E5,1.29662E5,8.3022E5,7.11108E5,3.09522E5,1.93394E5,2.41706E5,7.92364E5,4.4855E4,4.8895E5,1.21527E5,9.434E4,1.30295E4,1.10952E5,6.92264E5,1.29119E5,3.284E3,2.32474E5,6.3406E4,7.4828E4,3.5945E4,1.3815E3,1.06934E5,5.1814E4,3.1035375E4,3.4846E5,0E0,2.95706E5,0E0,0E0,1.7897E4,1.0299E4,3.13743E5,1.96712E5,4.75865E4,1.15705E5,3.558925E4,6.806E4,4.76932E5,3.9798E5,5.79174E5,1.04821E5,9.83065E4,8.2192E4,1.05787E5,1.4024275E5,1.105825E4,6.9601E4,3.1858E5,1.6697E5,8.513E3,1.7263E4,8.066E4,4.808E4,4.9942E4,2.69825E4,7.7686875E3,3.875975E4,0E0,9.12825E3,3.375875E4,2.276625E3,3.1994E4,2.1145E5,3.182E4,1.9649E4,0E0,0E0,8.9352E4,5.39105E4,3.6365E3,2.2294E4,7.81E3,4.9025E3,8.36E2,2.357E4,0E0,0E0,9.6850625E3,3.26345E4,2.3305E4,1.14785E4,5.243875E3,0E0,9.2388E4,0E0,0E0,0E0,0E0,4.79275E3,1.155E3,3.958E3,1.1986475E5,8.5795E4,9.5401E4,7.46695E4,7.02625E3,9.4725E3,8.5206E4,8.8229625E4,4.628375E3,1.35385E4,2.1287E4,1.8829E4,8.59705E4,3.30068E5,8.94405E4,7.6057E4,7.7985E4,5.6341E4,5.8754E4,5.101E4,4.882675E4,3.0676E4,8.872E3,7.65595E4,6.50525E4,3.416125E4,3.90795E4,2.6714625E4,4.8065E3,5.55075E3,7.3546E4,4.0136562E3,6.5206E4,7.806E4,2.80145E4,2.7328E4,0E0,2.617E3,3.0385E3,2.353375E3,2.3499E4,1.7995E4,1.82675E4,5.149E3,3.9745E4,1.087875E4,1.544375E4,8.5181875E3,1.00634375E3,0E0,1.2320625E4,1.96265E4,3.597E3,0E0,0E0,4.3375E1,0E0,0E0,9.11E3,1.7871E4,5.7312E4,2.5472E4,2.54275E4,6.005E2,7.057E3,0E0,2.4218E4,2.2235E3,1.60205E4,2.83475E3,0E0,1.5675E3,8.284E3,2.9399E4,6.035E3,0E0,0E0,0E0,1.15125E3,0E0,0E0,9.805E3,0E0,8.336594E3,2.19885E4,7.02025E3,0E0,0E0,0E0,0E0,0E0,9.8265625E2,1.7595E4,6.0662E4,0E0,1.3255E3,0E0,5.2625E1,9.19E2,1.2075E2,2.3706625E4,5.5935375E4,5.02855E4,3.1331E4,1.0481E5,5.547625E4,4.190575E4,2.3561812E4,2.9166875E3,0E0,9.5625E2,6.8075E2,8.6145E3,7.749E4,1.1046E4,3.23575E4,1.785625E3,1.43075E3,6.949E3,3.4795625E3,1.5354E4,4.443375E4,5.289E3,1.1541E4,1.889125E4,1.7996E4,8.9233E4,2.4056E4,7.0727875E4,5.03365E4,5.79285E4,1.988575E4,2.0765E4,6.5434E4,6.23E3,9.957E3,1.88455E4,2.8745375E4,9.3235E3,9.856875E3,6.9625E3,5.209E4,1.4426906E4,1.57755E4,0E0,7.41875E3,1.5924E4,1.496825E4,1.2981875E4,1.65545E4,9.1909375E3,1.1154E4,9.191875E3,1.2239875E4,2.9581875E3,1.3059469E4,1.4372812E3,3.81625E2,0E0,7.541406E2,1.33635E4,8.192E3,0E0,0E0,1.7908E4,1.2965E4,3.0329E4,8.3615E3,2.3977188E3,2.3798E4,2.4082E4,9.61325E3,2.903875E3,1.25E-1,2.02625E2,2.784125E3,6.147375E3,0E0,3.46325E3,6.993E3,7.558E3,7.5525E3,1.739125E3,5.179E3,2.5345E3,2.16075E3,1.8580062E4,1.85255E4,2.215E3,4.1038125E3,1.16025E3,2.15E2,8.224375E2,0E0,0E0,0E0,0E0,0E0,0E0,3.484375E3,1.1265312E3,6.0346875E2,0E0,0E0,0E0,1.076E3,1.18165E4,0E0,2.51065E4,4.4253E4,4.986E3,9.582E3,9.451E3,8.61E3,0E0,0E0,0E0,0E0,4.616E3,2.2528E4,2.5745E3,0E0,5.59875E2,4.005E3,0E0,0E0,0E0,0E0,3.4085E3,1.695E3,8.749375E2,1.03E3,0E0,2.0965E3,0E0,0E0,0E0,0E0,1.5352219E4,4.6515625E1,0E0,0E0,0E0,0E0,0E0,0E0,0E0,0E0,2.23105E4,2.834E3,0E0,0E0,0E0,0E0,0E0,0E0,0E0,0E0,0E0,0E0,0E0,0E0,0E0,0E0,0E0,0E0,0E0,0E0,0E0,0E0,0E0,0E0,0E0,0E0,0E0,0E0,0E0,0E0,0E0,0E0,0E0,0E0,0E0,0E0,0E0,0E0,0E0,0E0,0E0,0E0,0E0,0E0,0E0,0E0,0E0,0E0,0E0,0E0,0E0,0E0,0E0,0E0,0E0,0E0,0E0,0E0,0E0,0E0,0E0,0E0,0E0,0E0,0E0,0E0,0E0,0E0,0E0,0E0,0E0,0E0,0E0,0E0,0E0,0E0,0E0,0E0,0E0,0E0,0E0,0E0,0E0,0E0,0E0,0E0,0E0,0E0,0E0,0E0,0E0,0E0,0E0,0E0,0E0,0E0,0E0,0E0,0E0,0E0,0E0,0E0,0E0,0E0,0E0,0E0,0E0,0E0,0E0,0E0,0E0,0E0,0E0,0E0,0E0,0E0,0E0,0E0,0E0,0E0,0E0,0E0,0E0,0E0,0E0,0E0,0E0,0E0,0E0,0E0,0E0,0E0,0E0,0E0,0E0,0E0,0E0,0E0,0E0,0E0,0E0,0E0,0E0,0E0,0E0,0E0,0E0,0E0,0E0,0E0,0E0,0E0,0E0,0E0,0E0,0E0,0E0,0E0,0E0,0E0,0E0,0E0,0E0,0E0,0E0,0E0,0E0,0E0,0E0,0E0,0E0,0E0,0E0,0E0,0E0,0E0,0E0,0E0,0E0,0E0,0E0,0E0,0E0,0E0,0E0,0E0,0E0,0E0,0E0,0E0,0E0,0E0,0E0,0E0,0E0,0E0,0E0,0E0,0E0,0E0,0E0,0E0,0E0,0E0,0E0,0E0,0E0,0E0,0E0,0E0,0E0,0E0,0E0,0E0,0E0,0E0,0E0,0E0,0E0,0E0,0E0,0E0,0E0,0E0,0E0,0E0,0E0,0E0,0E0,0E0,0E0,0E0,0E0,0E0],"parents":[2147483647,0,0,1,1,2,2,3,3,4,4,5,5,6,6,7,7,8,8,9,9,10,10,11,11,12,12,13,13,14,14,15,15,16,16,17,17,18,18,19,19,20,20,21,21,22,22,23,23,24,24,25,25,26,26,27,27,28,28,29,29,30,30,31,31,32,32,33,33,34,34,35,35,36,36,37,37,38,38,39,39,40,40,41,41,42,42,43,43,44,44,45,45,46,46,47,47,48,48,49,49,50,50,51,51,52,52,53,53,54,54,55,55,56,56,57,57,58,58,60,60,63,63,64,64,65,65,66,66,67,67,68,68,69,69,70,70,71,71,72,72,73,73,74,74,75,75,76,76,77,77,78,78,79,79,80,80,81,81,82,82,83,83,84,84,85,85,86,86,87,87,88,88,89,89,90,90,92,92,93,93,94,94,95,95,96,96,97,97,98,98,101,101,102,102,103,103,104,104,105,105,106,106,107,107,108,108,111,111,112,112,113,113,114,114,115,115,117,117,122,122,123,123,124,124,125,125,126,126,127,127,128,128,129,129,130,130,131,131,132,132,133,133,134,134,135,135,136,136,137,137,138,138,139,139,140,140,141,141,142,142,143,143,144,144,145,145,146,146,147,147,148,148,149,149,150,150,151,151,152,152,153,153,154,154,155,155,156,156,157,157,158,158,159,159,160,160,162,162,163,163,164,164,165,165,166,166,167,167,168,168,169,169,170,170,171,171,172,172,173,173,175,175,176,176,177,177,180,180,183,183,184,184,185,185,186,186,187,187,188,188,189,189,191,191,192,192,193,193,194,194,196,196,197,197,198,198,199,199,203,203,206,206,208,208,209,209,210,210,216,216,217,217,218,218,220,220,222,222,223,223,224,224,225,225,226,226,227,227,228,228,229,229,230,230,231,231,232,232,233,233,235,235,236,236,237,237,238,238,239,239,240,240,241,241,242,242,243,243,244,244,245,245,246,246,247,247,248,248,249,249,250,250,251,251,252,252,253,253,254,254,255,255,256,256,257,257,258,258,259,259,260,260,261,261,262,262,263,263,264,264,265,265,266,266,267,267,268,268,270,270,271,271,272,272,273,273,274,274,275,275,276,276,277,277,278,278,279,279,280,280,281,281,282,282,284,284,285,285,286,286,289,289,290,290,291,291,292,292,293,293,294,294,295,295,296,296,297,297,298,298,299,299,300,300,301,301,303,303,304,304,305,305,306,306,307,307,308,308,309,309,310,310,311,311,312,312,313,313,314,314,315,315,316,316,317,317,324,324,325,325,326,326,330,330,331,331,333,333,334,334,335,335,336,336,337,337,338,338,343,343,344,344,345,345,347,347,348,348,353,353,354,354,355,355,356,356,358,358,363,363,364,364,373,373,374,374],"right_children":[2,4,6,8,10,12,14,16,18,20,22,24,26,28,30,32,34,36,38,40,42,44,46,48,50,52,54,56,58,60,62,64,66,68,70,72,74,76,78,80,82,84,86,88,90,92,94,96,98,100,102,104,106,108,110,112,114,116,118,-1,120,-1,-1,122,124,126,128,130,132,134,136,138,140,142,144,146,148,150,152,154,156,158,160,162,164,166,168,170,172,174,176,-1,178,180,182,184,186,188,190,-1,-1,192,194,196,198,200,202,204,206,-1,-1,208,210,212,214,216,-1,218,-1,-1,-1,-1,220,222,224,226,228,230,232,234,236,238,240,242,244,246,248,250,252,254,256,258,260,262,264,266,268,270,272,274,276,278,280,282,284,286,288,290,292,294,296,-1,298,300,302,304,306,308,310,312,314,316,318,320,-1,322,324,326,-1,-1,328,-1,-1,330,332,334,336,338,340,342,-1,344,346,348,350,-1,352,354,356,358,-1,-1,-1,360,-1,-1,362,-1,364,366,368,-1,-1,-1,-1,-1,370,372,374,-1,376,-1,378,380,382,384,386,388,390,392,394,396,398,400,-1,402,404,406,408,410,412,414,416,418,420,422,424,426,428,430,432,434,436,438,440,442,444,446,448,450,452,454,456,458,460,462,464,466,468,-1,470,472,474,476,478,480,482,484,486,488,490,492,494,-1,496,498,500,-1,-1,502,504,506,508,510,512,514,516,518,520,522,524,526,-1,528,530,532,534,536,538,540,542,544,546,548,550,552,554,556,-1,-1,-1,-1,-1,-1,558,560,562,-1,-1,-1,564,566,-1,568,570,572,574,576,578,-1,-1,-1,-1,580,582,584,-1,586,588,-1,-1,-1,-1,590,592,594,596,-1,598,-1,-1,-1,-1,600,602,-1,-1,-1,-1,-1,-1,-1,-1,604,606,-1,-1,-1,-1,-1,-1,-1,-1,-1,-1,-1,-1,-1,-1,-1,-1,-1,-1,-1,-1,-1,-1,-1,-1,-1,-1,-1,-1,-1,-1,-1,-1,-1,-1,-1,-1,-1,-1,-1,-1,-1,-1,-1,-1,-1,-1,-1,-1,-1,-1,-1,-1,-1,-1,-1,-1,-1,-1,-1,-1,-1,-1,-1,-1,-1,-1,-1,-1,-1,-1,-1,-1,-1,-1,-1,-1,-1,-1,-1,-1,-1,-1,-1,-1,-1,-1,-1,-1,-1,-1,-1,-1,-1,-1,-1,-1,-1,-1,-1,-1,-1,-1,-1,-1,-1,-1,-1,-1,-1,-1,-1,-1,-1,-1,-1,-1,-1,-1,-1,-1,-1,-1,-1,-1,-1,-1,-1,-1,-1,-1,-1,-1,-1,-1,-1,-1,-1,-1,-1,-1,-1,-1,-1,-1,-1,-1,-1,-1,-1,-1,-1,-1,-1,-1,-1,-1,-1,-1,-1,-1,-1,-1,-1,-1,-1,-1,-1,-1,-1,-1,-1,-1,-1,-1,-1,-1,-1,-1,-1,-1,-1,-1,-1,-1,-1,-1,-1,-1,-1,-1,-1,-1,-1,-1,-1,-1,-1,-1,-1,-1,-1,-1,-1,-1,-1,-1,-1,-1,-1,-1,-1,-1,-1,-1,-1,-1,-1,-1,-1,-1,-1,-1,-1,-1,-1,-1,-1,-1,-1,-1,-1,-1],"split_conditions":[4.5E0,3.5E0,5.65E1,3.5E0,4.5E0,6.5E0,9.5E0,4.65E1,6.5E0,6.25E1,9.5E0,5.5E0,3.5E0,5.5E0,1.585E2,2.25E1,5.45E1,5.15E1,1.05E1,2.45E1,2.25E1,6.5E0,4.75E1,3.5E0,3.05E1,8.25E1,4.5E0,7.85E1,6.5E0,6.5E0,9.65E1,2.05E1,1.55E1,2.05E1,1.95E1,4.5E0,4.5E0,4.45E1,6.85E1,2.05E1,3.5E0,2.15E1,3.5E0,7.65E1,5.05E1,1.05E1,1.245E2,2.65E1,4.5E0,6.45E1,3.5E0,3.65E1,4.45E1,8.05E1,5.5E0,5.15E1,8.45E1,7.25E1,7.5E0,-1.3252406E1,1.175E2,-2.102905E1,-4.5294598E1,1.85E1,2.15E1,3.85E1,3.15E1,1.85E1,2.95E1,7.95E1,6.05E1,2.75E1,4.35E1,6.15E1,5.85E1,8.5E0,3.95E1,1.095E2,1.105E2,1.95E1,3.5E0,2.95E1,3.15E1,2.05E1,7.35E1,8.55E1,7.05E1,1.5E0,5.5E0,5.05E1,7.5E0,-6.514999E0,4.35E1,5E-1,7.05E1,2.45E1,8.75E1,8.85E1,6.5E0,-7.539418E0,-6.580594E0,9.15E1,4.5E0,6.95E1,4.85E1,8.75E1,4.75E1,1.25E1,4.15E1,-1.1191431E1,-1.3403583E1,4.35E1,7.35E1,6.35E1,6.45E1,4.15E1,-1.0344863E1,6.5E0,-1.8424185E1,-2.3256475E1,-3.0111921E1,-1.4481362E0,1.95E1,4E1,4.25E1,2.65E1,4.25E1,6.65E1,4.05E1,1.75E1,1.95E1,2.25E1,7.05E1,1.85E1,8.5E1,7.85E1,8.25E1,2.45E1,4.55E1,3.65E1,3.5E0,2.35E1,6.55E1,5.5E0,5.5E0,4.45E1,3.65E1,3.45E1,8.5E0,3.55E1,3.55E1,4.65E1,4.55E1,5.05E1,3.5E0,2.25E1,5.05E1,2.75E1,5.45E1,4.75E1,2.5E0,-4.0126357E0,4.5E0,4.5E0,7.75E1,2.45E1,8.85E1,2.75E1,7.65E1,1.5E0,5.5E0,8.55E1,8.55E1,1.5E0,-7.2655387E0,6.45E1,6.45E1,2.5E0,-9.085867E0,-1.1173877E1,1.05E1,-1.1338388E1,-1.6833757E1,5.65E1,7.65E1,2.95E1,9.05E1,3.15E1,7.95E1,1.5E0,-1.0173932E1,7.55E1,8.55E1,7.55E1,8.95E1,-8.780391E0,3.35E1,7.85E1,7.45E1,3.55E1,-8.016712E0,-8.648849E0,-9.960495E0,6.6E1,-7.2788596E0,-8.371306E0,9.35E1,-3.7236302E0,5E-1,6.35E1,6.35E1,-1.0450137E1,-1.1815635E1,-1.2082931E1,-1.3797778E1,-4.3473887E0,6.5E0,8.55E1,8.45E1,-1.2529639E0,4.25E1,-9.586841E-1,6.35E1,3.8E1,6.1E1,2.45E1,4E0,2.45E1,6.85E1,8.5E0,2.85E1,2.15E1,6.85E1,1.65E1,-1.5573658E0,4.95E1,6.75E1,5.1E1,7.45E1,1.05E1,5.5E0,7.4E1,7.55E1,1.75E1,9.1E1,2.25E1,2.55E1,1.5E0,2.45E1,2.25E1,1.5E0,3.85E1,1E0,1.75E1,1.75E1,2.95E1,4.15E1,2.15E1,5.55E1,2.1E1,6.95E1,1E0,3.5E0,1.05E1,8.45E1,4.15E1,1.65E1,3.5E0,5.25E1,-5.116313E0,7.5E0,7.5E0,5.15E1,1.85E1,9.65E1,6.5E0,4.15E1,4.15E1,5E-1,1.245E2,3.5E0,1.5E0,3.5E0,-3.7520301E0,7.85E1,5E-1,2.35E1,-5.9216123E0,-4.4221945E0,4.35E1,5.55E1,3.5E0,7.65E1,2.95E1,2.75E1,2.5E0,1.95E1,8.55E1,6.95E1,3.5E0,6.35E1,7.65E1,-4.0408607E0,2.35E1,3.15E1,3.05E1,8.05E1,2.65E1,6.65E1,3.55E1,3.15E1,6.85E1,5.5E0,7.05E1,2.15E1,7.85E1,8.75E1,5.25E1,-5.832935E0,-1.0148702E1,-4.718719E0,-4.9976172E0,-4.135751E0,-6.679291E0,8.5E0,1.5E0,1.585E2,-7.4550757E0,-9.048186E0,-6.242273E0,9.5E0,5E-1,-5.2362504E0,5.25E1,6.65E1,3.55E1,9.15E1,7.45E1,1.5E0,-5.327802E0,-5.639632E0,-6.7374954E0,-4.89487E0,3.35E1,4.45E1,9.25E1,-6.4910903E0,4.85E1,4.25E1,-7.4263988E0,-8.6362915E0,-8.033645E0,-7.4608417E0,1.5E0,4.15E1,6.85E1,7.85E1,-7.8541107E0,4.15E1,-1.2966354E1,-8.388364E0,-9.249079E0,-1.0046858E1,4.5E0,6.65E1,-7.27536E0,-8.986987E0,-9.05352E0,-1.0333334E1,-6.4703574E0,-8.662798E0,-1.2831049E1,-1.4312426E1,9.35E1,8.25E1,-1.0933708E0,-1.1591607E0,-1.0300245E0,-1.0033795E0,-8.429236E-1,-8.873011E-1,-8.303623E-1,-9.401929E-1,-6.9467634E-1,-5.574448E-1,-3.9664087E-1,-6.934707E-1,-7.519415E-1,-5.8411676E-1,-7.037625E-1,-8.235311E-1,-6.655776E-1,-8.6819917E-1,-8.103089E-1,-1.1201543E0,-8.146302E-1,-1.0897938E0,-1.2319096E0,-1.7436386E0,-2.1624706E0,-1.7659253E0,-1.3359153E0,-1.4025577E0,-1.0789819E0,-1.2299721E0,-1.0528984E0,-1.145968E0,-8.803482E-1,-1.0873909E0,-8.843384E-1,-1.2022686E0,-1.5233778E0,-2.2238855E0,-1.4186141E0,-1.6423625E0,-1.3455167E0,-1.4866334E0,-1.9927863E0,-1.6984047E0,-2.0648232E0,-2.6816077E0,-1.2990183E0,-1.1702083E0,-1.3142655E0,-1.9210694E0,-1.3716645E0,-1.4802843E0,-1.5340313E0,-1.9917732E0,-2.1464064E0,-1.7058535E0,-1.430029E0,-1.2395209E0,-8.303065E-1,-1.027372E0,-1.2243351E0,-1.3782421E0,-9.12587E-1,-1.4386424E0,-1.3752846E0,-1.724944E0,-2.2257094E0,-1.7191479E0,-2.0926487E0,-2.539573E0,-2.519814E0,-1.9930502E0,-1.5521613E0,-1.7956038E0,-2.758577E0,-2.1172168E0,-2.3482456E0,-2.515169E0,-2.1466494E0,-2.426012E0,-2.5925002E0,-3.41662E0,-2.6122963E0,-2.8567197E0,-3.1410196E0,-3.8161876E0,-3.5301044E0,-2.7638052E0,-1.8922828E0,-2.4594877E0,-2.0804923E0,-3.101141E0,-4.2830787E0,-3.0181322E0,-3.9655788E0,-5.076162E0,-2.719624E0,-3.2448795E0,-4.7075076E0,-3.7253628E0,-2.7569177E0,-4.038105E0,-3.9572945E0,-4.6195245E0,-3.9647381E0,-5.2628565E0,-5.694698E0,-7.3603168E0,-4.228541E0,-5.251737E0,-7.1691585E0,-5.519846E0,-6.681442E0,-8.898288E0,-9.761081E0,-1.6512094E1,-5.6284857E0,-4.589818E0,-4.1863317E0,-4.647868E0,-4.689838E0,-3.0733929E0,-3.1069193E0,-3.539887E0,-2.8183863E0,-2.6133604E0,-2.888851E0,-2.3381283E0,-2.0540085E0,-2.2378247E0,-1.7790896E0,-2.012698E0,-2.0666926E0,-2.2799568E0,-5.1042686E0,-4.062177E0,-3.7344682E0,-3.1223273E0,-2.5762062E0,-2.9124448E0,-2.1988306E0,-2.655051E0,-3.4967248E0,-3.8279655E0,-3.7630925E0,-4.002926E0,-3.2506192E0,-3.0541415E0,-3.0351837E0,-3.5512598E0,-4.033176E0,-3.3814466E0,-2.992376E0,-2.7881792E0,-2.5891416E0,-2.8872294E0,-2.9442632E0,-3.6000803E0,-3.2313802E0,-3.7755704E0,-4.0546603E0,-3.6519544E0,-3.2210443E0,-3.4507015E0,-3.7367356E0,-4.5557632E0,-3.9630458E0,-4.62808E0,-6.017037E0,-4.2733254E0,-3.4456277E0,-3.981451E0,-2.9123409E0,-3.2375813E0,-3.3813217E0,-4.259106E0,-3.7232597E0,-4.042337E0,-4.3536496E0,-4.719373E0,-2.2501838E0,-4.737271E0,-5.051438E0,-5.711207E0,-4.93798E0,-8.506305E0,-6.434125E0,-2.946716E0,-5.2797546E0,-5.57379E0,-4.6405597E0,-5.185964E0,-5.4943643E0,-4.0675406E0,-3.506776E0,-3.9357936E0,-4.37359E0,-5.028092E0,-5.387505E0,-4.7650523E0,-8.386835E0,-5.6458607E0,-4.9127684E0,-4.2123322E0,-5.3738914E0,-4.933232E0,-5.460799E0,-7.8399367E0,-6.3305387E0,-5.8092113E0,-5.7318616E0,-6.4110756E0,-6.6223497E0,-7.2875953E0,-6.676577E0,-6.1190825E0,-6.818527E0,-7.3868766E0,-5.1436534E0,-6.5338297E0,-7.6513915E0,-8.596149E0,-7.2647243E0,-7.9368424E0,-4.9023643E0,-1.3482025E1,-4.845457E0,-6.2826943E0,-1.3795166E1,-1.6760359E1,-1.5880446E1,-1.7884912E1],"split_indices":[3,3,1,2,2,3,2,8,2,8,2,3,2,2,1,1,8,8,2,1,1,2,8,2,1,8,2,8,3,3,6,1,7,1,1,2,2,8,6,1,2,1,2,6,1,2,1,1,2,8,2,1,1,8,2,8,8,6,2,0,1,0,0,1,1,8,1,1,1,6,8,1,8,8,8,2,1,1,1,1,2,1,1,1,8,6,8,5,2,8,2,0,8,7,6,1,6,6,2,0,0,6,2,8,1,8,1,7,1,0,0,8,8,1,1,8,0,2,0,0,0,0,1,8,8,1,8,6,8,1,1,1,6,1,6,6,6,1,8,8,9,1,8,2,2,1,8,1,2,8,8,8,8,8,9,1,8,1,8,8,5,0,7,7,8,1,6,1,8,7,2,6,6,5,0,1,1,5,0,0,2,0,0,8,8,1,6,1,8,5,0,8,8,8,6,0,1,8,8,1,0,0,0,8,0,0,6,0,7,1,1,0,0,0,0,0,2,8,8,0,8,0,6,8,6,1,9,1,6,9,1,7,6,1,0,8,6,8,6,7,5,6,6,1,6,1,1,9,1,1,5,8,9,7,7,1,1,1,8,1,8,9,9,7,6,1,7,9,1,0,2,2,1,7,1,5,8,8,7,1,5,7,9,0,6,9,1,0,0,8,8,9,6,1,1,9,7,6,8,7,8,8,0,1,1,1,8,1,8,1,1,6,2,6,7,6,6,8,0,0,0,0,0,0,2,7,1,0,0,0,7,9,0,8,8,1,6,6,5,0,0,0,0,1,1,6,0,1,1,0,0,0,0,5,1,8,8,0,1,0,0,0,0,2,1,0,0,0,0,0,0,0,0,1,1,0,0,0,0,0,0,0,0,0,0,0,0,0,0,0,0,0,0,0,0,0,0,0,0,0,0,0,0,0,0,0,0,0,0,0,0,0,0,0,0,0,0,0,0,0,0,0,0,0,0,0,0,0,0,0,0,0,0,0,0,0,0,0,0,0,0,0,0,0,0,0,0,0,0,0,0,0,0,0,0,0,0,0,0,0,0,0,0,0,0,0,0,0,0,0,0,0,0,0,0,0,0,0,0,0,0,0,0,0,0,0,0,0,0,0,0,0,0,0,0,0,0,0,0,0,0,0,0,0,0,0,0,0,0,0,0,0,0,0,0,0,0,0,0,0,0,0,0,0,0,0,0,0,0,0,0,0,0,0,0,0,0,0,0,0,0,0,0,0,0,0,0,0,0,0,0,0,0,0,0,0,0,0,0,0,0,0,0,0,0,0,0,0,0,0,0,0,0,0,0,0,0,0,0,0,0,0,0,0,0,0,0,0,0,0,0,0,0,0,0,0,0,0,0,0,0,0,0,0,0,0,0],"split_type":[0,0,0,0,0,0,0,0,0,0,0,0,0,0,0,0,0,0,0,0,0,0,0,0,0,0,0,0,0,0,0,0,0,0,0,0,0,0,0,0,0,0,0,0,0,0,0,0,0,0,0,0,0,0,0,0,0,0,0,0,0,0,0,0,0,0,0,0,0,0,0,0,0,0,0,0,0,0,0,0,0,0,0,0,0,0,0,0,0,0,0,0,0,0,0,0,0,0,0,0,0,0,0,0,0,0,0,0,0,0,0,0,0,0,0,0,0,0,0,0,0,0,0,0,0,0,0,0,0,0,0,0,0,0,0,0,0,0,0,0,0,0,0,0,0,0,0,0,0,0,0,0,0,0,0,0,0,0,0,0,0,0,0,0,0,0,0,0,0,0,0,0,0,0,0,0,0,0,0,0,0,0,0,0,0,0,0,0,0,0,0,0,0,0,0,0,0,0,0,0,0,0,0,0,0,0,0,0,0,0,0,0,0,0,0,0,0,0,0,0,0,0,0,0,0,0,0,0,0,0,0,0,0,0,0,0,0,0,0,0,0,0,0,0,0,0,0,0,0,0,0,0,0,0,0,0,0,0,0,0,0,0,0,0,0,0,0,0,0,0,0,0,0,0,0,0,0,0,0,0,0,0,0,0,0,0,0,0,0,0,0,0,0,0,0,0,0,0,0,0,0,0,0,0,0,0,0,0,0,0,0,0,0,0,0,0,0,0,0,0,0,0,0,0,0,0,0,0,0,0,0,0,0,0,0,0,0,0,0,0,0,0,0,0,0,0,0,0,0,0,0,0,0,0,0,0,0,0,0,0,0,0,0,0,0,0,0,0,0,0,0,0,0,0,0,0,0,0,0,0,0,0,0,0,0,0,0,0,0,0,0,0,0,0,0,0,0,0,0,0,0,0,0,0,0,0,0,0,0,0,0,0,0,0,0,0,0,0,0,0,0,0,0,0,0,0,0,0,0,0,0,0,0,0,0,0,0,0,0,0,0,0,0,0,0,0,0,0,0,0,0,0,0,0,0,0,0,0,0,0,0,0,0,0,0,0,0,0,0,0,0,0,0,0,0,0,0,0,0,0,0,0,0,0,0,0,0,0,0,0,0,0,0,0,0,0,0,0,0,0,0,0,0,0,0,0,0,0,0,0,0,0,0,0,0,0,0,0,0,0,0,0,0,0,0,0,0,0,0,0,0,0,0,0,0,0,0,0,0,0,0,0,0,0,0,0,0,0,0,0,0,0,0,0,0,0,0,0,0,0,0,0,0,0,0,0,0,0,0,0,0,0,0,0,0,0,0,0,0,0,0,0,0,0,0,0,0,0,0,0,0,0,0,0,0,0,0,0,0,0,0,0,0,0,0,0,0],"sum_hessian":[1.547822E6,1.492088E6,5.5734E4,1.30791E6,1.84178E5,5.126E4,4.474E3,9.53633E5,3.54277E5,1.73083E5,1.1095E4,4.1924E4,9.336E3,4.071E3,4.03E2,6.65657E5,2.87976E5,3.35926E5,1.8351E4,1.27685E5,4.5398E4,1.0537E4,5.58E2,3.1242E4,1.0682E4,6.949E3,2.387E3,2.186E3,1.885E3,3.55E2,4.8E1,7.6731E4,5.88926E5,1.84261E5,1.03715E5,2.3516E5,1.00766E5,1.452E4,3.831E3,1.513E4,1.12555E5,9.7E3,3.5698E4,8.86E3,1.677E3,2.89E2,2.69E2,2.6138E4,5.104E3,2.78E3,7.902E3,3.641E3,3.308E3,1.88E3,5.07E2,9.05E2,1.281E3,1.8E2,1.705E3,3E1,3.25E2,3E0,4.5E1,2.091E4,5.5821E4,3.51115E5,2.37811E5,2.2852E4,1.61409E5,1.5294E4,8.8421E4,1.76143E5,5.9017E4,7.5541E4,2.5225E4,1.0294E4,4.226E3,2.97E3,8.61E2,1.807E3,1.3323E4,9.3256E4,1.9299E4,6.074E3,3.626E3,2.5346E4,1.0352E4,6.219E3,2.641E3,1.44E2,1.533E3,8.8E1,2.01E2,2.27E2,4.2E1,7.223E3,1.8915E4,4.513E3,5.91E2,8.5E1,2.695E3,6.15E3,1.752E3,1.022E3,2.619E3,2.992E3,3.16E2,4.44E2,1.436E3,4.77E2,3E1,1.04E2,8.01E2,7.74E2,5.07E2,6.5E1,1.15E2,1.396E3,3.09E2,2.01E2,1.24E2,2.5E3,1.841E4,1.9307E4,3.6514E4,1.50783E5,2.00332E5,2.0941E5,2.8401E4,4.488E3,1.8364E4,1.52379E5,9.03E3,8.681E3,6.613E3,5.3362E4,3.5059E4,3.5812E4,1.40331E5,3.3783E4,2.5234E4,4.949E4,2.6051E4,1.331E4,1.1915E4,7.605E3,2.689E3,6.68E2,3.558E3,2.293E3,6.77E2,7.5E2,1.11E2,9.06E2,9.01E2,1.3099E4,2.24E2,4.3719E4,4.9537E4,4.339E3,1.496E4,3.444E3,2.63E3,2.518E3,1.108E3,1.7951E4,7.395E3,5.599E3,4.753E3,3.946E3,2.273E3,2.238E3,4.03E2,2.7E1,1.17E2,7.74E2,7.59E2,9.7E1,1.04E2,1.16E2,1.11E2,1.1E1,3.1E1,3.136E3,4.087E3,1.4696E4,4.219E3,2.843E3,1.67E3,5.72E2,1.9E1,4.746E3,1.404E3,1.486E3,2.66E2,1E2,9.22E2,2.12E3,4.99E2,2.133E3,8.59E2,1.51E2,1.65E2,3.8E2,6.4E1,2.36E2,1.2E3,3.2E1,7.2E1,3.89E2,4.12E2,4.39E2,3.35E2,3.87E2,1.2E2,1E1,5.5E1,6.59E2,7.37E2,4.487E3,1.3923E4,7.961E3,1.1346E4,2.1805E4,1.4709E4,5.7477E4,9.3306E4,1.0833E5,9.2002E4,1.80398E5,2.9012E4,2.2889E4,5.512E3,1.938E3,2.55E3,1.0312E4,8.052E3,4.1807E4,1.10572E5,4.488E3,4.542E3,3.449E3,5.232E3,5.296E3,1.317E3,3.796E4,1.5402E4,2.4726E4,1.0333E4,6.727E3,2.9085E4,9.6825E4,4.3506E4,1.0921E4,2.2862E4,2.0254E4,4.98E3,5.115E3,4.4375E4,1.0855E4,1.5196E4,1.0987E4,2.323E3,1.0182E4,1.733E3,5.61E2,7.044E3,7.7E2,1.919E3,1.56E2,5.12E2,2.654E3,9.04E2,5.73E2,1.72E3,2.8E2,3.97E2,5.02E2,2.48E2,8.5E1,2.6E1,1.57E2,7.49E2,7.8E2,1.21E2,4.409E3,8.69E3,3.1E1,1.93E2,2.4124E4,1.9595E4,4.1656E4,7.881E3,1.64E2,4.175E3,1.2188E4,2.772E3,1.557E3,1.073E3,1.538E3,9.8E2,7.28E2,3.8E2,4.135E3,1.3816E4,5.399E3,1.996E3,7.95E2,4.804E3,3.092E3,1.661E3,4.42E2,3.504E3,1.742E3,5.31E2,1.536E3,7.02E2,2.75E2,1.28E2,2.4E1,3E0,3.82E2,3.92E2,1.54E2,6.05E2,4.9E1,4.8E1,4.9E1,6.2E1,1.53E2,2.983E3,2.611E3,1.476E3,4.256E3,1.044E4,2.724E3,1.495E3,3.43E2,2.5E3,5.74E2,1.096E3,5.37E2,3.5E1,2.216E3,2.53E3,9.24E2,4.8E2,4.11E2,1.075E3,1.09E2,1.57E2,4.4E2,4.82E2,1.051E3,1.069E3,1.58E2,3.41E2,7.63E2,1.37E3,3E0,3.77E2,6.05E2,5.95E2,1.1E1,6.1E1,1.93E2,1.96E2,2.5E2,1.62E2,2.7E1,2.8E1,3.12E2,3.47E2,3.57E2,3.8E2,5.669E3,8.254E3,2.972E3,8.374E3,7.966E3,1.3839E4,1.75E2,1.4534E4,1.8675E4,3.8802E4,8.6453E4,6.853E3,2.2569E4,8.5761E4,5.615E4,3.5852E4,1.496E5,3.0798E4,2.1029E4,7.983E3,1.3455E4,9.434E3,4.369E3,1.143E3,2.34E2,1.704E3,5.216E3,5.096E3,3.82E2,7.67E3,2.4827E4,1.698E4,8.7776E4,2.2796E4,2.538E3,1.95E3,3.734E3,8.08E2,4.73E2,2.976E3,1.027E3,4.205E3,1.042E3,4.254E3,1.205E3,1.12E2,1.6632E4,2.1328E4,1.4077E4,1.325E3,1.8518E4,6.208E3,9.737E3,5.96E2,1.205E3,5.522E3,2.265E4,6.435E3,3.7608E4,5.9217E4,2.7076E4,1.643E4,6.825E3,4.096E3,1.7444E4,5.418E3,2.604E3,1.765E4,3.549E3,1.431E3,9.34E2,4.181E3,2.1698E4,2.2677E4,1.64E2,1.0691E4,8.055E3,7.141E3,7.209E3,3.778E3,1.745E3,5.78E2,8.061E3,2.121E3,1.447E3,2.86E2,2.22E2,3.39E2,4.474E3,2.57E3,5.8E2,1.9E2,1.1E2,1.809E3,4.23E2,8.9E1,1.713E3,9.41E2,2.29E2,6.75E2,4.71E2,1.02E2,1.004E3,7.16E2,1.74E2,1.06E2,3.35E2,6.2E1,1.64E2,3.38E2,1.46E2,1.02E2,2.9E1,5.6E1,1.8E1,8E0,5.5E1,1.02E2,6.26E2,1.23E2,1.1E2,1.1E1,3.42E3,9.89E2,3.685E3,5.005E3,6.24E2,2.35E4,1.4067E4,5.528E3,3.4963E4,6.693E3,4.42E3,3.461E3,8E1,8.4E1,8.26E2,3.349E3,9.322E3,2.866E3,2.142E3,6.3E2,8.52E2,7.05E2,4.73E2,6E2,1.091E3,4.47E2,1.83E2,7.97E2,2.96E2,4.32E2,1.949E3,2.186E3,1.2891E4,9.25E2,5.196E3,2.03E2,1.641E3,3.55E2,4.01E2,3.94E2,2.612E3,2.192E3,3.033E3,5.9E1,1.572E3,8.9E1,8.3E1,3.59E2,2.56E3,9.44E2,1.369E3,3.73E2,4.5E2,8.1E1,3.47E2,1.189E3,3E2,4.02E2,4E0,2.71E2,3.66E2,2.39E2,6E0,4.3E1,4.5E1,3E0,2.425E3,5.58E2,1.99E3,6.21E2,1.35E2,4.121E3,6.397E3,4.043E3,2.552E3,1.72E2,4.39E2,1.056E3,1.7E1,3.26E2,2.253E3,2.47E2,4.65E2,1.751E3,2.485E3,4.5E1,4.2E2,5.04E2,2.82E2,1.29E2,8.21E2,2.54E2,6.65E2,3.86E2,7.98E2,2.71E2,3E1,1.28E2,1.87E2,1.54E2,1.177E3,1.93E2,7E0,4E0,4E1,2.1E1,3E2,5.7E1,2.8E2,1E2],"tree_param":{"num_deleted":"0","num_feature":"10","num_nodes":"607","size_leaf_vector":"0"}},{"base_weights":[-1.2691175E1,-1.1111048E1,-5.502008E1,-9.363766E0,-2.3542597E1,-4.91426E1,-1.26532135E2,-7.573362E0,-1.418841E1,-2.2896324E1,-5.127527E1,-4.3738804E1,-7.282054E1,-1.1377071E2,-2.4541246E2,-6.3223906E0,-1.0461979E1,-1.3451663E1,-2.7554276E1,-1.9348665E1,-2.6807352E1,-4.567502E1,-8.2804115E1,-4.0258945E1,-5.4017548E1,-6.6534454E1,-8.541528E1,-1.00588875E2,-1.4391127E2,-2.1112662E2,-3.3335434E2,-8.417039E0,-5.8621674E0,-9.335303E0,-1.2462584E1,-1.1488202E1,-1.9426052E1,-2.3891756E1,-4.158544E1,-1.8372997E1,-2.8157856E1,-3.2321663E1,-2.526439E1,-4.081603E1,-6.067512E1,-7.072093E1,-1.1727424E2,-3.970422E1,-6.8968216E1,-5.2982216E1,-6.512262E1,-6.1442043E1,-7.0939316E1,-7.6732124E1,-9.697255E1,-8.0630516E1,-1.13404625E2,-1.0498899E2,-1.505348E2,-1.2120321E2,-2.1930652E2,-2.9414282E2,-4.123345E2,-1.076767E1,-7.920722E0,-5.415811E0,-7.275057E0,-1.2399114E1,-8.900301E0,-1.487909E1,-1.204365E1,-1.026744E1,-1.4099656E1,-1.8049894E1,-2.3433498E1,-2.1213621E1,-3.0462812E1,-3.6266235E1,-4.9719852E1,-2.808219E1,-1.7929195E1,-2.3967386E1,-3.509801E1,-3.1327887E1,-4.04637E1,-2.348236E1,-3.1243223E1,-3.6156815E1,-4.8180317E1,-5.6107513E1,-8.640618E1,-6.1526897E1,-8.120479E1,-9.875929E1,-1.4964722E2,-3.6750767E1,-4.509791E1,-6.2575275E1,-1.0217098E2,-4.861791E1,-5.6565125E1,-5.9581787E1,-7.510728E1,-6.994027E1,-5.9641193E1,-6.733925E1,-7.836436E1,-7.271798E1,-9.418081E1,-9.182863E1,-1.08111305E2,-4.4620434E1,-8.3532196E1,-1.06629555E2,-1.2518577E2,-8.331252E1,-1.1556907E2,-1.3937471E2,-1.6311742E2,-5.790648E1,-1.2670045E2,-2.0399736E2,-2.4229575E2,-1.2315943E2,-3.0161914E2,-2.003266E2,-4.259485E2,-1.3033807E1,-1.0458886E1,-8.366693E0,-7.3418503E0,-4.7383885E0,-6.4643035E0,-6.809915E0,-9.155326E0,-1.5036868E1,-1.17495365E1,-8.716448E0,-1.203026E1,-1.8203043E1,-1.4430777E1,-1.1175188E1,-1.2815465E1,-9.396698E0,-1.2838857E1,-1.2802486E1,-1.8204313E1,-1.6299318E1,-2.1170755E1,-2.268867E1,-2.7550829E1,-1.8316797E1,-2.3850975E1,-4.2354176E1,-2.9093649E1,-3.390069E1,-5.0406822E1,-4.760081E1,-1.0388831E2,-3.881005E1,-2.6373167E1,-1.7270212E1,-2.201776E1,-2.1201815E1,-2.811907E1,-3.1610418E1,-4.0496902E1,-2.9319101E1,-3.4298668E1,-3.98857E1,-6.750135E1,-2.1999504E1,-2.670438E1,-2.9957727E1,-3.7967293E1,-3.0423729E1,-3.9151623E1,-4.2747463E1,-5.278678E1,-5.255273E1,-6.951283E1,-7.694653E1,-1.0235316E2,-5.5739113E1,-7.623634E1,-7.031074E1,-9.051211E1,-8.4147766E1,-1.1901977E2,-4.4952793E1,-3.4528057E1,-4.27003E1,-5.08076E1,-5.2023663E1,-7.3836136E1,-8.446463E1,-1.3894334E2,-5.678911E1,-4.606467E1,-5.455151E1,-6.261035E1,-5.7862656E1,-9.042612E1,-7.217843E1,-9.120547E1,-6.1500572E1,-7.117861E1,-5.6007755E1,-6.2627644E1,-7.004498E1,-6.547091E1,-7.414229E1,-8.5464355E1,-6.456285E1,-7.6883835E1,-9.246095E1,-1.620436E2,-8.679512E1,-9.7897156E1,-1.0397385E2,-1.19254036E2,-2.8779196E1,-5.2595924E1,-7.5215706E1,-9.1147865E1,-9.900773E1,-1.1661387E2,-1.17051796E2,-1.340528E2,-7.2313736E1,-1.0903646E2,-1.2696169E2,-1.461436E2,-1.4854471E2,-1.7710486E2,-8.598731E1,-1.4167969E2,-1.1276969E1,-1.0192152E1,-8.90117E0,-8.084132E0,-7.015724E0,-7.788244E0,-4.513968E0,-6.059817E0,-6.0618863E0,-7.388472E0,-6.459413E0,-7.97438E0,-8.472063E0,-1.1265419E1,-1.6312654E1,-1.4032901E1,-1.2324888E1,-1.1006274E1,-9.821518E0,-8.297738E0,-1.0648761E1,-1.53083935E1,-2.1141535E1,-1.7357115E1,-1.4141114E1,-1.7398252E1,-1.1128306E1,-1.7557178E1,-1.259503E1,-1.4313657E1,-1.1998173E1,-8.577826E0,-1.0805724E1,-1.4437559E1,-1.7008986E1,-1.2473373E1,-1.7337341E1,-2.2340242E1,-1.5462065E1,-1.7649391E1,-2.0284578E1,-2.2377186E1,-2.132661E1,-2.4410582E1,-2.6310488E1,-3.061329E1,-2.6792528E1,-1.7329071E1,-2.007696E1,-2.5985497E1,-4.7711178E1,-4.0422447E1,-2.6988577E1,-3.5779755E1,-2.5579962E1,-3.6256092E1,-4.3000713E1,-5.8490814E1,-5.4973446E1,-4.3527367E1,-9.2582756E1,-1.3762263E2,-3.671582E1,-4.4850822E1,-2.4861591E1,-3.0905083E1,-1.9438087E1,-1.5572098E1,-1.9774906E1,-2.4134283E1,-2.3912176E1,-1.856294E1,-2.4472544E1,-3.193936E1,-4.6435688E1,-3.0570988E1,-3.808456E1,-4.835911E1,-3.498748E1,-2.821757E1,-3.0988623E1,-3.529362E1,-3.906538E1,-4.9203495E1,-2.1370142E1,-2.6754278E1,-2.551843E1,-3.1714022E1,-2.7540691E1,-3.340634E1,-3.6690636E1,-5.721199E1,-2.5207129E1,-3.3817688E1,-4.4157658E1,-3.6997902E1,-3.4781353E1,-4.474165E1,-4.961126E1,-5.992431E1,-8.283736E1,-5.145289E1,-7.4538185E1,-5.0582687E1,-9.180296E1,-7.158431E1,-4.1501656E1,-5.887909E1,-4.604074E1,-7.8380516E1,-6.426197E1,-8.1375916E1,-9.1701546E1,-3.5162052E1,-4.2500893E1,-5.040789E1,-3.0957182E1,-3.6839565E1,-4.5437996E1,-3.9349506E1,-4.888796E1,-5.8430687E1,-4.5094704E1,-5.8253757E1,-6.930789E1,-9.1816635E1,-3.576053E1,-8.702924E1,-9.56526E1,-1.5087779E2,-5.1174103E1,-5.8981064E1,-4.2541786E1,-4.7867565E1,-5.752577E1,-5.1652767E1,-6.0180103E1,-6.877019E1,-6.3452446E1,-5.2265747E1,-9.469728E1,-5.0975075E1,-5.297254E1,-5.7170418E1,-6.0279903E1,-6.8797295E1,-6.6449745E1,-7.170679E1,-6.402925E1,-7.090571E1,-7.4728615E1,-6.1013985E1,-7.2623344E1,-7.940581E1,-7.979121E1,-1.01329666E2,-9.0444E1,-1.01259315E2,-9.611215E1,-1.0878937E2,-2.4230251E1,-3.960727E1,-4.565123E1,-6.2252434E1,-7.223719E1,-1.3817119E2,-8.657355E1,-1.05027016E2,-9.253341E1,-1.0194719E2,-1.0831264E2,-1.2236073E2,-1.17609436E2,-5.3902676E1,-1.3045653E2,-1.5469524E2,-9.840517E0,-1.043073E1,-8.6285305E0,-9.090589E0,-7.8377733E0,-8.448316E0,-6.776289E0,-7.162166E0,-7.730959E0,-7.946304E0,-3.8076684E0,-5.0385127E0,-5.6747227E0,-7.0933633E0,-5.5968904E0,-6.685137E0,-6.9636064E0,-8.907586E0,-6.033652E0,-7.541266E0,-7.465192E0,-9.059967E0,-7.7091303E0,-1.0319232E1,-1.0701948E1,-1.3581573E1,-1.5148113E1,-1.755266E1,-1.2488421E1,-1.1555089E1,-1.1131476E1,-1.0126105E1,-9.480041E0,-1.0322291E1,-7.7469764E0,-9.269349E0,-9.000955E0,-1.1378124E1,-1.4312954E1,-1.942295E1,-1.9952744E1,-2.2814568E1,-1.7194479E1,-2.3862392E1,-1.4545013E1,-1.2553057E1,-1.7101517E1,-2.386828E1,-1.1603887E1,-1.0647607E1,-1.6928896E1,-2.3573603E1,-1.2519495E1,-1.5078285E1,-1.4081939E1,-1.7812666E1,-1.4380161E1,-1.1298978E1,-7.633707E0,-9.511302E0,-9.76363E0,-1.4567191E1,-1.3605766E1,-1.694124E1,-2.1992048E1,-1.6169827E1,-1.1739446E1,-1.324639E1,-1.6821175E1,-2.1584229E1,-2.0514353E1,-2.8273773E1,-1.6824442E1,-1.4617596E1,-1.6788294E1,-1.9488253E1,-1.938958E1,-2.2707037E1,-2.2205935E1,-2.5022316E1,-1.9894371E1,-2.3767279E1,-2.3659204E1,-2.6094532E1,-2.5423523E1,-3.132101E1,-2.953934E1,-3.458159E1,-3.1412193E1,-2.3478329E1,-1.5973369E1,-2.1395184E1,-1.7429237E1,-2.5056068E1,-2.5131935E1,-3.331072E1,-3.9341866E1,-4.7827232E1,-3.115277E1,-2.5393602E1,-4.2655876E1,-3.326319E1,-2.347484E1,-3.6431103E1,-3.3000427E1,-4.0468285E1,-3.1995205E1,-4.6877426E1,-6.2812943E1,-3.6641758E1,-4.558336E1,-6.0617546E1,-4.2400295E1,-5.9675747E1,-2.9512281E1,-2.3664698E1,-2.9456514E1,-3.4362865E1,-2.2360086E1,-1.8724157E1,-1.426624E1,-1.6393421E1,-2.356541E1,-1.8941105E1,-2.330798E1,-2.8701185E1,-3.2038456E1,-2.314436E1,-1.4947352E1,-2.042711E1,-2.1720274E1,-2.7690649E1,-3.6708885E1,-2.9863768E1,-4.1441147E1,-5.196937E1,-2.9140793E1,-3.810241E1,-5.1264572E1,-3.693056E1,-5.4230568E1,-4.5376602E1,-3.6774296E1,-3.364907E1,-2.7066147E1,-3.0819883E1,-3.3190296E1,-2.9356611E1,-3.4380527E1,-3.6734272E1,-3.7866463E1,-4.5744183E1,-4.6121655E1,-5.4703564E1,-2.3127636E1,-1.9974178E1,-2.5983412E1,-4.132639E1,-2.4255169E1,-2.8403633E1,-3.7486404E1,-2.8973162E1,-2.718627E1,-3.721193E1,-3.275799E1,-3.7769455E1,-3.4511364E1,-3.9667187E1,-5.261061E1,-7.475363E1,-2.7744373E1,-2.0665031E1,-3.975105E1,-3.252128E1,-5.6847744E1,-4.2889355E1,-3.4497433E1,-4.1084797E1,-2.8338062E1,-4.158028E1,-3.958672E1,-4.635706E1,-4.7884113E1,-5.3655743E1,-4.940174E1,-5.9599495E1,-6.780807E1,-8.3947975E1,-5.592961E1,-1.0061633E2,-2.156044E1,-4.3942142E1,-4.690062E1,-6.1856346E1,-5.702357E1,-2.3535223E1,-8.2281235E1,-9.9624916E1,-4.846794E1,-4.097814E1,-4.9990345E1,-8.536731E1,-2.929364E1,-3.9878395E1,-3.5304802E1,-4.651895E1,-4.254057E1,-4.7171482E1,-3.836535E1,-4.8011673E1,-4.7629925E1,-5.4302776E1,-5.644933E1,-6.504202E1,-5.215277E1,-4.091E1,-3.8818127E1,-6.2572815E1,-6.413521E1,-8.014347E1,-8.167237E1,-1.1574233E2,-3.977839E1,-4.353043E1,-4.6608856E1,-5.496781E1,-5.4708344E1,-5.8719078E1,-5.0059902E1,-5.7654617E1,-4.5488735E1,-6.4393616E1,-4.3697247E1,-5.6780422E1,-7.418471E1,-6.6214325E1,-6.1974243E1,-6.5882835E1,-5.198303E1,-6.420531E1,-7.591182E1,-8.306292E1,-9.5467094E1,-1.16369835E2,-5.9580406E1,-7.637864E1,-9.91533E1,-1.2314408E2],"categories":[],"categories_nodes":[],"categories_segments":[],"categories_sizes":[],"default_left":[true,true,true,true,true,true,true,true,true,true,true,true,true,true,true,true,true,true,true,true,true,true,true,true,true,true,true,true,true,true,true,true,true,true,true,true,true,true,true,true,true,true,true,true,true,true,true,true,true,true,true,true,true,true,true,true,true,true,true,true,true,true,true,true,true,true,true,true,true,true,true,true,true,true,true,true,true,true,true,true,true,true,true,true,true,true,true,true,true,true,true,true,true,true,false,true,true,true,true,true,true,true,true,true,true,true,true,true,true,true,true,true,true,true,true,true,false,true,true,false,true,false,false,false,false,false,false,false,true,true,true,true,true,true,true,true,true,true,true,true,true,true,true,true,true,true,true,true,true,true,true,true,true,true,true,true,true,true,true,true,true,true,true,true,true,true,true,true,true,true,false,true,true,true,true,true,true,true,true,true,true,true,false,true,true,true,true,false,false,true,true,true,true,true,true,true,true,true,true,true,true,true,true,false,false,false,false,true,true,true,true,false,false,true,true,true,false,false,true,true,false,true,true,true,true,true,false,true,false,false,true,false,false,true,false,false,false,false,true,true,true,true,true,true,true,true,true,true,true,true,true,true,false,true,true,true,true,true,true,true,true,true,true,true,true,true,true,true,true,true,true,true,true,true,true,true,true,true,true,true,true,true,true,true,true,true,true,false,true,true,true,true,true,true,true,true,true,false,false,false,false,true,true,true,true,true,true,true,true,true,true,true,true,true,true,true,true,true,true,true,true,true,true,true,true,true,true,true,true,true,true,true,true,true,true,true,false,false,true,true,false,true,false,true,true,true,false,false,false,true,false,true,true,true,true,true,true,true,true,true,true,true,true,false,false,false,false,false,false,true,true,true,true,false,false,true,true,false,false,false,false,false,true,false,false,true,false,false,true,false,true,false,true,false,false,false,false,false,false,false,false,true,false,false,true,false,false,false,false,false,false,false,false,false,false,false,false,false,false,false,false,false,false,false,false,false,false,false,false,false,false,false,false,false,false,false,false,false,false,false,false,false,false,false,false,false,false,false,false,false,false,false,false,false,false,false,false,false,false,false,false,false,false,false,false,false,false,false,false,false,false,false,false,false,false,false,false,false,false,false,false,false,false,false,false,false,false,false,false,false,false,false,false,false,false,false,false,false,false,false,false,false,false,false,false,false,false,false,false,false,false,false,false,false,false,false,false,false,false,false,false,false,false,false,false,false,false,false,false,false,false,false,false,false,false,false,false,false,false,false,false,false,false,false,false,false,false,false,false,false,false,false,false,false,false,false,false,false,false,false,false,false,false,false,false,false,false,false,false,false,false,false,false,false,false,false,false,false,false,false,false,false,false,false,false,false,false,false,false,false,false,false,false,false,false,false,false,false,false,false,false,false,false,false,false,false,false,false,false,false,false,false,false,false,false,false,false,false,false,false,false,false,false,false,false,false,false,false,false,false,false,false,false,false,false,false,false,false,false,false,false,false,false,false,false,false,false,false,false,false,false,false,false,false,false,false,false,false,false,false,false],"id":4,"left_children":[1,3,5,7,9,11,13,15,17,19,21,23,25,27,29,31,33,35,37,39,41,43,45,47,49,51,53,55,57,59,61,63,65,67,69,71,73,75,77,79,81,83,85,87,89,91,93,95,97,99,101,103,105,107,109,111,113,115,117,119,121,123,125,127,129,131,133,135,137,139,141,143,145,147,149,151,153,155,157,159,161,163,165,167,169,171,173,175,177,179,181,183,185,187,-1,189,191,193,195,197,199,201,203,205,207,209,211,213,215,217,219,221,223,225,227,229,-1,231,233,-1,235,-1,-1,-1,-1,-1,-1,-1,237,239,241,243,245,247,249,251,253,255,257,259,261,263,265,267,269,271,273,275,277,279,281,283,285,287,289,291,293,295,297,299,301,303,305,307,309,311,313,315,317,319,-1,321,323,325,327,329,331,333,335,337,339,341,-1,343,345,347,349,-1,-1,351,353,355,357,359,361,363,365,367,369,371,373,375,377,-1,-1,-1,-1,379,381,383,385,-1,-1,387,389,391,-1,-1,393,395,-1,397,399,401,403,405,-1,407,-1,-1,409,-1,-1,411,-1,-1,-1,-1,413,415,417,419,421,423,425,427,429,431,433,435,437,439,-1,441,443,445,447,449,451,453,455,457,459,461,463,465,467,469,471,473,475,477,479,481,483,485,487,489,491,493,495,497,499,501,503,505,507,-1,509,511,513,515,517,519,521,523,525,-1,-1,-1,-1,527,529,531,533,535,537,539,541,543,545,547,549,551,553,555,557,559,561,563,565,567,569,571,573,575,577,579,581,583,585,587,589,591,593,595,-1,-1,597,599,-1,601,-1,603,605,607,-1,-1,-1,609,-1,611,613,615,617,619,621,623,625,627,629,631,633,-1,-1,-1,-1,-1,-1,635,637,639,641,-1,-1,643,645,-1,-1,-1,-1,-1,647,-1,-1,649,-1,-1,651,-1,653,-1,655,-1,-1,-1,-1,-1,-1,-1,-1,657,-1,-1,659,-1,-1,-1,-1,-1,-1,-1,-1,-1,-1,-1,-1,-1,-1,-1,-1,-1,-1,-1,-1,-1,-1,-1,-1,-1,-1,-1,-1,-1,-1,-1,-1,-1,-1,-1,-1,-1,-1,-1,-1,-1,-1,-1,-1,-1,-1,-1,-1,-1,-1,-1,-1,-1,-1,-1,-1,-1,-1,-1,-1,-1,-1,-1,-1,-1,-1,-1,-1,-1,-1,-1,-1,-1,-1,-1,-1,-1,-1,-1,-1,-1,-1,-1,-1,-1,-1,-1,-1,-1,-1,-1,-1,-1,-1,-1,-1,-1,-1,-1,-1,-1,-1,-1,-1,-1,-1,-1,-1,-1,-1,-1,-1,-1,-1,-1,-1,-1,-1,-1,-1,-1,-1,-1,-1,-1,-1,-1,-1,-1,-1,-1,-1,-1,-1,-1,-1,-1,-1,-1,-1,-1,-1,-1,-1,-1,-1,-1,-1,-1,-1,-1,-1,-1,-1,-1,-1,-1,-1,-1,-1,-1,-1,-1,-1,-1,-1,-1,-1,-1,-1,-1,-1,-1,-1,-1,-1,-1,-1,-1,-1,-1,-1,-1,-1,-1,-1,-1,-1,-1,-1,-1,-1,-1,-1,-1,-1,-1,-1,-1,-1,-1,-1,-1,-1,-1,-1,-1,-1,-1,-1,-1,-1,-1,-1,-1,-1,-1,-1,-1,-1,-1,-1,-1,-1,-1,-1,-1,-1,-1,-1,-1,-1,-1,-1,-1,-1,-1,-1,-1,-1,-1,-1,-1,-1,-1,-1,-1,-1,-1,-1,-1,-1,-1,-1,-1,-1],"loss_changes":[1.0348603E8,3.2398432E7,2.3396256E7,1.1296304E7,3.293152E6,6.580136E6,6.386288E6,3.446564E6,3.485056E6,2.491736E6,7.35155E5,1.496312E6,7.51112E5,1.503228E6,1.162794E6,6.4156E5,6.49572E5,3.93488E6,9.49193E5,8.09028E5,7.2608E5,2.56699E5,2.540975E5,4.95768E5,1.18336E5,1.3877E5,3.11574E5,6.71482E5,2.83234E5,1.91866E5,2.28632E5,1.39784E5,3.44092E5,2.45644E5,1.04943E5,8.04766E5,4.5718E5,2.574285E5,1.637385E5,3.64898E5,2.722405E5,1.49834E5,7.10544E5,9.0518E4,9.71605E4,4.0203E4,8.230875E4,4.87564E5,1.1925825E5,1.48844E5,4.5254E4,4.1229E4,8.6E4,1.20619E5,6.7986E4,1.053535E5,1.15786E5,2.9807875E4,1.16128E5,2.0488438E3,4.5927E4,6.38195E4,1.56595E4,1.448575E4,2.5494E4,2.94504E5,1.145085E5,3.909875E4,9.2814E4,2.259175E4,5.9178E4,3.85126E5,4.27993E5,3.3712E5,6.4408E4,7.91845E4,6.786175E4,7.5791E4,1.6837275E5,6.69015E4,2.18116E5,6.66615E4,6.52395E4,9.8341E4,2.899525E4,2.4515E5,1.31333E5,2.715225E4,2.3741E4,3.1604E4,1.15753125E4,1.7368438E4,1.5529125E4,2.1354438E4,0E0,3.60322E5,1.46522E5,5.544375E4,4.9456875E4,8.8717E4,6.1314E4,2.5674125E4,8.355E3,9.7725E2,2.3126E4,7.07E3,2.69E4,4.5445E4,2.433725E4,2.01155E4,7.137E3,8.589594E3,5.4255E4,6.713E4,2.6488E4,9.082031E3,0E0,2.6048E4,6.7236E4,0E0,2.4424375E3,0E0,0E0,0E0,0E0,0E0,0E0,0E0,3.8985E3,8.3705E3,6.217E3,7.4681E4,6.0485E4,4.2813E4,3.7356E4,5.5666875E3,7.73075E3,7.0488E4,4.0395125E4,4.1526875E3,1.137375E4,1.22655E4,1.52915E4,2.73717E5,1.413055E5,8.4397E4,6.88545E4,4.4462E4,2.3272E4,4.1608E4,1.1514E4,4.114925E4,4.339575E4,2.57875E3,5.2642E4,3.803175E4,1.7237125E4,4.1299E4,8.6045625E3,4.763125E3,2.1143E4,2.56816E5,5.29395E4,2.4730125E4,3.179975E4,3.172325E4,2.43845E4,6.1067E4,2.10015E4,1.3269E4,0E0,1.04848E5,9.5471E4,1.06363E5,5.823725E4,9.254125E3,1.0017125E4,6.096875E3,9.668875E3,1.5349625E4,1.06833125E4,1.915625E2,0E0,5.8665625E3,8.5246875E2,1.7241562E3,4.208625E3,0E0,0E0,5.4418E4,1.27802E5,6.8439E4,4.40675E4,8.63475E3,1.308775E4,5.1255E3,5.386875E2,9.75175E3,1.9179E4,3.1483E4,1.5645E4,1.404125E4,5.2078125E1,0E0,0E0,0E0,0E0,9.0775E2,1.52415E4,7.725E2,6.2655E3,0E0,0E0,1.376075E4,4.7235E3,2.909825E4,0E0,0E0,1.2815E3,1.535E3,0E0,4.6554688E2,6.398906E2,7.757725E4,2.257825E4,1.842E3,0E0,1.2575E3,0E0,0E0,1.2145312E3,0E0,0E0,5.504E3,0E0,0E0,0E0,0E0,1.061125E3,9.18625E2,3.21525E3,8.24125E2,1.02375E2,7.97655E4,1.4514375E4,3.2824E4,3.180025E4,3.713925E4,1.3360375E4,2.7579125E4,8.142E3,2.60175E3,0E0,1.159E3,7.71875E2,7.06675E3,5.91205E4,7.473E3,1.05865E4,3.421875E2,1.087875E3,7.72025E3,1.8898125E3,9.329E3,7.4046875E2,7.4725E3,4.613875E3,5.10845E4,8.60905E4,7.4968E4,5.0501E4,1.817525E4,3.2004E4,3.4641E4,3.56355E4,2.78655E4,2.36475E4,2.7322E4,3.695E3,3.4614E4,9.41E3,9.493625E3,2.9344375E3,7.1753125E3,2.421425E4,2.5585E4,2.09125E4,0E0,7.305625E2,1.847375E4,1.4306875E4,9.238375E3,1.9875625E4,6.0052812E3,1.23308125E4,2.4472875E4,1.46095E4,0E0,0E0,0E0,0E0,1.2680625E4,2.971625E3,6.3571E4,4.1777E4,1.683625E4,2.1159E4,1.006875E4,1.17441875E4,1.00334375E4,1.0176E4,1.683375E3,2.056925E4,1.427025E4,3.1555E3,2.616625E3,2.4114E4,4.624375E3,5.5105E3,1.2933E4,1.3315625E2,7.5876E4,4.5136E4,4.7088E4,4.7925E4,2.49435E4,1.3749E4,1.358575E4,8.248875E3,2.0633281E3,1.342E3,2.7071875E3,6.366E3,3.24275E3,1.341625E3,1.64E2,0E0,0E0,6.591625E3,1.7729375E3,0E0,3.7189062E2,0E0,8.4996875E2,2.4429062E3,3.8412988E2,0E0,0E0,0E0,4.125E0,0E0,2.45775E4,1.47895E4,9.00255E4,1.39155E5,1.9119E4,2.7565E4,1.4902E4,4.70625E3,1.642375E3,8.8144375E3,5.782375E3,1.4590312E3,0E0,0E0,0E0,0E0,0E0,0E0,1.37875E3,1.7113E4,3.385E3,1.6554E4,0E0,0E0,1.681E3,8.461375E3,0E0,0E0,0E0,0E0,0E0,1.18375E2,0E0,0E0,1.045E2,0E0,0E0,7.666125E3,0E0,1.3915E3,0E0,5.721125E3,0E0,0E0,0E0,0E0,0E0,0E0,0E0,0E0,1.89255E4,0E0,0E0,4.42E2,0E0,0E0,0E0,0E0,0E0,0E0,0E0,0E0,0E0,0E0,0E0,0E0,0E0,0E0,0E0,0E0,0E0,0E0,0E0,0E0,0E0,0E0,0E0,0E0,0E0,0E0,0E0,0E0,0E0,0E0,0E0,0E0,0E0,0E0,0E0,0E0,0E0,0E0,0E0,0E0,0E0,0E0,0E0,0E0,0E0,0E0,0E0,0E0,0E0,0E0,0E0,0E0,0E0,0E0,0E0,0E0,0E0,0E0,0E0,0E0,0E0,0E0,0E0,0E0,0E0,0E0,0E0,0E0,0E0,0E0,0E0,0E0,0E0,0E0,0E0,0E0,0E0,0E0,0E0,0E0,0E0,0E0,0E0,0E0,0E0,0E0,0E0,0E0,0E0,0E0,0E0,0E0,0E0,0E0,0E0,0E0,0E0,0E0,0E0,0E0,0E0,0E0,0E0,0E0,0E0,0E0,0E0,0E0,0E0,0E0,0E0,0E0,0E0,0E0,0E0,0E0,0E0,0E0,0E0,0E0,0E0,0E0,0E0,0E0,0E0,0E0,0E0,0E0,0E0,0E0,0E0,0E0,0E0,0E0,0E0,0E0,0E0,0E0,0E0,0E0,0E0,0E0,0E0,0E0,0E0,0E0,0E0,0E0,0E0,0E0,0E0,0E0,0E0,0E0,0E0,0E0,0E0,0E0,0E0,0E0,0E0,0E0,0E0,0E0,0E0,0E0,0E0,0E0,0E0,0E0,0E0,0E0,0E0,0E0,0E0,0E0,0E0,0E0,0E0,0E0,0E0,0E0,0E0,0E0,0E0,0E0,0E0,0E0,0E0,0E0,0E0,0E0,0E0,0E0,0E0,0E0,0E0,0E0,0E0,0E0,0E0,0E0,0E0,0E0,0E0,0E0,0E0,0E0,0E0,0E0,0E0,0E0,0E0,0E0,0E0,0E0,0E0,0E0,0E0,0E0,0E0,0E0,0E0,0E0,0E0,0E0,0E0,0E0,0E0,0E0,0E0,0E0,0E0,0E0,0E0,0E0,0E0,0E0,0E0,0E0,0E0,0E0,0E0,0E0,0E0,0E0,0E0,0E0,0E0,0E0,0E0,0E0,0E0,0E0,0E0,0E0],"parents":[2147483647,0,0,1,1,2,2,3,3,4,4,5,5,6,6,7,7,8,8,9,9,10,10,11,11,12,12,13,13,14,14,15,15,16,16,17,17,18,18,19,19,20,20,21,21,22,22,23,23,24,24,25,25,26,26,27,27,28,28,29,29,30,30,31,31,32,32,33,33,34,34,35,35,36,36,37,37,38,38,39,39,40,40,41,41,42,42,43,43,44,44,45,45,46,46,47,47,48,48,49,49,50,50,51,51,52,52,53,53,54,54,55,55,56,56,57,57,58,58,59,59,60,60,61,61,62,62,63,63,64,64,65,65,66,66,67,67,68,68,69,69,70,70,71,71,72,72,73,73,74,74,75,75,76,76,77,77,78,78,79,79,80,80,81,81,82,82,83,83,84,84,85,85,86,86,87,87,88,88,89,89,90,90,91,91,92,92,93,93,95,95,96,96,97,97,98,98,99,99,100,100,101,101,102,102,103,103,104,104,105,105,106,106,107,107,108,108,109,109,110,110,111,111,112,112,113,113,114,114,115,115,117,117,118,118,120,120,128,128,129,129,130,130,131,131,132,132,133,133,134,134,135,135,136,136,137,137,138,138,139,139,140,140,141,141,142,142,143,143,144,144,145,145,146,146,147,147,148,148,149,149,150,150,151,151,152,152,153,153,154,154,155,155,156,156,157,157,158,158,159,159,160,160,161,161,162,162,163,163,164,164,165,165,166,166,167,167,168,168,169,169,171,171,172,172,173,173,174,174,175,175,176,176,177,177,178,178,179,179,180,180,181,181,183,183,184,184,185,185,186,186,189,189,190,190,191,191,192,192,193,193,194,194,195,195,196,196,197,197,198,198,199,199,200,200,201,201,202,202,207,207,208,208,209,209,210,210,213,213,214,214,215,215,218,218,219,219,221,221,222,222,223,223,224,224,225,225,227,227,230,230,233,233,238,238,239,239,240,240,241,241,242,242,243,243,244,244,245,245,246,246,247,247,248,248,249,249,250,250,251,251,253,253,254,254,255,255,256,256,257,257,258,258,259,259,260,260,261,261,262,262,263,263,264,264,265,265,266,266,267,267,268,268,269,269,270,270,271,271,272,272,273,273,274,274,275,275,276,276,277,277,278,278,279,279,280,280,281,281,282,282,283,283,284,284,285,285,286,286,288,288,289,289,290,290,291,291,292,292,293,293,294,294,295,295,296,296,301,301,302,302,303,303,304,304,305,305,306,306,307,307,308,308,309,309,310,310,311,311,312,312,313,313,314,314,315,315,316,316,317,317,318,318,319,319,320,320,321,321,322,322,323,323,324,324,325,325,326,326,327,327,328,328,329,329,330,330,331,331,332,332,333,333,334,334,335,335,338,338,339,339,341,341,343,343,344,344,345,345,349,349,351,351,352,352,353,353,354,354,355,355,356,356,357,357,358,358,359,359,360,360,361,361,362,362,369,369,370,370,371,371,372,372,375,375,376,376,382,382,385,385,388,388,390,390,392,392,401,401,404,404],"right_children":[2,4,6,8,10,12,14,16,18,20,22,24,26,28,30,32,34,36,38,40,42,44,46,48,50,52,54,56,58,60,62,64,66,68,70,72,74,76,78,80,82,84,86,88,90,92,94,96,98,100,102,104,106,108,110,112,114,116,118,120,122,124,126,128,130,132,134,136,138,140,142,144,146,148,150,152,154,156,158,160,162,164,166,168,170,172,174,176,178,180,182,184,186,188,-1,190,192,194,196,198,200,202,204,206,208,210,212,214,216,218,220,222,224,226,228,230,-1,232,234,-1,236,-1,-1,-1,-1,-1,-1,-1,238,240,242,244,246,248,250,252,254,256,258,260,262,264,266,268,270,272,274,276,278,280,282,284,286,288,290,292,294,296,298,300,302,304,306,308,310,312,314,316,318,320,-1,322,324,326,328,330,332,334,336,338,340,342,-1,344,346,348,350,-1,-1,352,354,356,358,360,362,364,366,368,370,372,374,376,378,-1,-1,-1,-1,380,382,384,386,-1,-1,388,390,392,-1,-1,394,396,-1,398,400,402,404,406,-1,408,-1,-1,410,-1,-1,412,-1,-1,-1,-1,414,416,418,420,422,424,426,428,430,432,434,436,438,440,-1,442,444,446,448,450,452,454,456,458,460,462,464,466,468,470,472,474,476,478,480,482,484,486,488,490,492,494,496,498,500,502,504,506,508,-1,510,512,514,516,518,520,522,524,526,-1,-1,-1,-1,528,530,532,534,536,538,540,542,544,546,548,550,552,554,556,558,560,562,564,566,568,570,572,574,576,578,580,582,584,586,588,590,592,594,596,-1,-1,598,600,-1,602,-1,604,606,608,-1,-1,-1,610,-1,612,614,616,618,620,622,624,626,628,630,632,634,-1,-1,-1,-1,-1,-1,636,638,640,642,-1,-1,644,646,-1,-1,-1,-1,-1,648,-1,-1,650,-1,-1,652,-1,654,-1,656,-1,-1,-1,-1,-1,-1,-1,-1,658,-1,-1,660,-1,-1,-1,-1,-1,-1,-1,-1,-1,-1,-1,-1,-1,-1,-1,-1,-1,-1,-1,-1,-1,-1,-1,-1,-1,-1,-1,-1,-1,-1,-1,-1,-1,-1,-1,-1,-1,-1,-1,-1,-1,-1,-1,-1,-1,-1,-1,-1,-1,-1,-1,-1,-1,-1,-1,-1,-1,-1,-1,-1,-1,-1,-1,-1,-1,-1,-1,-1,-1,-1,-1,-1,-1,-1,-1,-1,-1,-1,-1,-1,-1,-1,-1,-1,-1,-1,-1,-1,-1,-1,-1,-1,-1,-1,-1,-1,-1,-1,-1,-1,-1,-1,-1,-1,-1,-1,-1,-1,-1,-1,-1,-1,-1,-1,-1,-1,-1,-1,-1,-1,-1,-1,-1,-1,-1,-1,-1,-1,-1,-1,-1,-1,-1,-1,-1,-1,-1,-1,-1,-1,-1,-1,-1,-1,-1,-1,-1,-1,-1,-1,-1,-1,-1,-1,-1,-1,-1,-1,-1,-1,-1,-1,-1,-1,-1,-1,-1,-1,-1,-1,-1,-1,-1,-1,-1,-1,-1,-1,-1,-1,-1,-1,-1,-1,-1,-1,-1,-1,-1,-1,-1,-1,-1,-1,-1,-1,-1,-1,-1,-1,-1,-1,-1,-1,-1,-1,-1,-1,-1,-1,-1,-1,-1,-1,-1,-1,-1,-1,-1,-1,-1,-1,-1,-1,-1,-1,-1,-1,-1,-1,-1,-1,-1,-1,-1,-1,-1,-1,-1,-1,-1,-1,-1,-1,-1,-1,-1,-1,-1,-1,-1,-1,-1,-1,-1,-1],"split_conditions":[4.5E0,3.5E0,5.75E1,3.5E0,7.25E1,6.5E0,9.5E0,4.65E1,6.5E0,5.55E1,1.185E2,5.5E0,4.85E1,6.5E0,1.3E2,2.35E1,5.45E1,5.35E1,1.05E1,4.85E1,3.5E0,4.65E1,4.65E1,7.35E1,4.65E1,8.35E1,8.25E1,7.95E1,7.75E1,6.5E0,1.695E2,2.05E1,1.95E1,2.05E1,1.95E1,4.65E1,4.5E0,4.45E1,4.05E1,3.5E0,4.65E1,3.35E1,3.5E0,9.05E1,1.05E1,4.15E1,1.505E2,7.45E1,1.215E2,7.85E1,7.45E1,3.45E1,4.15E1,5.95E1,5.55E1,4.85E1,6.75E1,6.15E1,8.25E1,4.65E1,1.135E2,6E0,9.45E1,1.85E1,2.25E1,4.05E1,3.05E1,1.85E1,2.95E1,1.75E1,5.95E1,4.5E0,4.5E0,6.25E1,5.5E0,7.5E0,3.75E1,1.325E2,1.385E2,1.5E0,3.5E0,5.95E1,5.75E1,6.95E1,6.5E0,6.65E1,4.5E0,4.05E1,4.15E1,9.25E1,5.35E1,1.615E2,1.385E2,4.95E1,-1.4964722E1,3.5E0,3.45E1,4.85E1,5.05E1,3.15E1,3.85E1,8.3E1,8.15E1,3.45E1,7.95E1,3.55E1,8.85E1,7.55E1,1.125E2,8.65E1,6.05E1,8E1,7.45E1,8.55E1,8.45E1,1.34E2,-1.1556907E1,8.65E1,8.65E1,-5.790648E0,1.05E1,-2.0399736E1,-2.4229574E1,-1.2315944E1,-3.0161915E1,-2.003266E1,-4.259485E1,-1.3033807E0,1.95E1,2.15E1,4.1E1,3.5E0,4.45E1,2.55E1,3.95E1,1.75E1,1.95E1,2.25E1,1.35E1,1.65E1,7E1,2.95E1,6.85E1,2.85E1,3.95E1,2.45E1,5.5E0,5.85E1,6.85E1,6.05E1,6.25E1,4.45E1,3.75E1,3.35E1,8.5E0,3.35E1,3.35E1,5E-1,4.55E1,3.85E1,3.35E1,2.95E1,5.05E1,8.5E0,4.25E1,3.5E0,5.15E1,2.05E1,2.45E1,7.35E1,-6.750135E0,3.35E1,2.95E1,6.65E1,6.5E0,1.75E1,7.5E0,1.35E1,1.075E2,1.5E0,8.2E1,7.95E1,-1.0235316E1,1.15E1,3.5E1,4.45E1,1.495E2,-8.414777E0,-1.1901977E1,3.65E1,6.25E1,4.5E0,8.05E1,9.05E1,1.005E2,3.75E1,1.31E2,3.55E1,7.25E1,4.5E0,8.25E1,4.55E1,1.15E1,-7.217843E0,-9.120547E0,-6.1500573E0,-7.1178613E0,7.35E1,4.25E1,3.55E1,9.05E1,-7.414229E0,-8.546435E0,3.85E1,5.15E1,7.25E1,-1.620436E1,-8.679512E0,5.05E1,8.65E1,-1.1925404E1,2.5E0,1.135E2,1.43E2,6.85E1,6.05E1,-1.1661387E1,7.15E1,-1.340528E1,-7.231374E0,1.5E0,-1.269617E1,-1.461436E1,8.75E1,-1.7710485E1,-8.598731E0,-1.4167969E1,-1.1276969E0,4.25E1,4E1,4.25E1,3.65E1,6.5E0,3.55E1,3.05E1,1.15E1,2.9E1,4.05E1,2.95E1,2.55E1,4.35E1,4.85E1,-1.4032902E0,4.5E0,5.5E0,5.1E1,5.05E1,4E0,3.35E1,6.4E1,7.9E1,4.5E0,8.05E1,2.25E1,3.25E1,2.55E1,2.35E1,2.55E1,4.05E1,2.05E1,2.5E0,2.15E1,6.5E0,5.5E0,2.5E0,2.65E1,6.5E0,6.5E0,2.65E1,6.5E0,5.5E0,3.5E0,6.95E1,4.15E1,1.95E1,1.75E1,7.65E1,-4.7711177E0,7.5E0,4.35E1,5.15E1,1.85E1,1.05E1,2.95E1,1.445E2,4.35E1,1.125E2,-9.258276E0,-1.3762263E1,-3.671582E0,-4.485082E0,2.15E1,5.25E1,2.55E1,4.55E1,3.45E1,4.5E0,2.55E1,4.15E1,1.75E1,7.5E0,2.35E1,5.25E1,4.5E0,6.5E0,1.95E1,2.85E1,2.5E0,2.85E1,4.35E1,7.75E1,2.65E1,4.15E1,7.45E1,2.45E1,4.15E1,3.45E1,6.45E1,8.5E0,1.05E1,3.25E1,2.45E1,2.5E0,3.95E1,3.75E1,1.65E1,-5.992431E0,-8.283736E0,5.15E1,6.5E0,-5.058269E0,8.35E1,-7.1584315E0,3.65E1,3.75E1,6E1,-7.838052E0,-6.426197E0,-8.137591E0,1.565E2,-3.5162053E0,1.5E0,4.15E1,4.95E1,3.85E1,2.95E1,8.35E1,3.85E1,3.85E1,6.5E0,4.15E1,5.45E1,5.35E1,-3.576053E0,-8.702925E0,-9.565261E0,-1.5087779E1,-5.11741E0,-5.8981066E0,6.75E1,4.15E1,3.25E1,8.55E1,-6.0180106E0,-6.877019E0,5.65E1,6.85E1,-9.469728E0,-5.0975075E0,-5.297254E0,-5.717042E0,-6.0279903E0,4.25E1,-6.6449747E0,-7.1706786E0,8.65E1,-7.090571E0,-7.472862E0,7.05E1,-7.2623343E0,7.95E1,-7.9791207E0,6.85E1,-9.0444E0,-1.0125932E1,-9.611216E0,-1.0878937E1,-2.4230251E0,-3.960727E0,-4.565123E0,-6.2252436E0,6.45E1,-1.3817119E1,-8.657355E0,7.95E1,-9.253341E0,-1.0194719E1,-1.0831264E1,-1.22360735E1,-1.1760943E1,-5.390268E0,-1.3045653E1,-1.5469523E1,-9.840517E-1,-1.043073E0,-8.6285305E-1,-9.0905887E-1,-7.8377736E-1,-8.448316E-1,-6.7762893E-1,-7.162166E-1,-7.730959E-1,-7.946304E-1,-3.8076684E-1,-5.038513E-1,-5.674723E-1,-7.0933634E-1,-5.5968904E-1,-6.685137E-1,-6.9636065E-1,-8.9075863E-1,-6.033652E-1,-7.541266E-1,-7.465192E-1,-9.0599674E-1,-7.7091306E-1,-1.0319232E0,-1.0701948E0,-1.3581573E0,-1.5148114E0,-1.7552661E0,-1.2488421E0,-1.1555089E0,-1.1131476E0,-1.0126106E0,-9.4800407E-1,-1.0322292E0,-7.7469766E-1,-9.269349E-1,-9.0009546E-1,-1.1378125E0,-1.4312954E0,-1.9422951E0,-1.9952744E0,-2.2814567E0,-1.719448E0,-2.3862393E0,-1.4545014E0,-1.2553056E0,-1.7101517E0,-2.3868282E0,-1.1603887E0,-1.0647607E0,-1.6928896E0,-2.3573604E0,-1.2519495E0,-1.5078286E0,-1.408194E0,-1.7812666E0,-1.4380162E0,-1.1298978E0,-7.633707E-1,-9.511302E-1,-9.76363E-1,-1.4567192E0,-1.3605766E0,-1.6941241E0,-2.199205E0,-1.6169827E0,-1.1739446E0,-1.3246391E0,-1.6821175E0,-2.158423E0,-2.0514352E0,-2.8273773E0,-1.6824442E0,-1.4617596E0,-1.6788294E0,-1.9488252E0,-1.938958E0,-2.2707038E0,-2.2205935E0,-2.5022316E0,-1.9894371E0,-2.3767278E0,-2.3659205E0,-2.6094532E0,-2.5423524E0,-3.132101E0,-2.953934E0,-3.458159E0,-3.1412194E0,-2.347833E0,-1.5973369E0,-2.1395185E0,-1.7429237E0,-2.505607E0,-2.5131936E0,-3.3310719E0,-3.9341867E0,-4.7827234E0,-3.115277E0,-2.5393603E0,-4.265588E0,-3.3263192E0,-2.347484E0,-3.6431103E0,-3.3000429E0,-4.0468287E0,-3.1995206E0,-4.6877427E0,-6.2812943E0,-3.6641757E0,-4.558336E0,-6.0617547E0,-4.24003E0,-5.9675746E0,-2.9512281E0,-2.3664699E0,-2.9456515E0,-3.4362867E0,-2.2360086E0,-1.8724158E0,-1.4266241E0,-1.6393422E0,-2.3565412E0,-1.8941106E0,-2.330798E0,-2.8701186E0,-3.2038457E0,-2.314436E0,-1.4947352E0,-2.042711E0,-2.1720273E0,-2.769065E0,-3.6708887E0,-2.9863768E0,-4.144115E0,-5.196937E0,-2.9140794E0,-3.810241E0,-5.126457E0,-3.693056E0,-5.423057E0,-4.53766E0,-3.6774297E0,-3.364907E0,-2.7066147E0,-3.0819883E0,-3.3190296E0,-2.935661E0,-3.438053E0,-3.6734273E0,-3.7866464E0,-4.5744185E0,-4.6121655E0,-5.4703565E0,-2.3127637E0,-1.9974178E0,-2.5983412E0,-4.132639E0,-2.4255168E0,-2.8403633E0,-3.7486405E0,-2.8973162E0,-2.718627E0,-3.721193E0,-3.2757993E0,-3.7769456E0,-3.4511364E0,-3.9667187E0,-5.261061E0,-7.4753633E0,-2.7744374E0,-2.0665033E0,-3.975105E0,-3.252128E0,-5.6847744E0,-4.2889357E0,-3.4497433E0,-4.10848E0,-2.8338063E0,-4.158028E0,-3.958672E0,-4.635706E0,-4.7884116E0,-5.3655744E0,-4.940174E0,-5.9599495E0,-6.780807E0,-8.394797E0,-5.5929613E0,-1.0061633E1,-2.156044E0,-4.394214E0,-4.690062E0,-6.1856346E0,-5.7023573E0,-2.3535223E0,-8.228124E0,-9.962492E0,-4.846794E0,-4.097814E0,-4.9990344E0,-8.536731E0,-2.929364E0,-3.9878395E0,-3.5304801E0,-4.651895E0,-4.254057E0,-4.7171483E0,-3.836535E0,-4.8011675E0,-4.7629924E0,-5.430278E0,-5.644933E0,-6.5042024E0,-5.215277E0,-4.091E0,-3.8818128E0,-6.257282E0,-6.413521E0,-8.014347E0,-8.167237E0,-1.1574233E1,-3.977839E0,-4.353043E0,-4.660886E0,-5.4967813E0,-5.4708343E0,-5.8719077E0,-5.0059905E0,-5.765462E0,-4.5488734E0,-6.4393616E0,-4.3697248E0,-5.6780424E0,-7.418471E0,-6.621433E0,-6.1974244E0,-6.5882835E0,-5.1983027E0,-6.420531E0,-7.591182E0,-8.306293E0,-9.54671E0,-1.1636984E1,-5.9580407E0,-7.637864E0,-9.91533E0,-1.2314408E1],"split_indices":[3,3,1,2,0,3,2,8,2,8,0,3,0,2,1,0,8,8,2,0,4,8,8,0,0,8,8,8,8,3,1,0,7,0,0,8,2,8,8,4,8,0,2,0,2,8,0,8,0,8,8,1,0,0,0,8,0,8,0,8,0,3,8,0,0,8,0,0,0,0,8,2,2,8,2,2,0,0,0,4,2,0,0,8,2,8,2,8,8,0,8,0,0,8,0,4,0,8,8,1,0,0,8,0,8,1,8,8,0,8,0,0,8,8,8,0,0,8,8,0,2,0,0,0,0,0,0,0,0,0,8,9,8,7,8,0,0,0,7,0,8,0,8,0,8,0,2,8,8,8,8,0,8,0,2,8,8,7,8,0,0,1,8,4,8,4,8,1,0,8,0,0,0,8,2,7,4,7,0,4,1,1,0,7,8,8,1,0,0,0,8,4,8,0,0,8,0,0,8,4,8,1,4,0,0,0,0,8,0,0,8,0,0,1,0,8,0,0,0,8,0,9,0,0,0,0,0,0,0,0,9,0,0,0,0,0,0,0,8,8,8,8,4,8,0,7,0,8,7,7,8,8,0,4,4,8,8,7,0,8,8,4,8,0,0,0,0,0,8,7,9,0,4,9,9,0,4,4,0,4,4,9,8,0,7,7,0,0,2,0,0,7,4,8,1,8,0,0,0,0,0,1,8,1,8,1,2,1,8,7,4,1,8,4,4,1,0,4,0,0,8,1,0,8,1,0,0,8,2,4,1,1,9,8,8,7,0,0,8,2,0,0,0,8,8,1,0,0,0,0,0,4,1,0,0,0,8,0,0,4,8,8,8,0,0,0,0,0,0,8,0,0,8,0,0,8,8,0,0,0,0,0,1,0,0,8,0,0,8,0,8,0,0,0,0,0,0,0,0,0,0,8,0,0,0,0,0,0,0,0,0,0,0,0,0,0,0,0,0,0,0,0,0,0,0,0,0,0,0,0,0,0,0,0,0,0,0,0,0,0,0,0,0,0,0,0,0,0,0,0,0,0,0,0,0,0,0,0,0,0,0,0,0,0,0,0,0,0,0,0,0,0,0,0,0,0,0,0,0,0,0,0,0,0,0,0,0,0,0,0,0,0,0,0,0,0,0,0,0,0,0,0,0,0,0,0,0,0,0,0,0,0,0,0,0,0,0,0,0,0,0,0,0,0,0,0,0,0,0,0,0,0,0,0,0,0,0,0,0,0,0,0,0,0,0,0,0,0,0,0,0,0,0,0,0,0,0,0,0,0,0,0,0,0,0,0,0,0,0,0,0,0,0,0,0,0,0,0,0,0,0,0,0,0,0,0,0,0,0,0,0,0,0,0,0,0,0,0,0,0,0,0,0,0,0,0,0,0,0,0,0,0,0,0,0,0,0,0,0,0,0,0,0,0,0,0,0,0,0,0,0,0,0,0,0,0,0,0,0,0,0,0,0,0,0,0,0,0,0,0,0,0,0,0,0,0,0,0,0,0,0],"split_type":[0,0,0,0,0,0,0,0,0,0,0,0,0,0,0,0,0,0,0,0,0,0,0,0,0,0,0,0,0,0,0,0,0,0,0,0,0,0,0,0,0,0,0,0,0,0,0,0,0,0,0,0,0,0,0,0,0,0,0,0,0,0,0,0,0,0,0,0,0,0,0,0,0,0,0,0,0,0,0,0,0,0,0,0,0,0,0,0,0,0,0,0,0,0,0,0,0,0,0,0,0,0,0,0,0,0,0,0,0,0,0,0,0,0,0,0,0,0,0,0,0,0,0,0,0,0,0,0,0,0,0,0,0,0,0,0,0,0,0,0,0,0,0,0,0,0,0,0,0,0,0,0,0,0,0,0,0,0,0,0,0,0,0,0,0,0,0,0,0,0,0,0,0,0,0,0,0,0,0,0,0,0,0,0,0,0,0,0,0,0,0,0,0,0,0,0,0,0,0,0,0,0,0,0,0,0,0,0,0,0,0,0,0,0,0,0,0,0,0,0,0,0,0,0,0,0,0,0,0,0,0,0,0,0,0,0,0,0,0,0,0,0,0,0,0,0,0,0,0,0,0,0,0,0,0,0,0,0,0,0,0,0,0,0,0,0,0,0,0,0,0,0,0,0,0,0,0,0,0,0,0,0,0,0,0,0,0,0,0,0,0,0,0,0,0,0,0,0,0,0,0,0,0,0,0,0,0,0,0,0,0,0,0,0,0,0,0,0,0,0,0,0,0,0,0,0,0,0,0,0,0,0,0,0,0,0,0,0,0,0,0,0,0,0,0,0,0,0,0,0,0,0,0,0,0,0,0,0,0,0,0,0,0,0,0,0,0,0,0,0,0,0,0,0,0,0,0,0,0,0,0,0,0,0,0,0,0,0,0,0,0,0,0,0,0,0,0,0,0,0,0,0,0,0,0,0,0,0,0,0,0,0,0,0,0,0,0,0,0,0,0,0,0,0,0,0,0,0,0,0,0,0,0,0,0,0,0,0,0,0,0,0,0,0,0,0,0,0,0,0,0,0,0,0,0,0,0,0,0,0,0,0,0,0,0,0,0,0,0,0,0,0,0,0,0,0,0,0,0,0,0,0,0,0,0,0,0,0,0,0,0,0,0,0,0,0,0,0,0,0,0,0,0,0,0,0,0,0,0,0,0,0,0,0,0,0,0,0,0,0,0,0,0,0,0,0,0,0,0,0,0,0,0,0,0,0,0,0,0,0,0,0,0,0,0,0,0,0,0,0,0,0,0,0,0,0,0,0,0,0,0,0,0,0,0,0,0,0,0,0,0,0,0,0,0,0,0,0,0,0,0,0,0,0,0,0,0,0,0,0,0,0,0,0,0,0,0,0,0,0,0,0,0,0,0,0,0,0,0,0,0,0,0,0,0,0,0,0,0,0,0,0,0,0,0,0,0,0,0,0,0,0,0,0,0,0,0,0,0,0,0,0,0,0,0,0,0,0,0,0,0,0,0,0,0,0,0,0,0,0,0],"sum_hessian":[1.54723E6,1.491552E6,5.5678E4,1.307747E6,1.83805E5,5.1451E4,4.227E3,9.53799E5,3.53948E5,1.79621E5,4.184E3,4.1893E4,9.558E3,3.819E3,4.08E2,6.65566E5,2.88233E5,3.35459E5,1.8489E4,9.4189E4,8.5432E4,3.555E3,6.29E2,3.1301E4,1.0592E4,6.38E3,3.178E3,2.66E3,1.159E3,2.96E2,1.12E2,1.19889E5,5.45677E5,1.84394E5,1.03839E5,2.52484E5,8.2975E4,1.4664E4,3.825E3,8.48E4,9.389E3,1.8674E4,6.6758E4,2.688E3,8.67E2,4.68E2,1.61E2,3.071E4,5.91E2,9.694E3,8.98E2,2.966E3,3.414E3,1.819E3,1.359E3,1.043E3,1.617E3,1.71E2,9.88E2,2.6E1,2.7E2,7.8E1,3.4E1,2.0897E4,9.8992E4,4.14678E5,1.30999E5,2.2922E4,1.61472E5,1.5337E4,8.8502E4,1.72058E5,8.0426E4,6.1769E4,2.1206E4,1.0421E4,4.243E3,2.316E3,1.509E3,3.704E3,8.1096E4,5.857E3,3.532E3,1.6647E4,2.027E3,5.1433E4,1.5325E4,1.65E3,1.038E3,7.39E2,1.28E2,2.53E2,2.15E2,1.05E2,5.6E1,1.9849E4,1.0861E4,4.98E2,9.3E1,4.377E3,5.317E3,5.82E2,3.16E2,5.12E2,2.454E3,2.306E3,1.108E3,1.483E3,3.36E2,9.36E2,4.23E2,7.9E1,9.64E2,1.033E3,5.84E2,5.9E1,1.12E2,5.3E2,4.58E2,3E0,2.3E1,1.68E2,1.02E2,4E0,7.4E1,3E0,3.1E1,2.501E3,1.8396E4,5.5907E4,4.3085E4,2.5192E5,1.62758E5,1.05023E5,2.5976E4,4.525E3,1.8397E4,1.52517E5,8.955E3,1.818E3,1.3519E4,4.1651E4,4.6851E4,1.28537E5,4.3521E4,6.1116E4,1.931E4,3.9576E4,2.2193E4,1.7963E4,3.243E3,4.97E3,5.451E3,4.35E2,3.808E3,1.987E3,3.29E2,1.454E3,5.5E1,5.06E2,3.198E3,6.9844E4,1.1252E4,3.519E3,2.338E3,2.15E3,1.382E3,9.938E3,6.709E3,1.987E3,4E1,3.5228E4,1.6205E4,1.287E4,2.455E3,5.7E2,1.08E3,4.81E2,5.57E2,5.88E2,1.51E2,8.4E1,4.4E1,1.85E2,6.8E1,1.03E2,1.12E2,6.4E1,4.1E1,4.228E3,1.5621E4,7.655E3,3.206E3,2.6E2,2.38E2,6.5E1,2.8E1,1.037E3,3.34E3,3.996E3,1.321E3,5.54E2,2.8E1,2.72E2,4.4E1,7.2E1,4.4E2,1.116E3,1.338E3,9.27E2,1.379E3,7.02E2,4.06E2,5.07E2,9.76E2,3.3E2,6E0,5.2E2,4.16E2,3.16E2,1.07E2,2.8E1,5.1E1,4.66E2,4.98E2,5.92E2,4.41E2,3.12E2,2.72E2,4.4E1,1.5E1,1.94E2,3.36E2,2.3E2,2.28E2,8E0,1.5E1,4.513E3,1.3883E4,1.9324E4,3.6583E4,2.4906E4,1.8179E4,2.15351E5,3.6569E4,1.13391E5,4.9367E4,8.073E4,2.4293E4,1.9626E4,6.35E3,1.986E3,2.539E3,1.0361E4,8.036E3,4.1903E4,1.10614E5,6.303E3,2.652E3,4.01E2,1.417E3,1.2322E4,1.197E3,4.135E4,3.01E2,4.085E4,6.001E3,3.077E4,9.7767E4,1.9161E4,2.436E4,4.431E3,5.6685E4,1.5968E4,3.342E3,2.4435E4,1.5141E4,1.2805E4,9.388E3,1.0037E4,7.926E3,2.315E3,9.28E2,5.16E2,4.454E3,1.973E3,3.478E3,1.09E2,3.26E2,2.9E3,9.08E2,4.41E2,1.546E3,1.75E2,1.54E2,5.13E2,9.41E2,4.4E1,1.1E1,3.81E2,1.25E2,2.403E3,7.95E2,3.0674E4,3.917E4,5.468E3,5.784E3,1.732E3,1.787E3,1.2E3,1.138E3,1.38E2,2.012E3,1.062E3,3.2E2,1.612E3,8.326E3,1.558E3,5.151E3,1.831E3,1.56E2,3.1115E4,4.113E3,1.3108E4,3.097E3,7.572E3,5.298E3,2.305E3,1.5E2,2.28E2,3.42E2,3.19E2,7.61E2,1E2,3.81E2,3.91E2,1.66E2,1.8E1,5.7E2,1.17E2,3.4E1,1.8E1,6.6E1,3.6E1,1.49E2,6E0,6.2E1,7.1E1,3.2E1,1.09E2,3E0,2.923E3,1.305E3,6.144E3,9.477E3,4.206E3,3.449E3,2.567E3,6.39E2,1.27E2,1.33E2,1.94E2,4.4E1,4E0,6.1E1,8E0,2E1,2.98E2,7.39E2,1.139E3,2.201E3,1.963E3,2.033E3,9.55E2,3.66E2,2.72E2,2.82E2,2.4E1,4E0,3.22E2,7.94E2,9.77E2,3.61E2,3.06E2,6.21E2,1.1E3,2.79E2,1.26E2,3.81E2,3.74E2,6.02E2,1.4E2,1.9E2,1.38E2,2.78E2,1.28E2,1.88E2,2.2E1,6E0,3.3E1,1.8E1,4.47E2,1.9E1,3.8E2,1.18E2,1.95E2,3.97E2,1.26E2,1.86E2,1.2E1,3E0,6.4E1,1.66E2,5.629E3,8.254E3,7.941E3,1.1383E4,2.1835E4,1.4748E4,9.47E3,1.5436E4,1.338E4,4.799E3,9.1779E4,1.23572E5,2.6647E4,9.922E3,6.4946E4,4.8445E4,3.8582E4,1.0785E4,5.7936E4,2.2794E4,1.6542E4,7.751E3,1.3893E4,5.733E3,5.112E3,1.238E3,1.031E3,9.55E2,8.533E3,1.828E3,7.025E3,1.011E3,2.4926E4,1.6977E4,7.0602E4,4.0012E4,1.938E3,4.365E3,2.139E3,5.13E2,2.42E2,1.59E2,1.386E3,3.1E1,9.817E3,2.505E3,1.148E3,4.9E1,2.0774E4,2.0576E4,2.76E2,2.5E1,3.965E4,1.2E3,5.633E3,3.68E2,6.978E3,2.3792E4,4.8611E4,4.9156E4,1.5007E4,4.154E3,1.829E4,6.07E3,6.35E2,3.796E3,2.9086E4,2.7599E4,1.4242E4,1.726E3,2.559E3,7.83E2,9.343E3,1.5092E4,1.0319E4,4.822E3,9.357E3,3.448E3,8.826E3,5.62E2,6.331E3,3.706E3,5.491E3,2.435E3,1.972E3,3.43E2,7.37E2,1.91E2,2.12E2,3.04E2,3.344E3,1.11E3,1.291E3,6.82E2,3.119E3,3.59E2,2.9E2,3.6E1,7.98E2,2.102E3,2.39E2,6.69E2,3.72E2,6.9E1,8.77E2,6.69E2,4.8E1,1.27E2,1.27E2,2.7E1,1.96E2,3.17E2,8.83E2,5.8E1,4.87E2,1.916E3,5.67E2,2.28E2,6.017E3,2.4657E4,1.5131E4,2.4039E4,9.81E2,4.487E3,4.903E3,8.81E2,1.46E2,1.586E3,6.11E2,1.176E3,6.51E2,5.49E2,3.4E2,7.98E2,7.7E1,6.1E1,1.695E3,3.17E2,8.2E1,9.8E2,1.02E2,2.18E2,6.79E2,9.33E2,5.78E3,2.546E3,6.55E2,9.03E2,3.168E3,1.983E3,1.558E3,2.73E2,1.06E2,5E1,1.3767E4,1.7348E4,3.909E3,2.04E2,9.123E3,3.985E3,9.93E2,2.104E3,7.308E3,2.64E2,4.62E3,6.78E2,1.338E3,9.67E2,1.22E2,2.8E1,1.43E2,8.5E1,5.6E1,2.86E2,2.5E1,2.94E2,4.78E2,2.83E2,5.4E1,4.6E1,9.7E1,2.84E2,2.83E2,1.08E2,4.61E2,1.09E2,7.3E1,4.4E1,5E0,1.3E1,5E0,3.1E1,3.3E1,1.16E2,3E0,3E0,5.5E1,5.4E1,5.88E2,2.335E3,1.292E3,1.3E1,5.182E3,9.62E2,8.184E3,1.293E3,1.584E3,2.622E3,3.102E3,3.47E2,2.091E3,4.76E2,4.99E2,1.4E2,4.3E1,8.4E1,2.6E1,1.07E2,1.36E2,5.8E1,3.4E1,1E1,3.11E2,8.28E2,1.876E3,3.25E2,5.98E2,1.365E3,1.614E3,4.19E2,1.6E1,2.56E2,1.01E2,1.81E2,1.08E2,2.53E2,5.38E2,5.62E2,1.04E2,2.77E2,3.19E2,2.83E2,1.42E2,4.8E1,1.14E2,3.33E2,9.4E1,2.4E1],"tree_param":{"num_deleted":"0","num_feature":"10","num_nodes":"661","size_leaf_vector":"0"}},{"base_weights":[-1.1416237E1,-9.997743E0,-4.9469177E1,-8.424205E0,-2.118926E1,-4.4225197E1,-1.143213E2,-6.8136744E0,-1.2765932E1,-2.067639E1,-5.0191776E1,-3.940234E1,-6.5454994E1,-1.0235157E2,-2.2180267E2,-5.66143E0,-9.4257555E0,-1.2255506E1,-2.8431622E1,-2.3504326E1,-1.680419E1,-4.568697E1,-8.324487E1,-3.6247684E1,-4.86374E1,-6.0647327E1,-7.88582E1,-8.251568E1,-1.1848409E2,-1.9557437E2,-3.2163727E2,-7.641204E0,-5.172174E0,-8.462788E0,-1.1234346E1,-1.0082579E1,-1.648951E1,-2.3645954E1,-3.7564102E1,-2.8599878E1,-2.1446611E1,-1.643583E1,-2.407296E1,-4.0800426E1,-6.047028E1,-7.024393E1,-1.02668205E2,-3.574919E1,-6.205567E1,-5.266591E1,-4.6289577E1,-5.869562E1,-6.9037445E1,-7.471358E1,-9.190556E1,-6.769022E1,-9.05611E1,-1.04882744E2,-1.3969551E2,-1.0820904E2,-2.0326506E2,-1.0753497E2,-3.3367386E2,-9.01084E0,-7.0778112E0,-4.7171893E0,-5.735643E0,-1.2024169E1,-8.202008E0,-1.0777979E1,-1.3095577E1,-9.020727E0,-1.2932718E1,-1.511922E1,-2.042889E1,-2.0533216E1,-2.8579733E1,-3.427734E1,-4.877074E1,-2.7412426E1,-3.5247902E1,-1.9431528E1,-2.6266727E1,-1.4856167E1,-1.8801441E1,-1.9856081E1,-2.6662918E1,-3.7839806E1,-5.3153564E1,-5.3045197E1,-7.147033E1,-6.3428463E1,-9.1534195E1,-8.317237E1,-1.2931186E2,-3.211367E1,-3.94193E1,-5.599242E1,-9.273554E1,-5.103985E1,-5.838937E1,-4.431615E1,-5.5764614E1,-5.4737362E1,-6.197527E1,-6.503931E1,-8.182788E1,-7.299879E1,-9.1202866E1,-8.785524E1,-1.01111404E2,-6.42419E1,-1.128007E2,-8.129033E1,-1.0734567E2,-9.767302E1,-1.1347924E2,-1.2826721E2,-1.5158835E2,-5.356349E1,-1.1245223E2,-1.863005E2,-2.2915288E2,-2.9121805E2,-3.882554E2,-1.0640523E1,-8.518614E0,-6.903743E0,-8.643116E0,-4.6035676E0,-5.5092564E0,-5.6290345E0,-8.376612E0,-1.4687024E1,-1.1554947E1,-8.010464E0,-1.2053146E1,-1.2742881E1,-1.061355E1,-1.5668653E1,-1.2554639E1,-1.1875927E1,-8.32436E0,-1.0273751E1,-1.4393972E1,-1.3588296E1,-1.8669579E1,-1.941874E1,-2.4937603E1,-1.6522762E1,-2.2014063E1,-3.702289E1,-2.7288418E1,-2.9822197E1,-4.008354E1,-4.358367E1,-7.311177E1,-3.0945532E1,-2.6020319E1,-3.4704556E1,-6.2085735E1,-1.7629715E1,-2.2118221E1,-2.5303114E1,-3.6633034E1,-1.6537657E1,-1.3909042E1,-2.169995E1,-1.8076845E1,-1.7247606E1,-2.3047596E1,-2.5565027E1,-3.452187E1,-4.2136017E1,-3.364314E1,-4.965175E1,-6.2878075E1,-4.966983E1,-7.409724E1,-6.460642E1,-9.057135E1,-5.7038513E1,-6.847759E1,-7.016208E1,-1.1942946E2,-6.9520805E1,-9.31753E1,-1.1536123E2,-1.5283765E2,-4.0361965E1,-2.9984018E1,-3.7606552E1,-4.5069736E1,-4.625227E1,-6.618899E1,-7.710658E1,-1.2454736E2,-5.324581E1,-4.8672165E1,-5.715914E1,-6.89476E1,-4.2420067E1,-5.0570007E1,-4.947528E1,-5.9214664E1,-6.1276203E1,-5.2559834E1,-6.0243538E1,-6.718216E1,-6.2028027E1,-7.561846E1,-7.6388245E1,-9.447644E1,-6.3022404E1,-7.5682655E1,-8.903069E1,-1.6233585E2,-7.789294E1,-9.179272E1,-4.643428E1,-7.100922E1,-4.8795216E1,-1.2237749E2,-7.635699E1,-8.698698E1,-1.02226135E2,-1.3004147E2,-9.078347E1,-1.0489076E2,-1.01759895E2,-1.1754475E2,-1.22248276E2,-1.4226155E2,-1.4037315E2,-1.6230582E2,-6.2497032E1,-1.18691956E2,-1.6879094E2,-1.963389E2,-1.1728355E1,-1.0396941E1,-8.211441E0,-9.27056E0,-6.4323235E0,-7.2087703E0,-8.296391E0,-1.1826414E1,-5.645918E0,-4.4939046E0,-5.232445E0,-6.5882964E0,-5.3873E0,-6.255781E0,-7.030235E0,-9.580097E0,-2.4217388E1,-1.454518E1,-1.2379187E1,-1.1181276E1,-7.6393394E0,-9.106756E0,-1.1196412E1,-1.8406439E1,-1.7942747E1,-1.2543383E1,-1.0154233E1,-1.1169183E1,-1.4929592E1,-1.8496265E1,-1.2245814E1,-1.5574819E1,-1.4501804E1,-1.1192714E1,-7.2113853E0,-9.340293E0,-8.818403E0,-1.2822612E1,-1.3142403E1,-1.7258278E1,-1.2603767E1,-1.4900751E1,-1.7194351E1,-1.9724972E1,-1.708061E1,-2.1029112E1,-2.3410967E1,-2.8554562E1,-1.8520851E1,-1.4008429E1,-2.0683893E1,-2.6926537E1,-3.534755E1,-4.300343E1,-2.5692934E1,-3.3525757E1,-2.2252228E1,-3.2365887E1,-3.8169334E1,-5.4896008E1,-3.691496E1,-4.961862E1,-6.51371E1,-9.677567E1,-3.3075848E1,-2.9926615E1,-2.409463E1,-2.9107803E1,-3.4059193E1,-4.7229866E1,-7.186169E1,-5.4734936E1,-1.9427416E1,-1.6134182E1,-2.146499E1,-2.5917137E1,-2.3248768E1,-3.0059572E1,-3.531158E1,-5.777928E1,-2.047521E1,-1.6183594E1,-1.3308582E1,-1.7407076E1,-2.3385994E1,-2.08723E1,-1.7846008E1,-2.6353348E1,-1.9972824E1,-1.442791E1,-2.5546715E1,-2.051503E1,-2.3490866E1,-2.92437E1,-3.1710625E1,-3.9006145E1,-5.7320175E1,-4.150437E1,-3.1558907E1,-4.0477695E1,-5.7219105E1,-4.650208E1,-6.861484E1,-4.7824585E1,-5.4343643E1,-4.2986637E1,-7.581657E1,-4.1386703E1,-7.983892E1,-6.003253E1,-1.0312367E2,-6.883441E1,-6.1389187E1,-4.3420593E1,-6.951096E1,-2.7578154E1,-4.6138676E1,-7.600202E1,-9.646503E1,-4.4922665E1,-3.8817078E1,-5.005367E1,-3.1700802E1,-2.653044E1,-4.0522644E1,-3.468445E1,-4.2821877E1,-5.2090023E1,-5.3205498E1,-4.006096E1,-6.2397743E1,-8.412726E1,-3.6702477E1,-7.9772194E1,-4.698738E1,-5.3713074E1,-5.574509E1,-6.314169E1,-4.2029064E1,-5.8413574E1,-4.8410732E1,-5.2874947E1,-4.6659748E1,-5.6462948E1,-5.7060436E1,-7.5244385E1,-5.48236E1,-6.3308517E1,-4.971331E1,-5.4967327E1,-6.3044014E1,-5.8262924E1,-6.560873E1,-7.481166E1,-5.5069534E1,-6.5712204E1,-7.4175125E1,-1.1448626E2,-7.175907E1,-8.26212E1,-5.8884335E1,-6.6518715E1,-6.659879E1,-7.836065E1,-7.72223E1,-9.461681E1,-8.856895E1,-1.0144085E2,-4.043331E1,-5.8712242E1,-6.089159E1,-8.27289E1,-6.893118E1,-7.8511246E1,-1.0149304E1,-1.0718714E1,-8.856343E0,-8.021414E0,-9.148426E0,-1.1479109E1,-6.098981E0,-6.568193E0,-7.398114E0,-7.043769E0,-8.20334E0,-9.03562E0,-5.3928895E0,-5.778951E0,-4.217429E0,-4.8152676E0,-4.963197E0,-5.9716234E0,-5.9495263E0,-7.5720816E0,-5.2997313E0,-6.291968E0,-6.199447E0,-7.6169477E0,-6.264876E0,-7.583881E0,-8.990914E0,-1.0821109E1,-1.363464E1,-1.5566337E1,-1.1722504E1,-1.2605497E1,-1.0557237E1,-1.1580081E1,-8.72722E0,-7.1891193E0,-8.721959E0,-1.1468216E1,-1.0031945E1,-1.4414282E1,-1.7453382E1,-2.4982792E1,-1.9937614E1,-1.6390896E1,-1.3516838E1,-1.1946656E1,-9.617701E0,-1.0751265E1,-1.0983662E1,-1.15969305E1,-1.5511382E1,-1.3859463E1,-2.0253317E1,-1.755239E1,-1.2128083E1,-2.0510382E1,-1.5288854E1,-2.309654E1,-1.3581135E1,-1.7414686E1,-1.0517172E1,-1.5164007E1,-8.390055E0,-6.5024734E0,-8.612909E0,-1.0019192E1,-1.1574267E1,-8.243533E0,-1.0761864E1,-1.369001E1,-1.711821E1,-1.2511325E1,-1.5928122E1,-2.0105091E1,-1.8540134E1,-1.2439564E1,-1.4058243E1,-1.6433136E1,-1.6315594E1,-1.913089E1,-1.9564257E1,-2.374733E1,-1.5756793E1,-1.8823818E1,-2.0371473E1,-2.3099033E1,-2.2208973E1,-2.6993902E1,-2.7015663E1,-3.749068E1,-1.650431E1,-2.0855803E1,-1.2844774E1,-2.0486372E1,-2.771147E1,-1.9940193E1,-2.4897022E1,-3.5822968E1,-4.042952E1,-3.1418913E1,-2.4990276E1,-3.1536068E1,-4.5441936E1,-3.1136314E1,-1.1233563E1,-2.3026745E1,-3.0465685E1,-3.621225E1,-3.1953184E1,-4.283481E1,-5.8948086E1,-2.9559477E1,-3.1476141E1,-4.009701E1,-4.3203773E1,-5.5474087E1,-5.3900497E1,-7.373376E1,-8.054714E1,-1.3091014E2,-2.7614096E1,-3.1161589E1,-2.2652376E1,-2.5466932E1,-2.5530075E1,-3.10581E1,-3.329105E1,-4.1922573E1,-3.9582462E1,-5.1181072E1,-1.9003248E1,-2.691608E1,-1.5880622E1,-2.8816086E1,-2.0454641E1,-2.4279335E1,-2.480222E1,-3.2052048E1,-2.259944E1,-3.2138226E1,-2.8828331E1,-3.332266E1,-3.2011986E1,-4.056098E1,-4.9177647E1,-7.063493E1,-2.3838966E1,-1.9536072E1,-1.598686E1,-2.0259302E1,-1.4001151E1,-1.2222438E1,-1.6437653E1,-2.1982471E1,-2.162006E1,-2.4046108E1,-2.0388626E1,-2.2780815E1,-1.7313215E1,-2.1125843E1,-2.463206E1,-2.9419426E1,-2.0668406E1,-1.5026352E1,-1.8666517E1,-1.3426579E1,-2.6445467E1,-1.7418829E1,-1.332004E1,-2.1595375E1,-2.5733107E1,-2.1753899E1,-3.6568848E1,-2.8432308E1,-3.5113655E1,-2.916371E1,-3.8987633E1,-4.420783E1,-2.9328209E1,-3.5160156E1,-3.6188873E1,-4.608677E1,-4.4406357E1,-6.098774E1,-3.9890476E1,-4.8787407E1,-5.9669697E1,-8.164287E1,-5.0324036E1,-5.993564E1,-3.9431328E1,-4.795786E1,-5.4990364E1,-8.536593E1,-5.7655865E1,-7.8410065E1,-1.1301772E2,-8.134055E1,-7.189154E1,-3.1741957E1,-4.448196E1,-3.6996605E1,-4.6924557E1,-6.048364E1,-3.032351E1,-4.0302094E1,-2.4086525E1,-2.8639605E1,-3.7486393E1,-4.2301838E1,-3.3006073E1,-4.0204845E1,-4.0611755E1,-4.504248E1,-4.960676E1,-5.6277214E1,-4.498241E1,-5.879274E1,-3.0556723E1,-4.342787E1,-5.8895855E1,-7.5522415E1,-7.14297E1,-1.04023926E2,-4.5279064E1,-5.0061768E1,-5.5906982E1,-3.602169E1,-3.9467518E1,-4.4209293E1,-5.4502365E1,-8.815921E1,-4.7514614E1,-5.3837006E1,-4.8295815E1,-5.3907963E1,-2.7324387E1,-4.695819E1,-5.4215E1,-7.974614E1,-5.5163414E1,-6.497342E1,-5.3608143E1,-6.2923843E1,-5.9846954E1,-6.4495384E1,-5.5667E1,-6.1987778E1,-6.3277397E1,-6.926927E1,-6.558351E1,-5.022868E1,-7.160896E1,-6.374433E1,-7.0113594E1,-8.121086E1,-7.370011E1,-8.3216606E1,-3.56143E1,-5.5813847E1,-4.4358597E1,-6.494985E1,-4.843748E1,-6.52863E1,-6.557677E1,-8.6202354E1],"categories":[],"categories_nodes":[],"categories_segments":[],"categories_sizes":[],"default_left":[true,true,true,true,true,true,true,true,true,true,true,true,true,true,true,true,true,true,true,true,true,true,true,true,true,true,true,true,true,true,true,true,true,true,true,true,true,true,true,true,true,true,true,true,true,true,true,true,true,true,true,true,true,true,true,true,true,true,true,true,true,false,true,true,true,true,true,true,true,true,true,true,true,true,true,true,true,true,true,true,true,true,true,true,true,true,true,true,true,true,true,true,true,true,true,true,true,true,true,true,true,true,true,true,true,true,true,true,true,true,false,true,true,true,true,true,true,true,true,false,true,true,false,false,false,true,true,true,true,true,true,true,true,true,true,true,true,true,true,true,true,true,true,true,true,true,true,true,true,true,true,true,true,true,true,true,true,true,true,true,true,true,true,true,true,true,true,true,true,true,true,true,true,true,true,true,true,true,true,true,true,true,true,true,false,false,true,false,false,true,true,true,true,true,true,true,false,false,true,true,false,true,true,true,true,true,true,true,true,true,true,true,false,true,true,true,false,false,true,true,true,false,false,true,false,false,false,false,false,false,false,false,false,false,false,false,false,false,false,false,true,true,true,true,true,true,false,true,true,true,true,true,true,true,true,false,true,true,true,true,true,true,true,true,true,true,true,true,true,true,true,true,true,true,true,true,true,true,true,true,true,true,true,true,true,true,true,true,true,true,true,true,false,true,true,true,true,true,true,true,true,true,true,false,true,true,true,true,true,false,false,true,true,true,true,true,true,true,true,true,true,true,true,true,true,true,true,true,true,true,true,true,true,true,false,false,true,true,true,true,true,true,false,true,true,false,false,true,true,true,true,false,false,false,false,false,false,false,false,true,true,true,true,true,true,true,true,true,true,true,true,false,false,true,false,true,false,true,true,true,true,true,true,true,false,false,false,false,true,true,true,true,false,true,true,true,false,false,false,false,false,false,true,false,false,false,false,true,true,true,true,false,false,false,false,false,false,false,false,false,false,false,false,false,false,false,false,false,false,false,false,false,false,false,false,false,false,false,false,false,false,false,false,false,false,false,false,false,false,false,false,false,false,false,false,false,false,false,false,false,false,false,false,false,false,false,false,false,false,false,false,false,false,false,false,false,false,false,false,false,false,false,false,false,false,false,false,false,false,false,false,false,false,false,false,false,false,false,false,false,false,false,false,false,false,false,false,false,false,false,false,false,false,false,false,false,false,false,false,false,false,false,false,false,false,false,false,false,false,false,false,false,false,false,false,false,false,false,false,false,false,false,false,false,false,false,false,false,false,false,false,false,false,false,false,false,false,false,false,false,false,false,false,false,false,false,false,false,false,false,false,false,false,false,false,false,false,false,false,false,false,false,false,false,false,false,false,false,false,false,false,false,false,false,false,false,false,false,false,false,false,false,false,false,false,false,false,false,false,false,false,false,false,false,false,false,false,false,false,false,false,false,false,false,false,false,false,false,false,false,false,false,false,false,false,false,false,false,false,false,false,false,false,false,false,false,false,false,false,false,false,false,false,false,false,false,false,false,false,false,false,false,false,false,false,false,false,false,false,false,false,false,false,false,false,false,false,false,false],"id":5,"left_children":[1,3,5,7,9,11,13,15,17,19,21,23,25,27,29,31,33,35,37,39,41,43,45,47,49,51,53,55,57,59,61,63,65,67,69,71,73,75,77,79,81,83,85,87,89,91,93,95,97,99,101,103,105,107,109,111,113,115,117,119,121,-1,123,125,127,129,131,133,135,137,139,141,143,145,147,149,151,153,155,157,159,161,163,165,167,169,171,173,175,177,179,181,183,185,187,189,191,193,195,197,199,201,203,205,207,209,211,213,215,217,-1,219,221,223,225,227,229,231,233,-1,235,237,-1,-1,-1,239,241,243,245,247,249,251,253,255,257,259,261,263,265,267,269,271,273,275,277,279,281,283,285,287,289,291,293,295,297,299,301,303,305,307,309,311,313,315,317,319,321,323,325,327,329,331,333,335,337,339,341,343,345,347,349,351,353,355,-1,-1,357,-1,-1,359,361,363,365,367,369,371,-1,-1,373,375,-1,377,379,381,383,385,387,389,391,393,395,397,-1,399,401,403,-1,-1,405,407,409,-1,-1,411,-1,-1,-1,-1,-1,-1,-1,-1,-1,-1,-1,-1,-1,-1,-1,-1,413,415,417,419,421,423,-1,425,427,429,431,433,435,437,439,-1,441,443,445,447,449,451,453,455,457,459,461,463,465,467,469,471,473,475,477,479,481,483,485,487,489,491,493,495,497,499,501,503,505,507,509,511,-1,513,515,517,519,521,523,525,527,529,531,-1,533,535,537,539,541,-1,-1,543,545,547,549,551,553,555,557,559,561,563,565,567,569,571,573,575,577,579,581,583,585,587,-1,-1,589,591,593,595,597,599,-1,601,603,-1,-1,605,607,609,611,-1,-1,-1,-1,-1,-1,-1,-1,613,615,617,619,621,623,625,627,629,631,633,635,-1,-1,637,-1,639,-1,641,643,645,647,649,651,653,-1,-1,-1,-1,655,657,659,661,-1,663,665,667,-1,-1,-1,-1,-1,-1,669,-1,-1,-1,-1,671,673,675,677,-1,-1,-1,-1,-1,-1,-1,-1,-1,-1,-1,-1,-1,-1,-1,-1,-1,-1,-1,-1,-1,-1,-1,-1,-1,-1,-1,-1,-1,-1,-1,-1,-1,-1,-1,-1,-1,-1,-1,-1,-1,-1,-1,-1,-1,-1,-1,-1,-1,-1,-1,-1,-1,-1,-1,-1,-1,-1,-1,-1,-1,-1,-1,-1,-1,-1,-1,-1,-1,-1,-1,-1,-1,-1,-1,-1,-1,-1,-1,-1,-1,-1,-1,-1,-1,-1,-1,-1,-1,-1,-1,-1,-1,-1,-1,-1,-1,-1,-1,-1,-1,-1,-1,-1,-1,-1,-1,-1,-1,-1,-1,-1,-1,-1,-1,-1,-1,-1,-1,-1,-1,-1,-1,-1,-1,-1,-1,-1,-1,-1,-1,-1,-1,-1,-1,-1,-1,-1,-1,-1,-1,-1,-1,-1,-1,-1,-1,-1,-1,-1,-1,-1,-1,-1,-1,-1,-1,-1,-1,-1,-1,-1,-1,-1,-1,-1,-1,-1,-1,-1,-1,-1,-1,-1,-1,-1,-1,-1,-1,-1,-1,-1,-1,-1,-1,-1,-1,-1,-1,-1,-1,-1,-1,-1,-1,-1,-1,-1,-1,-1,-1,-1,-1,-1,-1,-1,-1,-1,-1,-1,-1,-1,-1,-1,-1,-1,-1,-1,-1,-1,-1,-1,-1,-1,-1,-1,-1,-1,-1,-1,-1,-1,-1,-1,-1,-1,-1,-1,-1,-1,-1,-1,-1,-1,-1,-1,-1,-1,-1,-1,-1,-1,-1,-1,-1,-1,-1,-1,-1,-1,-1,-1,-1,-1,-1,-1,-1,-1],"loss_changes":[8.353386E7,2.6273488E7,1.8908656E7,9.146376E6,2.734544E6,5.265912E6,5.329216E6,2.871616E6,2.829672E6,1.978512E6,4.71919E5,1.219888E6,6.0892E5,1.188624E6,1.026362E6,6.41252E5,5.08544E5,3.153252E6,4.87162E5,1.094444E6,2.03842E5,2.00809E5,8.924275E4,3.99936E5,9.8514E4,1.10798E5,1.28912E5,1.94605E5,5.8052E5,2.01061E5,1.83147E5,1.01169E5,1.36073E5,1.76902E5,8.6046E4,6.85404E5,6.2719E5,1.11982E5,1.396915E5,2.36172E5,7.22132E5,2.71026E5,3.962675E4,7.544575E4,5.3131E4,2.7850375E4,6.766975E4,4.07956E5,1.0473775E5,3.3524E4,1.23775E5,7.0558E4,6.20705E4,4.7368E4,1.35165E4,8.545575E4,1.60563E5,6.7061E4,8.9682E4,6.92625E2,9.0797E4,0E0,7.2283E4,3.057775E4,2.52685E4,2.6408E4,6.67245E4,1.607325E4,1.309E5,2.6193E4,2.7606E4,3.28027E5,2.38731E5,4.68536E5,1.36134E5,2.6347375E4,2.9874E4,7.565325E4,1.064E5,1.24574E5,6.4175E4,2.5361E5,2.18141E5,6.9106E4,6.0652E4,1.12804375E4,1.874375E4,2.94455E4,1.0732125E4,2.6158E4,3.058875E4,1.8630625E3,2.3804875E4,5.80425E3,2.703375E3,2.6953E5,1.54586E5,4.619375E4,3.8116312E4,1.34015E4,7.23625E3,6.4171E4,2.2235E4,3.36515E4,2.3972E4,2.74465E4,1.4103625E4,4.1706E4,1.272875E4,9.51275E3,0E0,6.370025E4,1.9151625E4,1.31625E4,3.13125E4,2.49285E4,1.5138E4,1.7636E4,2.3838E4,0E0,6.774375E2,6.2E1,0E0,0E0,0E0,2.226E3,6.70675E3,1.198325E4,1.01645E4,2.93375E4,1.096975E4,3.4504E4,1.48390625E4,2.27375E3,3.266375E3,6.8759E4,4.5579625E4,6.2963125E3,1.9079E4,6.9653125E3,1.520775E4,5.78845E4,1.49951E5,8.0782E4,1.419985E5,7.7684E4,4.0113E4,9.193E4,2.962675E4,5.8529688E3,2.0886625E4,2.2132812E3,2.3626375E4,3.172275E4,3.4392E4,2.7060125E4,2.218375E4,1.4635E4,1.08058E5,3.4447E4,2.4559688E3,8.4137E4,5.1701E4,1.95401E5,5.001425E4,2.153E4,5.8278E4,7.6145E3,4.3964E4,5.673125E3,3.4483438E3,1.457075E4,2.2389375E3,5.6915E3,1.11261875E4,4.57975E3,5.6939688E3,9.0601875E3,5.78125E0,9.6918125E3,1.226525E4,2.3651875E3,2.0932812E3,1.1170156E3,0E0,0E0,3.437625E3,0E0,0E0,4.5366E4,7.1811E4,9.7078E4,5.61685E4,8.927625E3,1.1065375E4,4.282375E3,0E0,0E0,1.0117E4,3.04725E3,0E0,2.44175E4,3.8855E3,5.5644375E3,2.13915E4,4.92925E3,1.06255E4,9.311E3,4.292E3,1.66535E4,3.784375E3,4.69E2,0E0,1.48775E3,2.7931E4,4.0965E3,0E0,0E0,3.06E2,9.115125E3,4.2504125E4,0E0,0E0,7.5575E2,0E0,0E0,0E0,0E0,0E0,0E0,0E0,0E0,0E0,0E0,0E0,0E0,0E0,0E0,0E0,0E0,4.68E2,2.484375E3,2.1894375E3,1.44825E3,1.534E3,5.020625E2,0E0,7.9125E2,2.063E4,5.8063125E3,4.6786562E3,1.2999E4,4.817E3,1.7933594E3,3.451625E3,0E0,1.5696562E3,3.6225E2,1.77275E3,6.1842E4,3.8772E4,2.7638938E4,5.8169375E3,3.8340625E2,3.356875E3,1.30875E4,2.5715E3,1.4975625E3,8.267344E2,1.4329E4,2.9315938E3,1.766825E4,6.8733E4,5.28525E4,3.41635E4,2.1901125E4,1.40155E4,6.9069E4,4.534925E4,3.33415E4,3.311E4,1.813975E4,9.3205E3,2.2783E4,1.9279E4,1.6039E4,2.1316875E4,2.8321719E3,3.828375E3,1.296575E4,1.16716875E4,4.6558125E3,0E0,7.27275E3,1.27608125E4,3.3836875E3,8.09525E3,3.1776E4,1.3139625E4,4.7050625E3,1.16465625E4,7.224625E3,9.38725E3,0E0,1.3076E4,2.17305E4,4.82015E4,2.42475E4,4.4963125E3,0E0,0E0,4.47825E4,5.46975E4,5.06125E4,2.030325E4,8.0197E4,2.3343E4,2.911325E4,8.462969E3,3.60725E3,1.1215E4,1.77155E4,1.772475E4,1.697375E3,3.138125E3,3.91795E4,2.59225E3,1.0363906E3,1.3818047E3,1.8162969E3,2.1746719E3,4.4386875E3,3.2185E3,4.8951562E2,0E0,0E0,3.797125E3,4.3639375E3,3.1393125E3,1.3908438E3,1.3735625E3,3.6285625E3,0E0,1.7210625E3,8.4409375E2,0E0,0E0,1.4789062E3,2.6354375E3,6.484375E1,1.00134375E3,0E0,0E0,0E0,0E0,0E0,0E0,0E0,0E0,2.6504E4,1.1222875E4,9.56785E4,2.031275E4,2.9629E4,5.22225E4,1.1953E4,6.48825E3,2.7715938E3,3.1492812E3,4.8294375E3,2.41375E3,0E0,0E0,3.63175E3,0E0,1.55E1,0E0,2.1701E4,6.822125E3,7.4825E2,3.0525E2,4.61625E2,1.6889062E3,6.31725E3,0E0,0E0,0E0,0E0,7.9435E3,5.79E2,9.935E3,1.10625E3,0E0,1.0951125E4,1.37E3,4.1375E2,0E0,0E0,0E0,0E0,0E0,0E0,1.7554E4,0E0,0E0,0E0,0E0,6.0125156E3,1.5005469E3,8.818375E3,5.242125E3,0E0,0E0,0E0,0E0,0E0,0E0,0E0,0E0,0E0,0E0,0E0,0E0,0E0,0E0,0E0,0E0,0E0,0E0,0E0,0E0,0E0,0E0,0E0,0E0,0E0,0E0,0E0,0E0,0E0,0E0,0E0,0E0,0E0,0E0,0E0,0E0,0E0,0E0,0E0,0E0,0E0,0E0,0E0,0E0,0E0,0E0,0E0,0E0,0E0,0E0,0E0,0E0,0E0,0E0,0E0,0E0,0E0,0E0,0E0,0E0,0E0,0E0,0E0,0E0,0E0,0E0,0E0,0E0,0E0,0E0,0E0,0E0,0E0,0E0,0E0,0E0,0E0,0E0,0E0,0E0,0E0,0E0,0E0,0E0,0E0,0E0,0E0,0E0,0E0,0E0,0E0,0E0,0E0,0E0,0E0,0E0,0E0,0E0,0E0,0E0,0E0,0E0,0E0,0E0,0E0,0E0,0E0,0E0,0E0,0E0,0E0,0E0,0E0,0E0,0E0,0E0,0E0,0E0,0E0,0E0,0E0,0E0,0E0,0E0,0E0,0E0,0E0,0E0,0E0,0E0,0E0,0E0,0E0,0E0,0E0,0E0,0E0,0E0,0E0,0E0,0E0,0E0,0E0,0E0,0E0,0E0,0E0,0E0,0E0,0E0,0E0,0E0,0E0,0E0,0E0,0E0,0E0,0E0,0E0,0E0,0E0,0E0,0E0,0E0,0E0,0E0,0E0,0E0,0E0,0E0,0E0,0E0,0E0,0E0,0E0,0E0,0E0,0E0,0E0,0E0,0E0,0E0,0E0,0E0,0E0,0E0,0E0,0E0,0E0,0E0,0E0,0E0,0E0,0E0,0E0,0E0,0E0,0E0,0E0,0E0,0E0,0E0,0E0,0E0,0E0,0E0,0E0,0E0,0E0,0E0,0E0,0E0,0E0,0E0,0E0,0E0,0E0,0E0,0E0,0E0,0E0,0E0,0E0,0E0,0E0,0E0,0E0,0E0,0E0,0E0,0E0,0E0,0E0,0E0,0E0,0E0,0E0,0E0,0E0,0E0,0E0,0E0,0E0,0E0,0E0,0E0,0E0,0E0,0E0,0E0,0E0,0E0,0E0,0E0,0E0,0E0,0E0,0E0,0E0,0E0,0E0,0E0,0E0,0E0,0E0,0E0,0E0,0E0],"parents":[2147483647,0,0,1,1,2,2,3,3,4,4,5,5,6,6,7,7,8,8,9,9,10,10,11,11,12,12,13,13,14,14,15,15,16,16,17,17,18,18,19,19,20,20,21,21,22,22,23,23,24,24,25,25,26,26,27,27,28,28,29,29,30,30,31,31,32,32,33,33,34,34,35,35,36,36,37,37,38,38,39,39,40,40,41,41,42,42,43,43,44,44,45,45,46,46,47,47,48,48,49,49,50,50,51,51,52,52,53,53,54,54,55,55,56,56,57,57,58,58,59,59,60,60,62,62,63,63,64,64,65,65,66,66,67,67,68,68,69,69,70,70,71,71,72,72,73,73,74,74,75,75,76,76,77,77,78,78,79,79,80,80,81,81,82,82,83,83,84,84,85,85,86,86,87,87,88,88,89,89,90,90,91,91,92,92,93,93,94,94,95,95,96,96,97,97,98,98,99,99,100,100,101,101,102,102,103,103,104,104,105,105,106,106,107,107,108,108,109,109,111,111,112,112,113,113,114,114,115,115,116,116,117,117,118,118,120,120,121,121,125,125,126,126,127,127,128,128,129,129,130,130,131,131,132,132,133,133,134,134,135,135,136,136,137,137,138,138,139,139,140,140,141,141,142,142,143,143,144,144,145,145,146,146,147,147,148,148,149,149,150,150,151,151,152,152,153,153,154,154,155,155,156,156,157,157,158,158,159,159,160,160,161,161,162,162,163,163,164,164,165,165,166,166,167,167,168,168,169,169,170,170,171,171,172,172,173,173,174,174,175,175,176,176,177,177,178,178,179,179,180,180,181,181,182,182,183,183,186,186,189,189,190,190,191,191,192,192,193,193,194,194,195,195,198,198,199,199,201,201,202,202,203,203,204,204,205,205,206,206,207,207,208,208,209,209,210,210,211,211,213,213,214,214,215,215,218,218,219,219,220,220,223,223,240,240,241,241,242,242,243,243,244,244,245,245,247,247,248,248,249,249,250,250,251,251,252,252,253,253,254,254,256,256,257,257,258,258,259,259,260,260,261,261,262,262,263,263,264,264,265,265,266,266,267,267,268,268,269,269,270,270,271,271,272,272,273,273,274,274,275,275,276,276,277,277,278,278,279,279,280,280,281,281,282,282,283,283,284,284,285,285,286,286,287,287,288,288,289,289,290,290,291,291,293,293,294,294,295,295,296,296,297,297,298,298,299,299,300,300,301,301,302,302,304,304,305,305,306,306,307,307,308,308,311,311,312,312,313,313,314,314,315,315,316,316,317,317,318,318,319,319,320,320,321,321,322,322,323,323,324,324,325,325,326,326,327,327,328,328,329,329,330,330,331,331,332,332,333,333,336,336,337,337,338,338,339,339,340,340,341,341,343,343,344,344,347,347,348,348,349,349,350,350,359,359,360,360,361,361,362,362,363,363,364,364,365,365,366,366,367,367,368,368,369,369,370,370,373,373,375,375,377,377,378,378,379,379,380,380,381,381,382,382,383,383,388,388,389,389,390,390,391,391,393,393,394,394,395,395,402,402,407,407,408,408,409,409,410,410],"right_children":[2,4,6,8,10,12,14,16,18,20,22,24,26,28,30,32,34,36,38,40,42,44,46,48,50,52,54,56,58,60,62,64,66,68,70,72,74,76,78,80,82,84,86,88,90,92,94,96,98,100,102,104,106,108,110,112,114,116,118,120,122,-1,124,126,128,130,132,134,136,138,140,142,144,146,148,150,152,154,156,158,160,162,164,166,168,170,172,174,176,178,180,182,184,186,188,190,192,194,196,198,200,202,204,206,208,210,212,214,216,218,-1,220,222,224,226,228,230,232,234,-1,236,238,-1,-1,-1,240,242,244,246,248,250,252,254,256,258,260,262,264,266,268,270,272,274,276,278,280,282,284,286,288,290,292,294,296,298,300,302,304,306,308,310,312,314,316,318,320,322,324,326,328,330,332,334,336,338,340,342,344,346,348,350,352,354,356,-1,-1,358,-1,-1,360,362,364,366,368,370,372,-1,-1,374,376,-1,378,380,382,384,386,388,390,392,394,396,398,-1,400,402,404,-1,-1,406,408,410,-1,-1,412,-1,-1,-1,-1,-1,-1,-1,-1,-1,-1,-1,-1,-1,-1,-1,-1,414,416,418,420,422,424,-1,426,428,430,432,434,436,438,440,-1,442,444,446,448,450,452,454,456,458,460,462,464,466,468,470,472,474,476,478,480,482,484,486,488,490,492,494,496,498,500,502,504,506,508,510,512,-1,514,516,518,520,522,524,526,528,530,532,-1,534,536,538,540,542,-1,-1,544,546,548,550,552,554,556,558,560,562,564,566,568,570,572,574,576,578,580,582,584,586,588,-1,-1,590,592,594,596,598,600,-1,602,604,-1,-1,606,608,610,612,-1,-1,-1,-1,-1,-1,-1,-1,614,616,618,620,622,624,626,628,630,632,634,636,-1,-1,638,-1,640,-1,642,644,646,648,650,652,654,-1,-1,-1,-1,656,658,660,662,-1,664,666,668,-1,-1,-1,-1,-1,-1,670,-1,-1,-1,-1,672,674,676,678,-1,-1,-1,-1,-1,-1,-1,-1,-1,-1,-1,-1,-1,-1,-1,-1,-1,-1,-1,-1,-1,-1,-1,-1,-1,-1,-1,-1,-1,-1,-1,-1,-1,-1,-1,-1,-1,-1,-1,-1,-1,-1,-1,-1,-1,-1,-1,-1,-1,-1,-1,-1,-1,-1,-1,-1,-1,-1,-1,-1,-1,-1,-1,-1,-1,-1,-1,-1,-1,-1,-1,-1,-1,-1,-1,-1,-1,-1,-1,-1,-1,-1,-1,-1,-1,-1,-1,-1,-1,-1,-1,-1,-1,-1,-1,-1,-1,-1,-1,-1,-1,-1,-1,-1,-1,-1,-1,-1,-1,-1,-1,-1,-1,-1,-1,-1,-1,-1,-1,-1,-1,-1,-1,-1,-1,-1,-1,-1,-1,-1,-1,-1,-1,-1,-1,-1,-1,-1,-1,-1,-1,-1,-1,-1,-1,-1,-1,-1,-1,-1,-1,-1,-1,-1,-1,-1,-1,-1,-1,-1,-1,-1,-1,-1,-1,-1,-1,-1,-1,-1,-1,-1,-1,-1,-1,-1,-1,-1,-1,-1,-1,-1,-1,-1,-1,-1,-1,-1,-1,-1,-1,-1,-1,-1,-1,-1,-1,-1,-1,-1,-1,-1,-1,-1,-1,-1,-1,-1,-1,-1,-1,-1,-1,-1,-1,-1,-1,-1,-1,-1,-1,-1,-1,-1,-1,-1,-1,-1,-1,-1,-1,-1,-1,-1,-1,-1,-1,-1,-1,-1,-1,-1,-1,-1,-1,-1,-1,-1,-1,-1,-1,-1,-1,-1,-1,-1,-1,-1,-1,-1,-1,-1,-1,-1,-1,-1,-1,-1],"split_conditions":[4.5E0,3.5E0,5.75E1,3.5E0,7.85E1,6.5E0,9.5E0,6.95E1,7.5E0,1.5E0,1.05E1,5.5E0,3.5E0,8.15E1,1.385E2,2.35E1,5.45E1,5.05E1,1.05E1,4.5E0,5.45E1,1.075E2,4.95E1,7.35E1,4.5E0,4.85E1,4.5E0,7.35E1,7.45E1,6.5E0,6.5E0,2.15E1,3.95E1,1.95E1,8.15E1,4.5E0,4.5E0,4.25E1,6.85E1,3.35E1,3.5E0,5.15E1,4.15E1,4.65E1,4.35E1,1.675E2,1.165E2,7.05E1,1.215E2,3.95E1,3.5E0,8.25E1,8.15E1,5.75E1,5.75E1,1.435E2,7.05E1,9.35E1,8.25E1,4.65E1,1.155E2,-1.0753497E1,1.74E2,1.95E1,4.85E1,5.5E0,5.5E0,1.75E1,3.05E1,3.5E0,3.5E0,2.75E1,3.95E1,6.15E1,5.5E0,3.55E1,4.55E1,1.005E2,1.035E2,2.5E0,6.5E0,6.05E1,5.5E0,3.05E1,2.55E1,6.45E1,4.95E1,1.5E0,5.05E1,1.635E2,1.335E2,1.285E2,4.45E1,1.05E1,1.61E2,3.5E0,3.55E1,4.85E1,5.05E1,2.95E1,9.25E1,9.15E1,7.55E1,3.55E1,4.15E1,5.75E1,5.35E1,8.05E1,8.25E1,8.45E1,-1.011114E1,7.35E1,6.65E1,6.35E1,8.75E1,6.45E1,6.15E1,9.45E1,9.35E1,-5.3563495E0,8.8E1,9.05E1,-2.2915289E1,-2.9121805E1,-3.8825542E1,1.85E1,4.35E1,3.95E1,5.75E1,2.45E1,3.65E1,4.45E1,6.45E1,1.55E1,1.85E1,7.45E1,7.45E1,1.65E1,5.95E1,8.55E1,8.65E1,2.45E1,4.15E1,5.5E0,5.5E0,5.55E1,6.55E1,5.55E1,7.95E1,2.5E0,7.15E1,8.5E0,9.5E0,3.55E1,1.605E2,4.45E1,4.55E1,1.5E0,6.95E1,5.55E1,2.5E0,2.75E1,3.15E1,6.35E1,8.5E0,2.55E1,3.5E0,2.35E1,4.15E1,8.5E0,8.5E0,6.55E1,5.15E1,4.5E0,9.65E1,6.5E0,7.25E1,2.5E0,8.5E0,6.5E0,1.5E0,1.5E0,6.5E0,3.85E1,-1.1942946E1,-6.9520807E0,1.11E2,-1.1536123E1,-1.5283765E1,4.75E1,1.5E0,4.5E0,8.95E1,1.5E0,5.65E1,3.85E1,-1.2454737E1,-5.324581E0,9.35E1,5.05E1,-6.89476E0,5.15E1,3.65E1,5.15E1,5.05E1,3.55E1,7.85E1,3.55E1,8.85E1,7.45E1,1.125E2,8.45E1,-9.447644E0,7.5E0,4.55E1,7.85E1,-1.6233585E1,-7.789294E0,9.75E1,9.75E1,6.95E1,-4.879522E0,-1.2237749E1,7.65E1,-8.698698E0,-1.0222613E1,-1.3004148E1,-9.078347E0,-1.0489077E1,-1.017599E1,-1.1754475E1,-1.2224828E1,-1.4226155E1,-1.4037315E1,-1.6230581E1,-6.2497034E0,-1.1869196E1,-1.6879095E1,-1.963389E1,-1.1728356E0,4.45E1,2.05E1,5.45E1,3.5E1,2.25E1,5.3E1,-1.1826414E0,3.5E1,3.55E1,6.5E0,6.25E1,3.05E1,3.15E1,3.25E1,6.75E1,-2.4217389E0,4.85E1,4.7E1,4.95E1,2.25E1,2.65E1,5.5E0,3.35E1,5.9E1,1.85E1,7.65E1,6.35E1,1.85E1,2.5E0,2.55E1,9.05E1,4.5E0,6.5E0,3.15E1,4.55E1,3.65E1,3.45E1,3.05E1,6.5E0,2.25E1,6.5E0,6.5E0,8.5E0,6.5E0,6.5E0,7.5E0,6.5E0,8.5E0,8.05E1,5.05E1,3.5E0,4.15E1,-4.300343E0,5.05E1,5.35E1,4.65E1,1.05E1,3.75E1,9.5E0,8.5E0,8.5E0,1.24E2,1.445E2,-3.3075848E0,6.25E1,6.05E1,2.55E1,8.55E1,4.75E1,-7.1861687E0,-5.4734936E0,3.95E1,5.55E1,8.55E1,6.85E1,5.55E1,3.45E1,5.15E1,5.55E1,2.35E1,3.95E1,3.45E1,4.5E0,7.35E1,6.45E1,8.05E1,4.75E1,5.5E0,2.5E0,5.5E0,3.65E1,8.5E0,6.5E0,8.5E0,-3.9006145E0,-5.7320175E0,9.05E1,4.15E1,4.15E1,6.45E1,8.25E1,6.5E0,-4.782459E0,1.255E2,3.95E1,-7.581657E0,-4.1386704E0,6.45E1,4.95E1,1.05E1,1.04E2,-6.138919E0,-4.3420596E0,-6.9510965E0,-2.7578154E0,-4.6138678E0,-7.600202E0,-9.6465025E0,-4.4922667E0,1.5E0,7.65E1,4.25E1,5.75E1,2.95E1,9.05E1,3.75E1,9.15E1,9.05E1,4.15E1,1.015E2,8.65E1,-3.6702478E0,-7.9772196E0,3.65E1,-5.3713074E0,1.5E0,-6.314169E0,7.55E1,1E2,9.5E1,8.15E1,6.45E1,6.55E1,9.25E1,-7.5244384E0,-5.4823604E0,-6.330852E0,-4.971331E0,4.55E1,3.55E1,9.45E1,4.45E1,-7.4811664E0,3.85E1,3.85E1,7.35E1,-1.14486265E1,-7.175907E0,-8.26212E0,-5.8884335E0,-6.6518717E0,-6.659879E0,9.35E1,-7.72223E0,-9.461681E0,-8.8568945E0,-1.0144085E1,5.35E1,6.65E1,6.85E1,5.65E1,-6.8931184E0,-7.851125E0,-1.0149305E0,-1.0718714E0,-8.8563436E-1,-8.0214137E-1,-9.148426E-1,-1.147911E0,-6.098981E-1,-6.568193E-1,-7.398114E-1,-7.043769E-1,-8.2033396E-1,-9.03562E-1,-5.3928894E-1,-5.778951E-1,-4.2174292E-1,-4.8152676E-1,-4.9631974E-1,-5.9716237E-1,-5.9495264E-1,-7.5720817E-1,-5.2997315E-1,-6.291968E-1,-6.1994475E-1,-7.616948E-1,-6.264876E-1,-7.583881E-1,-8.990914E-1,-1.0821109E0,-1.363464E0,-1.5566337E0,-1.1722504E0,-1.2605498E0,-1.0557237E0,-1.1580081E0,-8.7272197E-1,-7.1891195E-1,-8.721959E-1,-1.1468216E0,-1.0031946E0,-1.4414282E0,-1.7453383E0,-2.4982793E0,-1.9937614E0,-1.6390896E0,-1.3516839E0,-1.1946657E0,-9.6177006E-1,-1.0751265E0,-1.0983661E0,-1.1596931E0,-1.5511383E0,-1.3859463E0,-2.0253317E0,-1.7552389E0,-1.2128084E0,-2.0510383E0,-1.5288854E0,-2.309654E0,-1.3581135E0,-1.7414687E0,-1.0517172E0,-1.5164007E0,-8.390055E-1,-6.5024734E-1,-8.6129093E-1,-1.0019192E0,-1.1574267E0,-8.2435334E-1,-1.0761864E0,-1.369001E0,-1.711821E0,-1.2511325E0,-1.5928122E0,-2.0105093E0,-1.8540134E0,-1.2439564E0,-1.4058243E0,-1.6433136E0,-1.6315594E0,-1.913089E0,-1.9564257E0,-2.374733E0,-1.5756793E0,-1.8823818E0,-2.0371473E0,-2.3099034E0,-2.2208974E0,-2.6993902E0,-2.7015665E0,-3.749068E0,-1.650431E0,-2.0855803E0,-1.2844775E0,-2.0486372E0,-2.771147E0,-1.9940194E0,-2.4897022E0,-3.5822968E0,-4.042952E0,-3.1418912E0,-2.4990277E0,-3.153607E0,-4.5441937E0,-3.1136315E0,-1.1233563E0,-2.3026745E0,-3.0465686E0,-3.621225E0,-3.1953185E0,-4.283481E0,-5.894809E0,-2.9559476E0,-3.1476142E0,-4.0097013E0,-4.3203773E0,-5.5474086E0,-5.39005E0,-7.373376E0,-8.054714E0,-1.3091014E1,-2.7614095E0,-3.116159E0,-2.2652376E0,-2.5466933E0,-2.5530076E0,-3.10581E0,-3.3291051E0,-4.1922574E0,-3.9582462E0,-5.1181073E0,-1.9003248E0,-2.6916082E0,-1.5880622E0,-2.8816087E0,-2.0454643E0,-2.4279335E0,-2.480222E0,-3.2052047E0,-2.259944E0,-3.2138226E0,-2.8828332E0,-3.3322659E0,-3.2011986E0,-4.0560985E0,-4.9177647E0,-7.0634933E0,-2.3838966E0,-1.9536072E0,-1.5986861E0,-2.0259302E0,-1.4001151E0,-1.2222438E0,-1.6437653E0,-2.1982472E0,-2.1620061E0,-2.4046109E0,-2.0388627E0,-2.2780817E0,-1.7313216E0,-2.1125844E0,-2.463206E0,-2.9419427E0,-2.0668406E0,-1.5026352E0,-1.8666518E0,-1.3426579E0,-2.6445467E0,-1.7418829E0,-1.332004E0,-2.1595376E0,-2.5733106E0,-2.17539E0,-3.656885E0,-2.843231E0,-3.5113657E0,-2.916371E0,-3.8987634E0,-4.420783E0,-2.932821E0,-3.5160158E0,-3.6188874E0,-4.608677E0,-4.4406357E0,-6.098774E0,-3.9890478E0,-4.878741E0,-5.96697E0,-8.164287E0,-5.0324035E0,-5.993564E0,-3.9431329E0,-4.795786E0,-5.4990363E0,-8.536593E0,-5.7655864E0,-7.8410068E0,-1.1301772E1,-8.134055E0,-7.189154E0,-3.1741958E0,-4.448196E0,-3.6996605E0,-4.692456E0,-6.048364E0,-3.032351E0,-4.0302095E0,-2.4086525E0,-2.8639605E0,-3.7486393E0,-4.230184E0,-3.3006074E0,-4.0204844E0,-4.061176E0,-4.504248E0,-4.9606757E0,-5.6277213E0,-4.498241E0,-5.879274E0,-3.0556724E0,-4.3427873E0,-5.8895855E0,-7.552242E0,-7.1429706E0,-1.0402392E1,-4.5279064E0,-5.006177E0,-5.5906982E0,-3.602169E0,-3.9467518E0,-4.4209294E0,-5.450237E0,-8.815921E0,-4.7514615E0,-5.383701E0,-4.8295817E0,-5.390796E0,-2.7324388E0,-4.6958194E0,-5.4215E0,-7.974614E0,-5.5163417E0,-6.497342E0,-5.3608146E0,-6.2923846E0,-5.9846954E0,-6.4495387E0,-5.5667E0,-6.1987777E0,-6.3277397E0,-6.926927E0,-6.558351E0,-5.022868E0,-7.1608963E0,-6.374433E0,-7.0113597E0,-8.121086E0,-7.3700113E0,-8.321661E0,-3.56143E0,-5.5813847E0,-4.4358597E0,-6.494985E0,-4.843748E0,-6.5286303E0,-6.557677E0,-8.620235E0],"split_indices":[3,3,1,2,0,3,2,6,2,5,2,3,2,8,1,0,8,8,2,4,0,0,8,0,4,0,2,8,0,3,3,0,8,0,6,2,2,8,6,0,2,8,8,8,8,0,0,8,0,0,2,8,8,0,0,0,0,6,0,8,0,0,0,0,8,5,5,0,0,4,4,0,8,8,2,8,0,1,0,4,2,8,2,1,1,0,8,5,8,0,0,0,8,4,0,4,0,8,8,1,6,6,8,1,0,0,0,8,0,8,0,6,6,0,0,0,0,6,6,0,0,8,0,0,0,0,8,8,8,0,8,8,6,0,0,6,6,0,8,6,6,0,8,2,2,8,8,8,6,5,0,2,2,8,0,8,8,4,8,0,4,1,0,8,2,1,2,1,0,4,4,0,8,4,0,4,1,5,5,4,5,5,5,8,0,0,1,0,0,0,5,4,6,5,8,8,0,0,6,0,0,0,0,0,0,0,8,1,8,8,0,8,0,4,0,8,0,0,6,0,0,0,0,8,0,0,0,0,0,0,0,0,0,0,0,0,0,0,0,0,8,0,8,8,0,8,0,8,8,5,6,0,0,0,6,0,8,8,8,0,0,5,0,8,0,6,8,0,4,0,6,4,4,0,8,0,8,0,2,0,4,4,4,4,4,4,2,2,0,0,5,0,0,8,0,6,4,8,5,4,4,0,0,0,8,8,0,6,8,0,0,0,0,6,8,0,0,8,8,1,0,1,2,6,8,6,0,5,5,5,8,4,4,4,0,0,0,8,8,6,0,2,0,0,8,0,0,6,8,4,1,0,0,0,0,0,0,0,0,4,6,0,8,0,6,0,6,0,8,0,0,0,0,0,0,5,0,8,0,6,8,8,0,6,0,0,0,0,0,0,6,0,0,1,1,8,0,0,0,0,0,0,6,0,0,0,0,8,6,8,8,0,0,0,0,0,0,0,0,0,0,0,0,0,0,0,0,0,0,0,0,0,0,0,0,0,0,0,0,0,0,0,0,0,0,0,0,0,0,0,0,0,0,0,0,0,0,0,0,0,0,0,0,0,0,0,0,0,0,0,0,0,0,0,0,0,0,0,0,0,0,0,0,0,0,0,0,0,0,0,0,0,0,0,0,0,0,0,0,0,0,0,0,0,0,0,0,0,0,0,0,0,0,0,0,0,0,0,0,0,0,0,0,0,0,0,0,0,0,0,0,0,0,0,0,0,0,0,0,0,0,0,0,0,0,0,0,0,0,0,0,0,0,0,0,0,0,0,0,0,0,0,0,0,0,0,0,0,0,0,0,0,0,0,0,0,0,0,0,0,0,0,0,0,0,0,0,0,0,0,0,0,0,0,0,0,0,0,0,0,0,0,0,0,0,0,0,0,0,0,0,0,0,0,0,0,0,0,0,0,0,0,0,0,0,0,0,0,0,0,0,0,0,0,0,0,0,0,0,0,0,0,0,0,0,0,0,0,0,0,0,0,0,0,0,0,0,0,0,0,0,0,0,0,0,0,0,0,0,0,0,0,0,0,0,0,0,0,0],"split_type":[0,0,0,0,0,0,0,0,0,0,0,0,0,0,0,0,0,0,0,0,0,0,0,0,0,0,0,0,0,0,0,0,0,0,0,0,0,0,0,0,0,0,0,0,0,0,0,0,0,0,0,0,0,0,0,0,0,0,0,0,0,0,0,0,0,0,0,0,0,0,0,0,0,0,0,0,0,0,0,0,0,0,0,0,0,0,0,0,0,0,0,0,0,0,0,0,0,0,0,0,0,0,0,0,0,0,0,0,0,0,0,0,0,0,0,0,0,0,0,0,0,0,0,0,0,0,0,0,0,0,0,0,0,0,0,0,0,0,0,0,0,0,0,0,0,0,0,0,0,0,0,0,0,0,0,0,0,0,0,0,0,0,0,0,0,0,0,0,0,0,0,0,0,0,0,0,0,0,0,0,0,0,0,0,0,0,0,0,0,0,0,0,0,0,0,0,0,0,0,0,0,0,0,0,0,0,0,0,0,0,0,0,0,0,0,0,0,0,0,0,0,0,0,0,0,0,0,0,0,0,0,0,0,0,0,0,0,0,0,0,0,0,0,0,0,0,0,0,0,0,0,0,0,0,0,0,0,0,0,0,0,0,0,0,0,0,0,0,0,0,0,0,0,0,0,0,0,0,0,0,0,0,0,0,0,0,0,0,0,0,0,0,0,0,0,0,0,0,0,0,0,0,0,0,0,0,0,0,0,0,0,0,0,0,0,0,0,0,0,0,0,0,0,0,0,0,0,0,0,0,0,0,0,0,0,0,0,0,0,0,0,0,0,0,0,0,0,0,0,0,0,0,0,0,0,0,0,0,0,0,0,0,0,0,0,0,0,0,0,0,0,0,0,0,0,0,0,0,0,0,0,0,0,0,0,0,0,0,0,0,0,0,0,0,0,0,0,0,0,0,0,0,0,0,0,0,0,0,0,0,0,0,0,0,0,0,0,0,0,0,0,0,0,0,0,0,0,0,0,0,0,0,0,0,0,0,0,0,0,0,0,0,0,0,0,0,0,0,0,0,0,0,0,0,0,0,0,0,0,0,0,0,0,0,0,0,0,0,0,0,0,0,0,0,0,0,0,0,0,0,0,0,0,0,0,0,0,0,0,0,0,0,0,0,0,0,0,0,0,0,0,0,0,0,0,0,0,0,0,0,0,0,0,0,0,0,0,0,0,0,0,0,0,0,0,0,0,0,0,0,0,0,0,0,0,0,0,0,0,0,0,0,0,0,0,0,0,0,0,0,0,0,0,0,0,0,0,0,0,0,0,0,0,0,0,0,0,0,0,0,0,0,0,0,0,0,0,0,0,0,0,0,0,0,0,0,0,0,0,0,0,0,0,0,0,0,0,0,0,0,0,0,0,0,0,0,0,0,0,0,0,0,0,0,0,0,0,0,0,0,0,0,0,0,0,0,0,0,0,0,0,0,0,0,0,0,0,0,0,0,0,0,0,0,0,0,0,0,0,0,0,0,0,0,0,0,0,0,0,0,0,0,0,0,0,0,0,0,0,0,0,0,0,0,0,0,0,0,0],"sum_hessian":[1.547565E6,1.491951E6,5.5614E4,1.308041E6,1.8391E5,5.1455E4,4.159E3,9.5412E5,3.53921E5,1.80716E5,3.194E3,4.1932E4,9.523E3,3.744E3,4.15E2,6.6207E5,2.9205E5,3.42755E5,1.1166E4,1.04438E5,7.6278E4,2.813E3,3.81E2,3.1259E4,1.0673E4,7.013E3,2.51E3,1.682E3,2.062E3,3.31E2,8.4E1,1.31191E5,5.30879E5,1.90582E5,1.01468E5,2.26511E5,1.16244E5,7.329E3,3.837E3,3.0039E4,7.4399E4,7.2602E4,3.676E3,2.117E3,6.96E2,2.31E2,1.5E2,3.0669E4,5.9E2,3.922E3,6.751E3,5.696E3,1.317E3,1.91E3,6E2,5.95E2,1.087E3,1.26E3,8.02E2,2.8E1,3.03E2,5E0,7.9E1,3.8232E4,9.2959E4,2.93719E5,2.3716E5,1.3E4,1.77582E5,8.1493E4,1.9975E4,1.65031E5,6.148E4,8.6248E4,2.9996E4,4.497E3,2.832E3,2.97E3,8.67E2,2.5491E4,4.548E3,5.2469E4,2.193E4,4.3537E4,2.9065E4,1.402E3,2.274E3,1.711E3,4.06E2,4.19E2,2.77E2,1.78E2,5.3E1,8.9E1,6.1E1,1.5412E4,1.5257E4,4.95E2,9.5E1,3.062E3,8.6E2,5.592E3,1.159E3,2.589E3,3.107E3,1.008E3,3.09E2,1.735E3,1.75E2,4.24E2,1.76E2,5.55E2,4E1,7.04E2,3.83E2,6.92E2,5.68E2,4.15E2,3.87E2,3E0,2.5E1,1.88E2,1.15E2,4.8E1,3.1E1,8.864E3,2.9368E4,8.3661E4,9.298E3,2.56877E5,3.6842E4,2.27961E5,9.199E3,1.943E3,1.1057E4,1.69171E5,8.411E3,6.287E3,7.5206E4,3.465E3,1.651E4,3.2355E4,1.32676E5,2.1807E4,3.9673E4,6.0266E4,2.5982E4,2.451E4,5.486E3,1.216E3,3.281E3,3.72E2,2.46E3,1.684E3,1.286E3,7.17E2,1.5E2,7.199E3,1.8292E4,4.46E3,8.8E1,3.1411E4,2.1058E4,2.0068E4,1.862E3,1.5681E4,2.7856E4,5.807E3,2.3258E4,7.75E2,6.27E2,1.999E3,2.75E2,8.41E2,8.7E2,3.03E2,1.03E2,3.64E2,5.5E1,2.07E2,7E1,8.4E1,9.4E1,3.2E1,2.1E1,4.1E1,4.8E1,4.2E1,1.9E1,3.159E3,1.2253E4,1.1557E4,3.7E3,2.56E2,2.39E2,6.6E1,2.9E1,1.574E3,1.488E3,7.76E2,8.4E1,4.297E3,1.295E3,4.16E2,7.43E2,6.4E2,1.949E3,2.341E3,7.66E2,7.9E2,2.18E2,2.21E2,8.8E1,3.73E2,1.362E3,1.72E2,3E0,1.26E2,2.98E2,1.55E2,4E2,6E0,3.4E1,3.85E2,3.19E2,3.17E2,6.6E1,3.61E2,3.31E2,1.53E2,4.15E2,2.97E2,1.18E2,1.96E2,1.91E2,4E0,2.1E1,7.5E1,1.13E2,1.613E3,7.251E3,2.0859E4,8.509E3,3.2875E4,5.0786E4,8.388E3,9.1E2,2.4448E4,2.32429E5,2.9325E4,7.517E3,1.64517E5,6.3444E4,4.345E3,4.854E3,2.6E1,1.917E3,3.439E3,7.618E3,1.26392E5,4.2779E4,7.414E3,9.97E2,2.29E2,6.058E3,4.1182E4,3.4024E4,2.752E3,7.13E2,1.4983E4,1.527E3,6.676E3,2.5679E4,6.3318E4,6.9358E4,1.3884E4,7.923E3,2.7613E4,1.206E4,3.4441E4,2.5825E4,1.0843E4,1.5139E4,1.0001E4,1.4509E4,3.863E3,1.623E3,6.74E2,5.42E2,2.586E3,6.95E2,2.96E2,7.6E1,1.963E3,4.97E2,4.26E2,1.258E3,1.142E3,1.44E2,3.44E2,3.73E2,1.15E2,3.5E1,2.319E3,4.88E3,1.1271E4,7.021E3,4.245E3,2.15E2,3.4E1,5.4E1,1.4259E4,1.7152E4,1.7974E4,3.084E3,1.4019E4,6.049E3,1.755E3,1.07E2,1.289E3,1.4392E4,2.3779E4,4.077E3,1.903E3,3.904E3,2.263E4,6.28E2,3.91E2,3.84E2,3.11E2,3.16E2,1.283E3,7.16E2,1.74E2,1.01E2,3E1,8.11E2,6.71E2,1.99E2,8.4E1,2.19E2,7.2E1,3.1E1,2.1E2,1.54E2,5.1E1,4E0,4.4E1,1.63E2,4.2E1,2.8E1,6.1E1,2.3E1,9.1E1,3E0,8E0,2.4E1,4.4E1,4E0,2.729E3,4.3E2,8.179E3,4.074E3,5.778E3,5.779E3,2.808E3,8.92E2,1.17E2,1.39E2,2.01E2,3.8E1,5E0,6.1E1,1.123E3,3.65E2,6.36E2,1.4E2,4.198E3,9.9E1,6.8E2,6.15E2,3.02E2,1.14E2,6.59E2,8.4E1,1.6E2,4.8E2,9.03E2,1.046E3,9.57E2,1.384E3,6.43E2,1.23E2,2.79E2,5.11E2,2.13E2,5E0,1.34E2,8.7E1,1.79E2,1.94E2,3.16E2,1.046E3,6E1,1.12E2,2.31E2,6.7E1,1.07E2,4.8E1,2.18E2,1.82E2,9.4E1,2.91E2,4.116E3,3.135E3,4.737E3,1.6122E4,8.068E3,4.41E2,9.533E3,2.3342E4,2.3628E4,2.7158E4,7.461E3,9.27E2,8.439E3,1.6009E4,1.24948E5,1.07481E5,2.1501E4,7.824E3,4.562E3,2.955E3,1.50004E5,1.4513E4,6.0928E4,2.516E3,1.829E3,2.516E3,3.297E3,1.557E3,1.021E3,8.96E2,8.95E2,2.544E3,2.981E3,4.637E3,3.6991E4,8.9401E4,3.6789E4,5.99E3,5.447E3,1.967E3,8.74E2,1.23E2,9.5E1,1.34E2,2.294E3,3.764E3,2.1699E4,1.9483E4,2.375E4,1.0274E4,1.774E3,9.78E2,2.42E2,4.71E2,1.4775E4,2.08E2,1.474E3,5.3E1,5.077E3,1.599E3,2.1949E4,3.73E3,2.3776E4,3.9542E4,3.349E4,3.5868E4,2.393E3,1.1491E4,2.351E3,5.572E3,3.779E3,2.3834E4,8.224E3,3.836E3,9.24E2,3.3517E4,1.667E4,9.155E3,7.465E3,3.378E3,1.4563E4,5.76E2,5.69E3,4.311E3,1.1019E4,3.49E3,2.898E3,9.65E2,1.388E3,2.35E2,3.66E2,3.08E2,4.62E2,8E1,2.44E2,2.342E3,5.69E2,1.26E2,1.25E2,1.71E2,1.757E3,2.06E2,8E1,4.17E2,2.9E1,3.97E2,8.48E2,4.1E2,4.93E2,6.49E2,1.23E2,2.1E1,1.31E2,2.13E2,1.82E2,1.91E2,5.3E1,6.2E1,2.6E1,9E0,1.707E3,3.173E3,5.504E3,5.767E3,2.482E3,4.539E3,3.872E3,3.73E2,7.7E1,1.38E2,1.3498E4,7.61E2,1.6818E4,3.34E2,1.3232E4,4.742E3,2.614E3,4.7E2,1.3068E4,9.51E2,4.399E3,1.65E3,1.082E3,6.73E2,6.7E1,4E1,2.76E2,1.013E3,1.3734E4,6.58E2,1.4513E4,9.266E3,3.368E3,7.09E2,5.27E2,1.376E3,3.124E3,7.8E2,1.9473E4,3.157E3,4.08E2,2.2E2,3.4E2,5.1E1,7E1,3.14E2,2.78E2,3.3E1,4.3E1,2.73E2,5.54E2,7.29E2,6.7E1,6.49E2,6.9E1,1.05E2,4.28E2,3.83E2,4.2E2,2.51E2,1.17E2,8.2E1,2.2E1,6.2E1,6.1E1,1.58E2,4.6E1,2.6E1,1.28E2,8.2E1,9.5E1,5.9E1,1E1,3.4E1,1.48E2,1.5E1,2.6E1,1.6E1,2.5E1,3E0,6.58E2,2.071E3,3.35E2,9.5E1,7.054E3,1.125E3,1.893E3,2.181E3,2.143E3,3.635E3,4.437E3,1.342E3,1.417E3,1.391E3,5.68E2,3.24E2,5.1E1,6.6E1,3.9E1,1E2,1.63E2,3.8E1,2.6E1,1.2E1,7.32E2,3.91E2,6.29E2,7E0,1.939E3,2.259E3,9E1,9E0,5.92E2,8.8E1,1.22E2,4.93E2,6E0,2.96E2,1.07E2,7E0,5.38E2,1.21E2,9E2,1.46E2,3.12E2,6.45E2,8.25E2,5.59E2,4.04E2,2.39E2,8.4E1,1.95E2,1.19E2,3.92E2,1.42E2,7.1E1,5.42E2,5.04E2,8.4E1,2.3E1,1.7E1,3.1E1,6E1,1.58E2,3.4E1,1.48E2],"tree_param":{"num_deleted":"0","num_feature":"10","num_nodes":"679","size_leaf_vector":"0"}},{"base_weights":[-1.0278069E1,-9.00058E0,-4.45743E1,-7.582981E0,-1.9080593E1,-3.985916E1,-1.0257925E2,-6.133729E0,-1.148349E1,-1.8524933E1,-4.0954277E1,-3.5466805E1,-5.905581E1,-9.215627E1,-1.9940105E2,-5.097228E0,-8.484103E0,-1.0891273E1,-2.2316238E1,-1.6283693E1,-2.261187E1,-3.5979023E1,-6.426185E1,-3.2621723E1,-4.382875E1,-5.4676598E1,-7.131812E1,-7.63259E1,-1.0847458E2,-1.8120735E2,-3.0099387E2,-6.8715873E0,-4.658175E0,-7.76805E0,-1.035902E1,-9.387379E0,-1.5435182E1,-1.9334534E1,-3.372142E1,-1.5770012E1,-2.5177477E1,-2.1239525E1,-2.6797838E1,-3.4385525E1,-5.8093655E1,-5.8388313E1,-8.974229E1,-3.2119026E1,-5.419872E1,-4.2852318E1,-5.2680855E1,-5.1129646E1,-5.9274986E1,-6.371833E1,-8.052513E1,-6.42304E1,-8.5338875E1,-6.862653E1,-1.124281E2,-1.6274776E2,-2.1376595E2,-9.861492E1,-3.1368765E2,-8.108609E0,-6.367153E0,-4.258825E0,-6.2282553E0,-9.179887E0,-7.195351E0,-1.2154607E1,-9.933228E0,-8.54412E0,-1.1879913E1,-1.4376062E1,-1.8675056E1,-1.7547009E1,-2.6710217E1,-3.0788713E1,-4.365018E1,-2.2446844E1,-1.5094509E1,-2.3909086E1,-3.6461784E1,-2.6955177E1,-1.9444399E1,-2.5586111E1,-3.3211437E1,-6.416495E1,-3.3821968E1,-5.1122734E1,-7.47134E1,-5.426643E1,-7.642839E1,-8.002219E1,-1.2686712E2,-2.8481874E1,-3.5140556E1,-4.9502068E1,-8.439965E1,-4.0729584E1,-4.7704132E1,-4.8837006E1,-6.287628E1,-5.6250103E1,-4.9390827E1,-5.6243484E1,-6.765914E1,-6.050272E1,-7.710659E1,-7.3978424E1,-8.5138596E1,-3.7663933E1,-6.6688515E1,-7.9265495E1,-9.096853E1,-6.256974E1,-9.838586E1,-1.042935E2,-1.27923004E2,-9.477997E1,-1.6964659E2,-1.221434E2,-2.1663705E2,-2.6891452E2,-3.5181564E2,-9.569493E0,-7.666616E0,-6.1285253E0,-6.7407594E0,-3.5430324E0,-4.8289976E0,-5.5782166E0,-7.0140014E0,-1.1829107E1,-8.916582E0,-6.8277974E0,-9.211719E0,-1.1154261E1,-1.3504047E1,-9.780169E0,-1.603684E1,-1.1072791E1,-7.830405E0,-1.0049228E1,-1.3674535E1,-1.2991785E1,-1.6316893E1,-1.7123577E1,-2.0367237E1,-1.5919459E1,-2.1612572E1,-3.2620564E1,-2.4517267E1,-2.883457E1,-4.1234352E1,-3.8413837E1,-6.3786564E1,-2.0735119E1,-2.9599789E1,-1.4426663E1,-1.865852E1,-2.152429E1,-2.6478832E1,-4.959848E1,-3.4593624E1,-2.4535912E1,-2.9205517E1,-1.8696135E1,-2.2371086E1,-2.4622026E1,-2.8525036E1,-3.1109818E1,-4.2711765E1,-7.11829E1,-5.0367615E1,-3.185563E1,-4.164953E1,-6.2913895E1,-4.763157E1,-6.2567276E1,-9.0563965E1,-7.3477196E1,-5.2565506E1,-6.550766E1,-9.069152E1,-6.165055E1,-8.984654E1,-9.079391E1,-1.5447919E2,-3.72026E1,-2.6634962E1,-3.3558636E1,-4.030003E1,-4.7360413E1,-7.500928E1,-6.791587E1,-1.0795667E2,-4.7256886E1,-3.8615276E1,-4.5911674E1,-5.2545506E1,-4.7905632E1,-8.955608E1,-6.0187893E1,-7.425318E1,-4.9380093E1,-5.7711063E1,-4.7766876E1,-5.4371136E1,-5.358214E1,-5.8236572E1,-6.567737E1,-7.499573E1,-5.55829E1,-6.3915688E1,-7.490127E1,-1.3126283E2,-7.183096E1,-9.0106155E1,-7.93107E1,-9.06563E1,-3.3726532E1,-5.4536243E1,-6.590931E1,-1.1790985E2,-7.5947235E1,-8.766636E1,-8.847292E1,-1.07796585E2,-4.7304203E1,-7.0683365E1,-6.027878E1,-1.1125574E2,-9.71841E1,-1.1198734E2,-1.1823969E2,-1.4553616E2,-7.918786E1,-1.25751305E2,-1.0556165E1,-9.350691E0,-8.199794E0,-7.460893E0,-6.4577637E0,-5.951036E0,-6.7054515E0,-8.835451E0,-4.3528934E0,-3.0856245E0,-4.334616E0,-5.384475E0,-5.168248E0,-6.3659816E0,-6.5798006E0,-9.158919E0,-1.297157E1,-1.1027622E1,-8.414877E0,-9.342853E0,-6.5381045E0,-7.877877E0,-7.406958E0,-1.1203215E1,-1.1779083E1,-1.0606413E1,-1.6433317E1,-1.3044786E1,-8.818758E0,-1.0481269E1,-1.4715644E1,-1.8920671E1,-1.0373978E1,-1.5033864E1,-6.5539756E0,-8.651728E0,-8.584369E0,-1.2414972E1,-1.2617971E1,-1.7040073E1,-1.4248185E1,-1.1931726E1,-1.5654876E1,-1.8006683E1,-1.628155E1,-1.9118196E1,-1.9638601E1,-2.41304E1,-1.3264666E1,-1.8297037E1,-1.8828447E1,-2.4514494E1,-3.679755E1,-3.038437E1,-2.1929935E1,-3.1096573E1,-2.5009151E1,-3.2676884E1,-2.3037071E1,-4.324446E1,-3.399683E1,-4.4979572E1,-5.538115E1,-8.142347E1,-2.5626972E1,-1.9582642E1,-2.6866037E1,-3.414405E1,-1.609715E1,-1.3057872E1,-2.2406052E1,-1.6929377E1,-2.4894894E1,-2.0553555E1,-2.5012444E1,-3.0336748E1,-3.1634758E1,-4.0295605E1,-2.7651926E1,-2.3393507E1,-2.8684746E1,-3.2389435E1,-1.8340498E1,-2.328073E1,-2.1845778E1,-2.9011692E1,-3.0230148E1,-2.4153114E1,-2.7872189E1,-3.3019947E1,-2.9802464E1,-3.46348E1,-4.030722E1,-5.9870987E1,-3.0599804E1,-4.093236E1,-3.7689705E1,-4.444E1,-5.108167E1,-7.322016E1,-4.2944225E1,-5.2745728E1,-5.1823246E1,-7.520458E1,-1.1095142E2,-6.706157E1,-8.421982E1,-5.335409E1,-4.7578934E1,-5.801309E1,-1.2257801E2,-8.245739E1,-1.2224366E2,-8.4787506E1,-3.512228E1,-4.2134865E1,-2.5600359E1,-3.4224472E1,-3.697834E1,-3.1636879E1,-3.832988E1,-4.7014465E1,-4.49864E1,-5.878141E1,-6.738964E1,-9.312271E1,-6.0967E1,-8.5396835E1,-8.627536E1,-1.3101805E2,-4.043824E1,-4.8083538E1,-3.5634327E1,-4.02269E1,-4.4037647E1,-4.7305126E1,-5.005836E1,-5.7815113E1,-5.3416378E1,-4.5344173E1,-5.804085E1,-7.1570076E1,-4.6058605E1,-5.0015648E1,-4.7723507E1,-5.8333378E1,-5.681399E1,-5.2598225E1,-5.6813164E1,-6.3023293E1,-6.297896E1,-6.923808E1,-6.0673214E1,-5.1280132E1,-6.494898E1,-8.150089E1,-6.433953E1,-1.7192357E2,-6.697009E1,-7.465798E1,-2.7736874E1,-4.124016E1,-3.643094E1,-6.7402534E1,-8.535051E1,-9.649701E1,-3.721846E1,-5.3794327E1,-6.487584E1,-8.05214E1,-9.307165E1,-1.0235946E2,-1.0511329E2,-1.2139785E2,-1.0958137E2,-1.2905396E2,-1.3530936E2,-1.5653162E2,-9.13252E0,-9.439373E0,-7.968918E0,-8.283498E0,-7.151916E0,-7.681954E0,-6.3042917E0,-6.56009E0,-5.6312985E0,-6.030107E0,-6.960045E0,-6.4755387E0,-8.262079E0,-9.517277E0,-5.0452485E0,-4.1930537E0,-2.4930332E0,-3.8452847E0,-5.0429587E0,-3.7264626E0,-5.044345E0,-7.2466674E0,-4.843706E0,-6.156388E0,-6.2046843E0,-8.409142E0,-6.132311E0,-8.843654E0,-8.49019E0,-1.0606644E1,-1.5210746E1,-1.2737617E1,-8.715558E0,-8.2196455E0,-9.950857E0,-9.147667E0,-5.6980944E0,-6.876757E0,-7.497057E0,-9.320967E0,-6.662333E0,-1.04358E1,-1.0148684E1,-1.4065272E1,-1.2225607E1,-1.1311387E1,-1.0936131E1,-9.935381E0,-2.151287E1,-1.6045326E1,-1.2579288E1,-1.5046202E1,-8.562971E0,-1.03520975E1,-1.0348999E1,-1.37474E1,-1.3701928E1,-1.7815392E1,-1.7643143E1,-2.235489E1,-1.2870412E1,-9.786967E0,-1.7919956E1,-1.3057841E1,-5.2985315E0,-7.9531126E0,-7.9430366E0,-9.806068E0,-1.0752053E1,-7.7549596E0,-1.114329E1,-1.4321496E1,-1.1240202E1,-1.377198E1,-1.5501483E1,-1.9613077E1,-1.3166276E1,-1.7556314E1,-1.1213955E1,-1.650007E1,-1.7356915E1,-1.5144637E1,-1.7900362E1,-2.2083624E1,-1.5656229E1,-1.904505E1,-1.863838E1,-2.3803051E1,-1.9003061E1,-2.1447338E1,-2.3165983E1,-2.8306023E1,-1.2380707E1,-1.6286695E1,-1.7133663E1,-2.1817207E1,-1.7512928E1,-2.1931744E1,-2.1051796E1,-2.5892168E1,-3.9930016E1,-3.44128E1,-2.8626541E1,-3.694955E1,-2.0142124E1,-2.4722092E1,-3.6317924E1,-2.7855244E1,-1.8653728E1,-2.7847343E1,-3.132491E1,-3.63929E1,-1.9084562E1,-3.0456953E1,-4.0579742E1,-5.7717854E1,-3.5690037E1,-2.5265903E1,-4.099253E1,-5.072778E1,-4.1657185E1,-6.0800674E1,-7.128775E1,-1.2530182E2,-2.8213644E1,-2.3387897E1,-1.8586536E1,-2.1124123E1,-3.045295E1,-2.4124147E1,-3.6420017E1,-2.9150423E1,-1.5517327E1,-1.909178E1,-1.2796044E1,-1.7885754E1,-2.007027E1,-2.7227324E1,-1.5298378E1,-1.8309423E1,-2.2086535E1,-3.0435833E1,-1.9278107E1,-2.3520035E1,-3.1306644E1,-2.3986763E1,-3.93625E1,-2.7613928E1,-3.421009E1,-2.4431318E1,-3.8378113E1,-4.948363E1,-2.9323406E1,-2.6589705E1,-2.2890022E1,-3.0874737E1,-2.7449821E1,-2.9711723E1,-3.1974083E1,-4.059149E1,-1.9650736E1,-1.7451515E1,-2.242736E1,-2.9565332E1,-2.0890837E1,-2.4178192E1,-2.713777E1,-3.8079224E1,-2.9819513E1,-3.896291E1,-2.3465704E1,-2.675312E1,-2.6742708E1,-2.9385916E1,-3.1563318E1,-4.0615486E1,-2.9453074E1,-3.7281418E1,-3.363296E1,-4.0299458E1,-3.8053524E1,-4.488841E1,-5.616737E1,-8.4182236E1,-2.7786942E1,-3.3951508E1,-4.8398117E1,-3.8933403E1,-3.8343475E1,-2.5641207E1,-4.684502E1,-3.659918E1,-5.395196E1,-2.1151674E1,-4.185997E1,-7.799152E1,-4.0478687E1,-5.028583E1,-5.066097E1,-6.3692314E1,-7.738049E1,-1.1351829E2,-3.8146618E1,-3.239056E1,-3.718384E1,-4.3752384E1,-2.769222E1,-2.2960752E1,-2.8555527E1,-3.674907E1,-3.349687E1,-3.8241592E1,-3.0228998E1,-3.626452E1,-3.799913E1,-6.1457817E1,-4.4997135E1,-5.042729E1,-3.6589794E1,-4.857934E1,-4.0069458E1,-6.152027E1,-3.5150997E1,-4.0295963E1,-3.9122437E1,-4.599981E1,-4.814454E1,-4.3190083E1,-4.812694E1,-4.29264E1,-4.1245296E1,-4.855341E1,-4.454494E1,-4.7266396E1,-4.7853252E1,-5.2906967E1,-4.1689407E1,-5.026681E1,-5.9852097E1,-6.834419E1,-5.1637604E1,-2.7592178E1,-1.962045E1,-3.2984127E1,-3.1826395E1,-5.226872E1,-6.3198997E1,-7.491048E1,-1.0550254E2,-8.935381E1,-1.1536616E2,-9.692116E1],"categories":[],"categories_nodes":[],"categories_segments":[],"categories_sizes":[],"default_left":[true,true,true,true,true,true,true,true,true,true,true,true,true,true,true,true,true,true,true,true,true,true,true,true,true,true,true,true,true,true,true,true,true,true,true,true,true,true,true,true,true,true,true,true,true,true,true,true,true,true,true,true,true,true,true,true,true,true,true,true,true,false,true,true,true,true,true,true,true,true,true,true,true,true,true,true,true,true,true,true,true,true,true,true,true,true,true,true,true,true,true,true,true,true,true,true,true,true,true,true,true,true,true,true,true,true,true,true,true,true,true,true,true,true,true,true,true,true,true,true,false,false,false,false,false,true,true,true,true,true,true,true,true,true,true,true,true,true,true,true,true,true,true,true,true,true,true,true,true,true,true,true,true,true,true,true,true,true,true,true,true,true,true,false,true,true,true,true,true,true,true,true,true,false,false,true,true,true,true,true,true,true,true,false,true,false,true,false,false,true,true,true,true,true,true,true,true,true,true,true,true,true,false,true,false,false,false,true,true,true,true,true,false,true,false,true,true,true,false,false,false,true,false,true,false,false,false,true,false,true,true,false,false,true,true,true,true,false,false,false,true,true,true,true,true,true,true,true,true,true,true,true,true,true,true,true,false,true,true,true,true,true,true,true,true,true,true,true,true,true,true,true,true,true,true,true,true,true,true,true,true,true,true,true,true,true,true,true,true,true,true,true,true,true,true,true,true,true,true,true,true,true,true,true,true,true,true,true,true,true,true,true,true,true,true,true,true,true,true,true,true,true,true,true,true,true,true,true,true,true,true,true,true,true,true,true,true,false,false,false,true,false,false,false,true,false,false,true,true,false,false,false,true,true,true,true,true,true,true,true,true,true,true,false,false,false,false,false,false,false,false,true,true,true,true,false,false,false,true,false,false,true,true,true,false,false,false,false,true,false,false,false,true,false,false,false,false,false,false,true,false,true,true,false,false,false,false,false,false,false,true,false,false,true,false,false,false,false,false,false,false,false,false,false,false,false,false,false,false,false,false,false,false,false,false,false,false,false,false,false,false,false,false,false,false,false,false,false,false,false,false,false,false,false,false,false,false,false,false,false,false,false,false,false,false,false,false,false,false,false,false,false,false,false,false,false,false,false,false,false,false,false,false,false,false,false,false,false,false,false,false,false,false,false,false,false,false,false,false,false,false,false,false,false,false,false,false,false,false,false,false,false,false,false,false,false,false,false,false,false,false,false,false,false,false,false,false,false,false,false,false,false,false,false,false,false,false,false,false,false,false,false,false,false,false,false,false,false,false,false,false,false,false,false,false,false,false,false,false,false,false,false,false,false,false,false,false,false,false,false,false,false,false,false,false,false,false,false,false,false,false,false,false,false,false,false,false,false,false,false,false,false,false,false,false,false,false,false,false,false,false,false,false,false,false,false,false,false,false,false,false,false,false,false,false,false,false,false,false,false,false,false,false,false,false,false,false,false,false,false,false,false,false,false,false,false,false,false,false,false,false,false,false,false,false,false,false,false,false,false,false,false,false,false,false,false,false,false,false,false,false,false,false,false,false,false,false,false,false],"id":6,"left_children":[1,3,5,7,9,11,13,15,17,19,21,23,25,27,29,31,33,35,37,39,41,43,45,47,49,51,53,55,57,59,61,63,65,67,69,71,73,75,77,79,81,83,85,87,89,91,93,95,97,99,101,103,105,107,109,111,113,115,117,119,121,-1,123,125,127,129,131,133,135,137,139,141,143,145,147,149,151,153,155,157,159,161,163,165,167,169,171,173,175,177,179,181,183,185,187,189,191,193,195,197,199,201,203,205,207,209,211,213,215,217,219,221,223,225,227,229,231,233,235,237,-1,-1,-1,-1,-1,239,241,243,245,247,249,251,253,255,257,259,261,263,265,267,269,271,273,275,277,279,281,283,285,287,289,291,293,295,297,299,301,303,305,307,309,311,313,-1,315,317,319,321,323,325,327,329,331,-1,-1,333,335,337,339,341,343,345,347,-1,349,-1,351,-1,-1,353,355,357,359,361,363,365,367,369,371,373,375,377,-1,379,-1,-1,-1,381,383,385,387,389,-1,391,-1,393,395,397,-1,-1,-1,399,-1,401,-1,-1,-1,403,-1,405,407,-1,-1,409,411,413,415,-1,-1,-1,417,419,421,423,425,427,429,431,433,435,437,439,441,443,445,447,-1,449,451,453,455,457,459,461,463,465,467,469,471,473,475,477,479,481,483,485,487,489,491,493,495,497,499,501,503,505,507,509,511,513,515,517,519,521,523,525,527,529,531,533,535,537,539,541,543,545,547,549,551,553,555,557,559,561,563,565,567,569,571,573,575,577,579,581,583,585,587,589,591,593,595,597,599,601,603,605,607,-1,-1,-1,609,-1,-1,-1,611,-1,-1,613,615,-1,-1,-1,617,619,621,623,625,627,629,631,633,635,637,-1,-1,-1,-1,-1,-1,-1,-1,639,641,643,645,-1,-1,-1,647,-1,-1,649,651,653,-1,-1,-1,-1,655,-1,-1,-1,657,-1,-1,-1,-1,-1,-1,659,-1,661,663,-1,-1,-1,-1,-1,-1,-1,665,-1,-1,667,-1,-1,-1,-1,-1,-1,-1,-1,-1,-1,-1,-1,-1,-1,-1,-1,-1,-1,-1,-1,-1,-1,-1,-1,-1,-1,-1,-1,-1,-1,-1,-1,-1,-1,-1,-1,-1,-1,-1,-1,-1,-1,-1,-1,-1,-1,-1,-1,-1,-1,-1,-1,-1,-1,-1,-1,-1,-1,-1,-1,-1,-1,-1,-1,-1,-1,-1,-1,-1,-1,-1,-1,-1,-1,-1,-1,-1,-1,-1,-1,-1,-1,-1,-1,-1,-1,-1,-1,-1,-1,-1,-1,-1,-1,-1,-1,-1,-1,-1,-1,-1,-1,-1,-1,-1,-1,-1,-1,-1,-1,-1,-1,-1,-1,-1,-1,-1,-1,-1,-1,-1,-1,-1,-1,-1,-1,-1,-1,-1,-1,-1,-1,-1,-1,-1,-1,-1,-1,-1,-1,-1,-1,-1,-1,-1,-1,-1,-1,-1,-1,-1,-1,-1,-1,-1,-1,-1,-1,-1,-1,-1,-1,-1,-1,-1,-1,-1,-1,-1,-1,-1,-1,-1,-1,-1,-1,-1,-1,-1,-1,-1,-1,-1,-1,-1,-1,-1,-1,-1,-1,-1,-1,-1,-1,-1,-1,-1,-1,-1,-1,-1,-1,-1,-1,-1,-1,-1,-1,-1,-1,-1,-1,-1,-1,-1,-1,-1,-1,-1,-1,-1,-1,-1,-1,-1,-1,-1,-1,-1,-1,-1,-1,-1,-1,-1,-1,-1,-1,-1,-1,-1,-1,-1,-1,-1,-1,-1,-1,-1,-1,-1,-1,-1,-1,-1],"loss_changes":[6.778192E7,2.1312872E7,1.5190824E7,7.39172E6,2.234388E6,4.330352E6,4.195908E6,2.322584E6,2.2723E6,1.642376E6,5.25886E5,9.93408E5,5.0978E5,9.66114E5,6.94017E5,5.15398E5,3.91632E5,2.29508E6,6.23745E5,5.28774E5,3.64296E5,1.30358E5,1.14481E5,3.36726E5,8.9472E4,1.12E5,1.7077E5,2.03605E5,2.84512E5,1.73143E5,1.23182E5,8.184E4,3.32533E5,1.70652E5,6.1526E4,5.30316E5,2.86322E5,1.91465E5,1.094175E5,4.9356E5,8.962575E4,4.90306E5,1.2099E5,5.666375E4,2.525375E4,4.44025E4,4.3244375E4,3.34152E5,9.638225E4,9.6552E4,3.8073E4,3.2733E4,7.409E4,5.4825E4,2.79135E4,5.122775E4,3.0254E4,2.4477812E4,1.99158E5,8.941E4,5.6155E3,0E0,9.585E2,2.44695E4,8.26975E3,1.72555E5,5.489125E4,4.23935E4,1.11263E5,2.07055E4,6.07355E4,3.40229E5,2.09439E5,1.68906E5,5.36615E4,7.7211E4,3.5981E4,5.881975E4,8.8751125E4,1.22545E5,2.36438E5,3.42795E4,1.3912875E4,6.15135E4,7.931E4,3.667E4,4.834325E4,2.6056562E3,5.1663E4,4.4074688E3,8.1876562E3,1.3613E4,1.2587125E4,1.61120625E4,1.4847594E4,2.21983E5,1.34572E5,3.0092E4,2.916025E4,9.0083E4,2.2792E4,2.4791E4,4.210375E3,7.22175E3,2.15475E4,8.8455E3,6.82975E3,1.52305E4,2.1688E4,1.0005E4,1.39605E4,2.9394531E3,2.223325E4,8.24775E3,1.4055E4,1.4486125E4,6.5267812E3,4.9877E4,8.1018E4,1.1386719E3,0E0,0E0,0E0,0E0,0E0,1.8054375E3,3.139375E3,3.286E3,2.626625E3,6.9437E4,6.461E4,1.897625E4,4.528225E4,4.8965E3,1.17735E4,3.8598E4,8.3146375E4,2.913375E3,8.626875E3,4.2769E4,5.7894062E3,1.147305E5,1.54118E5,1.0933925E5,1.143195E5,4.87705E4,2.90275E4,1.772325E4,2.64915E4,5.2612E4,2.658575E4,6.024125E3,3.462075E4,3.5632E4,1.58631875E4,1.8448562E4,2.172325E4,4.52745E4,2.3179875E4,1.91308E5,1.01297E5,9.15475E3,1.46995E4,0E0,8.1865E3,1.898225E4,8.8785E3,4.6856E4,2.52055E4,2.5406E4,8.61975E3,8.37025E3,1.60663125E4,0E0,0E0,3.0159E4,5.923125E3,8.8753125E2,1.1580625E3,2.0704219E3,6.446E3,4.362828E3,1.0681125E4,0E0,2.7475938E3,0E0,2.0811875E3,0E0,0E0,2.331625E4,8.88545E4,8.2631E4,4.98245E4,1.2832375E4,6.5296875E1,1.83175E3,7.1855625E3,7.21075E3,2.2756E4,3.4695E3,7.29725E3,8.187875E3,0E0,1.5825E3,0E0,0E0,0E0,6.3735E3,1.635975E4,1.1925E2,5.1275E3,1.83025E3,0E0,7.089625E3,0E0,1.151375E4,1.34170625E4,8.3325E2,0E0,0E0,0E0,1.5979297E3,0E0,3.02445E4,0E0,0E0,0E0,4.157E3,0E0,1.4625625E3,2.525E1,0E0,0E0,2.9145E3,2.13185E4,2.1146E4,1.2945E3,0E0,0E0,0E0,5.28125E1,9E1,1.383625E3,2.708125E2,9.005E2,2.045625E3,1.5465625E2,7.467E3,5.3928E4,5.3627E4,7.015925E4,1.23865625E4,6.585375E3,4.09675E4,7.8419375E3,9.90875E2,0E0,1.4225E3,3.463E3,2.8291E4,1.50245E4,2.7334375E4,3.30765E4,7.24875E2,9.3925E2,1.4010625E3,5.1076875E3,1.0430625E4,1.574075E4,3.2013906E3,1.7840781E3,5.1579E4,3.5248375E4,1.01104E5,7.3123E4,3.4989E4,2.9114875E4,3.88265E4,3.014925E4,5.99355E4,6.518775E4,1.6092E4,2.797E3,1.2760875E4,6.706875E3,9.06825E3,5.7486875E3,1.03755E4,1.7704875E4,6.6071875E3,7.2570625E3,5.7934375E2,4.755375E3,6.9475625E3,8.851875E3,2.1971438E4,5.056125E3,8.2396875E2,1.36198125E4,5.2450312E3,4.1955625E3,6.6105E3,1.5518281E4,8.285875E3,9.7025E3,1.1221875E4,7.175E3,6.5193E4,5.79705E4,5.520625E4,2.389475E4,9.533125E3,8.2466875E3,1.20675E4,1.7292188E4,6.0994688E3,1.4086875E3,1.8345E3,1.45155E4,5.642E3,1.505625E3,3.1008E4,1.0511E4,1.479225E4,8.1389688E3,1.5708125E3,1.57735E4,4.077E3,3.2174062E3,2.807875E3,1.7395E3,2.37625E3,3.678125E1,2.191625E4,3.066E3,1.3058438E3,5.7865E3,0E0,0E0,0E0,1.2941094E3,0E0,0E0,0E0,1.1365156E3,0E0,0E0,3.0339375E3,6.4545625E3,0E0,0E0,0E0,5.8902188E3,1.285525E4,4.071125E3,5.4915E4,1.8525875E4,1.8867E4,5.2136E4,2.0784E4,3.7915E3,1.2608625E4,2.3985E3,0E0,0E0,0E0,0E0,0E0,0E0,0E0,0E0,2.58125E3,1.8988E4,1.125375E3,2.27275E3,0E0,0E0,0E0,4.833125E3,0E0,0E0,2.6125E2,3.49025E3,2.1508125E3,0E0,0E0,0E0,0E0,6.9525E2,0E0,0E0,0E0,7.644375E2,0E0,0E0,0E0,0E0,0E0,0E0,9.259961E2,0E0,1.1034492E3,1.754025E4,0E0,0E0,0E0,0E0,0E0,0E0,0E0,7.42E2,0E0,0E0,4.627E3,0E0,0E0,0E0,0E0,0E0,0E0,0E0,0E0,0E0,0E0,0E0,0E0,0E0,0E0,0E0,0E0,0E0,0E0,0E0,0E0,0E0,0E0,0E0,0E0,0E0,0E0,0E0,0E0,0E0,0E0,0E0,0E0,0E0,0E0,0E0,0E0,0E0,0E0,0E0,0E0,0E0,0E0,0E0,0E0,0E0,0E0,0E0,0E0,0E0,0E0,0E0,0E0,0E0,0E0,0E0,0E0,0E0,0E0,0E0,0E0,0E0,0E0,0E0,0E0,0E0,0E0,0E0,0E0,0E0,0E0,0E0,0E0,0E0,0E0,0E0,0E0,0E0,0E0,0E0,0E0,0E0,0E0,0E0,0E0,0E0,0E0,0E0,0E0,0E0,0E0,0E0,0E0,0E0,0E0,0E0,0E0,0E0,0E0,0E0,0E0,0E0,0E0,0E0,0E0,0E0,0E0,0E0,0E0,0E0,0E0,0E0,0E0,0E0,0E0,0E0,0E0,0E0,0E0,0E0,0E0,0E0,0E0,0E0,0E0,0E0,0E0,0E0,0E0,0E0,0E0,0E0,0E0,0E0,0E0,0E0,0E0,0E0,0E0,0E0,0E0,0E0,0E0,0E0,0E0,0E0,0E0,0E0,0E0,0E0,0E0,0E0,0E0,0E0,0E0,0E0,0E0,0E0,0E0,0E0,0E0,0E0,0E0,0E0,0E0,0E0,0E0,0E0,0E0,0E0,0E0,0E0,0E0,0E0,0E0,0E0,0E0,0E0,0E0,0E0,0E0,0E0,0E0,0E0,0E0,0E0,0E0,0E0,0E0,0E0,0E0,0E0,0E0,0E0,0E0,0E0,0E0,0E0,0E0,0E0,0E0,0E0,0E0,0E0,0E0,0E0,0E0,0E0,0E0,0E0,0E0,0E0,0E0,0E0,0E0,0E0,0E0,0E0,0E0,0E0,0E0,0E0,0E0,0E0,0E0,0E0,0E0,0E0,0E0,0E0,0E0,0E0,0E0,0E0,0E0,0E0,0E0,0E0,0E0,0E0,0E0,0E0,0E0,0E0,0E0,0E0,0E0,0E0,0E0,0E0,0E0,0E0,0E0,0E0,0E0,0E0],"parents":[2147483647,0,0,1,1,2,2,3,3,4,4,5,5,6,6,7,7,8,8,9,9,10,10,11,11,12,12,13,13,14,14,15,15,16,16,17,17,18,18,19,19,20,20,21,21,22,22,23,23,24,24,25,25,26,26,27,27,28,28,29,29,30,30,31,31,32,32,33,33,34,34,35,35,36,36,37,37,38,38,39,39,40,40,41,41,42,42,43,43,44,44,45,45,46,46,47,47,48,48,49,49,50,50,51,51,52,52,53,53,54,54,55,55,56,56,57,57,58,58,59,59,60,60,62,62,63,63,64,64,65,65,66,66,67,67,68,68,69,69,70,70,71,71,72,72,73,73,74,74,75,75,76,76,77,77,78,78,79,79,80,80,81,81,82,82,83,83,84,84,85,85,86,86,87,87,88,88,89,89,90,90,91,91,92,92,93,93,94,94,95,95,96,96,97,97,98,98,99,99,100,100,101,101,102,102,103,103,104,104,105,105,106,106,107,107,108,108,109,109,110,110,111,111,112,112,113,113,114,114,115,115,116,116,117,117,118,118,119,119,125,125,126,126,127,127,128,128,129,129,130,130,131,131,132,132,133,133,134,134,135,135,136,136,137,137,138,138,139,139,140,140,141,141,142,142,143,143,144,144,145,145,146,146,147,147,148,148,149,149,150,150,151,151,152,152,153,153,154,154,155,155,156,156,157,157,158,158,159,159,160,160,161,161,162,162,164,164,165,165,166,166,167,167,168,168,169,169,170,170,171,171,172,172,175,175,176,176,177,177,178,178,179,179,180,180,181,181,182,182,184,184,186,186,189,189,190,190,191,191,192,192,193,193,194,194,195,195,196,196,197,197,198,198,199,199,200,200,201,201,203,203,207,207,208,208,209,209,210,210,211,211,213,213,215,215,216,216,217,217,221,221,223,223,227,227,229,229,230,230,233,233,234,234,235,235,236,236,240,240,241,241,242,242,243,243,244,244,245,245,246,246,247,247,248,248,249,249,250,250,251,251,252,252,253,253,254,254,255,255,257,257,258,258,259,259,260,260,261,261,262,262,263,263,264,264,265,265,266,266,267,267,268,268,269,269,270,270,271,271,272,272,273,273,274,274,275,275,276,276,277,277,278,278,279,279,280,280,281,281,282,282,283,283,284,284,285,285,286,286,287,287,288,288,289,289,290,290,291,291,292,292,293,293,294,294,295,295,296,296,297,297,298,298,299,299,300,300,301,301,302,302,303,303,304,304,305,305,306,306,307,307,308,308,309,309,310,310,311,311,312,312,313,313,314,314,315,315,316,316,317,317,318,318,319,319,320,320,321,321,322,322,323,323,324,324,325,325,326,326,327,327,328,328,329,329,330,330,331,331,332,332,333,333,334,334,335,335,336,336,340,340,344,344,347,347,348,348,352,352,353,353,354,354,355,355,356,356,357,357,358,358,359,359,360,360,361,361,362,362,371,371,372,372,373,373,374,374,378,378,381,381,382,382,383,383,388,388,392,392,399,399,401,401,402,402,410,410,413,413],"right_children":[2,4,6,8,10,12,14,16,18,20,22,24,26,28,30,32,34,36,38,40,42,44,46,48,50,52,54,56,58,60,62,64,66,68,70,72,74,76,78,80,82,84,86,88,90,92,94,96,98,100,102,104,106,108,110,112,114,116,118,120,122,-1,124,126,128,130,132,134,136,138,140,142,144,146,148,150,152,154,156,158,160,162,164,166,168,170,172,174,176,178,180,182,184,186,188,190,192,194,196,198,200,202,204,206,208,210,212,214,216,218,220,222,224,226,228,230,232,234,236,238,-1,-1,-1,-1,-1,240,242,244,246,248,250,252,254,256,258,260,262,264,266,268,270,272,274,276,278,280,282,284,286,288,290,292,294,296,298,300,302,304,306,308,310,312,314,-1,316,318,320,322,324,326,328,330,332,-1,-1,334,336,338,340,342,344,346,348,-1,350,-1,352,-1,-1,354,356,358,360,362,364,366,368,370,372,374,376,378,-1,380,-1,-1,-1,382,384,386,388,390,-1,392,-1,394,396,398,-1,-1,-1,400,-1,402,-1,-1,-1,404,-1,406,408,-1,-1,410,412,414,416,-1,-1,-1,418,420,422,424,426,428,430,432,434,436,438,440,442,444,446,448,-1,450,452,454,456,458,460,462,464,466,468,470,472,474,476,478,480,482,484,486,488,490,492,494,496,498,500,502,504,506,508,510,512,514,516,518,520,522,524,526,528,530,532,534,536,538,540,542,544,546,548,550,552,554,556,558,560,562,564,566,568,570,572,574,576,578,580,582,584,586,588,590,592,594,596,598,600,602,604,606,608,-1,-1,-1,610,-1,-1,-1,612,-1,-1,614,616,-1,-1,-1,618,620,622,624,626,628,630,632,634,636,638,-1,-1,-1,-1,-1,-1,-1,-1,640,642,644,646,-1,-1,-1,648,-1,-1,650,652,654,-1,-1,-1,-1,656,-1,-1,-1,658,-1,-1,-1,-1,-1,-1,660,-1,662,664,-1,-1,-1,-1,-1,-1,-1,666,-1,-1,668,-1,-1,-1,-1,-1,-1,-1,-1,-1,-1,-1,-1,-1,-1,-1,-1,-1,-1,-1,-1,-1,-1,-1,-1,-1,-1,-1,-1,-1,-1,-1,-1,-1,-1,-1,-1,-1,-1,-1,-1,-1,-1,-1,-1,-1,-1,-1,-1,-1,-1,-1,-1,-1,-1,-1,-1,-1,-1,-1,-1,-1,-1,-1,-1,-1,-1,-1,-1,-1,-1,-1,-1,-1,-1,-1,-1,-1,-1,-1,-1,-1,-1,-1,-1,-1,-1,-1,-1,-1,-1,-1,-1,-1,-1,-1,-1,-1,-1,-1,-1,-1,-1,-1,-1,-1,-1,-1,-1,-1,-1,-1,-1,-1,-1,-1,-1,-1,-1,-1,-1,-1,-1,-1,-1,-1,-1,-1,-1,-1,-1,-1,-1,-1,-1,-1,-1,-1,-1,-1,-1,-1,-1,-1,-1,-1,-1,-1,-1,-1,-1,-1,-1,-1,-1,-1,-1,-1,-1,-1,-1,-1,-1,-1,-1,-1,-1,-1,-1,-1,-1,-1,-1,-1,-1,-1,-1,-1,-1,-1,-1,-1,-1,-1,-1,-1,-1,-1,-1,-1,-1,-1,-1,-1,-1,-1,-1,-1,-1,-1,-1,-1,-1,-1,-1,-1,-1,-1,-1,-1,-1,-1,-1,-1,-1,-1,-1,-1,-1,-1,-1,-1,-1,-1,-1,-1,-1,-1,-1,-1,-1,-1,-1,-1,-1,-1,-1,-1,-1,-1,-1,-1,-1,-1,-1,-1,-1,-1,-1,-1,-1,-1,-1,-1,-1,-1],"split_conditions":[4.5E0,3.5E0,5.75E1,3.5E0,7.05E1,6.5E0,9.5E0,6.95E1,6.5E0,7.75E1,1.125E2,5.5E0,5.05E1,5.5E0,1.455E2,2.35E1,7.65E1,7.45E1,1.05E1,4.5E0,3.5E0,9.5E0,7.05E1,6.85E1,4.55E1,9.25E1,9.05E1,8.85E1,6.5E0,1.15E1,6.5E0,2.15E1,4.5E0,2.15E1,1.95E1,4.5E0,4.5E0,7.05E1,6.85E1,2.45E1,6.5E0,2.25E1,4.5E0,2.5E0,7.35E1,1.645E2,1.665E2,8.35E1,1.215E2,9.15E1,8.75E1,3.55E1,4.45E1,6.05E1,9.25E1,7.05E1,9.15E1,1.355E2,8.15E1,6E0,1.05E1,-9.861492E0,1.79E2,1.95E1,6.65E1,6.15E1,2.85E1,1.85E1,2.85E1,7.9E1,2.75E1,2.75E1,6.55E1,7.95E1,7.85E1,3.5E0,4.05E1,1.205E2,9.85E1,3.45E1,3.5E0,7.05E1,5.15E1,2.65E1,8.55E1,8.65E1,5.5E0,1.5E0,9.65E1,7.95E1,9.15E1,5.5E0,6.65E1,9.5E0,1.35E2,2.65E1,3.55E1,7.65E1,7.05E1,3.05E1,3.85E1,9.95E1,9.15E1,3.55E1,4.65E1,9.45E1,9.55E1,8.65E1,9.3E1,6.05E1,5.45E1,1.16E2,1.445E2,6.65E1,6.95E1,7.25E1,7.05E1,9.35E1,9.35E1,1.4E1,-1.6964659E1,-1.221434E1,-2.1663706E1,-2.6891453E1,-3.5181564E1,1.85E1,2.05E1,2.25E1,8.5E0,2.65E1,1.15E1,2.45E1,6.25E1,1.75E1,7.2E1,1.5E0,1.05E1,3.5E0,2.5E0,7.95E1,2.95E1,6.5E0,6.35E1,2.5E0,2.5E0,2.65E1,8.45E1,6.5E0,5.5E0,6.45E1,6.25E1,3.55E1,8.5E0,1.35E1,4.55E1,7.15E1,1.365E2,2.15E1,4.65E1,2.95E1,3.35E1,4.55E1,5.05E1,-4.959848E0,7.5E0,2.05E1,3.25E1,3.35E1,3.05E1,2.65E1,3.25E1,8.65E1,7.5E0,-7.11829E0,-5.0367618E0,7.05E1,6.25E1,8.35E1,1.05E1,7.65E1,8.95E1,3.5E0,6.55E1,-6.550766E0,6.5E0,-6.1650553E0,7.85E1,-9.079391E0,-1.5447919E1,4.05E1,3.5E0,3.5E0,8.95E1,1.065E2,8.65E1,1.54E2,1.5E2,3.05E1,8.65E1,9.35E1,9.25E1,3.45E1,-8.955608E0,5.35E1,-7.4253182E0,-4.9380093E0,-5.7711062E0,9.05E1,8.85E1,3.35E1,4.15E1,4.75E1,-7.4995728E0,5.05E1,-6.3915687E0,8.25E1,7.3E1,5.35E1,-9.010615E0,-7.93107E0,-9.065631E0,2.5E0,-5.4536242E0,5.5E0,-1.1790985E1,-7.5947237E0,-8.766636E0,9.45E1,-1.0779658E1,9.4E1,8.65E1,-6.0278783E0,-1.1125574E1,7.55E1,7.25E1,9.05E1,8.85E1,-7.918786E0,-1.257513E1,-1.0556165E0,6.55E1,6.25E1,6.35E1,6.1E1,5.8E1,2.25E1,2E0,2.45E1,1.35E1,2.65E1,3.05E1,6.3E1,1.65E1,1.05E1,6.55E1,1.65E1,-1.1027622E0,2.05E1,1.95E1,7.15E1,7.35E1,7.35E1,7.25E1,1.85E1,4.5E0,1.55E1,8.6E1,1.5E0,2.55E1,1.15E1,3.15E1,2.45E1,2.65E1,2.5E0,1E0,3.75E1,6.15E1,6.95E1,5.5E0,5.5E0,8.5E0,2.35E1,8.5E0,5.5E0,3.5E0,8.45E1,8.45E1,8.5E0,8.5E0,6.55E1,4.5E0,3.35E1,7.5E0,7.5E0,5.15E1,8.5E0,1.035E2,1.765E2,1.795E2,5.5E0,7.35E1,6.95E1,7.25E1,2.05E1,2.95E1,2.15E1,2.25E1,3.35E1,4.75E1,3.35E1,6.95E1,5.15E1,5.5E0,3.55E1,4.45E1,6.45E1,7.55E1,1.95E1,9.1E1,8.25E1,4.25E1,2.55E1,3.75E1,8.85E1,8.75E1,3.75E1,7.5E0,8.95E1,8.85E1,4.45E1,3.55E1,8.55E1,1.05E1,2.5E0,6.5E0,7.65E1,7.45E1,-5.108167E0,-7.3220162E0,-4.2944226E0,1.105E2,-5.182325E0,-7.520458E0,-1.1095142E1,1.05E1,-8.421982E0,-5.335409E0,5E-1,1.265E2,-1.2257801E1,-8.245739E0,-1.2224366E1,7.55E1,2.45E1,7.25E1,3.25E1,7.55E1,2.75E1,9.05E1,4.55E1,9.15E1,6.75E1,6.35E1,-6.738964E0,-9.312271E0,-6.0967E0,-8.539683E0,-8.627536E0,-1.3101806E1,-4.043824E0,-4.808354E0,3.5E0,4.05E1,2.85E1,7.5E0,-5.005836E0,-5.7815113E0,-5.341638E0,8.25E1,-5.8040853E0,-7.1570077E0,8.75E1,4.05E1,8.45E1,-5.833338E0,-5.6813993E0,-5.2598224E0,-5.6813164E0,9.6E1,-6.297896E0,-6.9238086E0,-6.0673213E0,2.15E1,-6.4948983E0,-8.150089E0,-6.4339533E0,-1.7192358E1,-6.6970096E0,-7.4657984E0,7.25E1,-4.1240163E0,9.1E1,6.75E1,-8.535051E0,-9.649701E0,-3.721846E0,-5.3794327E0,-6.487584E0,-8.05214E0,-9.307165E0,9.5E0,-1.0511329E1,-1.2139785E1,9.5E0,-1.29053955E1,-1.3530936E1,-1.5653162E1,-9.13252E-1,-9.439373E-1,-7.968918E-1,-8.2834977E-1,-7.151916E-1,-7.681954E-1,-6.304292E-1,-6.56009E-1,-5.6312984E-1,-6.030107E-1,-6.960045E-1,-6.4755386E-1,-8.2620794E-1,-9.517277E-1,-5.045249E-1,-4.1930538E-1,-2.4930333E-1,-3.845285E-1,-5.042959E-1,-3.7264627E-1,-5.044345E-1,-7.246668E-1,-4.8437062E-1,-6.156388E-1,-6.2046844E-1,-8.409142E-1,-6.132311E-1,-8.843654E-1,-8.49019E-1,-1.0606644E0,-1.5210747E0,-1.2737616E0,-8.715558E-1,-8.2196456E-1,-9.950857E-1,-9.147667E-1,-5.6980944E-1,-6.876757E-1,-7.4970573E-1,-9.3209666E-1,-6.662333E-1,-1.0435799E0,-1.0148684E0,-1.4065273E0,-1.2225608E0,-1.1311387E0,-1.093613E0,-9.935381E-1,-2.151287E0,-1.6045326E0,-1.2579287E0,-1.5046202E0,-8.5629714E-1,-1.0352098E0,-1.0349E0,-1.37474E0,-1.3701929E0,-1.7815392E0,-1.7643143E0,-2.2354891E0,-1.2870412E0,-9.7869676E-1,-1.7919956E0,-1.3057841E0,-5.2985317E-1,-7.953113E-1,-7.9430366E-1,-9.8060685E-1,-1.0752053E0,-7.7549595E-1,-1.114329E0,-1.4321496E0,-1.1240202E0,-1.3771981E0,-1.5501484E0,-1.9613078E0,-1.3166276E0,-1.7556314E0,-1.1213955E0,-1.6500071E0,-1.7356914E0,-1.5144638E0,-1.7900362E0,-2.2083623E0,-1.5656229E0,-1.904505E0,-1.8638381E0,-2.380305E0,-1.9003061E0,-2.144734E0,-2.3165984E0,-2.8306024E0,-1.2380707E0,-1.6286696E0,-1.7133664E0,-2.1817207E0,-1.7512928E0,-2.1931744E0,-2.1051795E0,-2.589217E0,-3.9930017E0,-3.4412801E0,-2.8626542E0,-3.694955E0,-2.0142124E0,-2.4722092E0,-3.6317925E0,-2.7855244E0,-1.8653729E0,-2.7847345E0,-3.1324909E0,-3.6392899E0,-1.9084562E0,-3.0456953E0,-4.0579743E0,-5.7717853E0,-3.5690038E0,-2.5265903E0,-4.099253E0,-5.072778E0,-4.1657186E0,-6.0800676E0,-7.128775E0,-1.2530182E1,-2.8213644E0,-2.3387897E0,-1.8586537E0,-2.1124122E0,-3.045295E0,-2.4124148E0,-3.6420019E0,-2.9150424E0,-1.5517328E0,-1.909178E0,-1.2796044E0,-1.7885754E0,-2.0070271E0,-2.7227323E0,-1.5298378E0,-1.8309424E0,-2.2086535E0,-3.0435834E0,-1.9278107E0,-2.3520036E0,-3.1306646E0,-2.3986764E0,-3.93625E0,-2.7613928E0,-3.421009E0,-2.443132E0,-3.8378112E0,-4.9483633E0,-2.9323406E0,-2.6589706E0,-2.2890022E0,-3.0874736E0,-2.7449822E0,-2.9711723E0,-3.1974084E0,-4.0591493E0,-1.9650736E0,-1.7451515E0,-2.242736E0,-2.9565332E0,-2.0890837E0,-2.4178193E0,-2.713777E0,-3.8079224E0,-2.9819515E0,-3.896291E0,-2.3465705E0,-2.675312E0,-2.6742709E0,-2.9385917E0,-3.1563318E0,-4.0615487E0,-2.9453075E0,-3.7281418E0,-3.3632963E0,-4.029946E0,-3.8053524E0,-4.488841E0,-5.616737E0,-8.418223E0,-2.7786942E0,-3.395151E0,-4.839812E0,-3.8933403E0,-3.8343475E0,-2.5641208E0,-4.684502E0,-3.6599178E0,-5.3951964E0,-2.1151674E0,-4.185997E0,-7.7991524E0,-4.0478687E0,-5.028583E0,-5.066097E0,-6.3692317E0,-7.7380495E0,-1.1351829E1,-3.8146617E0,-3.239056E0,-3.7183843E0,-4.3752384E0,-2.769222E0,-2.2960753E0,-2.8555527E0,-3.674907E0,-3.3496869E0,-3.8241594E0,-3.0228999E0,-3.626452E0,-3.7999132E0,-6.145782E0,-4.4997134E0,-5.0427294E0,-3.6589794E0,-4.8579345E0,-4.006946E0,-6.152027E0,-3.5150998E0,-4.0295963E0,-3.9122436E0,-4.599981E0,-4.814454E0,-4.3190084E0,-4.812694E0,-4.29264E0,-4.12453E0,-4.855341E0,-4.454494E0,-4.7266397E0,-4.7853255E0,-5.2906966E0,-4.168941E0,-5.0266814E0,-5.98521E0,-6.8344193E0,-5.1637607E0,-2.759218E0,-1.962045E0,-3.2984128E0,-3.1826396E0,-5.226872E0,-6.3199E0,-7.491048E0,-1.0550254E1,-8.935382E0,-1.1536616E1,-9.692116E0],"split_indices":[3,3,1,2,0,3,2,6,2,6,0,3,0,2,1,0,6,6,2,2,2,2,6,0,0,6,6,6,3,4,3,0,9,0,0,2,2,6,6,1,2,1,2,4,6,0,0,6,0,6,6,1,0,0,6,6,6,0,0,3,2,0,0,0,6,6,0,0,0,6,0,0,6,6,6,9,0,0,0,0,2,6,1,0,6,6,2,4,0,1,0,4,6,2,1,1,0,6,6,1,0,0,6,0,0,6,6,6,0,0,0,0,0,0,0,6,6,6,6,7,0,0,0,0,0,0,0,0,4,0,7,7,6,0,6,9,7,4,4,6,0,4,6,9,9,0,6,4,2,6,0,0,2,7,6,6,0,1,0,1,1,1,0,0,2,1,0,0,0,1,0,6,2,0,0,6,6,0,2,6,1,7,6,0,4,0,1,0,0,0,2,4,6,0,0,0,0,0,6,6,6,1,0,0,0,0,0,6,6,1,0,0,0,1,0,6,6,0,0,0,0,9,0,3,0,0,0,6,0,0,6,0,0,0,0,0,0,0,0,0,6,6,6,6,6,0,9,0,7,0,0,6,9,9,6,0,0,0,0,6,6,6,6,0,4,0,6,9,0,7,0,0,0,9,9,0,6,6,9,4,4,0,4,2,9,6,6,2,2,6,9,0,2,2,0,4,1,0,0,7,6,6,6,1,0,1,1,0,0,0,6,0,2,1,1,1,6,1,6,6,0,1,0,6,6,0,4,6,6,0,0,6,2,9,4,1,1,0,0,0,1,0,0,0,4,0,0,9,0,0,0,0,6,1,6,1,6,0,6,0,6,6,6,0,0,0,0,0,0,0,0,2,0,1,4,0,0,0,6,0,0,6,0,6,0,0,0,0,6,0,0,0,7,0,0,0,0,0,0,0,0,0,0,0,0,0,0,0,0,0,7,0,0,7,0,0,0,0,0,0,0,0,0,0,0,0,0,0,0,0,0,0,0,0,0,0,0,0,0,0,0,0,0,0,0,0,0,0,0,0,0,0,0,0,0,0,0,0,0,0,0,0,0,0,0,0,0,0,0,0,0,0,0,0,0,0,0,0,0,0,0,0,0,0,0,0,0,0,0,0,0,0,0,0,0,0,0,0,0,0,0,0,0,0,0,0,0,0,0,0,0,0,0,0,0,0,0,0,0,0,0,0,0,0,0,0,0,0,0,0,0,0,0,0,0,0,0,0,0,0,0,0,0,0,0,0,0,0,0,0,0,0,0,0,0,0,0,0,0,0,0,0,0,0,0,0,0,0,0,0,0,0,0,0,0,0,0,0,0,0,0,0,0,0,0,0,0,0,0,0,0,0,0,0,0,0,0,0,0,0,0,0,0,0,0,0,0,0,0,0,0,0,0,0,0,0,0,0,0,0,0,0,0,0,0,0,0,0,0,0,0,0,0,0,0,0,0,0,0,0,0,0,0,0,0,0,0,0,0,0,0,0,0,0,0,0,0,0,0,0,0,0,0,0,0,0,0,0,0],"split_type":[0,0,0,0,0,0,0,0,0,0,0,0,0,0,0,0,0,0,0,0,0,0,0,0,0,0,0,0,0,0,0,0,0,0,0,0,0,0,0,0,0,0,0,0,0,0,0,0,0,0,0,0,0,0,0,0,0,0,0,0,0,0,0,0,0,0,0,0,0,0,0,0,0,0,0,0,0,0,0,0,0,0,0,0,0,0,0,0,0,0,0,0,0,0,0,0,0,0,0,0,0,0,0,0,0,0,0,0,0,0,0,0,0,0,0,0,0,0,0,0,0,0,0,0,0,0,0,0,0,0,0,0,0,0,0,0,0,0,0,0,0,0,0,0,0,0,0,0,0,0,0,0,0,0,0,0,0,0,0,0,0,0,0,0,0,0,0,0,0,0,0,0,0,0,0,0,0,0,0,0,0,0,0,0,0,0,0,0,0,0,0,0,0,0,0,0,0,0,0,0,0,0,0,0,0,0,0,0,0,0,0,0,0,0,0,0,0,0,0,0,0,0,0,0,0,0,0,0,0,0,0,0,0,0,0,0,0,0,0,0,0,0,0,0,0,0,0,0,0,0,0,0,0,0,0,0,0,0,0,0,0,0,0,0,0,0,0,0,0,0,0,0,0,0,0,0,0,0,0,0,0,0,0,0,0,0,0,0,0,0,0,0,0,0,0,0,0,0,0,0,0,0,0,0,0,0,0,0,0,0,0,0,0,0,0,0,0,0,0,0,0,0,0,0,0,0,0,0,0,0,0,0,0,0,0,0,0,0,0,0,0,0,0,0,0,0,0,0,0,0,0,0,0,0,0,0,0,0,0,0,0,0,0,0,0,0,0,0,0,0,0,0,0,0,0,0,0,0,0,0,0,0,0,0,0,0,0,0,0,0,0,0,0,0,0,0,0,0,0,0,0,0,0,0,0,0,0,0,0,0,0,0,0,0,0,0,0,0,0,0,0,0,0,0,0,0,0,0,0,0,0,0,0,0,0,0,0,0,0,0,0,0,0,0,0,0,0,0,0,0,0,0,0,0,0,0,0,0,0,0,0,0,0,0,0,0,0,0,0,0,0,0,0,0,0,0,0,0,0,0,0,0,0,0,0,0,0,0,0,0,0,0,0,0,0,0,0,0,0,0,0,0,0,0,0,0,0,0,0,0,0,0,0,0,0,0,0,0,0,0,0,0,0,0,0,0,0,0,0,0,0,0,0,0,0,0,0,0,0,0,0,0,0,0,0,0,0,0,0,0,0,0,0,0,0,0,0,0,0,0,0,0,0,0,0,0,0,0,0,0,0,0,0,0,0,0,0,0,0,0,0,0,0,0,0,0,0,0,0,0,0,0,0,0,0,0,0,0,0,0,0,0,0,0,0,0,0,0,0,0,0,0,0,0,0,0,0,0,0,0,0,0,0,0,0,0,0,0,0,0,0,0,0,0,0,0,0,0,0,0,0,0,0,0,0,0,0,0,0,0,0,0,0,0,0,0,0,0,0,0,0,0,0,0,0,0,0,0,0],"sum_hessian":[1.54708E6,1.491524E6,5.5556E4,1.307628E6,1.83896E5,5.1381E4,4.175E3,9.53393E5,3.54235E5,1.79342E5,4.554E3,4.1816E4,9.565E3,3.771E3,4.04E2,6.61624E5,2.91769E5,3.35875E5,1.836E4,1.15828E5,6.3514E4,3.755E3,7.99E2,3.1204E4,1.0612E4,7.052E3,2.513E3,1.917E3,1.854E3,3.45E2,5.9E1,1.31237E5,5.30387E5,2.11138E5,8.0631E4,2.52356E5,8.3519E4,1.4557E4,3.803E3,1.09506E5,6.322E3,4.7837E4,1.5677E4,3.505E3,2.5E2,6.52E2,1.47E2,3.0496E4,7.08E2,9.563E3,1.049E3,3.988E3,3.064E3,1.381E3,1.132E3,8.22E2,1.095E3,1.69E2,1.685E3,2.24E2,1.21E2,4E0,5.5E1,3.801E4,9.3227E4,4.22841E5,1.07546E5,6.0926E4,1.50212E5,1.545E4,6.5181E4,1.88566E5,6.379E4,6.2947E4,2.0572E4,1.172E4,2.837E3,2.939E3,8.64E2,1.0058E4,9.9448E4,5.686E3,6.36E2,1.143E4,3.6407E4,1.319E4,2.487E3,6.3E1,3.442E3,1.79E2,7.1E1,5.34E2,1.18E2,1.19E2,2.8E1,1.3843E4,1.6653E4,6.15E2,9.3E1,6.659E3,2.904E3,7.66E2,2.83E2,1.003E3,2.985E3,2.256E3,8.08E2,1.118E3,2.63E2,4.75E2,6.57E2,7.1E1,7.51E2,5.34E2,5.61E2,1.43E2,2.6E1,1.11E3,5.75E2,2.2E1,2.02E2,5E0,1.16E2,2.9E1,2.6E1,8.824E3,2.9186E4,5.6901E4,3.6326E4,1.87483E5,2.35358E5,5.886E4,4.8686E4,5.504E3,5.5422E4,1.27056E5,2.3156E4,8.878E3,6.572E3,6.3589E4,1.592E3,4.1504E4,1.47062E5,3.1581E4,3.2209E4,3.6746E4,2.6201E4,1.0738E4,9.834E3,8.373E3,3.347E3,7.64E2,2.073E3,2.479E3,4.6E2,6.88E2,1.76E2,8.119E3,1.939E3,8.3758E4,1.569E4,2.954E3,2.732E3,7.6E1,5.6E2,5.514E3,5.916E3,2.9E4,7.407E3,9.939E3,3.251E3,2.04E3,4.47E2,3.9E1,2.4E1,2.755E3,6.87E2,3.7E1,1.42E2,4.3E1,2.8E1,4E1,4.94E2,7E1,4.8E1,4.4E1,7.5E1,1.4E1,1.4E1,2.416E3,1.1427E4,1.2751E4,3.902E3,5.7E2,4.5E1,5.7E1,3.6E1,1.624E3,5.035E3,2.127E3,7.77E2,7.51E2,1.5E1,2.34E2,4.9E1,1.82E2,8.21E2,2.259E3,7.26E2,9.78E2,1.278E3,6.44E2,1.64E2,4.65E2,6.53E2,2.55E2,8E0,4.24E2,5.1E1,3.27E2,3.3E2,6E1,1.1E1,7.42E2,9E0,3.9E2,1.44E2,4.94E2,6.7E1,5.2E1,9.1E1,8E0,1.8E1,5.84E2,5.26E2,3.76E2,1.99E2,1.7E1,5E0,1.593E3,7.231E3,8.115E3,2.1071E4,1.9918E4,3.6983E4,3.5728E4,5.98E2,6.7667E4,1.19816E5,1.24532E5,1.10826E5,3.8718E4,2.0142E4,4.0493E4,8.193E3,2.263E3,3.241E3,2.5468E4,2.9954E4,9.9589E4,2.7467E4,1.215E4,1.1006E4,4.138E3,4.74E3,8.86E2,5.686E3,2.6822E4,3.6767E4,1.096E3,4.96E2,3.5283E4,6.221E3,5.7582E4,8.948E4,1.9507E4,1.2074E4,2.4517E4,7.692E3,1.681E4,1.9936E4,1.8833E4,7.368E3,7.557E3,3.181E3,8.244E3,1.59E3,3.959E3,4.414E3,1.712E3,1.635E3,2.61E2,5.03E2,1.491E3,5.82E2,1.246E3,1.233E3,4.7E1,4.13E2,4.15E2,2.73E2,1.22E2,5.4E1,1.544E3,6.575E3,1.215E3,7.24E2,3.7717E4,4.6041E4,4.95E3,1.074E4,6.55E2,2.299E3,1.985E3,7.47E2,3.73E2,1.87E2,1.473E3,4.041E3,5.093E3,8.23E2,2.6917E4,2.083E3,6.868E3,5.39E2,7.62E2,9.177E3,2.845E3,4.06E2,1.495E3,5.45E2,3.95E2,5.2E1,2.424E3,3.31E2,2.9E2,3.97E2,2E1,1.7E1,7.9E1,6.3E1,2.6E1,1.7E1,1.3E1,1.5E1,2.4E1,1.6E1,2.63E2,2.31E2,7E0,4.1E1,7E0,6.8E1,1.705E3,7.11E2,1.006E4,1.367E3,4.581E3,8.17E3,3.022E3,8.8E2,4.76E2,9.4E1,3.5E1,1E1,4.4E1,1.3E1,2.1E1,1.5E1,1.81E2,1.443E3,1.775E3,3.26E3,9.21E2,1.206E3,5.35E2,2.42E2,2.32E2,5.19E2,2.02E2,3.2E1,1.296E3,9.63E2,2.76E2,4.5E2,2.15E2,7.63E2,9.95E2,2.83E2,3.77E2,2.67E2,2.07E2,2.58E2,1.06E2,1.49E2,4E0,4E0,1.65E2,2.59E2,3.6E1,2.4E1,3.7E1,7.05E2,3.64E2,1.3E2,2.3E1,2.9E1,6.2E1,2.9E1,3.36E2,2.48E2,3.11E2,2.15E2,2.15E2,1.61E2,1.1E2,8.9E1,2.12E3,5.111E3,2.185E3,5.93E3,8.802E3,1.2269E4,7.993E3,1.1925E4,7.347E3,2.9636E4,1.694E4,1.8788E4,3.32E2,2.66E2,1.2686E4,5.4981E4,6.7312E4,5.2504E4,5.7524E4,6.7008E4,9.3713E4,1.7113E4,2.915E4,9.568E3,1.8672E4,1.47E3,3.3813E4,6.68E3,5.609E3,2.584E3,2.08E2,2.055E3,1.0009E4,1.5459E4,7.267E3,2.2687E4,2.8619E4,7.097E4,2.1737E4,5.73E3,9.755E3,2.395E3,8.046E3,2.96E3,2.104E3,2.034E3,3.168E3,1.572E3,5.9E1,8.27E2,4.619E3,1.067E3,2.2993E4,3.829E3,3.534E4,1.427E3,8.3E2,2.66E2,3.66E2,1.3E2,6.713E3,2.857E4,2.525E3,3.696E3,3.0352E4,2.723E4,5.5447E4,3.4033E4,5.395E3,1.4112E4,7.247E3,4.827E3,1.118E4,1.3337E4,4.818E3,2.874E3,1.2671E4,4.139E3,1.7232E4,2.704E3,4.336E3,1.4497E4,7.186E3,1.82E2,6.168E3,1.389E3,2.89E3,2.91E2,6.109E3,2.135E3,1.297E3,2.93E2,3.067E3,8.92E2,3.322E3,1.092E3,1.207E3,5.05E2,4.7E2,1.165E3,1.06E2,1.55E2,4.01E2,1.02E2,9.14E2,5.77E2,2.19E2,3.63E2,3.87E2,8.59E2,9.11E2,3.22E2,3.3E1,1.4E1,3.52E2,6.1E1,3.45E2,7E1,1.66E2,1.07E2,3.7E1,8.5E1,4.6E1,8E0,7.11E2,8.33E2,4.002E3,2.573E3,5.22E2,6.93E2,4.93E2,2.31E2,3.1604E4,6.113E3,4.3676E4,2.365E3,3.338E3,1.612E3,4.928E3,5.812E3,4.38E2,2.17E2,1.613E3,6.86E2,2.74E2,1.711E3,1.7E2,5.77E2,2.72E2,1.01E2,1.59E2,2.8E1,5.62E2,9.11E2,3.79E3,2.51E2,2.325E3,2.768E3,7.88E2,3.5E1,1.0872E4,1.6045E4,1.838E3,2.45E2,4.88E3,1.988E3,4.5E2,8.9E1,7.32E2,3E1,7.266E3,1.911E3,1.64E3,1.205E3,3.45E2,6.1E1,1.433E3,6.2E1,4.69E2,7.6E1,2.71E2,1.24E2,4.8E1,4E0,1.323E3,1.101E3,6.5E1,2.66E2,2.73E2,1.7E1,3E2,9.7E1,6E1,3E0,6E0,9E0,7.7E1,1.86E2,1.05E2,1.26E2,5.7E1,1.1E1,8.03E2,9.02E2,1.81E2,5.3E2,5.607E3,4.453E3,4.25E2,9.42E2,1.227E3,3.354E3,6.27E3,1.9E3,2.982E3,4E1,5.62E2,3.18E2,1.46E2,3.3E2,1.4E1,8E1,1.616E3,1.59E2,2.743E3,5.17E2,1.48E2,7.73E2,1.007E3,1.99E2,2.34E2,2.85E2,5.92E2,7.04E2,5.61E2,4.02E2,8.7E1,1.89E2,1.85E2,9.8E1,2.53E2,5E0,1.6E1,2E1,3.1E1,6E0,4.58E2,2.47E2,1.94E2,5.4E1,1.42E2,7.3E1],"tree_param":{"num_deleted":"0","num_feature":"10","num_nodes":"669","size_leaf_vector":"0"}},{"base_weights":[-9.2518E0,-8.10011E0,-4.0095543E1,-6.824842E0,-1.7172802E1,-3.582486E1,-9.238766E1,-5.5192103E0,-1.0341771E1,-1.673137E1,-3.9114727E1,-3.1879484E1,-5.311048E1,-8.291212E1,-1.8082397E2,-4.6985965E0,-7.9395685E0,-9.927071E0,-2.3100039E1,-1.9058893E1,-1.3541311E1,-3.424048E1,-5.886336E1,-2.9316946E1,-3.9372395E1,-4.9160835E1,-6.412242E1,-7.3346756E1,-1.05411674E2,-1.5887828E2,-2.6183148E2,-6.333608E0,-4.290659E0,-7.2499137E0,-9.315168E0,-8.186615E0,-1.3069815E1,-1.9276213E1,-3.0458513E1,-2.3202112E1,-1.738678E1,-1.6760643E1,-1.2980843E1,-3.9722767E1,-2.7665646E1,-5.518478E1,-9.745738E1,-2.8952103E1,-5.2736755E1,-3.8595516E1,-4.7864246E1,-4.5942158E1,-5.3301373E1,-5.734702E1,-7.2259605E1,-5.5906483E1,-8.0008156E1,-8.694028E1,-1.1243557E2,-9.7082016E1,-1.651276E2,-1.8358215E2,-2.8789767E2,-8.045405E0,-5.916461E0,-3.883878E0,-5.26569E0,-9.08781E0,-6.9536743E0,-8.919391E0,-1.0937753E1,-7.2517796E0,-1.061458E1,-1.2036646E1,-1.6225517E1,-1.7860296E1,-2.5910957E1,-2.7853298E1,-3.9508606E1,-2.2344252E1,-2.928575E1,-1.5762027E1,-2.1277735E1,-1.9104553E1,-1.6196224E1,-1.2514697E1,-1.7483667E1,-3.7096928E1,-5.609316E1,-2.5606192E1,-3.4563736E1,-5.0867817E1,-7.276554E1,-7.4070526E1,-1.19153114E2,-3.284416E1,-2.6646585E1,-4.695261E1,-7.526324E1,-3.673622E1,-4.2915035E1,-4.433621E1,-5.75802E1,-5.0615784E1,-4.4373035E1,-5.090371E1,-6.225543E1,-5.5313053E1,-7.806963E1,-6.991119E1,-8.518564E1,-3.695581E1,-5.8805172E1,-7.435898E1,-8.861833E1,-6.483561E1,-9.262753E1,-1.0247749E2,-1.205073E2,-4.338254E1,-1.0113946E2,-1.4972342E2,-1.8357376E2,-7.773433E1,-2.008625E2,-1.0015246E1,-7.8582206E0,-6.7178493E0,-5.7338557E0,-3.4070952E0,-4.8937387E0,-4.7573166E0,-6.3575964E0,-1.2052505E1,-8.878826E0,-6.7550325E0,-1.0364778E1,-8.785236E0,-1.42590885E1,-1.0515607E1,-1.350013E1,-8.71189E0,-6.4828396E0,-1.1910136E1,-8.492353E0,-1.06963625E1,-1.4204774E1,-1.4817375E1,-1.8287903E1,-1.5724053E1,-2.0970541E1,-2.955863E1,-2.2937046E1,-2.541153E1,-3.480477E1,-3.6161022E1,-6.16691E1,-2.5233028E1,-2.11873E1,-2.8783295E1,-5.056E1,-1.4755972E1,-1.8532194E1,-2.057065E1,-2.940146E1,-1.883929E1,-2.5198929E1,-1.5660886E1,-1.760668E1,-1.159829E1,-1.4299178E1,-1.4243526E1,-1.9357107E1,-5.229007E1,-3.6261948E1,-4.7289757E1,-6.690027E1,-2.4428747E1,-3.1682756E1,-3.5021317E1,-1.769529E1,-5.8847157E1,-4.2227207E1,-6.0047997E1,-8.512913E1,-6.1075726E1,-9.33219E1,-1.2371656E2,-5.854906E1,-3.0757767E1,-3.634032E1,-2.3939894E1,-3.0325195E1,-4.4981766E1,-7.033179E1,-6.156644E1,-9.6379654E1,-4.2560745E1,-3.4874306E1,-4.1668007E1,-4.884534E1,-4.341645E1,-7.8524895E1,-5.48658E1,-6.8681366E1,-4.4430534E1,-5.1887768E1,-4.2717594E1,-4.8432667E1,-4.964823E1,-5.4538082E1,-6.060718E1,-7.0154434E1,-5.7784935E1,-4.9134033E1,-7.506159E1,-1.4727687E2,-6.429122E1,-7.410624E1,-8.180314E1,-1.0090138E2,-3.26283E1,-6.151405E1,-5.7483707E1,-1.0392643E2,-6.718719E1,-8.0624176E1,-8.333437E1,-9.761488E1,-5.673458E1,-8.418377E1,-8.466776E1,-1.062276E2,-9.251398E1,-1.0575158E2,-1.10098404E2,-1.3019534E2,-8.142867E1,-1.22273186E2,-1.0997377E1,-9.501203E0,-8.423898E0,-7.6318135E0,-6.4371076E0,-6.9169345E0,-5.517325E0,-6.0737014E0,-4.1180882E0,-2.97566E0,-4.305724E0,-5.3040338E0,-4.3128805E0,-5.4885616E0,-5.813895E0,-8.153348E0,-1.369566E1,-1.1776218E1,-9.910851E0,-8.687603E0,-7.6777673E0,-6.5047536E0,-8.24448E0,-1.260537E1,-1.0941904E1,-8.549592E0,-1.2686466E1,-1.6168955E1,-1.1298873E1,-9.920371E0,-1.31590605E1,-1.886942E1,-8.492185E0,-1.2302182E1,-6.2639666E0,-9.404831E0,-1.1086778E1,-1.3759936E1,-6.7817926E0,-1.0945298E1,-1.1941106E1,-9.895459E0,-1.3684366E1,-1.6150377E1,-1.397162E1,-1.7833277E1,-1.736842E1,-2.2180754E1,-1.7513079E1,-1.1582908E1,-1.9111542E1,-2.3811209E1,-2.7716576E1,-3.3173798E1,-2.0960121E1,-2.886077E1,-2.1979752E1,-2.892127E1,-3.047347E1,-4.0922943E1,-3.3100063E1,-4.536357E1,-5.440068E1,-8.009295E1,-2.1879187E1,-2.5708954E1,-1.9363394E1,-2.3138176E1,-2.750897E1,-3.3364628E1,-6.1697914E1,-4.586724E1,-1.612323E1,-1.3452797E1,-1.764895E1,-2.1403536E1,-1.8693588E1,-2.3873354E1,-2.4973444E1,-3.2894543E1,-1.7867971E1,-1.9363537E1,-2.0760162E1,-2.7737545E1,-1.5265433E1,-1.7622787E1,-1.7347717E1,-2.4649286E1,-1.2781023E1,-1.0724098E1,-1.3862979E1,-1.7025244E1,-1.2273551E1,-1.7410618E1,-1.8169462E1,-2.2631771E1,-4.8686302E1,-7.090003E1,-3.3381607E1,-3.958731E1,-4.393171E1,-6.853559E1,-6.1277527E1,-8.6163475E1,-2.1091202E1,-2.7266493E1,-3.1971558E1,-1.2197555E1,-3.820483E1,-3.2840054E1,-7.284588E0,-2.3413328E1,-7.327192E1,-5.512132E1,-3.273208E1,-4.4079315E1,-8.895595E1,-5.6329056E1,-6.839829E1,-3.560617E1,-3.363806E1,-2.848788E1,-3.5571335E1,-4.6470512E1,-2.3389927E1,-3.3874634E1,-2.7540173E1,-3.422528E1,-4.877806E1,-3.6706432E1,-6.195627E1,-9.6457924E1,-5.5524242E1,-7.639089E1,-6.3313744E1,-1.0356407E2,-3.6237183E1,-4.331263E1,-3.3074593E1,-3.730134E1,-4.0154564E1,-4.2970425E1,-4.6306522E1,-5.3706203E1,-4.558132E1,-3.612314E1,-4.074741E1,-4.415284E1,-4.1836483E1,-5.1738335E1,-4.8617805E1,-5.235684E1,-5.2867104E1,-6.1255577E1,-5.7480522E1,-6.2820366E1,-5.5878193E1,-6.1609467E1,-4.252696E1,-5.414754E1,-5.918265E1,-8.1310486E1,-6.0278957E1,-6.701501E1,-7.217704E1,-8.501903E1,-2.8196575E1,-3.9865776E1,-3.264981E1,-6.9789764E1,-3.772379E1,-5.9631573E1,-6.3532635E1,-6.963805E1,-7.643691E1,-8.748786E1,-7.9672485E1,-9.346347E1,-9.293317E1,-1.0666292E2,-6.23032E1,-4.065615E1,-4.0389385E1,-9.024668E1,-5.9091595E1,-9.7194466E1,-8.219687E0,-8.506117E0,-7.3794923E0,-7.836064E0,-6.2480206E0,-6.499032E0,-6.8607063E0,-7.32331E0,-5.814791E0,-5.3570247E0,-6.0428286E0,-7.906392E0,-4.7070622E0,-3.9344335E0,-2.3689716E0,-3.5387557E0,-5.3432307E0,-4.029738E0,-5.0830617E0,-7.2145257E0,-4.0054817E0,-5.031073E0,-5.2957406E0,-7.085179E0,-5.0983205E0,-7.1068206E0,-7.504406E0,-9.802327E0,-8.945017E0,-8.243818E0,-7.3975334E0,-8.024797E0,-6.1835623E0,-7.3240795E0,-3.2732124E0,-8.797781E0,-1.1435008E1,-1.624298E1,-1.3393088E1,-1.0431664E1,-8.437528E0,-1.0348943E1,-1.2270532E1,-1.8782053E1,-1.5649111E1,-2.2748112E1,-1.1556292E1,-1.0084847E1,-9.64844E0,-1.3525776E1,-1.46511345E1,-1.1978496E1,-1.0509115E1,-8.1067095E0,-1.7015245E1,-1.1157412E1,-5.039079E0,-7.038142E0,-8.842007E0,-1.2705208E1,-1.2989565E1,-1.0273579E1,-1.2485323E1,-1.545507E1,-5.3084946E0,-7.8794684E0,-9.550873E0,-1.4401946E1,-1.073483E1,-1.5146032E1,-8.470794E0,-1.1062879E1,-1.6356565E1,-1.3443056E1,-1.5956102E1,-1.8154778E1,-1.7375122E1,-1.3635591E1,-1.6866297E1,-2.0880816E1,-1.665027E1,-1.8762918E1,-2.1050247E1,-2.9072456E1,-2.2695068E1,-1.6209469E1,-1.0267103E1,-1.4403099E1,-1.6855017E1,-2.0723183E1,-2.0704395E1,-2.6442873E1,-3.1563543E1,-2.3433117E1,-3.1395508E1,-3.8018356E1,-1.9314121E1,-2.2945206E1,-3.4978928E1,-2.5556684E1,-2.5185253E1,-1.4287784E1,-2.8330252E1,-3.8348316E1,-2.608717E1,-3.4841E1,-3.8952484E1,-6.2220142E1,-2.7654263E1,-3.639774E1,-3.7796833E1,-5.319108E1,-8.146653E1,-5.0787647E1,-6.785454E1,-1.252564E2,-1.9861904E1,-2.3220894E1,-2.6999834E1,-2.4972553E1,-1.737173E1,-2.0539639E1,-2.057813E1,-2.4736225E1,-2.634055E1,-3.4491703E1,-3.2156437E1,-4.370834E1,-1.52494135E1,-1.862367E1,-1.3280632E1,-2.385749E1,-1.7138721E1,-2.1284998E1,-2.0092813E1,-2.4763613E1,-1.7983444E1,-2.5321936E1,-2.2593533E1,-2.6284346E1,-2.3787216E1,-3.223522E1,-2.8968208E1,-3.7733177E1,-1.7152924E1,-1.942019E1,-1.9035376E1,-2.0852016E1,-1.47881975E1,-1.5728207E1,-1.7225332E1,-1.8388561E1,-1.672073E1,-1.8484781E1,-2.2621239E1,-2.8690872E1,-1.272641E1,-1.8484932E1,-1.0311711E1,-1.3531293E1,-1.3555878E1,-1.6980742E1,-1.5417926E1,-1.9705223E1,-1.4683114E1,-1.0086286E1,-1.52020235E1,-2.0179276E1,-1.6598103E1,-2.1008884E1,-2.4946634E1,-2.1051466E1,-3.2624966E1,-4.397144E1,-3.422617E1,-4.205749E1,-5.532905E1,-3.8902603E1,-6.8824814E1,-5.0252926E1,-2.2219112E1,-1.5136106E1,-2.9406456E1,-2.5585258E1,-2.8785418E1,-3.3901875E1,-3.7153015E1,-3.039393E1,-5.127585E1,-7.98519E1,-4.9853275E1,-6.577235E1,-3.5163975E1,-1.882162E1,-4.4673576E1,-2.5640099E1,-3.1000032E1,-3.432612E1,-2.6647655E1,-3.249792E1,-3.6142742E1,-2.7876072E1,-4.5259933E1,-7.393653E1,-2.0034578E1,-2.4867E1,-3.2261826E1,-6.247331E1,-2.5645958E1,-3.0099825E1,-3.1579266E1,-3.8463055E1,-4.6511314E1,-5.714375E1,-3.1744389E1,-4.5339455E1,-5.865263E1,-2.4363163E1,-3.2362934E1,-3.8661987E1,-3.614802E1,-4.4260868E1,-4.3721325E1,-3.953737E1,-4.206484E1,-4.7553288E1,-4.3283443E1,-5.1277725E1,-3.188907E1,-4.412186E1,-4.273299E1,-4.5548676E1,-3.7616535E1,-4.4121117E1,-4.8706516E1,-5.3470097E1,-4.982011E1,-4.67643E1,-5.3075386E1,-5.9786694E1,-3.2185936E1,-4.3911827E1,-2.29133E1,-3.236219E1,-3.687887E1,-7.861888E1,-2.954554E1,-5.101564E1,-5.33026E1,-6.8211235E1],"categories":[],"categories_nodes":[],"categories_segments":[],"categories_sizes":[],"default_left":[true,true,true,true,true,true,true,true,true,true,true,true,true,true,true,true,true,true,true,true,true,true,true,true,true,true,true,true,true,true,true,true,true,true,true,true,true,true,true,true,true,true,true,true,true,true,true,true,true,true,true,true,true,true,true,true,true,true,true,true,true,true,false,true,true,true,true,true,true,true,true,true,true,true,true,true,true,true,true,true,true,true,true,true,true,true,true,true,true,true,true,true,true,true,true,true,true,true,true,true,true,true,true,true,true,true,true,true,true,true,true,true,true,true,true,true,true,true,true,false,true,false,false,false,false,true,true,true,true,true,true,true,true,true,true,true,true,true,true,true,true,true,true,true,true,true,true,true,true,true,true,true,true,true,true,true,true,true,true,true,true,true,true,true,true,true,true,true,true,true,true,true,true,true,true,true,true,true,true,true,true,true,true,false,true,true,false,false,false,true,true,true,true,true,true,true,true,true,true,true,true,true,false,false,false,false,false,true,true,true,true,true,false,true,true,true,false,true,true,false,false,true,true,true,false,true,true,true,true,true,true,false,false,false,false,false,false,true,false,false,false,true,true,true,true,true,true,true,true,true,true,true,true,true,true,false,false,false,true,true,true,true,true,true,true,true,true,true,true,true,false,true,true,true,true,true,true,true,true,true,true,true,true,true,true,true,true,true,true,true,true,true,true,true,true,true,true,true,true,true,true,true,true,true,true,true,true,true,true,false,false,true,true,true,true,true,true,true,true,true,true,false,false,true,true,true,true,true,true,true,true,true,true,true,true,false,false,true,true,true,false,true,false,true,true,true,false,false,true,false,false,true,true,true,true,false,false,false,false,true,true,true,true,true,true,true,true,true,true,false,false,true,false,false,false,false,false,true,true,true,true,false,false,true,true,false,true,true,true,true,false,false,false,false,false,true,false,true,false,false,false,false,false,false,false,true,false,false,true,true,true,false,false,false,false,false,false,false,false,false,false,false,false,false,false,false,false,false,false,false,false,false,false,false,false,false,false,false,false,false,false,false,false,false,false,false,false,false,false,false,false,false,false,false,false,false,false,false,false,false,false,false,false,false,false,false,false,false,false,false,false,false,false,false,false,false,false,false,false,false,false,false,false,false,false,false,false,false,false,false,false,false,false,false,false,false,false,false,false,false,false,false,false,false,false,false,false,false,false,false,false,false,false,false,false,false,false,false,false,false,false,false,false,false,false,false,false,false,false,false,false,false,false,false,false,false,false,false,false,false,false,false,false,false,false,false,false,false,false,false,false,false,false,false,false,false,false,false,false,false,false,false,false,false,false,false,false,false,false,false,false,false,false,false,false,false,false,false,false,false,false,false,false,false,false,false,false,false,false,false,false,false,false,false,false,false,false,false,false,false,false,false,false,false,false,false,false,false,false,false,false,false,false,false,false,false,false,false,false,false,false,false,false,false,false,false,false,false,false,false,false,false,false,false,false,false,false,false,false,false,false,false,false,false,false,false,false,false,false,false,false,false,false,false,false,false,false,false,false,false,false,false,false,false,false,false,false,false,false,false,false,false,false,false,false],"id":7,"left_children":[1,3,5,7,9,11,13,15,17,19,21,23,25,27,29,31,33,35,37,39,41,43,45,47,49,51,53,55,57,59,61,63,65,67,69,71,73,75,77,79,81,83,85,87,89,91,93,95,97,99,101,103,105,107,109,111,113,115,117,119,121,123,-1,125,127,129,131,133,135,137,139,141,143,145,147,149,151,153,155,157,159,161,163,165,167,169,171,173,175,177,179,181,183,185,187,189,191,193,195,197,199,201,203,205,207,209,211,213,215,217,219,221,223,225,227,229,231,233,235,-1,237,-1,-1,-1,-1,239,241,243,245,247,249,251,253,255,257,259,261,263,265,267,269,271,273,275,277,279,281,283,285,287,289,291,293,295,297,299,301,303,305,307,309,311,313,315,317,319,321,323,325,327,329,331,333,335,337,339,341,343,345,347,349,351,353,-1,355,357,-1,-1,-1,359,361,363,365,367,369,371,373,375,377,379,381,383,-1,-1,-1,-1,-1,385,387,389,391,393,-1,395,397,399,-1,401,403,-1,-1,405,407,409,-1,411,413,415,417,419,421,-1,-1,-1,-1,-1,-1,423,-1,-1,-1,425,427,429,431,433,435,437,439,441,443,445,447,449,451,-1,-1,-1,453,455,457,459,461,463,465,467,469,471,473,475,-1,477,479,481,483,485,487,489,491,493,495,497,499,501,503,505,507,509,511,513,515,517,519,521,523,525,527,529,531,533,535,537,539,541,543,545,547,549,551,-1,-1,553,555,557,559,561,563,565,567,569,571,-1,-1,573,575,577,579,581,583,585,587,589,591,593,595,-1,-1,597,599,601,-1,603,-1,605,607,609,-1,-1,611,-1,-1,613,615,617,619,-1,-1,-1,-1,621,623,625,627,629,631,633,635,637,639,-1,-1,641,-1,-1,-1,-1,-1,643,645,647,649,-1,-1,651,653,-1,655,657,659,661,-1,-1,-1,-1,-1,663,-1,665,-1,-1,-1,-1,-1,-1,-1,667,-1,-1,669,671,673,-1,-1,-1,-1,-1,-1,-1,-1,-1,-1,-1,-1,-1,-1,-1,-1,-1,-1,-1,-1,-1,-1,-1,-1,-1,-1,-1,-1,-1,-1,-1,-1,-1,-1,-1,-1,-1,-1,-1,-1,-1,-1,-1,-1,-1,-1,-1,-1,-1,-1,-1,-1,-1,-1,-1,-1,-1,-1,-1,-1,-1,-1,-1,-1,-1,-1,-1,-1,-1,-1,-1,-1,-1,-1,-1,-1,-1,-1,-1,-1,-1,-1,-1,-1,-1,-1,-1,-1,-1,-1,-1,-1,-1,-1,-1,-1,-1,-1,-1,-1,-1,-1,-1,-1,-1,-1,-1,-1,-1,-1,-1,-1,-1,-1,-1,-1,-1,-1,-1,-1,-1,-1,-1,-1,-1,-1,-1,-1,-1,-1,-1,-1,-1,-1,-1,-1,-1,-1,-1,-1,-1,-1,-1,-1,-1,-1,-1,-1,-1,-1,-1,-1,-1,-1,-1,-1,-1,-1,-1,-1,-1,-1,-1,-1,-1,-1,-1,-1,-1,-1,-1,-1,-1,-1,-1,-1,-1,-1,-1,-1,-1,-1,-1,-1,-1,-1,-1,-1,-1,-1,-1,-1,-1,-1,-1,-1,-1,-1,-1,-1,-1,-1,-1,-1,-1,-1,-1,-1,-1,-1,-1,-1,-1,-1,-1,-1,-1,-1,-1,-1,-1,-1,-1,-1,-1,-1,-1,-1,-1,-1,-1,-1,-1,-1,-1,-1,-1,-1,-1,-1,-1,-1,-1,-1,-1,-1,-1,-1,-1,-1,-1,-1,-1,-1,-1,-1,-1,-1,-1,-1,-1,-1,-1,-1],"loss_changes":[5.495612E7,1.7255616E7,1.2433104E7,6.004236E6,1.779576E6,3.509492E6,3.507872E6,1.893974E6,1.872804E6,1.337532E6,3.46825E5,8.03744E5,4.129E5,8.09866E5,6.80153E5,4.74962E5,2.28991E5,1.875324E6,3.129745E5,7.21264E5,1.36925E5,1.03753E5,9.62655E4,2.6541E5,6.8606E4,9.1434E4,1.34894E5,3.05596E5,1.36952E5,1.083075E5,1.20495E5,1.014925E5,2.26035E5,8.7499E4,5.16765E4,5.00783E5,3.9823E5,6.8451E4,8.870275E4,1.55644E5,4.6887E5,1.45945E4,1.35671E5,6.600425E4,1.79495E4,4.6079875E4,2.2115688E4,2.75172E5,5.874175E4,7.7045E4,2.7984E4,2.687E4,6.2842E4,5.3883E4,2.8703E4,3.852675E4,8.7229E4,3.371225E4,5.3229E4,2.5773438E3,5.5185E4,2.827025E4,0E0,1.0193E4,1.669325E4,1.936215E5,9.31035E4,1.37215E4,9.3779E4,4.6307E4,1.6953E4,1.788255E5,1.685555E5,2.67382E5,8.7252E4,3.98595E4,1.32914375E4,4.937225E4,6.0747375E4,8.7202E4,3.807E4,1.45652E5,1.24959E5,3.048875E3,6.584E3,9.578E4,3.6574875E4,1.545375E4,1.7475875E4,6.5569375E3,1.7086562E3,3.40515E4,1.48496875E4,2.2979531E3,1.0443125E3,8.2327E4,1.91688E5,1.44779375E4,2.1824188E4,7.281E4,1.97025E4,1.7275625E4,3.276625E3,5.4865E3,1.79605E4,8.3795E3,4.139E3,1.641575E4,1.41235625E4,1.81445E4,8.26875E2,8.722078E3,3.223825E4,4.71915E4,2.7937E4,5.875125E3,1.79515E4,2.342E3,3.05285E4,0E0,2.1135625E3,0E0,0E0,0E0,0E0,1.1132188E3,3.194E3,1.1404375E3,6.819E3,8.378875E4,3.109375E4,3.718225E4,5.19885E4,5.0342188E2,4.0285E3,3.0176E4,3.60955E4,3.20415E4,4.56E3,6.2155E3,3.8375938E3,4.324675E4,6.6689E4,5.78545E4,9.7505125E4,5.66045E4,3.5385E4,4.544525E4,4.336725E4,2.6392625E4,1.25335E4,2.9065938E3,7.7540312E3,2.579975E4,1.9074562E4,1.9339312E4,1.0366531E4,1.14095E4,6.627E4,2.0184E4,1.5552031E3,6.82305E4,3.49885E4,1.2424E5,2.621275E4,7.184375E2,4.1335547E2,4.84675E3,4.1150625E3,3.99475E4,2.342925E4,1.3685531E4,1.45365E4,1.1697031E3,1.1126625E4,5.758875E3,5.0024062E3,7.5960938E3,5.250781E2,7.7640625E2,4.2319653E2,1.06269375E4,3.0905312E3,0E0,1.815125E3,1.6624609E3,0E0,0E0,0E0,4.59225E4,3.1606E4,6.006E4,8.7991E4,9.3891875E3,1.42875E2,1.2157656E3,1.98675E3,6.29525E3,2.1463E4,3.072E3,3.740125E3,8.50175E3,0E0,0E0,0E0,0E0,0E0,4.20825E3,1.6495625E4,2.5235E3,3.647875E3,1.26625E2,0E0,3.078E3,9.8491875E3,6.8894375E3,0E0,5.7675E2,5.43475E3,0E0,0E0,1.6950703E3,1.0604648E3,2.4271625E4,0E0,5.1325E2,1.11235E4,1.053425E4,1.7265E3,2.0281094E3,1.1278516E3,0E0,0E0,0E0,0E0,0E0,0E0,5.8771875E2,0E0,0E0,0E0,5.11875E1,8.78625E2,6.196875E1,2.323125E2,2.68125E3,2.00175E3,1.1140625E4,5.8076125E4,1.5157875E4,3.20325E4,1.570075E4,1.3284125E4,3.7816125E4,1.31775625E4,0E0,0E0,0E0,1.936375E3,2.65525E3,2.7051E4,1.0747469E4,1.557775E4,7.644625E3,1.140725E4,1.9864375E3,2.0806406E3,1.711875E3,7.4381875E3,3.5258125E3,0E0,4.018175E4,1.6895906E4,9.204075E4,1.33926875E4,4.0655E4,2.51435E4,2.2119688E4,4.5907E4,8.594025E4,5.749825E4,1.7675E4,2.5965E3,1.57685E4,1.1197875E4,9.59325E3,1.75545E4,1.6552188E4,3.8808281E3,5.0748125E3,7.3728125E3,5.63475E3,4.3115625E2,1.315875E3,2.6608594E3,2.7105688E4,4.9386875E3,7.7663125E3,1.0790375E4,9.0290625E3,8.764594E3,3.8746719E3,7.5202656E3,2.0781562E3,5.563E3,2.23585E4,3.65335E4,2.221025E4,8.3635625E3,0E0,0E0,4.0664E4,3.49255E4,1.94305E4,1.3928E4,5.99295E4,2.18825E4,5.9063438E3,1.740775E4,4.9417188E2,2.5953125E2,0E0,0E0,9.79875E2,1.625E1,1.40525E3,5.33125E1,4.89425E3,2.567375E4,1.620125E4,1.15015E4,7.1079375E3,4.9013125E3,1.2258375E4,3.2002188E3,0E0,0E0,4.1945625E3,6.476E3,4.0905625E3,0E0,2.94225E3,0E0,2.3552656E3,9.10625E2,5.03125E0,0E0,0E0,7.769531E2,0E0,0E0,3.5698438E3,9.1155625E3,8.9158203E2,1.1850312E3,0E0,0E0,0E0,0E0,4.65925E3,2.8774E4,1.64595E4,6.5561875E3,5.18215E4,2.4824125E4,2.241075E4,3.698525E4,1.9070625E3,3.5260156E3,0E0,0E0,3.148625E3,0E0,0E0,0E0,0E0,0E0,1.06465E4,1.60945E4,7.81125E2,3.36975E3,0E0,0E0,4.2159375E3,3.737E3,0E0,4.63E2,1.1417812E3,3.6225E2,6.315E2,0E0,0E0,0E0,0E0,0E0,3.481625E3,0E0,9.1715625E2,0E0,0E0,0E0,0E0,0E0,0E0,0E0,5.321836E2,0E0,0E0,5.8984375E-1,5.445742E3,2.6874875E4,0E0,0E0,0E0,0E0,0E0,0E0,0E0,0E0,0E0,0E0,0E0,0E0,0E0,0E0,0E0,0E0,0E0,0E0,0E0,0E0,0E0,0E0,0E0,0E0,0E0,0E0,0E0,0E0,0E0,0E0,0E0,0E0,0E0,0E0,0E0,0E0,0E0,0E0,0E0,0E0,0E0,0E0,0E0,0E0,0E0,0E0,0E0,0E0,0E0,0E0,0E0,0E0,0E0,0E0,0E0,0E0,0E0,0E0,0E0,0E0,0E0,0E0,0E0,0E0,0E0,0E0,0E0,0E0,0E0,0E0,0E0,0E0,0E0,0E0,0E0,0E0,0E0,0E0,0E0,0E0,0E0,0E0,0E0,0E0,0E0,0E0,0E0,0E0,0E0,0E0,0E0,0E0,0E0,0E0,0E0,0E0,0E0,0E0,0E0,0E0,0E0,0E0,0E0,0E0,0E0,0E0,0E0,0E0,0E0,0E0,0E0,0E0,0E0,0E0,0E0,0E0,0E0,0E0,0E0,0E0,0E0,0E0,0E0,0E0,0E0,0E0,0E0,0E0,0E0,0E0,0E0,0E0,0E0,0E0,0E0,0E0,0E0,0E0,0E0,0E0,0E0,0E0,0E0,0E0,0E0,0E0,0E0,0E0,0E0,0E0,0E0,0E0,0E0,0E0,0E0,0E0,0E0,0E0,0E0,0E0,0E0,0E0,0E0,0E0,0E0,0E0,0E0,0E0,0E0,0E0,0E0,0E0,0E0,0E0,0E0,0E0,0E0,0E0,0E0,0E0,0E0,0E0,0E0,0E0,0E0,0E0,0E0,0E0,0E0,0E0,0E0,0E0,0E0,0E0,0E0,0E0,0E0,0E0,0E0,0E0,0E0,0E0,0E0,0E0,0E0,0E0,0E0,0E0,0E0,0E0,0E0,0E0,0E0,0E0,0E0,0E0,0E0,0E0,0E0,0E0,0E0,0E0,0E0,0E0,0E0,0E0,0E0,0E0,0E0,0E0,0E0,0E0,0E0,0E0,0E0,0E0,0E0,0E0,0E0,0E0,0E0,0E0,0E0,0E0,0E0,0E0,0E0,0E0,0E0,0E0,0E0,0E0,0E0,0E0,0E0,0E0,0E0,0E0,0E0,0E0,0E0,0E0,0E0,0E0],"parents":[2147483647,0,0,1,1,2,2,3,3,4,4,5,5,6,6,7,7,8,8,9,9,10,10,11,11,12,12,13,13,14,14,15,15,16,16,17,17,18,18,19,19,20,20,21,21,22,22,23,23,24,24,25,25,26,26,27,27,28,28,29,29,30,30,31,31,32,32,33,33,34,34,35,35,36,36,37,37,38,38,39,39,40,40,41,41,42,42,43,43,44,44,45,45,46,46,47,47,48,48,49,49,50,50,51,51,52,52,53,53,54,54,55,55,56,56,57,57,58,58,59,59,60,60,61,61,63,63,64,64,65,65,66,66,67,67,68,68,69,69,70,70,71,71,72,72,73,73,74,74,75,75,76,76,77,77,78,78,79,79,80,80,81,81,82,82,83,83,84,84,85,85,86,86,87,87,88,88,89,89,90,90,91,91,92,92,93,93,94,94,95,95,96,96,97,97,98,98,99,99,100,100,101,101,102,102,103,103,104,104,105,105,106,106,107,107,108,108,109,109,110,110,111,111,112,112,113,113,114,114,115,115,116,116,117,117,118,118,120,120,125,125,126,126,127,127,128,128,129,129,130,130,131,131,132,132,133,133,134,134,135,135,136,136,137,137,138,138,139,139,140,140,141,141,142,142,143,143,144,144,145,145,146,146,147,147,148,148,149,149,150,150,151,151,152,152,153,153,154,154,155,155,156,156,157,157,158,158,159,159,160,160,161,161,162,162,163,163,164,164,165,165,166,166,167,167,168,168,169,169,170,170,171,171,172,172,173,173,174,174,175,175,176,176,177,177,178,178,179,179,180,180,181,181,182,182,184,184,185,185,189,189,190,190,191,191,192,192,193,193,194,194,195,195,196,196,197,197,198,198,199,199,200,200,201,201,207,207,208,208,209,209,210,210,211,211,213,213,214,214,215,215,217,217,218,218,221,221,222,222,223,223,225,225,226,226,227,227,228,228,229,229,230,230,237,237,241,241,242,242,243,243,244,244,245,245,246,246,247,247,248,248,249,249,250,250,251,251,252,252,253,253,254,254,258,258,259,259,260,260,261,261,262,262,263,263,264,264,265,265,266,266,267,267,268,268,269,269,271,271,272,272,273,273,274,274,275,275,276,276,277,277,278,278,279,279,280,280,281,281,282,282,283,283,284,284,285,285,286,286,287,287,288,288,289,289,290,290,291,291,292,292,293,293,294,294,295,295,296,296,297,297,298,298,299,299,300,300,301,301,302,302,303,303,304,304,305,305,306,306,307,307,308,308,311,311,312,312,313,313,314,314,315,315,316,316,317,317,318,318,319,319,320,320,323,323,324,324,325,325,326,326,327,327,328,328,329,329,330,330,331,331,332,332,333,333,334,334,337,337,338,338,339,339,341,341,343,343,344,344,345,345,348,348,351,351,352,352,353,353,354,354,359,359,360,360,361,361,362,362,363,363,364,364,365,365,366,366,367,367,368,368,371,371,377,377,378,378,379,379,380,380,383,383,384,384,386,386,387,387,388,388,389,389,395,395,397,397,405,405,408,408,409,409,410,410],"right_children":[2,4,6,8,10,12,14,16,18,20,22,24,26,28,30,32,34,36,38,40,42,44,46,48,50,52,54,56,58,60,62,64,66,68,70,72,74,76,78,80,82,84,86,88,90,92,94,96,98,100,102,104,106,108,110,112,114,116,118,120,122,124,-1,126,128,130,132,134,136,138,140,142,144,146,148,150,152,154,156,158,160,162,164,166,168,170,172,174,176,178,180,182,184,186,188,190,192,194,196,198,200,202,204,206,208,210,212,214,216,218,220,222,224,226,228,230,232,234,236,-1,238,-1,-1,-1,-1,240,242,244,246,248,250,252,254,256,258,260,262,264,266,268,270,272,274,276,278,280,282,284,286,288,290,292,294,296,298,300,302,304,306,308,310,312,314,316,318,320,322,324,326,328,330,332,334,336,338,340,342,344,346,348,350,352,354,-1,356,358,-1,-1,-1,360,362,364,366,368,370,372,374,376,378,380,382,384,-1,-1,-1,-1,-1,386,388,390,392,394,-1,396,398,400,-1,402,404,-1,-1,406,408,410,-1,412,414,416,418,420,422,-1,-1,-1,-1,-1,-1,424,-1,-1,-1,426,428,430,432,434,436,438,440,442,444,446,448,450,452,-1,-1,-1,454,456,458,460,462,464,466,468,470,472,474,476,-1,478,480,482,484,486,488,490,492,494,496,498,500,502,504,506,508,510,512,514,516,518,520,522,524,526,528,530,532,534,536,538,540,542,544,546,548,550,552,-1,-1,554,556,558,560,562,564,566,568,570,572,-1,-1,574,576,578,580,582,584,586,588,590,592,594,596,-1,-1,598,600,602,-1,604,-1,606,608,610,-1,-1,612,-1,-1,614,616,618,620,-1,-1,-1,-1,622,624,626,628,630,632,634,636,638,640,-1,-1,642,-1,-1,-1,-1,-1,644,646,648,650,-1,-1,652,654,-1,656,658,660,662,-1,-1,-1,-1,-1,664,-1,666,-1,-1,-1,-1,-1,-1,-1,668,-1,-1,670,672,674,-1,-1,-1,-1,-1,-1,-1,-1,-1,-1,-1,-1,-1,-1,-1,-1,-1,-1,-1,-1,-1,-1,-1,-1,-1,-1,-1,-1,-1,-1,-1,-1,-1,-1,-1,-1,-1,-1,-1,-1,-1,-1,-1,-1,-1,-1,-1,-1,-1,-1,-1,-1,-1,-1,-1,-1,-1,-1,-1,-1,-1,-1,-1,-1,-1,-1,-1,-1,-1,-1,-1,-1,-1,-1,-1,-1,-1,-1,-1,-1,-1,-1,-1,-1,-1,-1,-1,-1,-1,-1,-1,-1,-1,-1,-1,-1,-1,-1,-1,-1,-1,-1,-1,-1,-1,-1,-1,-1,-1,-1,-1,-1,-1,-1,-1,-1,-1,-1,-1,-1,-1,-1,-1,-1,-1,-1,-1,-1,-1,-1,-1,-1,-1,-1,-1,-1,-1,-1,-1,-1,-1,-1,-1,-1,-1,-1,-1,-1,-1,-1,-1,-1,-1,-1,-1,-1,-1,-1,-1,-1,-1,-1,-1,-1,-1,-1,-1,-1,-1,-1,-1,-1,-1,-1,-1,-1,-1,-1,-1,-1,-1,-1,-1,-1,-1,-1,-1,-1,-1,-1,-1,-1,-1,-1,-1,-1,-1,-1,-1,-1,-1,-1,-1,-1,-1,-1,-1,-1,-1,-1,-1,-1,-1,-1,-1,-1,-1,-1,-1,-1,-1,-1,-1,-1,-1,-1,-1,-1,-1,-1,-1,-1,-1,-1,-1,-1,-1,-1,-1,-1,-1,-1,-1,-1,-1,-1,-1,-1,-1,-1,-1,-1,-1,-1,-1,-1,-1,-1,-1,-1,-1,-1,-1,-1],"split_conditions":[4.5E0,3.5E0,5.75E1,3.5E0,7.55E1,6.5E0,9.5E0,7.05E1,7.5E0,1.5E0,1.145E2,5.5E0,5.05E1,6.5E0,1.385E2,2.35E1,7.65E1,7.15E1,1.05E1,4.5E0,2.65E1,1.5E0,7.25E1,7.85E1,4.65E1,9.25E1,9.05E1,8.65E1,8.95E1,8.65E1,9.65E1,2.05E1,1.75E1,2.05E1,8.25E1,4.5E0,4.5E0,7.05E1,6.85E1,3.45E1,3.5E0,2.35E1,4.75E1,7.15E1,9.85E1,1.655E2,1.2E2,4.5E0,1.215E2,9.15E1,8.75E1,3.55E1,4.55E1,6.55E1,5.85E1,7.05E1,6.65E1,5.5E0,8.05E1,8.8E1,1.135E2,1.15E1,-2.8789768E1,1.85E1,2.15E1,6.55E1,2.95E1,1.75E1,2.95E1,2.75E1,8.65E1,2.95E1,1.5E0,7.75E1,7.75E1,1.55E1,4.95E1,1.075E2,1.105E2,2.5E0,6.5E0,8.05E1,5.5E0,3.85E1,2.7E1,7.25E1,6.45E1,4.5E0,8.85E1,6.85E1,7.5E0,1.5E0,6.65E1,1.29E2,1.75E1,3.35E1,8.45E1,7.55E1,7.05E1,3.05E1,3.95E1,9.9E1,9.15E1,3.55E1,4.55E1,4.15E1,9.65E1,1.5E0,1.335E2,9.25E1,6.75E1,1.255E2,1.43E2,9.15E1,9.25E1,1.345E2,8.75E1,9.25E1,9.35E1,-4.3382545E0,9.5E0,-1.49723425E1,-1.8357376E1,-7.773433E0,-2.008625E1,1.75E1,1.95E1,6.35E1,6.65E1,2.65E1,7.5E0,2.35E1,6.35E1,1.65E1,1.85E1,2.15E1,1.05E1,3.5E0,7.5E0,4.5E0,9.05E1,7.5E0,2.35E1,5.5E0,1.55E1,2.65E1,8.45E1,5.5E0,5.5E0,1.5E0,6.95E1,8.5E0,9.5E0,1.35E1,6.15E1,7.25E1,1.555E2,2.2E1,8.25E1,4.65E1,1.5E0,2.75E1,2.95E1,7.85E1,7.05E1,7.35E1,6.65E1,8.15E1,5.05E1,3.15E1,8.05E1,5.95E1,6.15E1,5.5E0,9.05E1,7.65E1,7.55E1,1.65E1,9E0,2.5E0,1.015E2,6.5E0,6.15E1,-6.0048E0,2.05E1,1.5E0,-9.3321905E0,-1.2371656E1,-5.854906E0,2.55E1,4.5E0,5.65E1,3.45E1,2.5E0,9.85E1,1.565E2,1.31E2,3.05E1,8.85E1,9.35E1,9.25E1,1.5E0,-7.8524895E0,-5.48658E0,-6.868137E0,-4.4430537E0,-5.188777E0,8.95E1,8.75E1,9.55E1,9.6E1,4.75E1,-7.0154433E0,8.85E1,8.65E1,8.15E1,-1.4727687E1,5.35E1,9.7E1,-8.180314E0,-1.0090138E1,6.85E1,6.65E1,5.5E0,-1.0392643E1,8.95E1,9.45E1,7.55E1,7.35E1,1.5E0,6.65E1,-8.466777E0,-1.062276E1,-9.251398E0,-1.0575158E1,-1.1009841E1,-1.3019534E1,7.75E1,-1.2227319E1,-1.0997378E0,-9.501203E-1,6.55E1,6.75E1,5.9E1,6.5E0,2.25E1,8.5E0,2.45E1,1.05E1,2.45E1,3.05E1,6.45E1,3.05E1,2.35E1,5.5E0,-1.369566E0,-1.1776218E0,-9.9108505E-1,4.5E0,7.35E1,1.25E1,1.5E0,5.5E0,1.75E1,2.55E1,3.15E1,5.5E0,2.05E1,2.45E1,8.85E1,-1.8869419E0,2.55E1,2.75E1,6.25E1,3.75E1,3.35E1,6.65E1,6.15E1,4.85E1,5.5E0,6.5E0,2.25E1,6.5E0,2.75E1,6.5E0,8.25E1,6.5E0,5.25E1,1.25E1,6.15E1,6.05E1,4.35E1,9.5E0,8.5E0,5.85E1,2.5E0,3.5E0,1.35E1,1.795E2,8.5E0,8.5E0,9.5E0,7.2E1,8.2E1,1.5E0,2.55E1,2.55E1,8.35E1,6.35E1,-6.1697917E0,-4.5867243E0,3.15E1,5.55E1,8.85E1,8.45E1,5.25E1,8.45E1,7.5E0,6.5E0,2.85E1,8.35E1,-2.0760162E0,-2.7737546E0,7.4E1,8.55E1,7.65E1,6.85E1,3.5E0,3.5E0,3.65E1,3.05E1,8.5E0,1.65E1,6.95E1,2.5E0,-4.8686304E0,-7.0900035E0,9.5E0,6.25E1,6.5E0,-6.853559E0,8.6E1,-8.616347E0,5.5E0,3.5E0,8.15E1,-1.2197555E0,-3.820483E0,3.85E1,-7.284588E-1,-2.341333E0,4.5E0,1.05E1,9.95E1,7.5E0,-8.895595E0,-5.6329055E0,-6.8398294E0,-3.5606172E0,2.6E1,8.95E1,1.5E0,6.5E0,7.55E1,7.85E1,8.95E1,8.85E1,1.095E2,1.065E2,-6.1956267E0,-9.645793E0,4.5E0,-7.639089E0,-6.3313746E0,-1.0356407E1,-3.6237183E0,-4.331263E0,3.5E0,4.05E1,2.85E1,3.75E1,-4.6306524E0,-5.3706203E0,5.55E1,8.35E1,-4.074741E0,4.05E1,8.45E1,8.95E1,5.5E0,-5.235684E0,-5.2867103E0,-6.125558E0,-5.748052E0,-6.282037E0,5.65E1,-6.160947E0,7.95E1,-5.4147544E0,-5.9182653E0,-8.131049E0,-6.027896E0,-6.701501E0,-7.2177043E0,-8.501903E0,7.95E1,-3.9865777E0,-3.264981E0,6.5E1,8.15E1,6.65E1,-6.3532634E0,-6.9638047E0,-7.6436915E0,-8.748786E0,-7.9672484E0,-9.346347E0,-9.293317E0,-1.0666292E1,-6.23032E0,-4.065615E0,-4.0389385E0,-9.024669E0,-5.9091597E0,-9.719447E0,-8.2196873E-1,-8.506117E-1,-7.3794925E-1,-7.836064E-1,-6.2480205E-1,-6.4990324E-1,-6.860706E-1,-7.32331E-1,-5.8147913E-1,-5.3570247E-1,-6.0428286E-1,-7.906392E-1,-4.7070622E-1,-3.9344335E-1,-2.3689716E-1,-3.5387558E-1,-5.343231E-1,-4.029738E-1,-5.083062E-1,-7.214526E-1,-4.005482E-1,-5.031073E-1,-5.295741E-1,-7.085179E-1,-5.098321E-1,-7.106821E-1,-7.504406E-1,-9.802327E-1,-8.945017E-1,-8.243818E-1,-7.3975337E-1,-8.0247974E-1,-6.183562E-1,-7.32408E-1,-3.2732126E-1,-8.797781E-1,-1.1435008E0,-1.624298E0,-1.3393089E0,-1.0431665E0,-8.437528E-1,-1.0348943E0,-1.2270532E0,-1.8782053E0,-1.5649111E0,-2.2748113E0,-1.1556292E0,-1.0084847E0,-9.6484405E-1,-1.3525776E0,-1.4651135E0,-1.1978496E0,-1.0509115E0,-8.10671E-1,-1.7015246E0,-1.1157411E0,-5.039079E-1,-7.038142E-1,-8.842007E-1,-1.2705208E0,-1.2989565E0,-1.0273579E0,-1.2485323E0,-1.545507E0,-5.3084946E-1,-7.879469E-1,-9.550873E-1,-1.4401946E0,-1.073483E0,-1.5146033E0,-8.470794E-1,-1.1062878E0,-1.6356566E0,-1.3443056E0,-1.5956103E0,-1.8154777E0,-1.7375122E0,-1.3635591E0,-1.6866297E0,-2.0880816E0,-1.665027E0,-1.8762919E0,-2.1050248E0,-2.9072456E0,-2.269507E0,-1.6209469E0,-1.0267104E0,-1.4403099E0,-1.6855017E0,-2.0723183E0,-2.0704396E0,-2.6442873E0,-3.1563544E0,-2.3433118E0,-3.139551E0,-3.8018358E0,-1.9314121E0,-2.2945206E0,-3.4978929E0,-2.5556686E0,-2.5185254E0,-1.4287784E0,-2.8330252E0,-3.8348317E0,-2.608717E0,-3.4841E0,-3.8952484E0,-6.2220144E0,-2.7654264E0,-3.639774E0,-3.7796834E0,-5.319108E0,-8.146653E0,-5.078765E0,-6.785454E0,-1.25256405E1,-1.9861904E0,-2.3220894E0,-2.6999834E0,-2.4972553E0,-1.7371731E0,-2.053964E0,-2.0578132E0,-2.4736226E0,-2.634055E0,-3.4491704E0,-3.2156436E0,-4.370834E0,-1.5249413E0,-1.862367E0,-1.3280632E0,-2.385749E0,-1.7138722E0,-2.1284997E0,-2.0092814E0,-2.4763613E0,-1.7983445E0,-2.5321937E0,-2.2593534E0,-2.6284347E0,-2.3787217E0,-3.2235222E0,-2.8968208E0,-3.7733178E0,-1.7152923E0,-1.9420191E0,-1.9035376E0,-2.0852017E0,-1.4788197E0,-1.5728207E0,-1.7225332E0,-1.8388561E0,-1.672073E0,-1.8484782E0,-2.2621238E0,-2.8690872E0,-1.2726411E0,-1.8484932E0,-1.0311712E0,-1.3531293E0,-1.3555878E0,-1.6980742E0,-1.5417926E0,-1.9705223E0,-1.4683114E0,-1.0086286E0,-1.5202024E0,-2.0179276E0,-1.6598103E0,-2.1008885E0,-2.4946635E0,-2.1051466E0,-3.2624967E0,-4.397144E0,-3.422617E0,-4.205749E0,-5.532905E0,-3.8902605E0,-6.8824816E0,-5.025293E0,-2.2219112E0,-1.5136106E0,-2.9406457E0,-2.5585258E0,-2.8785417E0,-3.3901875E0,-3.7153015E0,-3.0393932E0,-5.127585E0,-7.98519E0,-4.9853277E0,-6.5772347E0,-3.5163975E0,-1.8821621E0,-4.4673576E0,-2.56401E0,-3.1000032E0,-3.432612E0,-2.6647656E0,-3.249792E0,-3.6142743E0,-2.7876072E0,-4.5259933E0,-7.3936534E0,-2.0034578E0,-2.4867E0,-3.2261827E0,-6.247331E0,-2.564596E0,-3.0099826E0,-3.1579266E0,-3.8463056E0,-4.6511316E0,-5.714375E0,-3.174439E0,-4.5339456E0,-5.865263E0,-2.4363163E0,-3.2362936E0,-3.8661988E0,-3.6148021E0,-4.426087E0,-4.372133E0,-3.953737E0,-4.206484E0,-4.7553287E0,-4.3283443E0,-5.127773E0,-3.1889071E0,-4.412186E0,-4.273299E0,-4.5548677E0,-3.7616537E0,-4.4121118E0,-4.8706517E0,-5.3470097E0,-4.9820113E0,-4.67643E0,-5.3075385E0,-5.9786696E0,-3.2185936E0,-4.391183E0,-2.29133E0,-3.2362192E0,-3.687887E0,-7.8618884E0,-2.954554E0,-5.101564E0,-5.3302603E0,-6.8211236E0],"split_indices":[3,3,1,2,0,3,2,6,2,5,0,3,0,2,1,0,6,6,2,4,1,5,6,0,0,6,6,6,6,6,6,0,7,0,6,2,2,6,6,0,2,1,0,6,0,0,1,4,0,6,6,1,0,0,0,6,0,3,0,0,0,4,0,0,0,6,0,0,0,0,6,0,5,6,6,7,0,1,0,4,2,6,2,0,0,6,6,4,0,6,5,5,6,0,7,0,6,6,6,1,0,0,6,0,0,0,6,5,0,6,0,0,0,6,6,0,0,6,6,0,7,0,0,0,0,0,0,6,6,0,7,7,6,0,0,0,7,4,7,4,6,4,7,2,7,0,6,2,2,5,0,2,2,7,6,6,0,0,6,0,4,1,0,6,6,6,6,6,0,1,6,0,0,2,0,6,6,7,5,5,0,4,6,0,7,5,0,0,0,1,2,0,0,5,0,0,0,0,6,6,6,5,0,0,0,0,0,6,6,6,6,0,0,6,6,6,0,0,6,0,0,6,6,3,0,6,6,0,0,5,6,0,0,0,0,0,0,6,0,0,0,6,6,6,4,0,4,0,7,0,0,6,7,7,5,0,0,0,4,6,7,5,5,0,0,0,5,0,0,6,0,0,0,6,0,0,6,6,0,4,4,0,4,0,2,6,2,0,7,6,6,0,2,2,0,5,5,7,0,4,4,4,6,6,4,0,0,6,0,0,0,0,0,6,6,0,6,2,2,0,6,0,0,6,6,6,6,2,2,0,0,4,7,6,5,0,0,2,6,4,0,1,0,5,5,0,0,0,1,0,0,2,2,1,5,0,0,0,0,0,6,5,2,6,6,6,6,0,0,0,0,5,0,0,0,0,0,2,0,1,0,0,0,0,6,0,0,6,6,4,0,0,0,0,0,0,0,6,0,0,0,0,0,0,0,0,0,0,1,0,0,0,0,0,0,0,0,0,0,0,0,0,0,0,0,0,0,0,0,0,0,0,0,0,0,0,0,0,0,0,0,0,0,0,0,0,0,0,0,0,0,0,0,0,0,0,0,0,0,0,0,0,0,0,0,0,0,0,0,0,0,0,0,0,0,0,0,0,0,0,0,0,0,0,0,0,0,0,0,0,0,0,0,0,0,0,0,0,0,0,0,0,0,0,0,0,0,0,0,0,0,0,0,0,0,0,0,0,0,0,0,0,0,0,0,0,0,0,0,0,0,0,0,0,0,0,0,0,0,0,0,0,0,0,0,0,0,0,0,0,0,0,0,0,0,0,0,0,0,0,0,0,0,0,0,0,0,0,0,0,0,0,0,0,0,0,0,0,0,0,0,0,0,0,0,0,0,0,0,0,0,0,0,0,0,0,0,0,0,0,0,0,0,0,0,0,0,0,0,0,0,0,0,0,0,0,0,0,0,0,0,0,0,0,0,0,0,0,0,0,0,0,0,0,0,0,0,0,0,0,0,0,0,0,0,0,0,0,0,0,0,0,0,0,0,0,0,0,0,0,0,0,0,0,0,0,0,0,0,0,0,0,0,0,0],"split_type":[0,0,0,0,0,0,0,0,0,0,0,0,0,0,0,0,0,0,0,0,0,0,0,0,0,0,0,0,0,0,0,0,0,0,0,0,0,0,0,0,0,0,0,0,0,0,0,0,0,0,0,0,0,0,0,0,0,0,0,0,0,0,0,0,0,0,0,0,0,0,0,0,0,0,0,0,0,0,0,0,0,0,0,0,0,0,0,0,0,0,0,0,0,0,0,0,0,0,0,0,0,0,0,0,0,0,0,0,0,0,0,0,0,0,0,0,0,0,0,0,0,0,0,0,0,0,0,0,0,0,0,0,0,0,0,0,0,0,0,0,0,0,0,0,0,0,0,0,0,0,0,0,0,0,0,0,0,0,0,0,0,0,0,0,0,0,0,0,0,0,0,0,0,0,0,0,0,0,0,0,0,0,0,0,0,0,0,0,0,0,0,0,0,0,0,0,0,0,0,0,0,0,0,0,0,0,0,0,0,0,0,0,0,0,0,0,0,0,0,0,0,0,0,0,0,0,0,0,0,0,0,0,0,0,0,0,0,0,0,0,0,0,0,0,0,0,0,0,0,0,0,0,0,0,0,0,0,0,0,0,0,0,0,0,0,0,0,0,0,0,0,0,0,0,0,0,0,0,0,0,0,0,0,0,0,0,0,0,0,0,0,0,0,0,0,0,0,0,0,0,0,0,0,0,0,0,0,0,0,0,0,0,0,0,0,0,0,0,0,0,0,0,0,0,0,0,0,0,0,0,0,0,0,0,0,0,0,0,0,0,0,0,0,0,0,0,0,0,0,0,0,0,0,0,0,0,0,0,0,0,0,0,0,0,0,0,0,0,0,0,0,0,0,0,0,0,0,0,0,0,0,0,0,0,0,0,0,0,0,0,0,0,0,0,0,0,0,0,0,0,0,0,0,0,0,0,0,0,0,0,0,0,0,0,0,0,0,0,0,0,0,0,0,0,0,0,0,0,0,0,0,0,0,0,0,0,0,0,0,0,0,0,0,0,0,0,0,0,0,0,0,0,0,0,0,0,0,0,0,0,0,0,0,0,0,0,0,0,0,0,0,0,0,0,0,0,0,0,0,0,0,0,0,0,0,0,0,0,0,0,0,0,0,0,0,0,0,0,0,0,0,0,0,0,0,0,0,0,0,0,0,0,0,0,0,0,0,0,0,0,0,0,0,0,0,0,0,0,0,0,0,0,0,0,0,0,0,0,0,0,0,0,0,0,0,0,0,0,0,0,0,0,0,0,0,0,0,0,0,0,0,0,0,0,0,0,0,0,0,0,0,0,0,0,0,0,0,0,0,0,0,0,0,0,0,0,0,0,0,0,0,0,0,0,0,0,0,0,0,0,0,0,0,0,0,0,0,0,0,0,0,0,0,0,0,0,0,0,0,0,0,0,0,0,0,0,0,0,0,0,0,0,0,0,0,0,0,0,0,0,0,0,0,0,0,0,0,0,0,0,0,0,0,0,0,0,0,0,0,0,0,0,0,0,0,0,0,0,0,0,0,0,0,0,0],"sum_hessian":[1.547091E6,1.491404E6,5.5687E4,1.307607E6,1.83797E5,5.1484E4,4.203E3,9.53595E5,3.54012E5,1.80174E5,3.623E3,4.1919E4,9.565E3,3.798E3,4.05E2,7.12147E5,2.41448E5,3.42869E5,1.1143E4,1.04167E5,7.6007E4,2.908E3,7.15E2,3.124E4,1.0679E4,7.044E3,2.521E3,2.668E3,1.13E3,3.21E2,8.4E1,1.42199E5,5.69948E5,1.60825E5,8.0623E4,2.20667E5,1.22202E5,7.335E3,3.808E3,2.9948E4,7.4219E4,1.1266E4,6.4741E4,1.583E3,1.325E3,6.55E2,6E1,3.0763E4,4.77E2,9.789E3,8.9E2,3.97E3,3.074E3,1.38E3,1.141E3,7.4E2,1.928E3,3.15E2,8.15E2,3.1E1,2.9E2,2.3E1,6.1E1,2.7859E4,1.1434E5,4.02169E5,1.67779E5,2.232E4,1.38505E5,6.4819E4,1.5804E4,1.59326E5,6.1341E4,9.2065E4,3.0137E4,6.048E3,1.287E3,2.96E3,8.48E2,2.6251E4,3.697E3,5.236E4,2.1859E4,2.18E3,9.086E3,5.8671E4,6.07E3,1.367E3,2.16E2,1.024E3,3.01E2,5.29E2,1.26E2,3.1E1,2.9E1,1.1439E4,1.9324E4,3.82E2,9.5E1,6.85E3,2.939E3,6.57E2,2.33E2,9.9E2,2.98E3,2.43E3,6.44E2,1.26E3,1.2E2,9.71E2,1.7E2,1E2,6.4E2,1.17E3,7.58E2,6.7E1,2.48E2,3.71E2,4.44E2,3E0,2.8E1,1.63E2,1.27E2,4E0,1.9E1,2.413E3,2.5446E4,2.1212E4,9.3128E4,2.73192E5,1.28977E5,1.14483E5,5.3296E4,1.466E3,2.0854E4,1.30886E5,7.619E3,6.3233E4,1.586E3,1.3573E4,2.231E3,5.4958E4,1.04368E5,3.8086E4,2.3255E4,5.6898E4,3.5167E4,1.7914E4,1.2223E4,3.589E3,2.459E3,5.74E2,7.13E2,2.194E3,7.66E2,7.39E2,1.09E2,7.501E3,1.875E4,3.614E3,8.3E1,3.8415E4,1.3945E4,2.0112E4,1.747E3,2.093E3,8.7E1,6.595E3,2.491E3,3.8769E4,1.9902E4,2.227E3,3.843E3,6.8E1,1.299E3,1.22E2,9.4E1,8.62E2,1.62E2,2.92E2,9E0,2.72E2,2.57E2,6.5E1,6.1E1,2.1E1,1E1,2.6E1,3E0,7.17E3,4.269E3,1.1137E4,8.187E3,3.55E2,2.7E1,6E1,3.5E1,1.654E3,5.196E3,2.435E3,5.04E2,6.42E2,1.5E1,1.92E2,4.1E1,1.75E2,8.15E2,2.125E3,8.55E2,1.817E3,6.13E2,5.4E2,1.04E2,8.94E2,3.66E2,1.17E2,3E0,4.22E2,5.49E2,1.45E2,2.5E1,8.7E1,1.3E1,6.24E2,1.6E1,5.51E2,6.19E2,4.84E2,2.74E2,5E1,1.7E1,1.61E2,8.7E1,9.9E1,2.72E2,2.2E2,2.24E2,1.7E1,1.1E1,8.22E2,1.591E3,7.263E3,1.8183E4,8.815E3,1.2397E4,5.6895E4,3.6233E4,1.03167E5,1.70025E5,5.3013E4,7.5964E4,7.121E4,4.3273E4,4.0913E4,1.2383E4,2.04E2,1.262E3,3.252E3,1.7602E4,2.792E4,1.02966E5,3.917E3,3.702E3,6.224E3,5.7009E4,8.74E2,7.12E2,5.853E3,7.72E3,2.101E3,1.3E2,5.1792E4,3.166E3,9.7098E4,7.27E3,2.636E4,1.1726E4,1.3703E4,9.552E3,2.2271E4,3.4627E4,2.7752E4,7.415E3,1.3995E4,3.919E3,9.892E3,2.331E3,2.504E3,1.085E3,1.491E3,9.68E2,3.86E2,1.88E2,5.38E2,1.75E2,1.113E3,1.081E3,4.52E2,3.14E2,5.58E2,1.81E2,8.1E1,2.8E1,9.38E2,6.563E3,9.696E3,9.054E3,2.833E3,7.81E2,2.1E1,6.2E1,1.8741E4,1.9674E4,1.067E4,3.275E3,1.2828E4,7.284E3,7.74E2,9.73E2,7.46E2,1.347E3,3.5E1,5.2E1,5.496E3,1.099E3,2.406E3,8.5E1,1.6471E4,2.2298E4,1.7162E4,2.74E3,1.376E3,8.51E2,2.825E3,1.018E3,6E1,8E0,7.02E2,5.97E2,1.08E2,1.4E1,7.6E1,1.8E1,4E2,4.62E2,1.59E2,3E0,1.12E2,1.8E2,4E0,5E0,5.2E1,2.2E2,4.5E1,2.12E2,5.2E1,9E0,1.5E1,6E0,3.154E3,4.016E3,3.972E3,2.97E2,1.0556E4,5.81E2,4.781E3,3.406E3,2.4E2,1.15E2,2.3E1,4E0,4.6E1,1.4E1,8E0,2.7E1,1.81E2,1.473E3,2.992E3,2.204E3,1.141E3,1.294E3,3.38E2,1.66E2,4.91E2,1.51E2,9.08E2,1.217E3,2.9E2,5.65E2,1.33E3,4.87E2,4.98E2,1.15E2,2.35E2,3.05E2,6.07E2,2.87E2,1.62E2,2.04E2,3.6E1,8.1E1,1.8E2,2.42E2,4.73E2,7.6E1,5.7E1,3E1,4E0,9E0,6.3E1,5.61E2,2.32E2,3.19E2,3.92E2,2.27E2,3.62E2,1.22E2,1.88E2,8.6E1,3.5E1,1.5E1,3E0,1.4E1,9E0,8E0,2.114E3,5.149E3,8.151E3,1.0032E4,2.2E3,6.615E3,1.0906E4,1.491E3,1.9911E4,3.6984E4,3.5637E4,5.96E2,2.4517E4,7.865E4,8.1847E4,8.8178E4,1.1135E4,4.1878E4,6.8092E4,7.872E3,4.9871E4,2.1339E4,3.8614E4,4.659E3,2.634E4,1.4573E4,8.89E3,3.493E3,1.1128E4,6.474E3,1.5459E4,1.2461E4,7.3975E4,2.8991E4,3.93E2,3.524E3,2.804E3,8.98E2,1.068E3,5.156E3,5.3672E4,3.337E3,8.21E2,5.3E1,6.63E2,4.9E1,4.822E3,1.031E3,7.182E3,5.38E2,9.23E2,1.178E3,8.306E3,4.3486E4,6.16E2,2.55E3,3.7606E4,5.9492E4,6.214E3,1.056E3,7.888E3,1.8472E4,6.698E3,5.028E3,5.853E3,7.85E3,6.809E3,2.743E3,1.6184E4,6.087E3,1.5599E4,1.9028E4,2.293E3,2.5459E4,6.768E3,6.47E2,1.253E3,1.2742E4,2.98E3,9.39E2,6.538E3,3.354E3,2.006E3,3.25E2,5E2,2.004E3,7.43E2,3.42E2,6.26E2,8.65E2,4.48E2,5.2E2,2E2,1.86E2,1.43E2,4.5E1,3E2,2.38E2,5.8E1,1.17E2,7.84E2,3.29E2,1.021E3,6E1,2.29E2,2.23E2,2.9E2,2.4E1,2.14E2,3.44E2,9.5E1,8.6E1,7E0,7.4E1,2.4E1,4E0,3.81E2,5.57E2,2.371E3,4.192E3,3.606E3,6.09E3,3.485E3,5.569E3,2.431E3,4.02E2,7.03E2,7.8E1,1.3893E4,4.848E3,1.9356E4,3.18E2,9.362E3,1.308E3,2.361E3,9.14E2,1.159E4,1.238E3,4.765E3,2.519E3,6.69E2,1.05E2,5.41E2,4.32E2,5.19E2,2.27E2,1.115E3,2.32E2,2.722E3,2.774E3,7.39E2,3.6E2,1.561E3,8.45E2,6.1E1,2.4E1,1.6318E4,1.53E2,1.9446E4,2.852E3,1.5628E4,1.534E3,1.717E3,1.023E3,6.52E2,7.24E2,4.77E2,3.74E2,1.823E3,1.002E3,4.07E2,6.11E2,6.59E2,4.3E1,1.93E2,4.04E2,3E1,7.8E1,4.2E1,3.4E1,3.34E2,6.6E1,1.96E2,2.66E2,6.6E1,9.3E1,6E1,1.2E2,1.4E1,3.8E1,1.51E2,6.9E1,3.7E1,8E0,2.04E2,8E0,6.62E2,2.492E3,2.758E3,1.258E3,3.694E3,2.78E2,2.87E2,1E1,3.231E3,7.325E3,5.52E2,2.9E1,2.754E3,2.027E3,2.102E3,1.304E3,1.94E2,4.6E1,7.6E1,3.9E1,4.1E1,5E0,2.66E3,3.32E2,1.896E3,3.08E2,1.58E2,9.83E2,1.089E3,2.05E2,3.56E2,1.35E2,1.02E2,4.9E1,6.19E2,5.98E2,1.08E2,1.82E2,2.16E2,3.49E2,7.91E2,5.39E2,3.62E2,2.45E2,2.2E1,1.4E2,2.8E1,2.9E1,3E0,6E0,4.1E1,2.2E1,3.27E2,2.34E2],"tree_param":{"num_deleted":"0","num_feature":"10","num_nodes":"675","size_leaf_vector":"0"}},{"base_weights":[-8.325536E0,-7.288206E0,-3.612524E1,-6.1404133E0,-1.5449209E1,-3.324708E1,-9.984954E1,-4.966094E0,-9.302998E0,-1.4976459E1,-3.2424534E1,-2.8712124E1,-5.016546E1,-8.7875206E1,-1.7387015E2,-7.0966845E0,-4.3760843E0,-8.817731E0,-1.8174913E1,-1.7063206E1,-1.2104198E1,-2.7978199E1,-4.8764065E1,-2.6401634E1,-3.5481613E1,-4.4535866E1,-6.0710457E1,-5.7061832E1,-9.232096E1,-1.5844653E2,-2.646803E2,-8.268237E0,-6.415241E0,-5.2426867E0,-4.1145444E0,-9.927201E0,-6.184116E0,-1.5196076E1,-2.5790955E1,-2.0845562E1,-1.5529205E1,-1.45149555E1,-1.1443479E1,-3.2898384E1,-2.2553097E1,-4.3135002E1,-6.317462E1,-2.6143948E1,-5.8079967E1,-3.4609966E1,-4.177297E1,-4.316981E1,-5.1820724E1,-5.6658184E1,-6.833055E1,-5.4629852E1,-7.910332E1,-8.6509575E1,-1.1278677E2,-1.3652803E2,-1.797165E2,-2.7477225E2,-8.748643E1,-1.004397E1,-7.866035E0,-6.798875E0,-6.1031165E0,-5.1188436E0,-7.6882963E0,-3.7498422E0,-4.8797226E0,-9.102096E0,-1.2227837E1,-5.4563813E0,-7.3701367E0,-2.3245363E1,-1.3976902E1,-2.4177586E1,-3.5328197E1,-2.0102615E1,-2.622688E1,-1.4155157E1,-1.8890453E1,-1.5716896E1,-1.3570568E1,-1.10765705E1,-1.5189426E1,-3.1772844E1,-5.577325E1,-2.1078844E1,-2.7058662E1,-3.9247486E1,-5.3363293E1,-1.0612066E2,-5.9690536E1,-2.7439144E1,-2.0497086E1,-5.297869E1,-1.0038227E2,-3.7870907E1,-3.2578556E1,-3.9335655E1,-4.622169E1,-4.5033783E1,-3.9672012E1,-5.3828796E1,-4.6929955E1,-6.0766045E1,-5.1033264E1,-6.67474E1,-7.76862E1,-5.852314E1,-4.2181244E1,-9.151074E1,-8.012248E1,-1.2089299E2,-1.0244486E2,-9.737382E1,-1.4093266E2,-1.568422E2,-1.8997128E2,-1.3775953E1,-9.865968E0,-8.33954E0,-7.5850644E0,-6.6959496E0,-7.292392E0,-5.9425435E0,-7.6558776E0,-5.3830676E0,-4.875635E0,-7.324818E0,-8.826096E0,-4.1695557E0,-3.4949074E0,-4.387397E0,-5.9770026E0,-1.1714E1,-7.7910924E0,-1.4145073E1,-1.0982471E1,-6.3025265E0,-4.7174263E0,-6.7217793E0,-1.0589295E1,-2.89762E1,-2.1088644E1,-1.2885601E1,-1.712726E1,-2.5546629E1,-1.7094938E1,-3.3151356E1,-5.405328E1,-2.2726906E1,-1.9051882E1,-2.5827805E1,-4.584428E1,-1.52749815E1,-1.2776519E1,-1.783518E1,-2.2438528E1,-1.7184572E1,-1.5071681E1,-1.3198105E1,-1.5039136E1,-1.1421035E1,-9.288442E0,-1.8086294E1,-1.3624999E1,-4.980915E1,-3.097882E1,-7.285936E1,-4.7544586E1,-1.902602E1,-2.3349611E1,-2.819909E1,-2.1063711E1,-4.359816E1,-3.2935604E1,-5.9469994E1,-4.31795E1,-5.5198708E1,-7.897848E1,-2.9333036E1,-2.4158934E1,-1.995704E1,-2.7496677E1,-4.760416E1,-6.077679E1,-1.0861583E2,-5.48261E1,-3.5607414E1,-3.9179813E1,-3.46728E1,-2.999269E1,-4.139066E1,-3.214137E1,-4.5610073E1,-6.87503E1,-4.3555496E1,-4.7984276E1,-4.7084866E1,-3.890446E1,-4.5635418E1,-5.5211273E1,-4.533071E1,-5.172006E1,-5.9921486E1,-1.0229989E2,-4.6738293E1,-5.5898968E1,-7.1479195E1,-6.3137695E1,-6.1573864E1,-4.622874E1,-3.2609875E1,-4.711497E1,-8.3933426E1,-9.96334E1,-7.035563E1,-8.231024E1,-1.122313E2,-1.293896E2,-7.341929E1,-1.24521034E2,-1.8077168E1,-1.330554E1,-1.0857938E1,-9.560791E0,-8.489908E0,-7.880651E0,-7.821263E0,-7.3373933E0,-6.8402348E0,-6.376075E0,-7.196876E0,-7.5441756E0,-6.1117115E0,-5.6631465E0,-7.4477015E0,-8.1247015E0,-5.4868107E0,-5.096523E0,-4.6969204E0,-5.187384E0,-8.133028E0,-5.7174926E0,-8.516374E0,-1.03013935E1,-4.102016E0,-5.1536827E0,-2.8997025E0,-3.7598116E0,-4.140567E0,-5.2916155E0,-5.6845217E0,-7.5193624E0,-1.1264394E1,-1.5226424E1,-8.768721E0,-6.960686E0,-1.3799907E1,-1.8683987E1,-1.01809845E1,-1.29093895E1,-7.30735E0,-6.01112E0,-4.1614585E0,-5.785884E0,-6.439478E0,-8.787049E0,-9.950573E0,-1.5701205E1,-3.319357E1,-2.7618248E1,-1.9330658E1,-2.800968E1,-1.4129318E1,-1.0289132E1,-1.5355832E1,-1.8925766E1,-2.2390495E1,-2.8680445E1,-1.2772828E1,-2.5151926E1,-3.0668123E1,-3.750096E1,-5.8001564E1,-2.5445107E1,-1.96793E1,-2.3168833E1,-1.7078066E1,-2.0257498E1,-2.4864862E1,-2.9403322E1,-5.2688587E1,-3.9221478E1,-1.4424487E1,-1.6888836E1,-1.2631878E1,-1.6953064E1,-2.130716E1,-1.6366257E1,-2.1453156E1,-3.0921225E1,-1.6954254E1,-2.2696228E1,-1.4592864E1,-1.6093102E1,-1.3559429E1,-1.29199705E1,-1.4809239E1,-2.2466808E1,-1.1182672E1,-1.3604078E1,-9.940185E0,-8.132277E0,-1.7376236E1,-2.257037E1,-1.5449489E1,-1.2222598E1,-5.652777E1,-4.1123E1,-2.8089607E1,-3.313026E1,-5.8644955E1,-8.8105194E1,-4.0337963E1,-5.613996E1,-2.1973001E1,-1.7107754E1,-2.4879416E1,-2.1151632E1,-2.6157623E1,-3.1006598E1,-2.1788248E1,-2.3813388E0,-4.91286E1,-3.722609E1,-3.3225533E1,-8.018361E0,-6.6702896E1,-4.761512E1,-3.794444E1,-5.29937E1,-6.0947365E1,-4.7366264E1,-6.251023E1,-1.0055284E2,-2.6742306E1,-3.192949E1,-2.268649E1,-3.1235874E1,-2.1662685E1,-1.832325E1,-3.036752E1,-2.2997366E1,-4.883171E1,-2.1392792E1,-3.874E1,-3.3889793E1,-3.819144E1,-4.0796345E1,-3.3844925E1,-4.1060387E1,-2.9641823E1,-3.433817E1,-4.032526E1,-4.668769E1,-3.3741577E1,-2.6781746E1,-4.8938133E1,-4.3088913E1,-4.5693016E1,-4.1956272E1,-5.0626694E1,-4.580062E1,-4.046577E1,-3.7051563E1,-5.7819492E1,-6.660748E1,-9.009365E1,-1.4041986E2,-4.9795975E1,-4.1918156E1,-5.8913326E1,-5.162663E1,-6.570272E1,-7.353835E1,-6.492879E1,-5.9152473E1,-4.7943897E1,-6.380492E1,-3.4698162E1,-1.7724741E1,-8.597787E1,-7.566474E1,-1.1029357E1,-1.0532329E1,-9.780318E0,-9.232309E0,-8.718068E0,-8.212838E0,-8.042601E0,-7.6462216E0,-8.048005E0,-7.529436E0,-7.4337606E0,-6.976531E0,-6.911392E0,-6.7001367E0,-6.4411697E0,-6.0563254E0,-7.2350807E0,-5.8879786E0,-7.634603E0,-6.750222E0,-5.9730616E0,-6.335109E0,-5.7449775E0,-5.380985E0,-7.473028E0,-6.324339E0,-7.910451E0,-8.552836E0,-5.249629E0,-5.6749144E0,-5.0783377E0,-6.152614E0,-4.8693957E0,-4.5386086E0,-5.4282236E0,-4.8692164E0,-7.9458513E0,-9.463756E0,-5.8958244E0,-5.478942E0,-8.299787E0,-9.054125E0,-4.207158E0,-3.987258E0,-4.9504623E0,-8.178783E0,-3.268123E0,-1.984887E0,-3.495443E0,-4.140551E0,-3.9339347E0,-4.5381074E0,-5.036258E0,-6.301093E0,-5.4247074E0,-7.2582345E0,-7.240199E0,-9.470789E0,-1.289215E1,-9.522641E0,-1.4604238E1,-1.7431377E1,-8.387162E0,-1.5637997E1,-6.419434E0,-7.7553067E0,-1.3039849E1,-1.5461162E1,-1.942037E1,-1.6994108E1,-8.095375E0,-1.1104616E1,-1.1930329E1,-1.6155315E1,-7.7203474E0,-6.8311253E0,-5.7533574E0,-6.519135E0,-3.8459477E0,-5.837255E0,-5.1794877E0,-7.032627E0,-6.3181224E0,-8.070178E0,-7.9473233E0,-1.0064843E1,-8.572476E0,-1.2074719E1,-1.4500042E1,-1.741186E1,-2.7040478E1,-3.2412243E1,-2.18749E1,-1.7706844E1,-2.827651E1,-1.759859E1,-1.205729E1,-1.6133476E1,-9.69482E0,-1.6587341E1,-1.6842335E1,-1.2985224E1,-1.6530016E1,-2.0054655E1,-3.207141E1,-1.9738443E1,-3.338353E1,-2.6083319E1,-8.174566E0,-1.6119064E1,-1.2664447E1,-2.6992352E1,-4.0360992E1,-2.7190493E1,-4.417123E1,-2.8108334E1,-5.0148766E1,-6.628966E1,-2.4713633E1,-1.9333328E1,-2.431299E1,-2.2506865E1,-1.8545546E1,-1.6002768E1,-2.3316008E1,-1.9776537E1,-2.4212198E1,-3.0860794E1,-3.1675093E1,-2.7508553E1,-1.5760025E1,-1.4025508E1,-2.027693E1,-1.653705E1,-1.3188267E1,-1.1743779E1,-1.8938044E1,-1.389565E1,-1.9988852E1,-2.6067745E1,-1.721856E1,-1.3573054E1,-2.3233034E1,-1.8995655E1,-2.987122E1,-4.42564E1,-1.6505571E1,-1.7462809E1,-2.1762857E1,-3.308089E1,-1.4989256E1,-1.4222255E1,-1.5921741E1,-2.2960829E1,-1.3402588E1,-1.3955931E1,-1.3141442E1,-1.2630435E1,-1.4581655E1,-1.599475E1,-1.1749441E1,-1.0317695E1,-1.5604666E1,-1.2481766E1,-1.1301883E1,-9.739271E0,-7.9228106E0,-9.247838E0,-1.6156532E1,-1.9571516E1,-3.231559E1,-2.1716772E1,-1.5956587E1,-1.1657403E1,-1.130632E1,-1.4774891E1,-3.5408688E1,-2.6800892E1,-2.9865911E1,-3.487236E1,-4.3011467E1,-2.8011303E1,-6.545565E1,-4.0352192E1,-3.0267141E1,-2.1347755E1,-1.7944414E1,-1.0795325E1,-2.5510916E1,-1.5869791E1,-1.6220648E1,-2.1744556E1,-1.9039566E1,-2.7053175E1,-6.0162727E1,-4.4022427E1,-3.945233E1,-2.6903229E1,-3.3511852E1,-1.3628678E1,-6.0279484E1,-8.5824974E1,-3.107708E1,-4.493525E1,-5.677095E1,-3.093269E1,-5.1180264E1,-6.380088E1,-3.4560913E1,-5.334792E1,-1.12451355E2,-2.4833462E1,-3.061345E1,-2.5322456E1,-3.1186676E1,-3.934834E1,-2.238048E1,-3.5585316E1,-3.0622736E1,-3.937684E1,-2.245846E1,-2.0239397E1,-1.8649784E1,-1.2475722E1,-2.9212826E1,-3.754365E1,-1.6357737E1,-2.5660591E1,-5.56726E1,-4.425927E1,-3.50631E1,-3.1940344E1,-3.8306503E1,-2.6405287E1,-4.095334E1,-2.7570442E1,-3.582139E1,-3.296612E1,-3.6121483E1,-4.2781982E1,-3.2151836E1,-2.8987486E1,-4.041659E1,-1.7719007E1,-2.7854254E1,-1.4444722E1,-4.4414757E1,-5.229312E1,-4.1059364E1,-4.994305E1,-4.306661E1,-4.693947E1,-4.2713615E1,-4.026295E1,-4.3932137E1,-5.0417324E1,-3.927098E1,-4.6370895E1,-3.741512E1,-3.313254E1,-5.965597E1,-5.3160015E1,-4.6698048E1,-3.8102028E1,-4.7501366E1,-5.8654404E1],"categories":[],"categories_nodes":[],"categories_segments":[],"categories_sizes":[],"default_left":[true,true,true,true,true,true,true,true,true,true,true,true,true,true,true,true,true,true,true,true,true,true,true,true,true,true,true,true,true,true,true,true,true,true,true,true,true,true,true,true,true,true,true,true,true,true,true,true,true,true,true,true,true,true,true,true,false,true,true,true,true,false,false,true,true,true,true,true,true,true,true,true,true,true,true,true,true,true,true,true,true,true,true,true,true,true,true,true,true,true,true,true,true,false,true,true,true,true,true,true,true,true,true,true,true,true,true,true,true,true,false,true,true,true,true,true,false,true,false,false,false,true,true,true,true,true,true,true,true,true,true,true,true,true,true,true,true,true,true,true,true,true,true,true,true,true,true,true,true,true,true,true,true,true,true,true,true,true,true,true,true,true,true,true,true,true,true,true,true,true,true,true,true,true,true,true,true,true,true,true,true,true,true,true,true,true,true,true,false,false,false,true,true,true,true,true,true,true,false,true,true,false,true,false,false,false,false,true,true,true,true,true,true,true,false,true,false,false,false,false,true,false,false,false,false,false,false,true,true,true,true,true,true,true,true,true,true,true,true,true,true,true,true,true,true,true,true,true,false,true,true,true,true,true,true,true,true,true,true,true,true,true,true,true,true,true,true,true,true,true,true,true,true,false,true,true,true,true,true,true,true,true,true,true,true,true,true,true,false,true,true,true,true,true,true,false,false,true,true,true,true,true,true,true,true,true,true,true,true,true,true,true,false,true,true,true,true,true,true,true,true,false,false,true,true,false,false,true,true,true,true,true,true,false,false,true,false,true,true,true,false,true,false,true,true,true,true,false,true,true,true,true,true,true,true,true,true,true,false,false,true,true,true,true,true,true,false,true,false,false,true,true,true,true,true,false,true,true,true,true,false,false,false,false,true,false,true,false,false,false,false,false,false,false,false,false,false,false,false,false,false,false,false,false,false,false,false,false,false,false,false,false,false,false,false,false,false,false,false,false,false,false,false,false,false,false,false,false,false,false,false,false,false,false,false,false,false,false,false,false,false,false,false,false,false,false,false,false,false,false,false,false,false,false,false,false,false,false,false,false,false,false,false,false,false,false,false,false,false,false,false,false,false,false,false,false,false,false,false,false,false,false,false,false,false,false,false,false,false,false,false,false,false,false,false,false,false,false,false,false,false,false,false,false,false,false,false,false,false,false,false,false,false,false,false,false,false,false,false,false,false,false,false,false,false,false,false,false,false,false,false,false,false,false,false,false,false,false,false,false,false,false,false,false,false,false,false,false,false,false,false,false,false,false,false,false,false,false,false,false,false,false,false,false,false,false,false,false,false,false,false,false,false,false,false,false,false,false,false,false,false,false,false,false,false,false,false,false,false,false,false,false,false,false,false,false,false,false,false,false,false,false,false,false,false,false,false,false,false,false,false,false,false,false,false,false,false,false,false,false,false,false,false,false,false,false,false,false,false,false,false,false,false,false,false,false,false,false,false,false,false,false,false,false,false,false,false,false,false,false,false,false,false,false,false,false,false,false,false,false,false,false,false],"id":8,"left_children":[1,3,5,7,9,11,13,15,17,19,21,23,25,27,29,31,33,35,37,39,41,43,45,47,49,51,53,55,57,59,61,63,65,67,69,71,73,75,77,79,81,83,85,87,89,91,93,95,97,99,101,103,105,107,109,111,-1,113,115,117,119,-1,-1,121,123,125,127,129,131,133,135,137,139,141,143,145,147,149,151,153,155,157,159,161,163,165,167,169,171,173,175,177,179,-1,181,183,185,187,189,191,193,195,197,199,201,203,205,207,209,211,-1,213,215,217,219,221,-1,223,-1,-1,-1,225,227,229,231,233,235,237,239,241,243,245,247,249,251,253,255,257,259,261,263,265,267,269,271,273,275,277,279,281,283,285,287,289,291,293,295,297,299,301,303,305,307,309,311,313,315,317,319,321,323,325,327,329,331,333,335,337,339,341,343,345,347,349,351,353,355,357,-1,-1,-1,359,361,363,365,367,369,371,-1,373,375,-1,377,-1,-1,-1,-1,379,381,383,385,387,389,391,-1,393,-1,-1,-1,-1,395,-1,-1,-1,-1,-1,-1,397,399,401,403,405,407,409,411,413,415,417,419,421,423,425,427,429,431,433,435,437,-1,439,441,443,445,447,449,451,453,455,457,459,461,463,465,467,469,471,473,475,477,479,481,483,485,-1,487,489,491,493,495,497,499,501,503,505,507,509,511,513,-1,515,517,519,521,523,525,-1,-1,527,529,531,533,535,537,539,541,543,545,547,549,551,553,555,-1,557,559,561,563,565,567,569,571,-1,-1,573,575,-1,-1,577,579,581,583,585,587,-1,-1,589,-1,591,593,595,-1,597,-1,599,601,603,605,-1,607,609,611,613,615,617,619,621,623,625,-1,-1,627,629,631,633,635,637,-1,639,-1,-1,641,643,645,647,649,-1,651,653,655,657,-1,-1,-1,-1,659,-1,661,-1,-1,-1,-1,-1,-1,-1,-1,-1,-1,-1,-1,-1,-1,-1,-1,-1,-1,-1,-1,-1,-1,-1,-1,-1,-1,-1,-1,-1,-1,-1,-1,-1,-1,-1,-1,-1,-1,-1,-1,-1,-1,-1,-1,-1,-1,-1,-1,-1,-1,-1,-1,-1,-1,-1,-1,-1,-1,-1,-1,-1,-1,-1,-1,-1,-1,-1,-1,-1,-1,-1,-1,-1,-1,-1,-1,-1,-1,-1,-1,-1,-1,-1,-1,-1,-1,-1,-1,-1,-1,-1,-1,-1,-1,-1,-1,-1,-1,-1,-1,-1,-1,-1,-1,-1,-1,-1,-1,-1,-1,-1,-1,-1,-1,-1,-1,-1,-1,-1,-1,-1,-1,-1,-1,-1,-1,-1,-1,-1,-1,-1,-1,-1,-1,-1,-1,-1,-1,-1,-1,-1,-1,-1,-1,-1,-1,-1,-1,-1,-1,-1,-1,-1,-1,-1,-1,-1,-1,-1,-1,-1,-1,-1,-1,-1,-1,-1,-1,-1,-1,-1,-1,-1,-1,-1,-1,-1,-1,-1,-1,-1,-1,-1,-1,-1,-1,-1,-1,-1,-1,-1,-1,-1,-1,-1,-1,-1,-1,-1,-1,-1,-1,-1,-1,-1,-1,-1,-1,-1,-1,-1,-1,-1,-1,-1,-1,-1,-1,-1,-1,-1,-1,-1,-1,-1,-1,-1,-1,-1,-1,-1,-1,-1,-1,-1,-1,-1,-1,-1,-1,-1,-1,-1,-1,-1,-1,-1,-1,-1,-1,-1,-1,-1,-1,-1,-1,-1,-1,-1,-1,-1,-1,-1,-1,-1,-1,-1,-1,-1,-1,-1,-1,-1,-1,-1,-1],"loss_changes":[4.4642824E7,1.3979496E7,1.0210328E7,4.859168E6,1.476256E6,4.086652E6,2.11726E6,1.199358E6,1.52509E6,1.072852E6,3.607975E5,6.5632E5,6.6585E5,2.78701E5,4.25848E5,1.65136E5,1.69332E5,9.81428E5,4.164105E5,6.01316E5,1.19837E5,1.039165E5,8.366E4,2.54252E5,5.7174E4,7.0862E4,1.17074E5,9.8235E3,2.05505E5,1.09715E5,5.999E4,5.4264E4,1.5623E4,5.24245E4,1.60158E5,4.48522E5,8.589625E4,1.292995E5,7.860175E4,1.1908E5,3.4047E5,1.8177E4,8.11105E4,5.1107E4,1.1835125E4,2.84785E4,3.809675E4,2.26762E5,4.905475E4,6.0998E4,1.223E4,3.858E4,8.812E3,5.61155E4,1.48765E4,9.2066875E3,0E0,3.7827E4,2.0886E4,1.144425E4,3.7305E3,0E0,0E0,9.195E3,8.19E3,2.93125E3,1.7942E4,1.05685E4,3.3865625E3,4.15775E4,1.000575E5,5.95574E5,1.48796E5,3.8554E4,7.8946125E4,2.0843062E4,3.922525E4,4.24195E4,2.8571125E4,7.2063E4,2.719975E4,8.0659E4,7.9742E4,6.484625E3,4.767375E3,3.30715E4,2.3648875E4,2.65225E4,9.886531E3,6.135625E3,2.5279688E3,1.39658125E4,1.04245625E4,0E0,1.9632562E4,1.56338E5,2.138475E4,6.6151875E3,3.7891719E3,9.2665E3,3.03445E4,1.1144E4,3.100375E3,1.5492E4,1.04595E4,6.673E3,2.85875E2,4.56365E4,2.011925E4,1.5396E4,0E0,3.936875E3,1.3401797E3,4.0005E4,7.6415E3,1.4365E3,0E0,2.5532344E3,0E0,0E0,0E0,1.0467734E3,3.955375E3,1.52575E3,2.2205E3,2.19725E3,1.8825E2,3.0555E3,5.9828125E2,2.32025E3,4.758875E3,8.1784375E3,8.325E2,9.74125E3,3.81195E4,2.8521E4,2.5839875E4,9.16315E4,9.39685E4,3.82215E4,5.8281E4,8.378125E3,1.9545688E4,1.831675E4,2.05595E4,1.7833438E3,1.48475625E4,2.738625E4,9.1029375E3,3.597075E4,2.4714719E4,6.08325E3,7.1044062E3,9.65925E3,4.43445E4,1.15095E4,1.1472031E3,3.9414E4,1.396875E4,8.3816E4,4.03165E4,2.365375E3,2.1875E3,5.5225E2,2.7903438E3,2.33465E4,6.4784375E3,5.483375E3,8.580875E3,2.3975938E3,1.075225E4,1.1103438E3,1.8808281E3,3.8449688E3,1.710875E3,1.36975E3,9.891836E2,9.760875E3,1.41475E3,7.7935938E3,2.197625E3,7.3736875E3,1.1470875E4,1.06919E5,9.5771E4,1.4624E4,4.6335938E3,3.4242812E3,0E0,0E0,0E0,5.83975E3,2.0665E3,1.550725E4,2.94475E3,1.798125E3,7.4E2,1.612125E3,0E0,7.2975E3,5.38525E3,0E0,4.1785E3,0E0,0E0,0E0,0E0,1.65065E4,3.6596875E2,6.51525E3,3.456625E3,1.073E3,9.355E2,1.2535E3,0E0,1.2839062E2,0E0,0E0,0E0,0E0,5.868E3,0E0,0E0,0E0,0E0,0E0,0E0,5.846875E1,6.489375E2,1.026375E3,1.5465625E2,1.25675E3,6.09125E2,2.865E2,2.749375E2,3.2453125E2,1.4598438E2,1.22275E3,5.383125E2,8.5546875E1,1.21125E2,2.55725E3,3.718125E2,1.467875E3,2.3696875E3,9.7278125E2,5.740625E1,1.1872656E2,0E0,1.64125E3,5.755453E3,2.5098062E4,1.682975E4,8.234875E3,7.0361875E3,1.9682E4,4.9114062E3,1.459995E5,8.790125E3,1.3928825E5,2.68875E4,2.86235E4,1.8246875E3,5.1375E4,3.5103375E4,1.2174688E3,2.8825E3,1.1436281E4,8.485594E3,5.43575E3,3.9825312E3,1.6414062E4,1.1904375E3,0E0,1.2603125E2,3.791625E3,2.056875E2,2.373175E4,1.0187531E4,5.0339688E3,3.6125938E3,4.6836125E4,2.1772125E4,7.0988438E3,5.4017344E3,1.3461156E4,1.3728469E4,9.654375E2,0E0,1.1885938E3,4.415E3,1.0949375E4,1.668E4,1.0238625E4,2.34975E3,0E0,0E0,9.864E3,1.1541E4,1.105975E4,4.4871562E3,3.024725E4,2.738275E4,1.8784875E4,5.7873438E3,1.858125E2,9.151172E1,2.82625E2,1.4825E3,6.5E0,9.6875E1,2.4496875E2,0E0,1.98405E4,9.7751875E3,1.4108125E3,6.6053125E2,3.9607812E3,1.3668125E3,2.670125E3,4.3755625E3,0E0,0E0,6.6785625E3,5.0515E3,0E0,0E0,1.09859375E2,1.4715E3,8.603906E2,2.2184375E3,1.7949531E3,4.6402344E2,0E0,0E0,5.535156E2,0E0,7.0934688E3,2.5433281E3,8.314531E2,0E0,4.2770312E3,0E0,1.3362266E3,4.061172E2,2.9634375E2,5.8881562E3,0E0,1.5219531E4,4.33365E4,4.2839E4,2.94675E4,6.73725E3,2.52425E3,5.03575E3,9.631719E2,2.4958125E3,1.659875E3,0E0,0E0,8.598125E2,9.17875E2,6.26125E2,3.74E3,1.5286875E3,3.02975E3,0E0,4.185625E2,0E0,0E0,2.4388281E2,4.649375E2,1.5755312E3,1.71575E3,2.7025E2,0E0,4.181125E3,5.61825E3,5.3375E1,6.32125E3,0E0,0E0,0E0,0E0,2.4665312E3,0E0,3.4996875E3,0E0,0E0,0E0,0E0,0E0,0E0,0E0,0E0,0E0,0E0,0E0,0E0,0E0,0E0,0E0,0E0,0E0,0E0,0E0,0E0,0E0,0E0,0E0,0E0,0E0,0E0,0E0,0E0,0E0,0E0,0E0,0E0,0E0,0E0,0E0,0E0,0E0,0E0,0E0,0E0,0E0,0E0,0E0,0E0,0E0,0E0,0E0,0E0,0E0,0E0,0E0,0E0,0E0,0E0,0E0,0E0,0E0,0E0,0E0,0E0,0E0,0E0,0E0,0E0,0E0,0E0,0E0,0E0,0E0,0E0,0E0,0E0,0E0,0E0,0E0,0E0,0E0,0E0,0E0,0E0,0E0,0E0,0E0,0E0,0E0,0E0,0E0,0E0,0E0,0E0,0E0,0E0,0E0,0E0,0E0,0E0,0E0,0E0,0E0,0E0,0E0,0E0,0E0,0E0,0E0,0E0,0E0,0E0,0E0,0E0,0E0,0E0,0E0,0E0,0E0,0E0,0E0,0E0,0E0,0E0,0E0,0E0,0E0,0E0,0E0,0E0,0E0,0E0,0E0,0E0,0E0,0E0,0E0,0E0,0E0,0E0,0E0,0E0,0E0,0E0,0E0,0E0,0E0,0E0,0E0,0E0,0E0,0E0,0E0,0E0,0E0,0E0,0E0,0E0,0E0,0E0,0E0,0E0,0E0,0E0,0E0,0E0,0E0,0E0,0E0,0E0,0E0,0E0,0E0,0E0,0E0,0E0,0E0,0E0,0E0,0E0,0E0,0E0,0E0,0E0,0E0,0E0,0E0,0E0,0E0,0E0,0E0,0E0,0E0,0E0,0E0,0E0,0E0,0E0,0E0,0E0,0E0,0E0,0E0,0E0,0E0,0E0,0E0,0E0,0E0,0E0,0E0,0E0,0E0,0E0,0E0,0E0,0E0,0E0,0E0,0E0,0E0,0E0,0E0,0E0,0E0,0E0,0E0,0E0,0E0,0E0,0E0,0E0,0E0,0E0,0E0,0E0,0E0,0E0,0E0,0E0,0E0,0E0,0E0,0E0,0E0,0E0,0E0,0E0,0E0,0E0,0E0,0E0,0E0,0E0,0E0,0E0,0E0,0E0,0E0,0E0,0E0,0E0,0E0,0E0,0E0,0E0,0E0,0E0,0E0,0E0,0E0,0E0,0E0,0E0,0E0,0E0,0E0,0E0,0E0,0E0],"parents":[2147483647,0,0,1,1,2,2,3,3,4,4,5,5,6,6,7,7,8,8,9,9,10,10,11,11,12,12,13,13,14,14,15,15,16,16,17,17,18,18,19,19,20,20,21,21,22,22,23,23,24,24,25,25,26,26,27,27,28,28,29,29,30,30,31,31,32,32,33,33,34,34,35,35,36,36,37,37,38,38,39,39,40,40,41,41,42,42,43,43,44,44,45,45,46,46,47,47,48,48,49,49,50,50,51,51,52,52,53,53,54,54,55,55,57,57,58,58,59,59,60,60,63,63,64,64,65,65,66,66,67,67,68,68,69,69,70,70,71,71,72,72,73,73,74,74,75,75,76,76,77,77,78,78,79,79,80,80,81,81,82,82,83,83,84,84,85,85,86,86,87,87,88,88,89,89,90,90,91,91,92,92,94,94,95,95,96,96,97,97,98,98,99,99,100,100,101,101,102,102,103,103,104,104,105,105,106,106,107,107,108,108,109,109,111,111,112,112,113,113,114,114,115,115,117,117,121,121,122,122,123,123,124,124,125,125,126,126,127,127,128,128,129,129,130,130,131,131,132,132,133,133,134,134,135,135,136,136,137,137,138,138,139,139,140,140,141,141,142,142,143,143,144,144,145,145,146,146,147,147,148,148,149,149,150,150,151,151,152,152,153,153,154,154,155,155,156,156,157,157,158,158,159,159,160,160,161,161,162,162,163,163,164,164,165,165,166,166,167,167,168,168,169,169,170,170,171,171,172,172,173,173,174,174,175,175,176,176,177,177,178,178,179,179,180,180,181,181,182,182,183,183,184,184,185,185,186,186,187,187,191,191,192,192,193,193,194,194,195,195,196,196,197,197,199,199,200,200,202,202,207,207,208,208,209,209,210,210,211,211,212,212,213,213,215,215,220,220,227,227,228,228,229,229,230,230,231,231,232,232,233,233,234,234,235,235,236,236,237,237,238,238,239,239,240,240,241,241,242,242,243,243,244,244,245,245,246,246,247,247,249,249,250,250,251,251,252,252,253,253,254,254,255,255,256,256,257,257,258,258,259,259,260,260,261,261,262,262,263,263,264,264,265,265,266,266,267,267,268,268,269,269,270,270,271,271,272,272,274,274,275,275,276,276,277,277,278,278,279,279,280,280,281,281,282,282,283,283,284,284,285,285,286,286,287,287,289,289,290,290,291,291,292,292,293,293,294,294,297,297,298,298,299,299,300,300,301,301,302,302,303,303,304,304,305,305,306,306,307,307,308,308,309,309,310,310,311,311,313,313,314,314,315,315,316,316,317,317,318,318,319,319,320,320,323,323,324,324,327,327,328,328,329,329,330,330,331,331,332,332,335,335,337,337,338,338,339,339,341,341,343,343,344,344,345,345,346,346,348,348,349,349,350,350,351,351,352,352,353,353,354,354,355,355,356,356,357,357,360,360,361,361,362,362,363,363,364,364,365,365,367,367,370,370,371,371,372,372,373,373,374,374,376,376,377,377,378,378,379,379,384,384,386,386],"right_children":[2,4,6,8,10,12,14,16,18,20,22,24,26,28,30,32,34,36,38,40,42,44,46,48,50,52,54,56,58,60,62,64,66,68,70,72,74,76,78,80,82,84,86,88,90,92,94,96,98,100,102,104,106,108,110,112,-1,114,116,118,120,-1,-1,122,124,126,128,130,132,134,136,138,140,142,144,146,148,150,152,154,156,158,160,162,164,166,168,170,172,174,176,178,180,-1,182,184,186,188,190,192,194,196,198,200,202,204,206,208,210,212,-1,214,216,218,220,222,-1,224,-1,-1,-1,226,228,230,232,234,236,238,240,242,244,246,248,250,252,254,256,258,260,262,264,266,268,270,272,274,276,278,280,282,284,286,288,290,292,294,296,298,300,302,304,306,308,310,312,314,316,318,320,322,324,326,328,330,332,334,336,338,340,342,344,346,348,350,352,354,356,358,-1,-1,-1,360,362,364,366,368,370,372,-1,374,376,-1,378,-1,-1,-1,-1,380,382,384,386,388,390,392,-1,394,-1,-1,-1,-1,396,-1,-1,-1,-1,-1,-1,398,400,402,404,406,408,410,412,414,416,418,420,422,424,426,428,430,432,434,436,438,-1,440,442,444,446,448,450,452,454,456,458,460,462,464,466,468,470,472,474,476,478,480,482,484,486,-1,488,490,492,494,496,498,500,502,504,506,508,510,512,514,-1,516,518,520,522,524,526,-1,-1,528,530,532,534,536,538,540,542,544,546,548,550,552,554,556,-1,558,560,562,564,566,568,570,572,-1,-1,574,576,-1,-1,578,580,582,584,586,588,-1,-1,590,-1,592,594,596,-1,598,-1,600,602,604,606,-1,608,610,612,614,616,618,620,622,624,626,-1,-1,628,630,632,634,636,638,-1,640,-1,-1,642,644,646,648,650,-1,652,654,656,658,-1,-1,-1,-1,660,-1,662,-1,-1,-1,-1,-1,-1,-1,-1,-1,-1,-1,-1,-1,-1,-1,-1,-1,-1,-1,-1,-1,-1,-1,-1,-1,-1,-1,-1,-1,-1,-1,-1,-1,-1,-1,-1,-1,-1,-1,-1,-1,-1,-1,-1,-1,-1,-1,-1,-1,-1,-1,-1,-1,-1,-1,-1,-1,-1,-1,-1,-1,-1,-1,-1,-1,-1,-1,-1,-1,-1,-1,-1,-1,-1,-1,-1,-1,-1,-1,-1,-1,-1,-1,-1,-1,-1,-1,-1,-1,-1,-1,-1,-1,-1,-1,-1,-1,-1,-1,-1,-1,-1,-1,-1,-1,-1,-1,-1,-1,-1,-1,-1,-1,-1,-1,-1,-1,-1,-1,-1,-1,-1,-1,-1,-1,-1,-1,-1,-1,-1,-1,-1,-1,-1,-1,-1,-1,-1,-1,-1,-1,-1,-1,-1,-1,-1,-1,-1,-1,-1,-1,-1,-1,-1,-1,-1,-1,-1,-1,-1,-1,-1,-1,-1,-1,-1,-1,-1,-1,-1,-1,-1,-1,-1,-1,-1,-1,-1,-1,-1,-1,-1,-1,-1,-1,-1,-1,-1,-1,-1,-1,-1,-1,-1,-1,-1,-1,-1,-1,-1,-1,-1,-1,-1,-1,-1,-1,-1,-1,-1,-1,-1,-1,-1,-1,-1,-1,-1,-1,-1,-1,-1,-1,-1,-1,-1,-1,-1,-1,-1,-1,-1,-1,-1,-1,-1,-1,-1,-1,-1,-1,-1,-1,-1,-1,-1,-1,-1,-1,-1,-1,-1,-1,-1,-1,-1,-1,-1,-1,-1,-1,-1,-1,-1,-1,-1,-1,-1,-1,-1,-1,-1,-1,-1,-1,-1],"split_conditions":[4.5E0,3.5E0,5.5E0,3.5E0,6.85E1,6.5E0,1.05E1,2.25E1,6.5E0,1.5E0,1.055E2,5.5E0,5.15E1,6.5E0,1.585E2,2.05E1,2.45E1,1.5E0,9.5E0,4.5E0,2.75E1,1.5E0,1.05E1,1.005E2,4.45E1,3.5E0,4.5E0,1.465E2,8.75E1,1.15E1,2.5E0,1.85E1,2.15E1,8.5E0,1.65E1,4.5E0,1.45E1,4.35E1,1.105E2,3.45E1,3.5E0,2.55E1,4.75E1,1.05E1,8.75E1,1.335E2,8.25E1,1.5E0,1.675E2,4.5E0,5.15E1,6.5E0,5.5E0,8.5E0,6.95E1,1.5E0,-7.9103317E0,4.5E0,5.5E0,6.5E0,1.215E2,-2.7477224E1,-8.748643E0,1.65E1,1.95E1,6.5E0,7.5E0,2.35E1,9.5E0,2.65E1,2.95E1,2.65E1,3.25E1,3.25E1,4.15E1,3.75E1,3.5E0,2.5E0,1.805E2,2.5E0,6.5E0,2.75E1,4.5E0,2.35E1,2.85E1,4.5E0,2.5E0,3.5E0,7.95E1,1.55E1,5.5E0,1.5E0,2.5E0,-1.0612066E1,1.765E2,6.5E0,6.15E1,1.205E2,4.5E0,3.45E1,7.5E0,1.25E1,1.16E2,4.15E1,3.35E1,4.25E1,7.5E0,7.35E1,6.05E1,4.5E0,-7.7686205E0,9.5E0,8.75E1,7.35E1,6.95E1,9.45E1,-1.0244487E1,3.5E0,-1.40932665E1,-1.5684219E1,-1.899713E1,1.55E1,1.75E1,4.5E0,7.5E0,1.15E1,2E0,1.1E1,2E0,1.5E1,6.5E0,2.35E1,6E0,8.5E0,6.5E0,2.45E1,3.35E1,6.5E0,2.95E1,5.5E0,5.5E0,2.75E1,4.5E0,2.55E1,5.35E1,3.35E1,7.5E0,1.5E0,6.05E1,8.5E0,1.35E1,1.375E2,1.51E2,2.2E1,2.55E1,4.65E1,2.5E0,2.75E1,4.35E1,3.15E1,6.5E0,3.85E1,2.65E1,2.65E1,5.65E1,3.5E0,5.5E0,5.5E0,8.5E0,1.5E0,7.85E1,1E1,1.05E1,2.5E0,9.5E0,9.65E1,1.15E1,9.5E0,1.155E2,1.05E1,1.65E2,1.5E0,1.395E2,3.25E1,3.5E0,6.5E0,4.5E0,8.5E0,-6.077679E0,-1.0861583E1,-5.48261E0,2.5E0,3.85E1,3.5E0,3.5E0,4.5E0,2.5E0,5E-1,-6.87503E0,3.55E1,4.15E1,-4.7084866E0,9.5E0,-4.563542E0,-5.521127E0,-4.533071E0,-5.172006E0,6.05E1,8.5E1,1.25E1,1.35E1,5.5E0,8.5E0,4.65E1,-4.6228743E0,5E0,-4.7114973E0,-8.393343E0,-9.96334E0,-7.035563E0,8.5E0,-1.122313E1,-1.293896E1,-7.341929E0,-1.2452104E1,-1.8077167E0,-1.330554E0,8E0,8E0,7.5E0,7.5E0,4.5E0,1.75E1,6.5E0,2.1E1,1.65E1,2.1E1,5.5E0,2E1,1.55E1,6.5E0,5.5E0,1.5E1,1E1,1.5E0,6E0,1E1,2E0,-1.0301393E0,9.5E0,1.05E1,4.5E0,1E0,5E0,1.25E1,2.65E1,3.55E1,2.45E1,7.5E0,8.5E0,2.5E0,5.5E0,3.15E1,6.5E0,3.5E0,2.65E1,6.5E0,8.5E0,5E-1,8.5E0,3.45E1,4.5E0,3.5E0,-3.319357E0,7.5E0,4.05E1,1.5E0,7.5E0,7.15E1,1.5E0,4.5E0,6.15E1,1.5E0,8.5E0,5E-1,1.5E0,1.405E2,1.15E1,-2.5445106E0,1.95E1,1.5E0,2.25E1,2.15E1,5.5E0,2.5E0,-5.268859E0,-3.9221478E0,2.45E1,2.35E1,3.05E1,3.25E1,3.15E1,3.75E1,4.45E1,8.5E0,2.45E1,6.25E1,6E0,5.15E1,2.5E0,9E0,3.75E1,-2.246681E0,3.15E1,3.55E1,3.25E1,4.15E1,5.65E1,4.5E0,5.5E0,6.05E1,-5.652777E0,-4.1123004E0,6.5E0,3.5E0,-5.8644958E0,-8.810519E0,9.25E1,5E-1,5.5E0,6.5E0,5.5E0,5E-1,-2.6157625E0,-3.1006598E0,2.15E1,-2.3813389E-1,3.5E0,9.5E1,8.5E0,-8.0183613E-1,1.805E2,-4.7615123E0,5E-1,8E0,1.055E2,1.355E2,-6.2510233E0,7.5E0,2.5E0,4.55E1,6.05E1,6.35E1,2.5E0,6.5E0,8.55E1,6.95E1,3.35E1,-2.1392791E0,-3.8740003E0,5.5E0,2.5E0,1.5E0,3.35E1,5.5E0,3.35E1,-3.433817E0,7.5E0,-4.6687694E0,-3.3741577E0,2.35E1,3.5E0,6.25E1,3.55E1,4.5E0,-5.0626693E0,4.75E1,4.65E1,1.65E1,6.5E0,-6.6607485E0,-9.009365E0,-1.4041986E1,-4.9795976E0,1.5E0,-5.8913326E0,6.95E1,-6.570272E0,-7.3538356E0,-6.492879E0,-5.9152474E0,-4.7943897E0,-6.380492E0,-3.4698162E0,-1.7724742E0,-8.597787E0,-7.5664744E0,-1.1029357E0,-1.0532329E0,-9.780318E-1,-9.2323095E-1,-8.718068E-1,-8.212838E-1,-8.042601E-1,-7.6462215E-1,-8.048005E-1,-7.5294363E-1,-7.433761E-1,-6.976531E-1,-6.911392E-1,-6.7001367E-1,-6.44117E-1,-6.0563254E-1,-7.2350806E-1,-5.8879787E-1,-7.6346034E-1,-6.7502224E-1,-5.973062E-1,-6.3351095E-1,-5.7449776E-1,-5.380985E-1,-7.4730283E-1,-6.324339E-1,-7.910451E-1,-8.552837E-1,-5.249629E-1,-5.674915E-1,-5.078338E-1,-6.1526144E-1,-4.8693958E-1,-4.5386085E-1,-5.4282236E-1,-4.8692164E-1,-7.9458517E-1,-9.4637555E-1,-5.8958244E-1,-5.478942E-1,-8.2997864E-1,-9.054125E-1,-4.207158E-1,-3.987258E-1,-4.9504623E-1,-8.1787837E-1,-3.268123E-1,-1.984887E-1,-3.4954432E-1,-4.140551E-1,-3.933935E-1,-4.5381075E-1,-5.036258E-1,-6.301093E-1,-5.4247075E-1,-7.2582346E-1,-7.2401994E-1,-9.470789E-1,-1.289215E0,-9.5226413E-1,-1.4604238E0,-1.7431377E0,-8.387162E-1,-1.5637997E0,-6.419434E-1,-7.755307E-1,-1.303985E0,-1.5461162E0,-1.942037E0,-1.6994108E0,-8.0953753E-1,-1.1104616E0,-1.193033E0,-1.6155316E0,-7.7203476E-1,-6.8311256E-1,-5.7533574E-1,-6.519135E-1,-3.8459477E-1,-5.837255E-1,-5.179488E-1,-7.0326275E-1,-6.318123E-1,-8.070178E-1,-7.9473233E-1,-1.0064844E0,-8.5724765E-1,-1.207472E0,-1.4500042E0,-1.741186E0,-2.704048E0,-3.2412243E0,-2.1874902E0,-1.7706845E0,-2.827651E0,-1.7598591E0,-1.205729E0,-1.6133476E0,-9.6948206E-1,-1.6587342E0,-1.6842335E0,-1.2985224E0,-1.6530017E0,-2.0054655E0,-3.2071412E0,-1.9738444E0,-3.338353E0,-2.608332E0,-8.1745666E-1,-1.6119064E0,-1.2664447E0,-2.6992352E0,-4.0360994E0,-2.7190492E0,-4.4171233E0,-2.8108335E0,-5.014877E0,-6.628966E0,-2.4713633E0,-1.9333328E0,-2.431299E0,-2.2506864E0,-1.8545545E0,-1.6002768E0,-2.331601E0,-1.9776537E0,-2.4212198E0,-3.0860794E0,-3.1675093E0,-2.7508552E0,-1.5760025E0,-1.4025508E0,-2.027693E0,-1.653705E0,-1.3188267E0,-1.1743779E0,-1.8938044E0,-1.389565E0,-1.9988852E0,-2.6067746E0,-1.721856E0,-1.3573054E0,-2.3233035E0,-1.8995656E0,-2.987122E0,-4.42564E0,-1.6505572E0,-1.7462809E0,-2.1762857E0,-3.308089E0,-1.4989256E0,-1.4222255E0,-1.592174E0,-2.296083E0,-1.3402588E0,-1.395593E0,-1.3141443E0,-1.2630435E0,-1.4581655E0,-1.599475E0,-1.1749442E0,-1.0317695E0,-1.5604666E0,-1.2481766E0,-1.1301883E0,-9.7392714E-1,-7.922811E-1,-9.247838E-1,-1.6156533E0,-1.9571517E0,-3.231559E0,-2.1716774E0,-1.5956587E0,-1.1657404E0,-1.130632E0,-1.4774891E0,-3.5408688E0,-2.6800892E0,-2.986591E0,-3.487236E0,-4.301147E0,-2.8011303E0,-6.545565E0,-4.035219E0,-3.026714E0,-2.1347756E0,-1.7944415E0,-1.0795325E0,-2.5510917E0,-1.5869792E0,-1.6220648E0,-2.1744556E0,-1.9039567E0,-2.7053175E0,-6.016273E0,-4.4022427E0,-3.945233E0,-2.6903229E0,-3.3511853E0,-1.3628678E0,-6.0279484E0,-8.582498E0,-3.107708E0,-4.493525E0,-5.677095E0,-3.093269E0,-5.1180263E0,-6.3800883E0,-3.4560914E0,-5.334792E0,-1.1245135E1,-2.4833462E0,-3.0613449E0,-2.5322456E0,-3.1186676E0,-3.934834E0,-2.238048E0,-3.5585315E0,-3.0622737E0,-3.9376838E0,-2.245846E0,-2.0239398E0,-1.8649784E0,-1.2475723E0,-2.9212825E0,-3.7543652E0,-1.6357737E0,-2.566059E0,-5.5672603E0,-4.425927E0,-3.50631E0,-3.1940343E0,-3.8306503E0,-2.6405287E0,-4.095334E0,-2.7570443E0,-3.5821388E0,-3.2966123E0,-3.6121483E0,-4.2781982E0,-3.2151837E0,-2.8987486E0,-4.0416594E0,-1.7719008E0,-2.7854254E0,-1.4444722E0,-4.441476E0,-5.2293124E0,-4.1059365E0,-4.994305E0,-4.306661E0,-4.693947E0,-4.271362E0,-4.026295E0,-4.3932137E0,-5.0417323E0,-3.927098E0,-4.6370897E0,-3.741512E0,-3.313254E0,-5.965597E0,-5.3160014E0,-4.669805E0,-3.8102028E0,-4.750137E0,-5.8654404E0],"split_indices":[3,3,2,2,0,3,2,0,2,5,0,3,0,3,1,0,0,5,2,4,1,5,2,0,0,2,2,0,0,4,7,0,0,4,7,2,7,0,1,0,2,1,0,2,0,0,1,5,0,4,0,7,7,7,0,5,0,7,7,3,1,0,0,0,0,4,4,0,4,0,0,0,0,0,0,0,9,5,0,4,2,1,2,1,0,5,5,4,1,7,5,5,5,0,0,4,0,0,5,0,7,7,0,0,1,0,4,0,0,7,0,7,0,0,0,0,0,7,0,0,0,0,0,4,7,7,9,7,9,7,4,0,9,4,7,7,0,4,0,2,2,0,2,7,0,0,2,5,0,4,7,0,1,0,0,0,4,0,0,1,2,0,0,0,0,2,5,2,4,4,0,4,4,5,4,0,5,4,1,7,0,5,1,0,2,4,5,5,0,0,0,4,0,2,2,2,5,9,0,1,1,0,7,0,0,0,0,0,0,7,7,4,7,1,0,5,0,0,0,0,7,0,0,0,0,0,0,7,7,7,7,4,7,7,7,7,7,4,7,7,9,4,9,7,5,9,7,9,0,7,4,5,9,9,9,7,0,0,4,4,9,4,0,4,9,0,4,4,9,4,0,9,9,0,2,0,5,2,0,5,9,0,7,4,9,5,1,4,0,0,4,1,1,2,4,0,0,1,1,1,1,0,1,1,2,0,0,7,0,5,7,0,0,1,1,1,0,0,4,5,0,0,0,4,2,0,0,1,7,4,5,5,9,0,0,7,0,7,1,5,0,0,0,9,5,1,0,0,5,4,0,0,0,5,5,0,0,1,0,0,7,5,5,1,4,1,0,5,0,0,7,2,0,0,7,0,0,0,7,7,0,0,0,0,5,0,0,0,0,0,0,0,0,0,0,0,0,0,0,0,0,0,0,0,0,0,0,0,0,0,0,0,0,0,0,0,0,0,0,0,0,0,0,0,0,0,0,0,0,0,0,0,0,0,0,0,0,0,0,0,0,0,0,0,0,0,0,0,0,0,0,0,0,0,0,0,0,0,0,0,0,0,0,0,0,0,0,0,0,0,0,0,0,0,0,0,0,0,0,0,0,0,0,0,0,0,0,0,0,0,0,0,0,0,0,0,0,0,0,0,0,0,0,0,0,0,0,0,0,0,0,0,0,0,0,0,0,0,0,0,0,0,0,0,0,0,0,0,0,0,0,0,0,0,0,0,0,0,0,0,0,0,0,0,0,0,0,0,0,0,0,0,0,0,0,0,0,0,0,0,0,0,0,0,0,0,0,0,0,0,0,0,0,0,0,0,0,0,0,0,0,0,0,0,0,0,0,0,0,0,0,0,0,0,0,0,0,0,0,0,0,0,0,0,0,0,0,0,0,0,0,0,0,0,0,0,0,0,0,0,0,0,0,0,0,0,0,0,0,0,0,0,0,0,0,0,0,0,0,0,0,0,0,0,0,0,0,0,0,0,0,0,0,0,0,0,0,0,0,0,0,0,0],"split_type":[0,0,0,0,0,0,0,0,0,0,0,0,0,0,0,0,0,0,0,0,0,0,0,0,0,0,0,0,0,0,0,0,0,0,0,0,0,0,0,0,0,0,0,0,0,0,0,0,0,0,0,0,0,0,0,0,0,0,0,0,0,0,0,0,0,0,0,0,0,0,0,0,0,0,0,0,0,0,0,0,0,0,0,0,0,0,0,0,0,0,0,0,0,0,0,0,0,0,0,0,0,0,0,0,0,0,0,0,0,0,0,0,0,0,0,0,0,0,0,0,0,0,0,0,0,0,0,0,0,0,0,0,0,0,0,0,0,0,0,0,0,0,0,0,0,0,0,0,0,0,0,0,0,0,0,0,0,0,0,0,0,0,0,0,0,0,0,0,0,0,0,0,0,0,0,0,0,0,0,0,0,0,0,0,0,0,0,0,0,0,0,0,0,0,0,0,0,0,0,0,0,0,0,0,0,0,0,0,0,0,0,0,0,0,0,0,0,0,0,0,0,0,0,0,0,0,0,0,0,0,0,0,0,0,0,0,0,0,0,0,0,0,0,0,0,0,0,0,0,0,0,0,0,0,0,0,0,0,0,0,0,0,0,0,0,0,0,0,0,0,0,0,0,0,0,0,0,0,0,0,0,0,0,0,0,0,0,0,0,0,0,0,0,0,0,0,0,0,0,0,0,0,0,0,0,0,0,0,0,0,0,0,0,0,0,0,0,0,0,0,0,0,0,0,0,0,0,0,0,0,0,0,0,0,0,0,0,0,0,0,0,0,0,0,0,0,0,0,0,0,0,0,0,0,0,0,0,0,0,0,0,0,0,0,0,0,0,0,0,0,0,0,0,0,0,0,0,0,0,0,0,0,0,0,0,0,0,0,0,0,0,0,0,0,0,0,0,0,0,0,0,0,0,0,0,0,0,0,0,0,0,0,0,0,0,0,0,0,0,0,0,0,0,0,0,0,0,0,0,0,0,0,0,0,0,0,0,0,0,0,0,0,0,0,0,0,0,0,0,0,0,0,0,0,0,0,0,0,0,0,0,0,0,0,0,0,0,0,0,0,0,0,0,0,0,0,0,0,0,0,0,0,0,0,0,0,0,0,0,0,0,0,0,0,0,0,0,0,0,0,0,0,0,0,0,0,0,0,0,0,0,0,0,0,0,0,0,0,0,0,0,0,0,0,0,0,0,0,0,0,0,0,0,0,0,0,0,0,0,0,0,0,0,0,0,0,0,0,0,0,0,0,0,0,0,0,0,0,0,0,0,0,0,0,0,0,0,0,0,0,0,0,0,0,0,0,0,0,0,0,0,0,0,0,0,0,0,0,0,0,0,0,0,0,0,0,0,0,0,0,0,0,0,0,0,0,0,0,0,0,0,0,0,0,0,0,0,0,0,0,0,0,0,0,0,0,0,0,0,0,0,0,0,0,0,0,0,0,0,0,0,0,0,0,0,0,0,0,0,0,0,0,0,0,0,0,0,0,0,0,0,0,0],"sum_hessian":[1.548093E6,1.492406E6,5.5687E4,1.308391E6,1.84015E5,5.3282E4,2.405E3,9.54115E5,3.54276E5,1.79031E5,4.984E3,4.2021E4,1.1261E4,2.072E3,3.33E2,2.06914E5,7.47201E5,3.35905E5,1.8371E4,1.03692E5,7.5339E4,3.92E3,1.064E3,3.1332E4,1.0689E4,7.345E3,3.916E3,2.63E2,1.809E3,2.87E2,4.6E1,7.6089E4,1.30825E5,1.73221E5,5.7398E5,2.36339E5,9.9566E4,1.3208E4,5.163E3,2.9916E4,7.3776E4,1.6202E4,5.9137E4,2.053E3,1.867E3,7.68E2,2.96E2,3.1081E4,2.51E2,9.394E3,1.295E3,6.191E3,1.154E3,2.562E3,1.354E3,2.4E2,2.3E1,1.413E3,3.96E2,1.45E2,1.42E2,4.3E1,3E0,1.4047E4,6.2042E4,5.868E4,7.2145E4,1.64875E5,8.346E3,3.88715E5,1.85265E5,1.73956E5,6.2383E4,6.1708E4,3.7858E4,1.735E3,1.1473E4,4.419E3,7.44E2,2.6291E4,3.625E3,5.2372E4,2.1404E4,7.122E3,9.08E3,5.3865E4,5.272E3,1.959E3,9.4E1,1.411E3,4.56E2,5.6E2,2.08E2,2E1,2.76E2,2.5279E4,5.802E3,2.26E2,2.5E1,3.599E3,5.795E3,8.43E2,4.52E2,4.031E3,2.16E3,8.11E2,3.43E2,1.475E3,1.087E3,1.165E3,1.89E2,1.8E2,6E1,7.85E2,6.28E2,2.16E2,1.8E2,1.7E1,1.28E2,4.9E1,9.3E1,6.36E2,1.3411E4,2.3094E4,3.8948E4,4.8566E4,1.0114E4,6.5388E4,6.757E3,7.9013E4,8.5862E4,6.331E3,2.015E3,1.46881E5,2.41834E5,1.27889E5,5.7376E4,5.8132E4,1.15824E5,2.4561E4,3.7822E4,2.8764E4,3.2944E4,3.1514E4,6.344E3,4.71E2,1.264E3,8.525E3,2.948E3,3.701E3,7.18E2,6.69E2,7.5E1,7.511E3,1.878E4,3.555E3,7E1,2.8893E4,2.3479E4,1.6502E4,4.902E3,2.167E3,4.955E3,7.251E3,1.829E3,4.516E4,8.705E3,1.845E3,3.427E3,8E1,1.879E3,2.8E1,6.6E1,7.46E2,6.65E2,3.8E2,7.6E1,3.28E2,2.32E2,1.27E2,8.1E1,2.27E2,4.9E1,1.6021E4,9.258E3,5.39E3,4.12E2,1.38E2,8.8E1,2E1,5E0,1.329E3,2.27E3,3.195E3,2.6E3,6.52E2,1.91E2,4.43E2,9E0,2.696E3,1.335E3,1.97E2,1.963E3,1.22E2,6.89E2,2.65E2,7.8E1,1.448E3,2.7E1,5.83E2,5.04E2,4.96E2,6.69E2,1.41E2,3.9E1,2.3E1,3.7E1,4.12E2,3.73E2,1.21E2,5.07E2,1.14E2,1.02E2,1.1E1,6E0,5.9E1,5.77E2,3.147E3,1.0264E4,1.7381E4,5.713E3,1.992E4,1.9028E4,3.3455E4,1.5111E4,7.354E3,2.76E3,4.0715E4,2.4673E4,4.691E3,2.066E3,5.7997E4,2.1016E4,5.4586E4,3.1276E4,4.21E3,2.121E3,1.671E3,3.44E2,1.37453E5,9.428E3,7.4486E4,1.67348E5,1.00469E5,2.742E4,4.8234E4,9.142E3,5.1539E4,6.593E3,5.3192E4,6.2632E4,2.2829E4,1.732E3,2.6716E4,1.1106E4,6.461E3,2.2303E4,2.1672E4,1.1272E4,2.7728E4,3.786E3,5.642E3,7.02E2,1.09E2,3.62E2,1.011E3,2.53E2,5.761E3,2.764E3,1.49E3,1.458E3,1.848E3,1.853E3,4.69E2,2.49E2,4.31E2,2.38E2,6.5E1,1E1,9.57E2,6.554E3,7.127E3,1.1653E4,2.807E3,7.48E2,3.1E1,3.9E1,1.8928E4,9.965E3,2.2697E4,7.82E2,4.902E3,1.16E4,4.395E3,5.07E2,2.084E3,8.3E1,3.384E3,1.571E3,3.133E3,4.118E3,1.777E3,5.2E1,4.072E4,4.44E3,5.562E3,3.143E3,1.597E3,2.48E2,1.485E3,1.942E3,4.2E1,3.8E1,8.08E2,1.071E3,1.7E1,1.1E1,3.9E1,2.7E1,2.9E2,4.56E2,3.86E2,2.79E2,2.26E2,1.54E2,7.3E1,3E0,1.72E2,1.56E2,2.29E2,3E0,7.6E1,5.1E1,5.6E1,2.5E1,1.27E2,1E2,3E1,1.9E1,8.025E3,7.996E3,7.667E3,1.591E3,2.631E3,2.759E3,2.48E2,1.64E2,1.31E2,7E0,4.63E2,8.66E2,1.424E3,8.46E2,2.834E3,3.61E2,2.413E3,1.87E2,5.5E2,1.02E2,1.43E2,4.8E1,1.83E2,2.6E2,1.142E3,1.554E3,5.94E2,7.41E2,1.054E3,9.09E2,1.109E3,3.39E2,2.3E1,4E0,3.51E2,2.32E2,2.88E2,2.16E2,1.39E2,3.57E2,4.51E2,2.18E2,2.3E1,1.18E2,1.9E1,4E0,3.19E2,1.88E2,2.04E3,1.107E3,6.135E3,4.129E3,9.515E3,7.866E3,3.359E3,2.354E3,1.1195E4,8.725E3,1.5002E4,4.026E3,2.2154E4,1.1301E4,1.2539E4,2.572E3,7.141E3,2.13E2,2.47E3,2.9E2,2.514E4,1.5575E4,1.9111E4,5.562E3,4.582E3,1.09E2,1.39E3,6.76E2,2.5665E4,3.2332E4,2.0666E4,3.5E2,2.611E4,2.8476E4,1.7792E4,1.3484E4,3.697E3,5.13E2,1.2E3,9.21E2,1.203E3,4.68E2,7.1713E4,6.574E4,8.837E3,5.91E2,5.3099E4,2.1387E4,9.8774E4,6.8574E4,6.6115E4,3.4354E4,2.1889E4,5.531E3,4.1403E4,6.831E3,8.002E3,1.14E3,2.6638E4,2.4901E4,5.148E3,1.445E3,5.0395E4,2.797E3,3.7261E4,2.5371E4,1.5669E4,7.16E3,1.199E3,5.33E2,8.203E3,1.8513E4,8.536E3,2.57E3,3.452E3,3.009E3,1.4804E4,7.499E3,1.8241E4,3.431E3,7.587E3,3.685E3,2.5812E4,1.916E3,2.289E3,1.497E3,3.425E3,2.217E3,4.18E2,2.84E2,3.29E2,3.3E1,3.89E2,6.22E2,2.45E2,8E0,2.836E3,2.925E3,2.528E3,2.36E2,9.12E2,5.78E2,4.72E2,9.86E2,3.95E2,1.453E3,6.55E2,1.198E3,1.99E2,2.7E2,3.3E1,2.16E2,1.11E2,3.2E2,1.37E2,1.01E2,3.7E1,2.8E1,5.7E1,9E2,2.389E3,4.165E3,3.007E3,4.12E3,1.577E3,1.0076E4,2.536E3,2.71E2,3.33E2,4.15E2,4.345E3,1.4583E4,9.32E2,9.033E3,1.3946E4,8.751E3,4.71E2,3.11E2,3.843E3,1.059E3,8.884E3,2.716E3,2.544E3,1.851E3,4.73E2,3.4E1,1.125E3,9.59E2,7.9E1,4E0,1.616E3,1.768E3,1.536E3,3.5E1,2.27E3,8.63E2,2.308E3,1.81E3,1.502E3,2.75E2,2.4593E4,1.6127E4,1.591E3,2.849E3,7.08E2,4.854E3,2.653E3,4.9E2,1.032E3,5.65E2,1.7E1,2.31E2,1.307E3,1.78E2,1.433E3,5.09E2,1.17E2,6.91E2,3.79E2,6.92E2,3E1,9E0,1.5E1,1.2E1,1.7E1,2.73E2,4.01E2,5.5E1,3.59E2,2.7E1,3.3E1,2.46E2,5.1E1,2.2E1,5.1E1,1.21E2,1.26E2,3E1,2.25E2,4E0,6E1,1.6E1,3.1E1,2.5E1,2E1,5E0,3.3E1,9.4E1,3.4E1,6.6E1,1.6E1,3E0,2.148E3,5.877E3,7.273E3,7.23E2,7.492E3,1.75E2,1.484E3,1.07E2,1.678E3,9.53E2,2.611E3,1.48E2,2.18E2,3E1,4.9E1,1.15E2,4.8E1,8.3E1,5.3E2,3.36E2,1.408E3,1.6E1,8.34E2,1.2E1,8.6E2,1.974E3,9.9E1,2.62E2,4.89E2,1.924E3,5.47E2,3E0,4.3E1,5E0,8.4E1,9.9E1,2.06E2,5.4E1,3.79E2,7.63E2,1.057E3,4.97E2,5.35E2,2.06E2,8.83E2,1.71E2,8.24E2,8.5E1,7.87E2,3.22E2,9.8E1,1.34E2,1.41E2,7.5E1],"tree_param":{"num_deleted":"0","num_feature":"10","num_nodes":"663","size_leaf_vector":"0"}},{"base_weights":[-7.494414E0,-6.6987348E0,-3.198799E1,-5.0661235E0,-1.0999166E1,-2.7525806E1,-7.454179E1,-4.773662E0,-1.4231944E1,-9.594494E0,-1.4298607E1,-2.1970335E1,-3.433698E1,-6.6579575E1,-1.4420918E2,-3.8185573E0,-6.168333E0,-1.2205738E1,-2.4618355E1,-9.002424E0,-1.55859785E1,-1.3093019E1,-2.1109295E1,-2.0343117E1,-2.7760834E1,-2.9984615E1,-4.012242E1,-5.7637794E1,-8.005474E1,-1.2933716E2,-2.2941078E2,-3.5236237E0,-5.2701564E0,-6.0102925E0,-1.2659018E1,-9.418907E0,-1.4492283E1,-2.171868E1,-3.447933E1,-1.7636297E1,-8.781531E0,-1.48588085E1,-4.3980915E1,-2.0891342E1,-1.2502622E1,-1.9913553E1,-3.4260365E1,-2.2941391E1,-1.849063E1,-1.9909689E1,-2.877863E1,-2.8564713E1,-3.8998764E1,-3.732663E1,-4.9657806E1,-5.324362E1,-6.489673E1,-7.227533E1,-8.6075836E1,-1.1970922E2,-1.5713057E2,-1.946822E2,-2.6569962E2,-3.1743722E0,-4.4567943E0,-4.727543E0,-6.8896594E0,-5.3812003E0,-6.9187703E0,-1.1324514E1,-1.5378483E1,-7.4108534E0,-1.1703225E1,-1.3099689E1,-1.9916222E1,-1.9166466E1,-2.834201E1,-3.074629E1,-5.392771E1,-2.5138926E1,-1.5600034E1,-7.6993957E0,-9.949596E0,-1.3933134E1,-2.2355543E1,-4.000099E1,-1.0054667E2,-1.8307295E1,-2.4776121E1,-1.0577095E1,-1.4883724E1,-1.7955183E1,-2.2667212E1,-3.1000868E1,-4.9639263E1,-2.5173836E1,-1.7789747E1,-1.5469047E1,-2.1489283E1,-2.117274E1,-1.3584771E1,-2.9998867E1,-2.2742392E1,-3.9294098E1,-2.8101091E1,-3.461502E1,-4.1045742E1,-3.6066334E1,-4.1995747E1,-4.4930305E1,-5.2431137E1,-4.9999245E1,-5.9735992E1,-6.213779E1,-7.134557E1,-6.568738E1,-7.54673E1,-7.841529E1,-9.2251976E1,-1.0644737E2,-1.2633811E2,-1.3181819E2,-1.6912099E2,-2.492021E0,-3.806769E0,-4.1477895E0,-5.723244E0,-3.0090685E0,-5.393207E0,-6.149964E0,-9.806123E0,-5.067882E0,-8.320997E0,-6.238138E0,-7.9894013E0,-9.7684355E0,-1.3655606E1,-1.5127368E1,-3.0123795E1,-5.4358587E0,-8.909471E0,-1.1022059E1,-1.960525E1,-1.2335511E1,-1.8350304E1,-1.8362675E1,-2.5351744E1,-1.4362747E1,-2.1190142E1,-2.4378872E1,-3.5560043E1,-2.75794E1,-3.845668E1,-6.172082E1,-4.78191E1,-2.2543386E1,-2.8302814E1,-1.0506001E1,-1.6960936E1,-1.0335243E1,-7.312432E0,-8.611426E0,-1.1036149E1,-1.1863323E1,-1.5248509E1,-4.874092E1,-2.2031242E1,-5.279927E1,-3.3967056E1,-8.6103065E1,-1.4393399E2,-1.1679763E1,-1.9215776E1,-2.8747263E1,-1.9729519E1,-1.25400715E1,-9.169878E0,-1.3397306E1,-1.6283312E1,-2.476705E1,-1.760034E1,-2.1346138E1,-2.5621584E1,-2.950517E1,-3.5246635E1,-4.5963932E1,-6.368044E1,-2.0589901E1,-2.8816572E1,-1.690009E1,-2.7433403E1,-1.0265003E1,-1.6687109E1,-2.457023E1,-2.0121225E1,-1.5192352E1,-2.2249924E1,-1.0600019E1,-1.5819828E1,-3.207861E1,-2.4497683E1,-2.08843E1,-2.6557867E1,-4.331315E1,-3.510017E1,-2.6733772E1,-3.0948202E1,-3.3472233E1,-3.738515E1,-3.790419E1,-4.3134617E1,-4.10936E1,-3.5352848E1,-4.2243355E1,-4.776072E1,-5.0484913E1,-5.7402424E1,-4.4566833E1,-5.2514885E1,-5.5209778E1,-6.3576473E1,-5.9142776E1,-6.724991E1,-3.308491E1,-6.6091E1,-6.796881E1,-7.786784E1,-7.3264595E1,-8.7014435E1,-8.593241E1,-1.0176001E2,-1.1561967E2,-1.4101944E2,-3.4695456E0,-2.225469E0,-5.165578E0,-3.552745E0,-4.0362387E0,-5.503954E0,-5.0246763E0,-7.3950133E0,-4.8350697E0,-2.5589695E0,-6.3469777E0,-4.915764E0,-5.6714096E0,-8.092977E0,-8.194022E0,-1.197838E1,-6.9344153E0,-4.6480193E0,-8.106691E0,-1.5403528E1,-5.620129E0,-7.42346E0,-7.211412E0,-8.961853E0,-8.746689E0,-1.2537342E1,-1.9865885E1,-1.3419255E1,-1.4093274E1,-1.7063528E1,-7.787201E1,-2.3790533E1,-4.732797E0,-7.7331443E0,-7.72279E0,-1.0382017E1,-1.0153531E1,-1.4332175E1,-1.5664405E1,-2.2907654E1,-1.1475247E1,-1.5873267E1,-2.2220001E1,-1.5346984E1,-1.6482145E1,-2.2064873E1,-2.5023098E1,-5.907684E1,-1.1996579E1,-2.0710125E1,-1.949577E1,-2.4584742E1,-1.416212E1,-2.5793165E1,-2.9285229E1,-4.4984695E1,-2.5633581E1,-3.8234917E1,-3.3381836E1,-4.281058E1,-5.456789E1,-8.331675E1,-3.4419624E1,-5.0088383E1,-2.197583E1,-2.5511953E1,-3.2619537E1,-2.5216145E1,-9.796187E0,-1.272826E1,-1.8870947E1,-1.4787153E1,-8.425819E0,-1.20888195E1,-7.059419E0,-1.029666E1,-8.176312E0,-9.599307E0,-1.0344421E1,-1.2024321E1,-1.1192036E1,-1.4303842E1,-3.4430622E1,-1.5136976E1,-2.0372293E1,-2.5134935E1,-4.354522E1,-6.3573227E1,-3.1348228E1,-4.7879997E1,-3.3932514E1,-9.005562E1,-1.03527355E1,-1.4574929E1,-2.0793736E1,-1.3487566E1,-2.7633009E1,-3.6597797E1,-2.2694712E1,-1.5570219E1,-9.406109E0,-1.3768005E1,-7.532178E0,-1.0986839E1,-1.671548E1,-1.3161656E1,-1.5369054E1,-1.7729073E1,-4.2981236E1,-2.2778599E1,-1.6308786E1,-1.951061E1,-2.5569143E1,-2.0599339E1,-3.343547E1,-2.5299297E1,-2.5261076E1,-3.0499735E1,-3.2003883E1,-4.0037685E1,-3.9723072E1,-5.0359276E1,-1.0608181E1,-2.1106573E1,-2.7094856E1,-3.2769127E1,-1.401305E1,-1.878066E1,-2.9286028E1,-1.752541E1,-1.1220475E1,-8.879689E0,-1.7568495E1,-1.4212661E1,-2.674597E1,-2.0577244E1,-1.7641415E1,-2.1623058E1,-2.0008703E1,-2.3262726E1,-2.9175953E1,-3.420698E1,-2.3004452E1,-2.8552177E1,-1.2990657E1,-2.1258219E1,-2.8755152E1,-2.1853903E1,-2.6206451E1,-4.025625E1,-2.5437006E1,-2.9986021E1,-2.9490269E1,-3.269766E1,-5.2447056E1,-4.2636944E1,-4.2374252E1,-3.8621067E1,-3.1244951E1,-3.6035084E1,-4.452809E1,-5.1931587E1,-5.5460327E1,-6.5281425E1,-6.1079678E1,-7.2524086E1,-7.540865E1,-8.589427E1,-3.7507231E0,-2.9626305E0,-1.9017903E0,-3.1967142E0,-2.7556335E1,-5.153079E0,-3.3584023E0,-5.0543103E0,-5.4833007E0,-3.9195764E0,-4.950308E0,-6.0582385E0,-4.6067743E0,-6.838842E0,-1.3574477E1,-7.125013E0,-4.198191E0,-5.4874353E0,-1.5546899E0,-3.5489895E0,-6.200985E0,-1.1978893E1,-4.405536E0,-6.169733E0,-5.2113395E0,-6.2211666E0,-7.7240973E0,-1.0271835E1,-7.0918493E0,-1.0924517E1,-1.0917804E1,-1.600467E1,-2.8292662E1,-6.837861E0,-4.015555E0,-4.899108E0,-1.0903191E1,-7.7009788E0,-1.1578671E1,-1.570025E1,-5.442238E0,-7.6234546E0,-7.158598E0,-8.958099E0,-3.973273E1,-7.1962276E0,-8.6263075E0,-1.0581122E1,-7.9049773E0,-1.0331437E1,-1.7585161E1,-1.1965492E1,-2.4267694E1,-1.6544048E1,-1.3241377E1,-1.5728057E1,-1.2315255E1,-1.622115E1,-1.5249795E1,-1.8151163E1,-1.21646595E1,-2.9409477E1,-2.3999593E0,-5.565173E0,-1.0792379E1,-6.749558E0,-1.2868439E1,-7.2948303E0,-1.4009834E1,-9.287118E0,-8.56167E0,-1.1412631E1,-1.3410972E1,-1.824356E1,-1.2732424E1,-1.9659727E1,-2.043324E1,-2.8098345E1,-1.4649144E1,-1.1017605E1,-5.85036E1,-1.5722867E1,-6.793706E1,-2.1848362E1,-1.3327135E1,-1.9868282E1,-1.3859876E1,-1.9703209E1,-1.9829771E1,-2.4976223E1,-2.3947348E1,-3.0690313E1,-6.0305634E0,-1.3243811E1,-7.458398E0,-2.1357615E1,-1.8743702E1,-2.4378286E1,-2.178081E1,-2.674908E1,-1.0672386E1,-2.5948687E1,-2.3327297E1,-2.9884914E1,-2.8604269E1,-4.9025356E1,-5.2958252E1,-4.1805206E1,-2.9687086E1,-2.1821613E1,-3.9398426E1,-1.8032824E1,-3.4951775E1,-2.1211096E1,-5.3089043E1,-3.7464836E1,-5.5807964E1,-2.8267403E1,-5.8371838E1,-1.04542E2,-2.8095219E1,-5.122919E1,-2.2295649E1,-1.8069E1,-3.0810497E1,-3.8882202E1,-2.8299253E1,-2.0291721E1,-9.979094E0,-8.768594E0,-1.39517765E1,-1.1931538E1,-1.7838366E1,-2.6242466E1,-1.234375E1,-1.7134851E1,-9.297692E0,-7.9484386E0,-1.4033542E1,-9.635176E0,-6.3089676E0,-7.666398E0,-9.393043E0,-1.3565396E1,-7.9783916E0,-1.0766244E1,-8.531487E0,-1.0044371E1,-9.86139E0,-1.1737337E1,-1.1539793E1,-1.3885747E1,-1.0986875E1,-2.177396E1,-1.3949559E1,-1.7922857E1,-2.929007E1,-4.5671097E1,-1.4658716E1,-1.7934822E1,-1.940584E1,-2.4798191E1,-2.322081E1,-2.8178827E1,-3.632624E1,-5.2683002E1,-3.662611E1,-6.8238754E1,-2.7095133E1,-3.7404205E1,-4.343745E1,-6.752103E1,-1.476679E1,-9.581707E0,-2.167113E1,-1.7957607E1,-9.361059E0,-1.4042886E1,-2.8490816E1,-2.3642159E1,-2.0790178E1,-3.1133846E1,-1.3981609E1,-1.9285255E1,-9.157132E0,-1.1462462E1,-1.5272618E1,-1.1735665E1,-7.4241643E0,-8.014636E0,-1.2840181E1,-8.302745E0,-2.0870491E1,-1.5076507E1,-1.2665165E1,-1.4657451E1,-1.9406986E1,-1.47598715E1,-1.6596172E1,-1.9053762E1,-4.573377E1,-2.3839659E1,-1.9164692E1,-2.5248333E1,-1.5697414E1,-1.7754103E1,-1.8576576E1,-2.1909187E1,-3.4392963E1,-2.3431932E1,-1.9935396E1,-2.2788408E1,-3.9225266E1,-2.8395512E1,-2.4831707E1,-2.7977964E1,-2.605601E1,-2.0444277E1,-4.074583E1,-2.9862272E1,-2.9864199E1,-3.7668564E1,-2.1150906E1,-1.2889552E1,-2.7328278E1,-1.8092651E1,-3.5857895E1,-2.936367E1,-1.42750845E1,-1.1365335E1,-2.0375692E1,-1.5623328E1,-3.079536E1,-2.3722761E1,-1.4877775E1,-2.2386957E1,-1.0885437E1,-1.260283E1,-1.0429348E1,-7.787946E0,-1.8908997E1,-1.4465114E1,-1.3751639E1,-1.5922717E1,-2.5306234E1,-3.2547695E1,-1.9796986E1,-2.4821531E1,-2.0681807E1,-1.5237279E1,-2.1266672E1,-2.9503046E1,-2.162468E1,-1.7843964E1,-1.9401606E1,-2.3910921E1,-2.7964767E1,-3.0493668E1,-3.299565E1,-3.6928112E1,-2.3643366E1,-2.072934E1,-2.2669476E1,-3.0726433E1,-6.4540944E0,-1.4180599E1,-2.0709408E1,-2.3174776E1,-3.033764E1,-2.2159916E1,-3.6713345E1,-4.912676E1,-2.7071966E1,-2.3466507E1,-3.2609715E1,-2.933471E1,-3.1083149E1,-2.5975178E1,-3.247898E1,-3.6714497E1,-2.8054173E1,-4.007284E1,-3.0251902E1,-3.8520515E1,-3.510262E1,-3.80151E1,-5.1012844E1,-5.6477833E1,-5.130941E1,-5.815651E1,-7.346433E1,-8.748575E1],"categories":[],"categories_nodes":[],"categories_segments":[],"categories_sizes":[],"default_left":[true,true,true,true,true,true,true,true,true,true,true,true,true,true,true,true,true,true,true,true,true,true,true,true,true,true,true,true,true,true,true,true,true,true,true,true,true,true,true,true,true,true,true,true,true,true,true,true,true,true,true,true,true,true,true,true,true,true,true,true,true,false,false,true,true,true,true,true,true,true,true,true,true,true,true,true,true,true,true,true,true,true,true,true,true,true,true,true,true,true,true,true,true,true,true,true,true,true,true,true,true,true,true,true,true,true,true,true,false,true,true,true,true,true,false,true,true,true,true,false,true,false,false,true,true,true,true,true,true,true,true,true,true,true,true,true,true,true,true,true,true,true,true,true,true,true,true,true,true,true,true,true,true,true,true,true,true,true,true,true,true,true,true,true,true,false,true,true,true,true,false,true,true,true,true,true,true,true,true,true,true,true,true,true,true,true,false,true,true,true,true,true,true,true,true,false,true,false,false,true,true,true,true,false,true,true,true,false,false,false,true,true,true,false,false,true,true,false,false,false,true,false,false,false,false,false,true,false,false,false,false,false,false,true,true,true,true,true,true,true,true,true,true,true,true,true,true,true,true,true,true,true,true,true,true,true,true,true,true,true,true,true,true,false,true,true,true,true,true,true,true,true,true,true,true,true,true,true,true,true,false,true,true,true,true,true,true,true,true,true,true,true,true,true,true,false,true,true,false,true,true,true,true,true,true,true,true,true,true,true,true,true,true,true,true,true,true,true,true,true,true,true,true,false,false,false,true,true,true,true,false,true,true,true,true,true,true,true,true,true,true,true,true,true,true,true,true,true,true,true,true,true,false,false,false,false,true,true,true,true,true,true,true,true,true,true,true,true,true,true,true,true,true,true,true,true,true,true,true,true,false,false,true,true,true,true,true,false,false,false,true,true,true,false,true,true,false,false,false,true,false,false,false,false,false,false,false,false,false,false,false,false,false,false,false,false,false,false,false,false,false,false,false,false,false,false,false,false,false,false,false,false,false,false,false,false,false,false,false,false,false,false,false,false,false,false,false,false,false,false,false,false,false,false,false,false,false,false,false,false,false,false,false,false,false,false,false,false,false,false,false,false,false,false,false,false,false,false,false,false,false,false,false,false,false,false,false,false,false,false,false,false,false,false,false,false,false,false,false,false,false,false,false,false,false,false,false,false,false,false,false,false,false,false,false,false,false,false,false,false,false,false,false,false,false,false,false,false,false,false,false,false,false,false,false,false,false,false,false,false,false,false,false,false,false,false,false,false,false,false,false,false,false,false,false,false,false,false,false,false,false,false,false,false,false,false,false,false,false,false,false,false,false,false,false,false,false,false,false,false,false,false,false,false,false,false,false,false,false,false,false,false,false,false,false,false,false,false,false,false,false,false,false,false,false,false,false,false,false,false,false,false,false,false,false,false,false,false,false,false,false,false,false,false,false,false,false,false,false,false,false,false,false,false,false,false,false,false,false,false,false,false,false,false,false,false,false,false,false,false,false,false,false,false,false,false,false,false,false,false,false,false,false,false,false,false,false,false,false,false,false,false,false,false,false,false,false,false,false,false,false,false,false,false,false,false,false,false,false,false,false,false,false],"id":9,"left_children":[1,3,5,7,9,11,13,15,17,19,21,23,25,27,29,31,33,35,37,39,41,43,45,47,49,51,53,55,57,59,61,63,65,67,69,71,73,75,77,79,81,83,85,87,89,91,93,95,97,99,101,103,105,107,109,111,113,115,117,119,121,-1,-1,123,125,127,129,131,133,135,137,139,141,143,145,147,149,151,153,155,157,159,161,163,165,167,169,171,173,175,177,179,181,183,185,187,189,191,193,195,197,199,201,203,205,207,209,211,-1,213,215,217,219,221,-1,223,225,227,229,-1,231,-1,-1,233,235,237,239,241,243,245,247,249,251,253,255,257,259,261,263,265,267,269,271,273,275,277,279,281,283,285,287,289,291,293,295,297,299,301,303,305,307,309,311,313,315,-1,317,319,321,323,-1,325,327,329,331,333,335,337,339,341,343,345,347,349,351,353,-1,355,357,359,361,363,365,367,369,-1,371,-1,-1,373,375,377,379,-1,381,383,385,-1,-1,-1,387,389,391,-1,-1,393,395,-1,-1,-1,397,-1,-1,-1,-1,-1,399,-1,-1,-1,-1,-1,-1,401,403,405,407,409,411,413,415,417,419,421,423,425,427,429,431,433,435,437,439,441,443,445,447,449,451,453,455,457,459,-1,461,463,465,467,469,471,473,475,477,479,481,483,485,487,489,491,-1,493,495,497,499,501,503,505,507,509,511,513,515,517,519,-1,521,523,-1,525,527,529,531,533,535,537,539,541,543,545,547,549,551,553,555,557,559,561,563,565,567,569,571,-1,-1,-1,573,575,577,579,-1,581,583,585,587,589,591,593,595,597,599,601,603,605,607,609,611,613,615,617,619,621,-1,-1,-1,-1,623,625,627,629,631,633,635,637,639,641,643,645,647,649,651,653,655,657,659,661,663,665,667,669,-1,-1,671,673,675,677,679,-1,-1,-1,681,683,685,-1,687,689,-1,-1,-1,691,-1,-1,-1,-1,-1,-1,-1,-1,-1,-1,-1,-1,-1,-1,-1,-1,-1,-1,-1,-1,-1,-1,-1,-1,-1,-1,-1,-1,-1,-1,-1,-1,-1,-1,-1,-1,-1,-1,-1,-1,-1,-1,-1,-1,-1,-1,-1,-1,-1,-1,-1,-1,-1,-1,-1,-1,-1,-1,-1,-1,-1,-1,-1,-1,-1,-1,-1,-1,-1,-1,-1,-1,-1,-1,-1,-1,-1,-1,-1,-1,-1,-1,-1,-1,-1,-1,-1,-1,-1,-1,-1,-1,-1,-1,-1,-1,-1,-1,-1,-1,-1,-1,-1,-1,-1,-1,-1,-1,-1,-1,-1,-1,-1,-1,-1,-1,-1,-1,-1,-1,-1,-1,-1,-1,-1,-1,-1,-1,-1,-1,-1,-1,-1,-1,-1,-1,-1,-1,-1,-1,-1,-1,-1,-1,-1,-1,-1,-1,-1,-1,-1,-1,-1,-1,-1,-1,-1,-1,-1,-1,-1,-1,-1,-1,-1,-1,-1,-1,-1,-1,-1,-1,-1,-1,-1,-1,-1,-1,-1,-1,-1,-1,-1,-1,-1,-1,-1,-1,-1,-1,-1,-1,-1,-1,-1,-1,-1,-1,-1,-1,-1,-1,-1,-1,-1,-1,-1,-1,-1,-1,-1,-1,-1,-1,-1,-1,-1,-1,-1,-1,-1,-1,-1,-1,-1,-1,-1,-1,-1,-1,-1,-1,-1,-1,-1,-1,-1,-1,-1,-1,-1,-1,-1,-1,-1,-1,-1,-1,-1,-1,-1,-1,-1,-1,-1,-1,-1,-1,-1,-1,-1,-1,-1,-1,-1,-1,-1,-1,-1,-1,-1,-1,-1,-1,-1,-1,-1,-1,-1,-1,-1,-1,-1,-1,-1,-1,-1,-1,-1,-1,-1,-1,-1],"loss_changes":[3.0156616E7,1.0522152E7,9.242392E6,2.911902E6,1.911176E6,1.666666E6,2.553134E6,1.40224E6,7.06578E5,1.025964E6,1.010826E6,2.28143E5,4.97214E5,4.9518E5,5.69658E5,2.67481E5,4.38846E5,1.789725E5,1.5599875E5,5.01896E5,5.364375E5,4.81442E5,2.905155E5,9.07945E4,4.195175E4,1.43514E5,2.2461E5,7.61855E4,7.1151E4,8.95515E4,3.5208E4,1.692345E5,9.268525E4,2.38696E5,3.673275E4,5.8034625E4,1.16346E5,7.111125E4,8.8654E4,9.991675E4,3.24368E5,1.757015E5,1.4207862E5,7.344725E4,4.45785E5,9.1143E4,7.57535E4,9.0222E4,9.995825E4,4.615703E3,3.4E4,4.7472E4,1.234975E4,3.716E4,2.28515E4,2.9888E4,1.2231E4,1.032375E4,3.6569E4,1.3353E4,8.346E3,0E0,0E0,1.6305425E5,5.5321E4,9.03925E4,5.7057625E4,2.272965E5,1.24489E5,2.4625812E4,1.19278125E4,1.9917406E4,3.1679562E4,4.907275E4,2.614875E4,2.946975E4,3.2799438E4,2.447725E4,6.5165E3,1.08561875E4,3.56405E4,1.358315E5,1.7938E5,6.12905E4,2.2761875E4,4.5154438E4,1.3915469E4,2.6417E4,5.8310125E4,1.484425E5,9.0245E4,2.35545E4,2.697425E4,7.053625E3,1.08979375E4,9.121025E4,2.00135E4,3.4798875E4,2.290875E4,2.9455E3,5.314531E2,4.39915E4,5.0862188E3,5.25175E3,3.5627E4,3.120625E2,5.192375E3,1.71345E4,0E0,3.438375E3,8.765E3,1.196325E4,5.436125E3,6.18275E3,0E0,1.032375E3,3.39425E3,1.22195E4,2.17095E4,0E0,1.484E4,0E0,0E0,4.73535E4,6.7676E4,1.71765E4,3.23535E4,1.812536E4,2.5908875E4,1.9594375E4,1.86535E4,1.747655E5,3.5952625E4,7.64985E4,5.01845E4,1.14801875E4,3.738875E3,6.347125E3,1.4774402E4,4.667664E3,6.618625E3,1.5544625E4,5.742922E3,3.2469125E4,1.7775688E4,1.6726312E4,6.253875E3,1.3432172E4,1.19019375E4,1.06576875E4,2.3221125E4,1.44633125E4,5.239875E3,8.4225E3,1.799E3,7.4103125E2,7.5289062E3,1.5967031E3,1.6642625E4,5.700275E4,8.76565E4,2.36985E4,4.6437E4,1.4219625E4,2.9005E4,0E0,1.3665625E4,1.6469E4,1.365225E4,3.9490156E3,0E0,1.9071484E3,3.4879125E4,1.3348875E4,1.5640781E4,8.627525E4,9.313725E4,1.62725E4,2.93235E4,1.6728281E4,2.29655E4,1.4858E4,4.626E3,3.2325E3,3.795375E3,3.920125E3,0E0,1.23479375E4,1.993975E4,1.16144375E4,3.1555781E3,1.2878438E3,9.495375E3,1.4242375E4,1.395875E4,0E0,5.084375E2,0E0,0E0,1.65255E4,5.867125E3,1.3159688E3,2.0253906E3,0E0,8.204781E3,2.59475E4,6.76625E3,0E0,0E0,0E0,6.2325E2,3.79625E2,1.1611E4,0E0,0E0,5.22325E3,1.453625E3,0E0,0E0,0E0,1.640125E3,0E0,0E0,0E0,0E0,0E0,6.0075E2,0E0,0E0,0E0,0E0,0E0,0E0,5.5392188E3,4.489375E4,8.5005625E3,4.8201E4,1.7712875E4,2.62025E3,1.4801E4,1.3536875E4,1.7892109E3,1.7599531E4,1.5547E4,2.4263938E4,4.254625E3,3.2729375E3,9.181781E3,9.5556875E3,8.42675E4,2.88965E4,2.6094375E4,6.07875E2,2.443475E4,1.4488625E4,1.7935625E4,1.594475E4,3.9137969E3,2.9691406E3,1.0294375E3,8.71625E2,7.9369062E3,1.9723438E3,0E0,2.9064238E3,4.3222812E3,1.9754219E3,4.5890547E3,6.6530625E3,8.5739375E3,3.8325625E3,2.2900469E3,2.6729375E3,1.237825E4,1.2515125E4,1.0047531E4,7.7791562E3,1.35099375E4,4.864375E3,3.4871875E3,0E0,4.874883E3,1.9500312E3,4.8321875E3,3.7419062E3,3.6287715E3,6.0502188E3,1.9812188E3,1.9390312E3,9.130594E3,1.9427656E3,2.0072812E3,6.7429062E3,5.708125E2,3.9493125E3,0E0,9.9046875E2,4.1603125E2,0E0,1.7215312E3,5.040875E3,6.79375E1,8.666406E1,1.6016625E4,1.0749219E4,3.324875E3,4.2274125E4,4.87425E4,2.6687938E4,1.9602E4,7.949375E3,2.68475E4,2.513075E4,1.4715125E4,2.1716562E3,3.223336E3,1.80995E4,7.215875E3,4.9073125E3,5.140078E3,8.433281E3,8.0754375E3,2.6459062E3,0E0,0E0,0E0,1.6320312E1,7.1935E3,1.7991406E3,4.260375E3,0E0,1.14849375E4,2.9333438E3,3.1318125E3,4.914325E4,7.985625E2,7.375925E4,9.1834375E3,1.444325E4,3.3473E4,1.26905E4,1.3825703E3,3.4678594E3,4.700625E3,8.108875E3,1.2938969E4,5.57675E3,1.3047656E3,1.922875E3,1.7717969E2,3.7698125E3,1.2958125E3,0E0,0E0,0E0,0E0,5.6975E2,3.995875E3,8.6630625E3,4.38E2,6.3375E3,6.689844E2,1.02703125E2,1.4739844E2,6.504258E2,1.34156875E4,7.090469E2,8.353375E3,1.5099062E3,1.0340375E4,6.093125E3,1.0539844E2,2.5973438E2,1.07075E3,4.154125E3,6.6040625E2,2.9588594E3,1.1745508E2,5.8515625E1,1.1202344E3,0E0,0E0,2.1519531E3,1.39725E4,2.11625E3,8.506625E3,6.5E0,0E0,0E0,0E0,2.3854062E3,3.5635625E3,5.848E3,0E0,2.8875E1,6.5875E1,0E0,0E0,0E0,2.1025E2,0E0,0E0,0E0,0E0,0E0,0E0,0E0,0E0,0E0,0E0,0E0,0E0,0E0,0E0,0E0,0E0,0E0,0E0,0E0,0E0,0E0,0E0,0E0,0E0,0E0,0E0,0E0,0E0,0E0,0E0,0E0,0E0,0E0,0E0,0E0,0E0,0E0,0E0,0E0,0E0,0E0,0E0,0E0,0E0,0E0,0E0,0E0,0E0,0E0,0E0,0E0,0E0,0E0,0E0,0E0,0E0,0E0,0E0,0E0,0E0,0E0,0E0,0E0,0E0,0E0,0E0,0E0,0E0,0E0,0E0,0E0,0E0,0E0,0E0,0E0,0E0,0E0,0E0,0E0,0E0,0E0,0E0,0E0,0E0,0E0,0E0,0E0,0E0,0E0,0E0,0E0,0E0,0E0,0E0,0E0,0E0,0E0,0E0,0E0,0E0,0E0,0E0,0E0,0E0,0E0,0E0,0E0,0E0,0E0,0E0,0E0,0E0,0E0,0E0,0E0,0E0,0E0,0E0,0E0,0E0,0E0,0E0,0E0,0E0,0E0,0E0,0E0,0E0,0E0,0E0,0E0,0E0,0E0,0E0,0E0,0E0,0E0,0E0,0E0,0E0,0E0,0E0,0E0,0E0,0E0,0E0,0E0,0E0,0E0,0E0,0E0,0E0,0E0,0E0,0E0,0E0,0E0,0E0,0E0,0E0,0E0,0E0,0E0,0E0,0E0,0E0,0E0,0E0,0E0,0E0,0E0,0E0,0E0,0E0,0E0,0E0,0E0,0E0,0E0,0E0,0E0,0E0,0E0,0E0,0E0,0E0,0E0,0E0,0E0,0E0,0E0,0E0,0E0,0E0,0E0,0E0,0E0,0E0,0E0,0E0,0E0,0E0,0E0,0E0,0E0,0E0,0E0,0E0,0E0,0E0,0E0,0E0,0E0,0E0,0E0,0E0,0E0,0E0,0E0,0E0,0E0,0E0,0E0,0E0,0E0,0E0,0E0,0E0,0E0,0E0,0E0,0E0,0E0,0E0,0E0,0E0,0E0,0E0,0E0,0E0,0E0,0E0,0E0,0E0,0E0,0E0,0E0,0E0,0E0,0E0,0E0,0E0,0E0,0E0,0E0,0E0,0E0,0E0,0E0,0E0,0E0,0E0,0E0,0E0,0E0,0E0,0E0,0E0,0E0,0E0,0E0,0E0,0E0,0E0,0E0,0E0,0E0,0E0,0E0,0E0,0E0,0E0,0E0,0E0,0E0,0E0,0E0,0E0,0E0,0E0,0E0,0E0,0E0],"parents":[2147483647,0,0,1,1,2,2,3,3,4,4,5,5,6,6,7,7,8,8,9,9,10,10,11,11,12,12,13,13,14,14,15,15,16,16,17,17,18,18,19,19,20,20,21,21,22,22,23,23,24,24,25,25,26,26,27,27,28,28,29,29,30,30,31,31,32,32,33,33,34,34,35,35,36,36,37,37,38,38,39,39,40,40,41,41,42,42,43,43,44,44,45,45,46,46,47,47,48,48,49,49,50,50,51,51,52,52,53,53,54,54,55,55,56,56,57,57,58,58,59,59,60,60,63,63,64,64,65,65,66,66,67,67,68,68,69,69,70,70,71,71,72,72,73,73,74,74,75,75,76,76,77,77,78,78,79,79,80,80,81,81,82,82,83,83,84,84,85,85,86,86,87,87,88,88,89,89,90,90,91,91,92,92,93,93,94,94,95,95,96,96,97,97,98,98,99,99,100,100,101,101,102,102,103,103,104,104,105,105,106,106,107,107,109,109,110,110,111,111,112,112,113,113,115,115,116,116,117,117,118,118,120,120,123,123,124,124,125,125,126,126,127,127,128,128,129,129,130,130,131,131,132,132,133,133,134,134,135,135,136,136,137,137,138,138,139,139,140,140,141,141,142,142,143,143,144,144,145,145,146,146,147,147,148,148,149,149,150,150,151,151,152,152,153,153,154,154,155,155,156,156,157,157,158,158,159,159,160,160,161,161,162,162,163,163,164,164,166,166,167,167,168,168,169,169,171,171,172,172,173,173,174,174,175,175,176,176,177,177,178,178,179,179,180,180,181,181,182,182,183,183,184,184,185,185,187,187,188,188,189,189,190,190,191,191,192,192,193,193,194,194,196,196,199,199,200,200,201,201,202,202,204,204,205,205,206,206,210,210,211,211,212,212,215,215,216,216,220,220,226,226,233,233,234,234,235,235,236,236,237,237,238,238,239,239,240,240,241,241,242,242,243,243,244,244,245,245,246,246,247,247,248,248,249,249,250,250,251,251,252,252,253,253,254,254,255,255,256,256,257,257,258,258,259,259,260,260,261,261,262,262,264,264,265,265,266,266,267,267,268,268,269,269,270,270,271,271,272,272,273,273,274,274,275,275,276,276,277,277,278,278,279,279,281,281,282,282,283,283,284,284,285,285,286,286,287,287,288,288,289,289,290,290,291,291,292,292,293,293,294,294,296,296,297,297,299,299,300,300,301,301,302,302,303,303,304,304,305,305,306,306,307,307,308,308,309,309,310,310,311,311,312,312,313,313,314,314,315,315,316,316,317,317,318,318,319,319,320,320,321,321,322,322,326,326,327,327,328,328,329,329,331,331,332,332,333,333,334,334,335,335,336,336,337,337,338,338,339,339,340,340,341,341,342,342,343,343,344,344,345,345,346,346,347,347,348,348,349,349,350,350,351,351,356,356,357,357,358,358,359,359,360,360,361,361,362,362,363,363,364,364,365,365,366,366,367,367,368,368,369,369,370,370,371,371,372,372,373,373,374,374,375,375,376,376,377,377,378,378,379,379,382,382,383,383,384,384,385,385,386,386,390,390,391,391,392,392,394,394,395,395,399,399],"right_children":[2,4,6,8,10,12,14,16,18,20,22,24,26,28,30,32,34,36,38,40,42,44,46,48,50,52,54,56,58,60,62,64,66,68,70,72,74,76,78,80,82,84,86,88,90,92,94,96,98,100,102,104,106,108,110,112,114,116,118,120,122,-1,-1,124,126,128,130,132,134,136,138,140,142,144,146,148,150,152,154,156,158,160,162,164,166,168,170,172,174,176,178,180,182,184,186,188,190,192,194,196,198,200,202,204,206,208,210,212,-1,214,216,218,220,222,-1,224,226,228,230,-1,232,-1,-1,234,236,238,240,242,244,246,248,250,252,254,256,258,260,262,264,266,268,270,272,274,276,278,280,282,284,286,288,290,292,294,296,298,300,302,304,306,308,310,312,314,316,-1,318,320,322,324,-1,326,328,330,332,334,336,338,340,342,344,346,348,350,352,354,-1,356,358,360,362,364,366,368,370,-1,372,-1,-1,374,376,378,380,-1,382,384,386,-1,-1,-1,388,390,392,-1,-1,394,396,-1,-1,-1,398,-1,-1,-1,-1,-1,400,-1,-1,-1,-1,-1,-1,402,404,406,408,410,412,414,416,418,420,422,424,426,428,430,432,434,436,438,440,442,444,446,448,450,452,454,456,458,460,-1,462,464,466,468,470,472,474,476,478,480,482,484,486,488,490,492,-1,494,496,498,500,502,504,506,508,510,512,514,516,518,520,-1,522,524,-1,526,528,530,532,534,536,538,540,542,544,546,548,550,552,554,556,558,560,562,564,566,568,570,572,-1,-1,-1,574,576,578,580,-1,582,584,586,588,590,592,594,596,598,600,602,604,606,608,610,612,614,616,618,620,622,-1,-1,-1,-1,624,626,628,630,632,634,636,638,640,642,644,646,648,650,652,654,656,658,660,662,664,666,668,670,-1,-1,672,674,676,678,680,-1,-1,-1,682,684,686,-1,688,690,-1,-1,-1,692,-1,-1,-1,-1,-1,-1,-1,-1,-1,-1,-1,-1,-1,-1,-1,-1,-1,-1,-1,-1,-1,-1,-1,-1,-1,-1,-1,-1,-1,-1,-1,-1,-1,-1,-1,-1,-1,-1,-1,-1,-1,-1,-1,-1,-1,-1,-1,-1,-1,-1,-1,-1,-1,-1,-1,-1,-1,-1,-1,-1,-1,-1,-1,-1,-1,-1,-1,-1,-1,-1,-1,-1,-1,-1,-1,-1,-1,-1,-1,-1,-1,-1,-1,-1,-1,-1,-1,-1,-1,-1,-1,-1,-1,-1,-1,-1,-1,-1,-1,-1,-1,-1,-1,-1,-1,-1,-1,-1,-1,-1,-1,-1,-1,-1,-1,-1,-1,-1,-1,-1,-1,-1,-1,-1,-1,-1,-1,-1,-1,-1,-1,-1,-1,-1,-1,-1,-1,-1,-1,-1,-1,-1,-1,-1,-1,-1,-1,-1,-1,-1,-1,-1,-1,-1,-1,-1,-1,-1,-1,-1,-1,-1,-1,-1,-1,-1,-1,-1,-1,-1,-1,-1,-1,-1,-1,-1,-1,-1,-1,-1,-1,-1,-1,-1,-1,-1,-1,-1,-1,-1,-1,-1,-1,-1,-1,-1,-1,-1,-1,-1,-1,-1,-1,-1,-1,-1,-1,-1,-1,-1,-1,-1,-1,-1,-1,-1,-1,-1,-1,-1,-1,-1,-1,-1,-1,-1,-1,-1,-1,-1,-1,-1,-1,-1,-1,-1,-1,-1,-1,-1,-1,-1,-1,-1,-1,-1,-1,-1,-1,-1,-1,-1,-1,-1,-1,-1,-1,-1,-1,-1,-1,-1,-1,-1,-1,-1,-1,-1,-1,-1,-1,-1,-1,-1,-1,-1,-1,-1,-1,-1,-1,-1,-1,-1,-1,-1,-1,-1,-1,-1,-1,-1,-1],"split_conditions":[7.35E1,5.05E1,5.25E1,5.5E0,6.15E1,3.05E1,8.5E0,4.25E1,9.5E0,3.35E1,3.05E1,8.05E1,8.15E1,5.5E0,1.415E2,3.5E0,3.95E1,4.05E1,4.35E1,2.5E0,5.85E1,2.5E0,4.15E1,3.5E0,2.25E1,4.15E1,4.15E1,8.35E1,6.5E0,1.185E2,1.8E2,3.5E0,1.85E1,2.75E1,4.45E1,1.45E1,5.75E1,1.035E2,1.055E2,1.5E0,2.55E1,4.35E1,1.175E2,2.25E1,2.45E1,6.75E1,6.15E1,3.5E0,2.55E1,3.5E0,3.5E0,2.5E0,7.65E1,9.45E1,8.45E1,6.25E1,6.15E1,8.35E1,8.55E1,8.95E1,8.95E1,-1.9468222E1,-2.6569962E1,3.75E1,3.05E1,3.65E1,3.95E1,3.5E0,4.65E1,2.5E0,6.55E1,3.65E1,7.15E1,7.5E0,7.15E1,3.65E1,3.95E1,4.75E1,1.15E1,2.1E1,1.9E1,3.5E0,5.35E1,5.25E1,2.5E0,5E-1,5.55E1,1.85E1,3.5E0,4.5E0,6.55E1,3.5E0,3.55E1,5.15E1,6.5E0,2.25E1,2.85E1,2.15E1,4.5E0,1.85E1,9.2E1,4.5E0,2.85E1,3.5E0,7.85E1,4.85E1,4.55E1,2.5E0,-4.199575E0,4.55E1,9.55E1,7.75E1,7.95E1,8.75E1,-7.1345572E0,7.45E1,5.5E0,8.5E0,8.05E1,-1.0644737E1,1.025E2,-1.3181819E1,-1.69121E1,2.55E1,2.25E1,2.95E1,5.95E1,3.15E1,3.05E1,2.65E1,3.75E1,4.5E0,4.5E0,1.45E1,1.05E1,4.75E1,3.5E0,4.65E1,1E0,7.5E0,6.5E0,2.55E1,6.05E1,4.75E1,5.05E1,4.55E1,1.195E2,1.65E1,8.85E1,3.05E1,1.185E2,8.95E1,6.85E1,7.15E1,6.35E1,3.5E0,7.65E1,7.9E1,3.5E0,2.05E1,3.5E0,1.15E1,5.75E1,1.45E1,2.5E0,-4.874092E0,5.45E1,9.5E0,7.85E1,7.05E1,-1.4393399E1,8.45E1,3.5E0,2.65E1,4.5E0,2.05E1,2.25E1,3.5E0,2.75E1,3.5E0,3.35E1,4.5E0,3.5E0,7.95E1,7.15E1,6.95E1,-6.368044E0,1.85E1,2.65E1,2.35E1,2.5E0,5.5E0,3.5E0,3.5E0,2.75E1,-1.5192353E0,8.15E1,-1.060002E0,-1.5819829E0,2.65E1,8.35E1,2.35E1,3E0,-4.331315E0,3.35E1,3.65E1,3.55E1,-3.3472233E0,-3.7385151E0,-3.790419E0,3.5E0,3.5E0,3.25E1,-4.2243357E0,-4.776072E0,4.35E1,9.75E1,-4.4566836E0,-5.2514887E0,-5.520978E0,7.15E1,-5.9142776E0,-6.724991E0,-3.3084912E0,-6.6091003E0,-6.796881E0,8.95E1,-7.3264594E0,-8.701444E0,-8.593242E0,-1.0176002E1,-1.1561967E1,-1.4101944E1,2.45E1,1.75E1,2.5E0,3.15E1,2.15E1,2.65E1,9.5E0,4.5E0,6.5E0,1.15E1,4.5E0,4.5E0,3.85E1,3.25E1,2.55E1,4.85E1,1.5E0,4.45E1,2.35E1,6.75E1,4.5E0,3.45E1,1.5E0,3.45E1,1.25E1,1.5E0,1.5E0,1.15E1,1.55E1,4.5E0,-7.787201E0,1.15E1,3.25E1,5.75E1,3.85E1,4.95E1,3.65E1,6.25E1,8.5E0,8.05E1,3.75E1,1.5E0,1.5E0,8.5E0,1.55E1,1.35E1,8.85E1,-5.907684E0,3.15E1,2.85E1,1.05E1,6.05E1,1.5E1,4.5E0,7.05E1,1.15E1,1.5E0,2.5E0,5E-1,5E-1,6.5E0,1.245E2,-3.4419625E0,1.05E1,3.5E0,-2.5511954E0,2.55E1,4.5E0,5.65E1,1.65E1,2.3E1,2.35E1,1.85E1,3.5E0,5.45E1,5.5E0,4.5E0,2.75E1,1.15E1,1.15E1,6.5E0,5.5E0,3.85E1,3.95E1,5.15E1,4.85E1,5.45E1,6.35E1,5.35E1,5.55E1,-3.3932514E0,-9.005562E0,-1.0352736E0,1.75E1,2.05E1,8.25E1,2.45E1,-3.6597798E0,2.85E1,2.65E1,8.65E1,3.5E0,2E0,6.5E0,3.5E0,5E-1,3.5E0,6.85E1,1.5E0,8.15E1,9.5E0,6.55E1,3.5E0,7.15E1,5.5E0,7.25E1,3.5E0,1.5E0,4.5E0,-4.0037684E0,-3.9723072E0,-5.035928E0,-1.0608181E0,1.5E0,1.5E0,2.5E0,7.9E1,4.5E0,4.5E0,5E0,7.75E1,8.75E1,5.5E0,2.45E1,2.95E1,8.95E1,5.5E0,9.05E1,2.15E1,1.95E1,9.25E1,9.35E1,6.5E0,9.25E1,3.5E0,9.25E1,4.5E0,-2.1853902E0,-2.6206453E0,3.85E1,6.5E0,5.5E0,6.5E0,4.5E0,-5.2447057E0,-4.2636943E0,-4.2374253E0,3.25E1,9.35E1,8.55E1,-4.4528093E0,4.5E0,4.55E1,-6.5281425E0,-6.107968E0,-7.2524085E0,7.75E1,-8.589427E0,-3.7507233E-1,-2.9626307E-1,-1.9017904E-1,-3.1967142E-1,-2.7556336E0,-5.153079E-1,-3.3584023E-1,-5.0543106E-1,-5.4833007E-1,-3.9195764E-1,-4.950308E-1,-6.058239E-1,-4.6067744E-1,-6.838842E-1,-1.3574477E0,-7.125013E-1,-4.1981912E-1,-5.4874355E-1,-1.5546899E-1,-3.5489896E-1,-6.2009853E-1,-1.1978893E0,-4.4055364E-1,-6.1697334E-1,-5.2113396E-1,-6.221167E-1,-7.7240974E-1,-1.0271835E0,-7.0918494E-1,-1.0924517E0,-1.0917804E0,-1.600467E0,-2.8292663E0,-6.837861E-1,-4.015555E-1,-4.899108E-1,-1.090319E0,-7.700979E-1,-1.1578672E0,-1.570025E0,-5.442238E-1,-7.623455E-1,-7.1585983E-1,-8.9580995E-1,-3.973273E0,-7.196228E-1,-8.626308E-1,-1.0581123E0,-7.904977E-1,-1.0331438E0,-1.7585162E0,-1.1965493E0,-2.4267695E0,-1.6544049E0,-1.3241377E0,-1.5728058E0,-1.2315255E0,-1.622115E0,-1.5249795E0,-1.8151163E0,-1.216466E0,-2.9409478E0,-2.3999594E-1,-5.565173E-1,-1.0792379E0,-6.749558E-1,-1.2868439E0,-7.2948307E-1,-1.4009835E0,-9.2871183E-1,-8.56167E-1,-1.1412631E0,-1.3410972E0,-1.8243561E0,-1.2732424E0,-1.9659728E0,-2.0433242E0,-2.8098345E0,-1.4649144E0,-1.1017605E0,-5.8503604E0,-1.5722867E0,-6.793706E0,-2.1848361E0,-1.3327135E0,-1.9868282E0,-1.3859876E0,-1.9703209E0,-1.9829772E0,-2.4976223E0,-2.3947349E0,-3.0690315E0,-6.030564E-1,-1.3243811E0,-7.458398E-1,-2.1357615E0,-1.8743702E0,-2.4378288E0,-2.178081E0,-2.6749082E0,-1.0672387E0,-2.5948687E0,-2.3327298E0,-2.9884915E0,-2.860427E0,-4.902536E0,-5.2958255E0,-4.1805205E0,-2.9687088E0,-2.1821613E0,-3.9398427E0,-1.8032824E0,-3.4951775E0,-2.1211097E0,-5.308904E0,-3.7464836E0,-5.5807967E0,-2.8267403E0,-5.837184E0,-1.04542E1,-2.809522E0,-5.122919E0,-2.229565E0,-1.8069E0,-3.0810497E0,-3.8882203E0,-2.8299253E0,-2.0291722E0,-9.9790937E-1,-8.7685937E-1,-1.3951777E0,-1.1931537E0,-1.7838366E0,-2.6242466E0,-1.234375E0,-1.7134851E0,-9.297692E-1,-7.9484385E-1,-1.4033542E0,-9.635176E-1,-6.3089675E-1,-7.666398E-1,-9.393043E-1,-1.3565396E0,-7.9783916E-1,-1.0766244E0,-8.5314876E-1,-1.0044371E0,-9.86139E-1,-1.1737337E0,-1.1539793E0,-1.3885747E0,-1.0986875E0,-2.177396E0,-1.394956E0,-1.7922858E0,-2.929007E0,-4.5671096E0,-1.4658717E0,-1.7934822E0,-1.9405841E0,-2.479819E0,-2.322081E0,-2.8178828E0,-3.6326241E0,-5.2683005E0,-3.662611E0,-6.8238754E0,-2.7095134E0,-3.7404206E0,-4.343745E0,-6.752103E0,-1.4766791E0,-9.581707E-1,-2.167113E0,-1.7957608E0,-9.361059E-1,-1.4042886E0,-2.8490818E0,-2.3642159E0,-2.0790179E0,-3.1133847E0,-1.3981609E0,-1.9285256E0,-9.1571325E-1,-1.1462463E0,-1.5272619E0,-1.1735666E0,-7.4241644E-1,-8.014636E-1,-1.2840182E0,-8.302745E-1,-2.0870492E0,-1.5076507E0,-1.2665166E0,-1.4657451E0,-1.9406986E0,-1.4759872E0,-1.6596173E0,-1.9053763E0,-4.573377E0,-2.383966E0,-1.9164692E0,-2.5248334E0,-1.5697415E0,-1.7754103E0,-1.8576577E0,-2.1909187E0,-3.4392965E0,-2.3431933E0,-1.9935397E0,-2.2788408E0,-3.9225266E0,-2.8395512E0,-2.4831707E0,-2.7977965E0,-2.605601E0,-2.0444276E0,-4.074583E0,-2.9862273E0,-2.98642E0,-3.7668564E0,-2.1150906E0,-1.2889552E0,-2.732828E0,-1.8092651E0,-3.5857894E0,-2.936367E0,-1.4275085E0,-1.1365336E0,-2.0375693E0,-1.5623329E0,-3.0795362E0,-2.372276E0,-1.4877776E0,-2.2386959E0,-1.0885438E0,-1.260283E0,-1.0429348E0,-7.7879465E-1,-1.8908997E0,-1.4465114E0,-1.3751639E0,-1.5922717E0,-2.5306234E0,-3.2547696E0,-1.9796985E0,-2.4821532E0,-2.0681808E0,-1.5237279E0,-2.1266673E0,-2.9503047E0,-2.162468E0,-1.7843964E0,-1.9401606E0,-2.391092E0,-2.7964768E0,-3.0493667E0,-3.299565E0,-3.6928113E0,-2.3643367E0,-2.072934E0,-2.2669475E0,-3.0726433E0,-6.4540946E-1,-1.41806E0,-2.0709407E0,-2.3174777E0,-3.0337641E0,-2.2159917E0,-3.6713345E0,-4.912676E0,-2.7071967E0,-2.3466508E0,-3.2609715E0,-2.933471E0,-3.108315E0,-2.5975177E0,-3.247898E0,-3.6714497E0,-2.8054173E0,-4.007284E0,-3.02519E0,-3.8520515E0,-3.510262E0,-3.8015099E0,-5.1012845E0,-5.6477833E0,-5.130941E0,-5.815651E0,-7.346433E0,-8.748575E0],"split_indices":[8,8,1,2,8,1,2,8,2,1,1,8,8,2,1,2,1,8,8,4,1,4,1,4,1,1,1,8,2,1,1,9,7,1,1,7,1,1,1,4,1,1,1,1,1,8,1,2,1,2,2,4,8,6,8,1,1,8,8,8,8,0,0,8,1,8,1,2,8,9,1,8,1,2,1,8,8,8,4,1,1,4,8,8,4,7,8,1,2,4,8,4,1,1,2,1,1,1,4,1,6,4,1,2,8,1,1,4,0,1,6,8,8,8,0,8,4,4,1,0,1,0,0,1,1,7,6,1,1,7,8,4,2,7,7,8,9,8,7,2,2,7,6,8,1,8,1,7,1,8,1,1,1,6,6,9,6,6,2,1,2,7,8,7,4,0,8,4,1,6,0,6,2,1,2,1,1,4,1,2,1,4,4,6,8,8,0,1,1,1,4,4,2,2,1,0,8,0,0,1,8,1,4,0,1,1,1,0,0,0,4,2,1,0,0,1,6,0,0,0,1,0,0,0,0,0,8,0,0,0,0,0,0,1,7,4,1,1,1,9,9,4,7,2,2,8,7,7,1,4,8,1,6,2,1,4,1,7,7,5,4,7,2,0,7,8,1,1,1,8,1,4,1,1,4,4,2,7,7,1,0,8,8,4,6,7,5,6,4,7,5,9,7,5,1,0,2,2,0,1,2,8,1,1,1,1,2,8,4,2,1,7,7,2,2,1,1,1,1,8,1,8,8,0,0,0,1,1,6,1,0,1,1,6,2,9,4,2,9,4,8,5,6,7,8,2,8,2,8,5,7,2,0,0,0,0,5,5,4,8,2,2,2,8,6,4,1,1,6,4,6,1,1,6,6,4,6,4,6,2,0,0,1,4,4,4,2,0,0,0,1,6,8,0,2,1,0,0,0,1,0,0,0,0,0,0,0,0,0,0,0,0,0,0,0,0,0,0,0,0,0,0,0,0,0,0,0,0,0,0,0,0,0,0,0,0,0,0,0,0,0,0,0,0,0,0,0,0,0,0,0,0,0,0,0,0,0,0,0,0,0,0,0,0,0,0,0,0,0,0,0,0,0,0,0,0,0,0,0,0,0,0,0,0,0,0,0,0,0,0,0,0,0,0,0,0,0,0,0,0,0,0,0,0,0,0,0,0,0,0,0,0,0,0,0,0,0,0,0,0,0,0,0,0,0,0,0,0,0,0,0,0,0,0,0,0,0,0,0,0,0,0,0,0,0,0,0,0,0,0,0,0,0,0,0,0,0,0,0,0,0,0,0,0,0,0,0,0,0,0,0,0,0,0,0,0,0,0,0,0,0,0,0,0,0,0,0,0,0,0,0,0,0,0,0,0,0,0,0,0,0,0,0,0,0,0,0,0,0,0,0,0,0,0,0,0,0,0,0,0,0,0,0,0,0,0,0,0,0,0,0,0,0,0,0,0,0,0,0,0,0,0,0,0,0,0,0,0,0,0,0,0,0,0,0,0,0,0,0,0,0,0,0,0,0,0,0,0,0,0,0,0,0,0,0,0,0,0,0,0,0,0,0,0,0,0,0,0,0,0,0,0,0],"split_type":[0,0,0,0,0,0,0,0,0,0,0,0,0,0,0,0,0,0,0,0,0,0,0,0,0,0,0,0,0,0,0,0,0,0,0,0,0,0,0,0,0,0,0,0,0,0,0,0,0,0,0,0,0,0,0,0,0,0,0,0,0,0,0,0,0,0,0,0,0,0,0,0,0,0,0,0,0,0,0,0,0,0,0,0,0,0,0,0,0,0,0,0,0,0,0,0,0,0,0,0,0,0,0,0,0,0,0,0,0,0,0,0,0,0,0,0,0,0,0,0,0,0,0,0,0,0,0,0,0,0,0,0,0,0,0,0,0,0,0,0,0,0,0,0,0,0,0,0,0,0,0,0,0,0,0,0,0,0,0,0,0,0,0,0,0,0,0,0,0,0,0,0,0,0,0,0,0,0,0,0,0,0,0,0,0,0,0,0,0,0,0,0,0,0,0,0,0,0,0,0,0,0,0,0,0,0,0,0,0,0,0,0,0,0,0,0,0,0,0,0,0,0,0,0,0,0,0,0,0,0,0,0,0,0,0,0,0,0,0,0,0,0,0,0,0,0,0,0,0,0,0,0,0,0,0,0,0,0,0,0,0,0,0,0,0,0,0,0,0,0,0,0,0,0,0,0,0,0,0,0,0,0,0,0,0,0,0,0,0,0,0,0,0,0,0,0,0,0,0,0,0,0,0,0,0,0,0,0,0,0,0,0,0,0,0,0,0,0,0,0,0,0,0,0,0,0,0,0,0,0,0,0,0,0,0,0,0,0,0,0,0,0,0,0,0,0,0,0,0,0,0,0,0,0,0,0,0,0,0,0,0,0,0,0,0,0,0,0,0,0,0,0,0,0,0,0,0,0,0,0,0,0,0,0,0,0,0,0,0,0,0,0,0,0,0,0,0,0,0,0,0,0,0,0,0,0,0,0,0,0,0,0,0,0,0,0,0,0,0,0,0,0,0,0,0,0,0,0,0,0,0,0,0,0,0,0,0,0,0,0,0,0,0,0,0,0,0,0,0,0,0,0,0,0,0,0,0,0,0,0,0,0,0,0,0,0,0,0,0,0,0,0,0,0,0,0,0,0,0,0,0,0,0,0,0,0,0,0,0,0,0,0,0,0,0,0,0,0,0,0,0,0,0,0,0,0,0,0,0,0,0,0,0,0,0,0,0,0,0,0,0,0,0,0,0,0,0,0,0,0,0,0,0,0,0,0,0,0,0,0,0,0,0,0,0,0,0,0,0,0,0,0,0,0,0,0,0,0,0,0,0,0,0,0,0,0,0,0,0,0,0,0,0,0,0,0,0,0,0,0,0,0,0,0,0,0,0,0,0,0,0,0,0,0,0,0,0,0,0,0,0,0,0,0,0,0,0,0,0,0,0,0,0,0,0,0,0,0,0,0,0,0,0,0,0,0,0,0,0,0,0,0,0,0,0,0,0,0,0,0,0,0,0,0,0,0,0,0,0,0,0,0,0,0,0,0,0,0,0,0,0,0,0,0,0,0,0,0,0,0,0,0,0,0,0,0,0,0,0,0,0,0,0,0,0,0,0,0,0,0,0,0,0],"sum_hessian":[1.547374E6,1.49869E6,4.8684E4,1.086293E6,4.12397E5,4.4065E4,4.619E3,1.052705E6,3.3588E4,2.89256E5,1.23141E5,2.4272E4,1.9793E4,4.147E3,4.72E2,6.24818E5,4.27887E5,2.8107E4,5.481E3,2.63245E5,2.6011E4,1.04624E5,1.8517E4,1.8951E4,5.321E3,1.1299E4,8.494E3,2.496E3,1.651E3,4.04E2,6.8E1,5.19309E5,1.05509E5,4.17718E5,1.0169E4,1.267E4,1.5437E4,4.238E3,1.243E3,6.565E3,2.5668E5,2.5363E4,6.48E2,7.361E3,9.7263E4,1.6976E4,1.541E3,7.883E3,1.1068E4,6.13E2,4.708E3,9.765E3,1.534E3,6.572E3,1.922E3,1.56E3,9.36E2,7.26E2,9.25E2,3.04E2,1E2,3.8E1,3E1,3.77885E5,1.41424E5,7.9033E4,2.6476E4,2.46814E5,1.70904E5,6.825E3,3.344E3,6.745E3,5.925E3,1.2286E4,3.151E3,3.062E3,1.176E3,1.045E3,1.98E2,1.399E3,5.166E3,1.33245E5,1.23435E5,2.2578E4,2.785E3,6.07E2,4.1E1,4.424E3,2.937E3,5.3779E4,4.3484E4,9.925E3,7.051E3,1.274E3,2.67E2,5.497E3,2.386E3,5.516E3,5.552E3,5.09E2,1.04E2,3.913E3,7.95E2,4.01E2,9.364E3,4.94E2,1.04E3,5.182E3,1.39E3,7.17E2,1.205E3,1.046E3,5.14E2,6.63E2,2.73E2,2.44E2,4.82E2,4.19E2,5.06E2,1.07E2,1.97E2,3.6E1,6.4E1,1.81766E5,1.96119E5,1.13689E5,2.7735E4,2.2068E4,5.6965E4,2.1122E4,5.354E3,2.23045E5,2.3769E4,1.04486E5,6.6418E4,4.096E3,2.729E3,3.29E3,5.4E1,2.912E3,3.833E3,5.457E3,4.68E2,1.0728E4,1.558E3,2.454E3,6.97E2,9.1E2,2.152E3,7.62E2,4.14E2,7.44E2,3.01E2,8.3E1,1.15E2,7.73E2,6.26E2,1.091E3,4.075E3,1.7054E4,1.16191E5,5.5317E4,6.8118E4,8.777E3,1.3801E4,3.2E1,2.753E3,1.92E2,4.15E2,3.3E1,8E0,5.35E2,3.889E3,1.641E3,1.296E3,2.2452E4,3.1327E4,2.1093E4,2.2391E4,4.88E2,9.437E3,4.878E3,2.173E3,9.48E2,3.26E2,2.15E2,5.2E1,2.437E3,3.06E3,2.187E3,1.99E2,1.048E3,4.468E3,1.702E3,3.85E3,8E1,4.29E2,4.7E1,5.7E1,2.836E3,1.077E3,5.39E2,2.56E2,2E2,2.01E2,6.333E3,3.031E3,3.59E2,1.35E2,4.23E2,6.17E2,6.37E2,4.545E3,3.76E2,3.41E2,8.74E2,3.31E2,3.37E2,7.09E2,2.43E2,2.71E2,4.26E2,2.37E2,4E0,2.4E2,1.24E2,3.58E2,2.68E2,1.51E2,3.1E2,1.96E2,1.19E2,7.8E1,3.8942E4,1.42824E5,3.0886E4,1.65233E5,1.05052E5,8.637E3,1.9564E4,8.171E3,4.362E3,1.7706E4,1.8999E4,3.7966E4,1.6951E4,4.171E3,3.076E3,2.278E3,4.0956E4,1.82089E5,2.3073E4,6.96E2,6.8682E4,3.5804E4,3.6903E4,2.9515E4,2.995E3,1.101E3,9.7E1,2.632E3,2.15E3,1.14E3,5E0,4.9E1,2.232E3,6.8E2,2.126E3,1.707E3,4.326E3,1.131E3,2.16E2,2.52E2,8.633E3,2.095E3,6.78E2,8.8E2,1.631E3,8.23E2,6.92E2,5E0,6.65E2,2.45E2,1.44E3,7.12E2,9.4E1,6.68E2,2.51E2,1.63E2,6.32E2,1.12E2,1.43E2,1.58E2,6.5E1,1.8E1,1.9E1,9.6E1,6.56E2,1.17E2,2.57E2,3.69E2,8.31E2,2.6E2,2.165E3,1.91E3,8.167E3,8.887E3,1.07113E5,9.078E3,3.8409E4,1.6908E4,4.0076E4,2.8042E4,6.888E3,1.889E3,7.8E1,1.3723E4,1.799E3,9.54E2,1.06E2,8.6E1,3.52E2,6.3E1,3E0,3E1,3.7E2,1.65E2,3.047E3,8.42E2,1.441E3,2E2,7.54E2,5.42E2,6.323E3,1.6129E4,1.6479E4,1.4848E4,1.394E3,1.9699E4,1.3724E4,8.667E3,4.6E1,4.42E2,5.636E3,3.801E3,7.28E2,4.15E3,8.2E1,2.091E3,1.85E2,7.63E2,1.99E2,1.27E2,9.3E1,1.22E2,1.21E2,2.316E3,2.137E3,9.23E2,8.66E2,1.321E3,1.66E2,3.3E1,6.16E2,4.32E2,3.29E3,1.178E3,1.098E3,6.04E2,1.457E3,2.393E3,1.4E2,2.89E2,1.206E3,1.63E3,7.92E2,2.85E2,2.6E1,5.13E2,1.71E2,8.5E1,7.6E1,1.25E2,4.534E3,1.799E3,1.663E3,1.368E3,2.6E1,5.91E2,4.09E2,2.28E2,6.54E2,3.891E3,1.77E2,6.97E2,2.72E2,5.9E1,2.18E2,5.3E1,2.82E2,7.6E1,2.5044E4,1.3898E4,1.07126E5,3.5698E4,1.6E1,3.087E4,1.46301E5,1.8932E4,7.834E3,9.7218E4,4.326E3,4.311E3,1.5904E4,3.66E3,3.4E2,7.831E3,2.211E3,2.151E3,8.791E3,8.915E3,1.8521E4,4.78E2,2.6989E4,1.0977E4,9.234E3,7.717E3,3.571E3,6E2,2.194E3,8.82E2,1.806E3,4.72E2,1.83E2,4.0773E4,5.1751E4,1.30338E5,2.92E3,2.0153E4,5.3E1,6.43E2,6.3084E4,5.598E3,3.0539E4,5.265E3,1.6E1,3.6887E4,2.4454E4,5.061E3,1.96E3,1.035E3,1.09E2,9.92E2,3.9E1,5.8E1,2.45E3,1.82E2,1.175E3,9.75E2,4.33E2,7.07E2,1.7E1,3.2E1,5.88E2,1.644E3,1.63E2,5.17E2,1.61E2,1.965E3,3.93E2,1.314E3,1.914E3,2.412E3,9.19E2,2.12E2,1.27E2,8.9E1,1.74E2,7.8E1,1.084E3,7.549E3,6E0,2.089E3,4E0,6.74E2,6.11E2,2.69E2,9.02E2,7.29E2,4.7E2,3.53E2,5.86E2,1.06E2,1.16E2,5.49E2,1.2E1,2.33E2,1.252E3,1.88E2,3.15E2,3.97E2,7.4E1,2E1,4.21E2,2.47E2,2.45E2,6E0,4.2E1,1.21E2,3.03E2,3.29E2,1.05E2,7E0,1.25E2,1.8E1,5.1E1,1.07E2,6.1E1,4E0,1E1,8E0,6E0,9E1,6.02E2,5.4E1,2.04E2,5.3E1,2.24E2,1.45E2,6.98E2,1.33E2,9.6E1,1.64E2,1.902E3,2.63E2,9.39E2,9.71E2,2.883E3,5.284E3,4.955E3,3.932E3,4.7901E4,5.9212E4,7.115E3,1.963E3,3.5686E4,2.723E3,4.98E3,1.1928E4,2.9763E4,1.0313E4,2.2256E4,5.786E3,6.759E3,1.29E2,1.725E3,1.64E2,5.6E1,2.2E1,1.1725E4,1.998E3,1.481E3,3.18E2,5.91E2,3.63E2,6.2E1,4.4E1,1.4E1,7.2E1,2.1E2,1.42E2,5.4E1,9E0,1.57E2,8E0,2.322E3,7.25E2,1.02E2,7.4E2,1.181E3,2.6E2,6.18E2,1.36E2,3.83E2,1.59E2,5.645E3,6.78E2,9.264E3,6.865E3,1.3478E4,3.001E3,8.781E3,6.067E3,3.91E2,1.003E3,1.4797E4,4.902E3,1.795E3,1.1929E4,4.679E3,3.988E3,3.9E1,7E0,1.83E2,2.59E2,3.969E3,1.667E3,2.742E3,1.059E3,1.39E2,5.89E2,3.192E3,9.58E2,3.5E1,4.7E1,1.789E3,3.02E2,1.55E2,3E1,4.1E1,7.22E2,1.49E2,5E1,2.302E3,1.4E1,2.081E3,5.6E1,4.79E2,4.44E2,7.84E2,8.2E1,8.74E2,4.47E2,1.27E2,3.9E1,2.4E1,9E0,5.03E2,1.13E2,1.75E2,2.57E2,2.294E3,9.96E2,9.35E2,2.43E2,8.84E2,2.14E2,5.15E2,8.9E1,6.4E2,8.17E2,2.293E3,1E2,7.5E1,6.5E1,4.6E1,2.43E2,6.4E2,5.66E2,1.137E3,4.93E2,6.11E2,1.81E2,8E1,2.05E2,5E0,2.1E1,4.08E2,1.05E2,1.35E2,3.6E1,9.3E1,3.2E1,2.471E3,2.063E3,3.48E2,1.451E3,1.139E3,5.24E2,1.306E3,6.2E1,3E1,1.98E2,5.8E2,7.4E1,2.658E3,1.233E3,5.9E2,1.07E2,1.15E2,1.57E2,2.49E2,3.3E1],"tree_param":{"num_deleted":"0","num_feature":"10","num_nodes":"693","size_leaf_vector":"0"}},{"base_weights":[-6.7429523E0,-5.897874E0,-2.944411E1,-4.9386244E0,-1.2720354E1,-2.7138538E1,-8.076865E1,-3.989066E0,-7.4953947E0,-1.239381E1,-2.632071E1,-2.3439838E1,-4.0865585E1,-7.123846E1,-1.4188416E2,-3.2697976E0,-5.6187468E0,-6.5238686E0,-1.0631031E1,-1.1219635E1,-1.571959E1,-2.3194487E1,-4.667425E1,-2.1588547E1,-2.8837057E1,-3.654008E1,-4.9025387E1,-5.9339523E1,-7.870472E1,-1.2839458E2,-2.1414381E2,-4.4707355E0,-2.973179E0,-5.020076E0,-6.7450743E0,-5.969314E0,-1.4464694E1,-9.733421E0,-1.3157202E1,-1.6064463E1,-1.081222E1,-1.8380695E1,-1.5023425E1,-2.1691452E1,-2.8741959E1,-3.9133617E1,-5.7588787E1,-2.0669641E1,-2.6219488E1,-3.2143658E1,-2.7678917E1,-3.5712845E1,-4.142464E1,-4.5270683E1,-5.5323498E1,-4.7062702E1,-6.49215E1,-7.097313E1,-9.0501045E1,-9.854788E1,-1.385954E2,-6.8616516E1,-2.2214198E2,-5.8359904E0,-4.268123E0,-2.6804519E0,-4.1244593E0,-4.886229E0,-7.9212823E0,-6.492986E0,-8.111293E0,-5.091893E0,-7.360779E0,-1.2358832E1,-2.218959E1,-8.714045E0,-1.1546688E1,-1.2859797E1,-2.2253162E1,-2.2192892E1,-1.5252577E1,-1.0167417E1,-1.3649988E1,-1.9147305E1,-1.7107822E1,-1.3637251E1,-1.79785E1,-2.8137466E1,-1.9651012E1,-4.0385677E1,-2.6122162E1,-8.2082504E1,-3.7726192E1,-5.242906E1,-9.058165E1,-2.4552126E1,-1.863362E1,-2.5251034E1,-3.3662136E1,-3.7812458E1,-3.1945507E1,-2.6198874E1,-3.282577E1,-3.8187675E1,-3.4198166E1,-3.7864414E1,-4.669235E1,-3.9270596E1,-4.6775913E1,-5.1171944E1,-5.836562E1,-2.7588943E1,-4.9067966E1,-6.2558582E1,-8.417733E1,-6.713497E1,-7.618888E1,-8.341008E1,-1.0184775E2,-5.0728127E1,-1.04479126E2,-1.2429346E2,-1.5824834E2,-6.2987866E0,-5.3310704E0,-4.227258E0,-7.655923E0,-2.2641635E0,-3.2324712E0,-3.8617513E0,-5.2188883E0,-6.427095E0,-4.6199718E0,-7.265322E0,-1.274047E1,-8.220603E0,-6.3974156E0,-7.7694235E0,-1.0173816E1,-4.647865E0,-6.336892E0,-6.666273E0,-9.729952E0,-9.963068E0,-1.4456161E1,-1.9278765E1,-2.8658438E1,-8.048917E0,-9.863631E0,-1.0963781E1,-1.2604788E1,-1.2518777E1,-1.614286E1,-2.1711176E1,-9.2586586E1,-2.7565258E1,-2.1543716E1,-1.6361752E1,-1.3260083E1,-1.20988455E1,-9.300755E0,-1.9546476E1,-1.3353504E1,-1.8866247E1,-2.029801E1,-1.6153807E1,-1.9268053E1,-1.3384182E1,-1.6527225E1,-1.7472683E1,-2.1308775E1,-2.6206236E1,-4.4523952E1,-1.8102375E1,-2.2328009E1,-5.0440605E1,-3.6304756E1,-2.4572008E1,-2.8606956E1,-3.115415E1,-4.0615932E1,-4.0349068E1,-5.770043E1,-4.005787E1,-9.908209E1,-2.5802855E1,-2.3038963E1,-1.777264E1,-2.2021315E1,-2.6434746E1,-2.3182283E1,-2.2527605E1,-3.4238194E1,-3.2764572E1,-3.1294975E1,-2.4073072E1,-2.8044756E1,-3.1373291E1,-3.97352E1,-4.0997066E1,-3.775526E1,-3.2442646E1,-3.7773987E1,-3.4244846E1,-4.2715515E1,-4.3273136E1,-5.6796432E1,-3.6895638E1,-4.3596127E1,-4.2217335E1,-4.972136E1,-5.0080486E1,-5.9078316E1,-5.64896E1,-6.723465E1,-1.8956192E1,-3.0369823E1,-4.667351E1,-6.142664E1,-5.766664E1,-6.485049E1,-6.127431E1,-6.9261024E1,-7.937413E1,-9.871496E1,-6.601154E1,-2.2232403E1,-8.802802E1,-1.20187775E2,-6.366703E0,-5.007694E0,-5.1503177E0,-5.5797977E0,-3.9157183E0,-4.5089426E0,-7.258502E0,-8.123415E0,-2.8805954E0,-1.9442184E0,-2.9737992E0,-3.9158351E0,-3.4121468E0,-4.5659304E0,-4.4445252E0,-6.418529E0,-7.929537E0,-6.046028E0,-4.299791E0,-5.3095517E0,-4.189077E0,-8.146873E0,-1.1973999E1,-1.81451E1,-7.750492E0,-9.747862E0,-6.0705996E0,-6.768701E0,-7.7205253E0,-1.383741E1,-9.898319E0,-1.4607152E1,-5.648335E0,-4.0264316E0,-5.142289E0,-7.162344E0,-1.2297302E1,-6.5835724E0,-9.013679E0,-1.2560504E1,-8.76827E0,-1.2870276E1,-2.1444519E1,-1.3869368E1,-1.761127E1,-2.6660328E1,-2.689231E1,-5.524222E1,-1.003537E1,-7.0758567E0,-1.2020901E1,-9.050719E0,-1.0289253E1,-1.25910425E1,-1.1768552E1,-1.313441E1,-1.17547035E1,-1.4082159E1,-1.4546607E1,-1.7550125E1,-2.6943754E1,-2.091146E1,-2.5283726E1,-3.4645847E1,-2.0854198E1,-2.3507536E1,-1.6080389E1,-2.0807663E1,-1.4923631E1,-1.2698755E1,-1.3201038E1,-1.1278512E1,-1.0026369E1,-8.774196E0,-3.065865E1,-1.8990187E1,-1.2550969E1,-1.6138561E1,-1.8406553E1,-1.9420404E1,-2.0825375E1,-1.9152979E1,-1.5696957E1,-1.8707283E1,-1.823131E1,-2.1181372E1,-1.50207615E1,-1.3132047E1,-1.5767315E1,-1.9977566E1,-1.6481987E1,-1.8932703E1,-1.9714207E1,-2.3267761E1,-3.560759E1,-2.5269459E1,-5.763853E1,-3.9512592E1,-1.7180902E1,-2.1026205E1,-2.5520866E1,-1.896829E1,-8.071489E1,-4.248877E1,-2.7474392E1,-3.897432E1,-1.408394E1,-2.482701E1,-3.1955862E1,-2.282534E1,-3.384901E1,-2.5655313E1,-3.4148838E1,-4.4897335E1,-4.827821E1,-3.261925E1,-7.144024E1,-4.9904118E1,-4.1014664E1,-2.5687914E1,-2.0616364E1,-2.4450935E1,-1.9743876E1,-1.7163885E1,-2.1005543E1,-2.4071844E1,-3.901175E1,-2.6204803E1,-2.0985046E1,-2.6006432E1,-2.5859535E1,-1.38112335E1,-3.37459E1,-4.342148E1,-3.0880604E1,-3.450034E1,-2.6495794E1,-2.3370062E1,-2.7769772E1,-3.9623196E1,-3.304948E1,-2.845236E1,-3.7318592E1,-4.3467823E1,-4.146963E1,-2.8141321E1,-3.7913635E1,-3.2423183E1,-3.002881E1,-3.3515E1,-3.7444984E1,-5.173878E1,-2.4866848E1,-3.6118706E1,-3.4913822E1,-4.5130116E1,-4.098408E1,-4.9548935E1,-4.4208675E1,-3.5093243E1,-7.946888E1,-4.2036594E1,-4.128288E1,-4.7777493E1,-4.915435E1,-6.640431E1,-2.475958E1,-5.017332E1,-5.2674046E1,-5.8631416E1,-3.6091587E1,-2.2178251E1,-4.4604176E1,-6.1791588E1,-2.7503628E1,-6.503125E1,-6.143739E1,-7.399211E1,-6.6612816E1,-7.74533E1,-6.019888E0,-6.701583E0,-5.664572E0,-4.885099E0,-4.1557693E0,-3.6389656E0,-4.7937074E0,-4.2450824E0,-7.409228E0,-6.489232E0,-7.9649916E0,-8.94932E0,-3.3353956E0,-2.654027E0,-1.5556136E0,-2.5300152E0,-2.904469E0,-4.50601E0,-3.4340465E0,-5.0761657E0,-3.1884177E0,-4.2340837E0,-3.9681814E0,-5.2063727E0,-4.2125206E0,-5.465507E0,-5.88959E0,-7.5451946E0,-8.831503E0,-7.4158773E0,-5.793699E0,-6.9573627E0,-4.0541186E0,-5.2877135E0,-5.1444316E0,-6.998535E0,-5.619399E0,-2.1485314E0,-7.255478E0,-9.8695135E0,-4.4344673E0,-1.2344754E1,-4.795056E0,-1.8788307E1,-6.320398E0,-7.973032E0,-1.0002274E1,-5.9222856E0,-6.0028644E0,-8.556144E0,-6.571205E0,-7.4154096E0,-9.043644E0,-7.4974327E0,-1.4372549E1,-4.1321964E0,-9.559644E0,-1.3571071E1,-7.4886684E0,-5.3004537E0,-3.3145645E0,-5.2041187E0,-4.7616305E0,-8.948967E0,-7.0288596E0,-1.5474924E1,-1.589728E1,-1.1649191E1,-6.0802774E0,-7.1816545E0,-1.4073868E1,-8.759891E0,-1.1496009E1,-1.6941967E1,-6.510232E0,-9.999169E0,-1.2262761E1,-1.8591549E1,-2.67078E1,-1.9606884E1,-1.2440096E1,-1.7720469E1,-1.5049318E1,-2.0447714E1,-2.400124E1,-3.743835E1,-2.1874489E1,-2.9585117E1,-9.1806625E1,-5.0526417E1,-9.230966E0,-1.2489539E1,-6.3147454E0,-8.161034E0,-1.1176386E1,-1.3627282E1,-8.613304E0,-1.2051556E1,-1.1308326E1,-9.215789E0,-1.65097E1,-1.2506095E1,-9.89754E0,-1.2500049E1,-1.4639171E1,-1.2714016E1,-1.0547703E1,-1.2873515E1,-1.351602E1,-1.694775E1,-1.1389477E1,-1.5318624E1,-1.6971357E1,-2.0620035E1,-1.9256575E1,-2.4604057E1,-3.741768E1,-2.3179415E1,-2.029953E1,-2.2465584E1,-2.6093058E1,-2.0807516E1,-1.5864841E1,-2.1298786E1,-2.2194544E1,-1.8440166E1,-1.9103876E1,-1.4110814E1,-1.2618866E1,-1.9133842E1,-1.4938762E1,-1.2718822E1,-1.1034046E1,-1.3798827E1,-9.827442E0,-1.0736717E1,-8.527411E0,-1.0886717E1,-3.155787E1,-1.2415619E1,-2.1271471E1,-1.7475348E1,-1.3872185E1,-1.1474563E1,-1.8267017E1,-1.4453779E1,-1.9226725E1,-1.7667246E1,-1.9197384E1,-2.0324617E1,-2.0058865E1,-1.7098677E1,-1.4676804E1,-1.5999229E1,-1.4489448E1,-1.9528864E1,-2.0239557E1,-1.6721073E1,-1.8322481E1,-2.1610844E1,-1.4237453E1,-1.5740508E1,-1.2880336E1,-1.41042385E1,-1.8729595E1,-1.4110257E1,-1.6434933E1,-2.1906878E1,-1.9531738E1,-1.5981917E1,-1.8554544E1,-2.2209614E1,-1.9223064E1,-2.4710299E1,-2.2158758E1,-2.5148518E1,-3.724465E1,-5.411382E0,-2.3592613E1,-2.9486574E1,-1.6083748E1,-2.0323563E1,-2.0246655E1,-2.4499495E1,-2.809051E1,-2.4071785E1,-1.6786566E1,-1.9742636E1,-3.5999634E1,-4.7052433E1,-3.0340555E1,-2.43587E1,-2.9218544E1,-3.577454E1,-1.6672132E1,-2.3886759E1,-3.53389E1,-2.1668755E1,-1.47493305E1,-2.682386E1,-3.9137196E1,-2.4884943E1,-4.261968E1,-5.9028194E1,-4.0357002E1,-6.853261E1,-3.421207E1,-1.8944794E1,-5.9163414E1,-8.4405045E1,-4.462002E1,-6.564225E1,-4.7411255E1,-3.0452381E1,-2.517827E1,-2.760653E1,-2.441142E1,-2.031046E1,-2.404057E1,-2.9527388E1,-3.2444874E1,-1.9536514E1,-1.6322695E1,-1.8287146E1,-2.0852774E1,-2.8260923E1,-2.746893E1,-2.2270794E1,-3.3656975E1,-4.925909E1,-2.8306501E1,-2.5459673E1,-1.9578327E1,-2.5641846E1,-2.4361849E1,-2.9431978E1,-5.5753746E0,-1.619651E1,-3.4290146E1,-2.2645287E1,-2.384991E1,-5.4875866E1,-4.0878647E1,-3.2779762E1,-2.3265062E1,-4.43799E1,-2.626354E1,-2.9682505E1,-3.6856384E1,-4.976696E1,-3.052882E1,-3.54297E1,-2.6141035E1,-2.9839634E1,-3.976446E1,-4.947383E1,-3.7405052E1,-3.9553658E1,-3.5155586E1,-2.864806E1,-3.300495E1,-3.7619545E1,-3.635493E1,-3.920813E1,-1.0798576E1,-2.5372593E1,-3.307181E1,-3.8410713E1,-1.3886087E1,-3.6010303E1,-4.0049774E1,-4.7408947E1,-3.9568455E1,-4.6421803E1,-3.1935772E1,-3.792266E1,-3.8775925E1,-4.638873E1,-3.9143154E1,-4.2691303E1,-4.726624E1,-5.3069927E1,-4.675451E1,-5.1513477E1,-5.6224056E1,-6.2830235E1,-2.6396362E1,-1.2670869E1,-3.288568E1,-4.6882366E1,-6.576282E1,-2.846066E1,-3.6372925E1,-6.8039345E1],"categories":[],"categories_nodes":[],"categories_segments":[],"categories_sizes":[],"default_left":[true,true,true,true,true,true,true,true,true,true,true,true,true,true,true,true,true,true,true,true,true,true,true,true,true,true,true,true,true,true,true,true,true,true,true,true,true,true,true,true,true,true,true,true,true,true,true,true,true,true,true,true,true,true,true,true,true,true,true,true,true,false,false,true,true,true,true,true,true,true,true,true,true,true,true,true,true,true,true,true,true,true,true,true,true,true,true,true,true,true,true,false,true,true,true,true,true,true,true,false,true,true,true,true,true,true,true,true,true,true,true,true,true,true,false,true,false,true,false,true,true,false,false,true,true,true,true,true,true,true,true,true,true,true,true,true,true,true,true,true,true,true,true,true,true,true,true,true,true,true,true,true,true,true,false,true,true,true,true,true,true,true,true,true,true,true,true,true,true,true,true,true,true,true,true,true,true,true,true,true,true,true,true,false,false,true,true,true,true,true,true,true,true,false,true,true,true,true,true,true,true,true,true,true,true,true,false,true,true,true,true,true,false,true,false,false,true,true,true,false,true,false,true,false,false,false,false,false,false,true,false,false,true,true,true,true,true,true,true,true,true,true,true,true,true,true,true,true,true,true,true,true,true,true,true,true,true,true,true,true,false,true,true,true,true,true,true,true,true,true,true,true,true,true,true,true,true,true,true,true,true,true,true,true,true,true,true,true,true,false,true,true,false,true,true,true,true,true,true,true,true,true,true,true,true,true,true,true,true,false,true,true,true,true,true,true,true,true,true,true,true,true,true,true,true,false,false,true,true,true,true,false,false,false,true,false,true,true,true,true,true,true,true,true,true,true,true,true,true,true,true,true,true,true,true,true,true,true,true,false,true,true,true,false,true,false,true,true,true,true,true,false,true,false,false,true,false,true,true,true,false,true,true,true,true,true,false,false,true,false,true,true,false,true,false,false,true,false,true,false,true,true,true,false,true,false,false,false,false,false,false,false,false,false,false,false,false,false,false,false,false,false,false,false,false,false,false,false,false,false,false,false,false,false,false,false,false,false,false,false,false,false,false,false,false,false,false,false,false,false,false,false,false,false,false,false,false,false,false,false,false,false,false,false,false,false,false,false,false,false,false,false,false,false,false,false,false,false,false,false,false,false,false,false,false,false,false,false,false,false,false,false,false,false,false,false,false,false,false,false,false,false,false,false,false,false,false,false,false,false,false,false,false,false,false,false,false,false,false,false,false,false,false,false,false,false,false,false,false,false,false,false,false,false,false,false,false,false,false,false,false,false,false,false,false,false,false,false,false,false,false,false,false,false,false,false,false,false,false,false,false,false,false,false,false,false,false,false,false,false,false,false,false,false,false,false,false,false,false,false,false,false,false,false,false,false,false,false,false,false,false,false,false,false,false,false,false,false,false,false,false,false,false,false,false,false,false,false,false,false,false,false,false,false,false,false,false,false,false,false,false,false,false,false,false,false,false,false,false,false,false,false,false,false,false,false,false,false,false,false,false,false,false,false,false,false,false,false,false,false,false,false,false,false,false,false,false,false,false,false,false,false,false,false,false,false,false,false,false,false,false,false,false,false,false,false,false,false,false,false,false,false,false,false,false,false,false,false,false,false,false,false,false,false,false,false,false,false,false,false,false,false,false],"id":10,"left_children":[1,3,5,7,9,11,13,15,17,19,21,23,25,27,29,31,33,35,37,39,41,43,45,47,49,51,53,55,57,59,61,63,65,67,69,71,73,75,77,79,81,83,85,87,89,91,93,95,97,99,101,103,105,107,109,111,113,115,117,119,121,-1,-1,123,125,127,129,131,133,135,137,139,141,143,145,147,149,151,153,155,157,159,161,163,165,167,169,171,173,175,177,-1,179,181,183,185,187,189,191,-1,193,195,197,199,201,203,205,207,209,211,213,215,217,219,-1,221,-1,223,-1,225,227,-1,-1,229,231,233,235,237,239,241,243,245,247,249,251,253,255,257,259,261,263,265,267,269,271,273,275,277,279,281,283,285,287,289,-1,291,293,295,297,299,301,303,305,307,309,311,313,315,317,319,321,323,325,327,329,331,333,335,337,339,341,343,345,-1,-1,347,349,351,353,355,357,359,361,-1,363,365,367,369,371,373,375,377,379,381,383,385,-1,387,389,391,393,395,-1,397,-1,-1,399,401,403,-1,405,-1,407,-1,-1,-1,-1,-1,-1,409,-1,-1,411,413,415,417,419,421,423,425,427,429,431,433,435,437,439,441,443,445,447,449,451,453,455,457,459,461,463,465,-1,467,469,471,473,475,477,479,481,483,485,487,489,491,493,495,497,499,501,503,505,507,509,511,513,515,517,519,521,-1,523,525,-1,527,529,531,533,535,537,539,541,543,545,547,549,551,553,555,557,-1,559,561,563,565,567,569,571,573,575,577,579,581,583,585,587,-1,-1,589,591,593,595,-1,-1,-1,597,-1,599,601,603,605,607,609,611,613,615,617,619,621,623,625,627,629,631,633,635,637,639,641,643,-1,645,647,649,-1,651,-1,653,655,657,659,661,-1,663,-1,-1,665,-1,667,669,671,-1,673,675,677,679,681,-1,-1,683,-1,685,687,-1,689,-1,-1,691,-1,693,-1,695,697,699,-1,701,-1,-1,-1,-1,-1,-1,-1,-1,-1,-1,-1,-1,-1,-1,-1,-1,-1,-1,-1,-1,-1,-1,-1,-1,-1,-1,-1,-1,-1,-1,-1,-1,-1,-1,-1,-1,-1,-1,-1,-1,-1,-1,-1,-1,-1,-1,-1,-1,-1,-1,-1,-1,-1,-1,-1,-1,-1,-1,-1,-1,-1,-1,-1,-1,-1,-1,-1,-1,-1,-1,-1,-1,-1,-1,-1,-1,-1,-1,-1,-1,-1,-1,-1,-1,-1,-1,-1,-1,-1,-1,-1,-1,-1,-1,-1,-1,-1,-1,-1,-1,-1,-1,-1,-1,-1,-1,-1,-1,-1,-1,-1,-1,-1,-1,-1,-1,-1,-1,-1,-1,-1,-1,-1,-1,-1,-1,-1,-1,-1,-1,-1,-1,-1,-1,-1,-1,-1,-1,-1,-1,-1,-1,-1,-1,-1,-1,-1,-1,-1,-1,-1,-1,-1,-1,-1,-1,-1,-1,-1,-1,-1,-1,-1,-1,-1,-1,-1,-1,-1,-1,-1,-1,-1,-1,-1,-1,-1,-1,-1,-1,-1,-1,-1,-1,-1,-1,-1,-1,-1,-1,-1,-1,-1,-1,-1,-1,-1,-1,-1,-1,-1,-1,-1,-1,-1,-1,-1,-1,-1,-1,-1,-1,-1,-1,-1,-1,-1,-1,-1,-1,-1,-1,-1,-1,-1,-1,-1,-1,-1,-1,-1,-1,-1,-1,-1,-1,-1,-1,-1,-1,-1,-1,-1,-1,-1,-1,-1,-1,-1,-1,-1,-1,-1,-1,-1,-1,-1,-1,-1,-1,-1,-1,-1,-1,-1,-1,-1,-1,-1,-1,-1,-1,-1,-1,-1,-1,-1,-1,-1,-1,-1,-1,-1,-1,-1,-1,-1,-1,-1,-1,-1,-1,-1,-1,-1,-1,-1,-1],"loss_changes":[2.9685448E7,9.763348E6,6.569512E6,3.175436E6,8.16392E5,2.697584E6,1.380173E6,1.117946E6,1.078982E6,7.0113E5,2.732215E5,4.17742E5,3.96334E5,1.78956E5,2.85384E5,2.356995E5,1.96891E5,1.19077E6,1.89855E5,2.6182E5,8.6529E4,3.0550125E4,4.4900875E4,1.32143E5,4.0049E4,2.8321E4,8.9834E4,5.183075E4,1.091245E5,6.94475E4,4.17765E4,3.62285E4,1.788225E5,7.401E4,3.48535E4,3.08577E5,2.86879E5,1.14172E5,5.9126E4,5.08785E4,2.23901E5,9.14775E3,1.519165E5,3.81925E4,2.3162E4,1.7570375E4,3.4738125E4,2.05248E5,3.63325E4,1.89675E3,5.95065E4,2.23625E4,1.814475E4,2.03045E4,1.5371E4,8.561125E3,1.96605E4,1.02925E4,3.15645E4,1.539725E4,3.681275E4,0E0,0E0,3.922875E3,1.5767125E4,9.721525E4,3.0907375E4,7.4756E4,2.648575E4,1.4075E4,1.10495E4,8.567075E4,1.60774E5,6.95625E4,7.062125E4,3.01825E4,1.358075E4,2.361025E4,2.4439188E4,3.5958125E3,1.98775E4,1.66899E5,3.9364E4,1.57275E3,7.229875E3,1.82735E4,1.960075E4,2.1171812E4,8.8843125E3,4.0732344E3,1.8019375E3,0E0,5.0552188E3,1.05935625E4,8.90825E3,1.63395E4,4.94095E4,1.057325E4,3.0165625E3,0E0,3.9925E2,2.3494E4,1.6473E4,1.3505E3,2.34225E4,9.7535E3,1.2185625E4,3.5034375E3,2.4146E4,2.412125E3,1.0039E4,4.601172E1,3.9041875E3,1.7705E3,0E0,1.381625E3,0E0,1.142775E4,0E0,2.8831133E3,5.948875E3,0E0,0E0,7.418125E2,3.3510938E2,9.878125E3,1.9275781E2,4.7563625E4,3.2139125E4,2.7449625E4,1.9311812E4,1.5326625E4,3.42945E4,2.0041219E4,3.9485781E3,3.1415938E3,9.79775E3,3.9108125E3,2.5912969E3,7.10245E4,4.014775E4,3.5122E4,4.4808E4,2.2391062E4,3.00255E4,3.1653938E4,5.3489188E4,4.8402375E4,2.5321875E4,1.5621375E4,3.340875E3,2.28555E4,4.2313125E3,2.3215312E3,0E0,1.1565078E3,9.6590625E2,6.965125E3,2.8505E3,2.77885E4,2.62265E4,6.1099688E3,4.804075E4,8.835E2,3.0865625E2,2.6735E3,1.8255625E3,9.399E3,5.0110625E3,1.45845E4,4.4090625E3,4.6808125E3,2.5153906E3,3.4760938E3,8.27775E3,5.9530703E3,1.4246406E3,7.395625E2,3.9922031E3,6.993906E2,4.77575E3,2.4050625E3,1.13184375E4,0E0,0E0,7.49475E3,1.3378E4,1.60035E4,6.6905E3,7.358375E3,9.821E3,5.702197E2,1.0625625E3,0E0,9.45E2,4.2665E3,9.3745E3,6.224375E3,1.1069375E3,6.945625E2,5.26E2,5.8265E3,3.97125E3,5.618375E3,3.4877188E3,2.576125E3,0E0,2.7679688E3,6.219875E3,2.0445E3,7.91125E3,5.625E1,0E0,2.5695E3,0E0,0E0,4.0302734E1,3.3702812E3,2.3642812E3,0E0,5.650125E3,0E0,1.8625E3,0E0,0E0,0E0,0E0,0E0,0E0,9.3284375E2,0E0,0E0,1.7198438E2,3.5424375E3,4.428625E3,3.748828E1,8.46875E0,8.482625E3,3.6142188E4,1.4002875E4,2.790025E4,9.723125E3,1.2919125E4,2.9743594E3,4.8207188E3,2.4494375E3,4.886125E3,2.574175E4,1.3707125E4,4.806207E3,8.761594E3,2.4154766E3,9.6491016E2,1.0411406E3,9.628672E2,7.2105E3,4.798E3,3.8979375E3,4.954043E2,2.4974062E3,0E0,2.7989625E4,5.90815E4,2.4091969E4,2.662825E4,2.3636094E3,2.2382E4,2.258825E4,2.0661438E4,1.27055E4,6.3222812E3,4.9967188E3,3.734475E4,1.5183375E4,1.2826344E4,1.42135E4,7.7692344E3,1.61565E4,1.385325E4,5.22675E3,1.3726125E4,1.099925E4,1.1905625E3,4.07825E3,2.86475E3,1.73535E4,1.002575E4,2.1201719E3,1.5262188E3,0E0,3.2088438E3,1.6574805E3,0E0,2.6221875E2,1.3535469E3,5.84E3,7.182031E2,2.5013438E3,1.01234375E3,1.085225E4,1.07655E4,3.985E3,2.071775E4,4.2621875E2,3.1995938E3,2.36765E4,1.703675E4,1.287125E3,5.03125E1,0E0,3.6790625E2,4.3125E2,1.0356094E3,1.8768125E3,7.5984375E1,1.521E3,4.75075E3,7.9315312E3,2.1190781E3,9.05625E3,4.737125E3,1.64775E3,8.8790625E2,2.5151484E3,3.4030938E3,0E0,0E0,3.4261562E3,4.141875E2,8.7021875E2,3.4590625E2,0E0,0E0,0E0,2.0033594E2,0E0,2.8328125E2,5.402969E2,2.07125E2,4.6541406E2,9.930859E1,3.4129766E3,1.792E3,2.0419609E3,1.333164E2,2.639125E3,4.716422E3,9.170156E2,4.0515E3,1.2445625E3,4.618375E3,7.809875E3,9.53975E3,1.9785625E3,6.348375E3,1.0815469E3,3.739875E3,5.6861875E3,3.3759375E3,0E0,1.2470264E2,2.4588125E3,4.291785E3,0E0,4.6709375E2,0E0,3.890125E3,8.48875E3,2.383125E2,4.45875E3,9.518125E2,0E0,5.41625E2,0E0,0E0,1.99E2,0E0,4.808375E3,2.565E3,9.94375E2,0E0,1.8667969E2,8.700625E2,1.0653125E3,4.3553125E2,1.403125E1,0E0,0E0,1.1796875E3,0E0,5.5265625E2,3.44E2,0E0,5.96625E3,0E0,0E0,1.11125E2,0E0,8.58375E2,0E0,6.461377E1,3.1529062E3,9.032969E2,0E0,1.0619531E2,0E0,0E0,0E0,0E0,0E0,0E0,0E0,0E0,0E0,0E0,0E0,0E0,0E0,0E0,0E0,0E0,0E0,0E0,0E0,0E0,0E0,0E0,0E0,0E0,0E0,0E0,0E0,0E0,0E0,0E0,0E0,0E0,0E0,0E0,0E0,0E0,0E0,0E0,0E0,0E0,0E0,0E0,0E0,0E0,0E0,0E0,0E0,0E0,0E0,0E0,0E0,0E0,0E0,0E0,0E0,0E0,0E0,0E0,0E0,0E0,0E0,0E0,0E0,0E0,0E0,0E0,0E0,0E0,0E0,0E0,0E0,0E0,0E0,0E0,0E0,0E0,0E0,0E0,0E0,0E0,0E0,0E0,0E0,0E0,0E0,0E0,0E0,0E0,0E0,0E0,0E0,0E0,0E0,0E0,0E0,0E0,0E0,0E0,0E0,0E0,0E0,0E0,0E0,0E0,0E0,0E0,0E0,0E0,0E0,0E0,0E0,0E0,0E0,0E0,0E0,0E0,0E0,0E0,0E0,0E0,0E0,0E0,0E0,0E0,0E0,0E0,0E0,0E0,0E0,0E0,0E0,0E0,0E0,0E0,0E0,0E0,0E0,0E0,0E0,0E0,0E0,0E0,0E0,0E0,0E0,0E0,0E0,0E0,0E0,0E0,0E0,0E0,0E0,0E0,0E0,0E0,0E0,0E0,0E0,0E0,0E0,0E0,0E0,0E0,0E0,0E0,0E0,0E0,0E0,0E0,0E0,0E0,0E0,0E0,0E0,0E0,0E0,0E0,0E0,0E0,0E0,0E0,0E0,0E0,0E0,0E0,0E0,0E0,0E0,0E0,0E0,0E0,0E0,0E0,0E0,0E0,0E0,0E0,0E0,0E0,0E0,0E0,0E0,0E0,0E0,0E0,0E0,0E0,0E0,0E0,0E0,0E0,0E0,0E0,0E0,0E0,0E0,0E0,0E0,0E0,0E0,0E0,0E0,0E0,0E0,0E0,0E0,0E0,0E0,0E0,0E0,0E0,0E0,0E0,0E0,0E0,0E0,0E0,0E0,0E0,0E0,0E0,0E0,0E0,0E0,0E0,0E0,0E0,0E0,0E0,0E0,0E0,0E0,0E0,0E0,0E0,0E0,0E0,0E0,0E0,0E0,0E0,0E0,0E0,0E0,0E0,0E0,0E0,0E0,0E0,0E0,0E0,0E0,0E0,0E0,0E0,0E0,0E0,0E0,0E0,0E0,0E0,0E0,0E0,0E0,0E0,0E0,0E0,0E0,0E0,0E0,0E0,0E0,0E0,0E0,0E0,0E0,0E0],"parents":[2147483647,0,0,1,1,2,2,3,3,4,4,5,5,6,6,7,7,8,8,9,9,10,10,11,11,12,12,13,13,14,14,15,15,16,16,17,17,18,18,19,19,20,20,21,21,22,22,23,23,24,24,25,25,26,26,27,27,28,28,29,29,30,30,31,31,32,32,33,33,34,34,35,35,36,36,37,37,38,38,39,39,40,40,41,41,42,42,43,43,44,44,45,45,46,46,47,47,48,48,49,49,50,50,51,51,52,52,53,53,54,54,55,55,56,56,57,57,58,58,59,59,60,60,63,63,64,64,65,65,66,66,67,67,68,68,69,69,70,70,71,71,72,72,73,73,74,74,75,75,76,76,77,77,78,78,79,79,80,80,81,81,82,82,83,83,84,84,85,85,86,86,87,87,88,88,89,89,90,90,92,92,93,93,94,94,95,95,96,96,97,97,98,98,100,100,101,101,102,102,103,103,104,104,105,105,106,106,107,107,108,108,109,109,110,110,111,111,112,112,113,113,115,115,117,117,119,119,120,120,123,123,124,124,125,125,126,126,127,127,128,128,129,129,130,130,131,131,132,132,133,133,134,134,135,135,136,136,137,137,138,138,139,139,140,140,141,141,142,142,143,143,144,144,145,145,146,146,147,147,148,148,149,149,150,150,151,151,152,152,153,153,155,155,156,156,157,157,158,158,159,159,160,160,161,161,162,162,163,163,164,164,165,165,166,166,167,167,168,168,169,169,170,170,171,171,172,172,173,173,174,174,175,175,176,176,177,177,178,178,179,179,180,180,181,181,182,182,185,185,186,186,187,187,188,188,189,189,190,190,191,191,192,192,194,194,195,195,196,196,197,197,198,198,199,199,200,200,201,201,202,202,203,203,204,204,205,205,207,207,208,208,209,209,210,210,211,211,213,213,216,216,217,217,218,218,220,220,222,222,229,229,232,232,233,233,234,234,235,235,236,236,237,237,238,238,239,239,240,240,241,241,242,242,243,243,244,244,245,245,246,246,247,247,248,248,249,249,250,250,251,251,252,252,253,253,254,254,255,255,256,256,257,257,258,258,259,259,261,261,262,262,263,263,264,264,265,265,266,266,267,267,268,268,269,269,270,270,271,271,272,272,273,273,274,274,275,275,276,276,277,277,278,278,279,279,280,280,281,281,282,282,283,283,284,284,285,285,286,286,287,287,288,288,290,290,291,291,293,293,294,294,295,295,296,296,297,297,298,298,299,299,300,300,301,301,302,302,303,303,304,304,305,305,306,306,307,307,308,308,310,310,311,311,312,312,313,313,314,314,315,315,316,316,317,317,318,
[truncated: 4,002,384 more chars]
