# Supplementary material for: G4Boost: a machine learning-based tool for quadruplex identification and stability prediction
Source: BMC Bioinformatics. 2022 Jun 18;23:240. doi: 10.1186/s12859-022-04782-z (PMC9206279; doi:10.1186/s12859-022-04782-z)
Supplement: Supplementary file 7 — Additional file 7: Data 1. G4Boost together with prebuilt prediction models and hyperparameters. [file 12859_2022_4782_MOESM7_ESM.zip › Supplementary_Data_S1/hyperparameters.txt]

#######################
#
# Regression
#
#######################

XGBRegressor param6:
XGBRegressor(base_score=None, booster='gbtree', colsample_bylevel=None,
             colsample_bynode=None, colsample_bytree=None,
             enable_categorical=False, gamma=None, gpu_id=None,
             importance_type=None, interaction_constraints=None,
             learning_rate=None, max_delta_step=None, max_depth=None,
             min_child_weight=None, missing=nan, monotone_constraints=None,
             n_estimators=100, n_jobs=None, num_parallel_tree=None,
             predictor=None, random_state=10, reg_alpha=None, reg_lambda=None,
             scale_pos_weight=None, subsample=None, tree_method=None,
             validate_parameters=None, verbosity=None)
{'max_depth': [6, 7, 8, 9], 'min_child_weight': [1, 2, 3], 'gamma': [0, 0.1, 0.2], 'subsample': [0.8, 0.9, 1], 'colsample_bytree': [0.8, 0.9, 1], 'learning_rate': [0.3, 0.2, 0.1]}
GridSearchCV started!:

Best Accuracy for 0.940142 using {'colsample_bytree': 0.8, 'gamma': 0, 'learning_rate': 0.1, 'max_depth': 9, 'min_child_weight': 3, 'subsample': 0.9}


#######################
#
# Classification
#
#######################

XGBClassifier param6:
XGBClassifier(base_score=None, booster='gbtree', colsample_bylevel=None,
              colsample_bynode=None, colsample_bytree=None,
              enable_categorical=False, eval_metric='logloss', gamma=None,
              gpu_id=None, importance_type=None, interaction_constraints=None,
              learning_rate=None, max_delta_step=None, max_depth=None,
              min_child_weight=None, missing=nan, monotone_constraints=None,
              n_estimators=100, n_jobs=None, num_parallel_tree=None,
              predictor=None, random_state=10, reg_alpha=None, reg_lambda=None,
              scale_pos_weight=None, subsample=None, tree_method=None,
              validate_parameters=None, verbosity=None)
{'max_depth': [4, 5, 6, 7, 8], 'min_child_weight': [1, 2], 'gamma': [0, 0.1, 0.2], 'subsample': [0.8, 0.9, 1], 'colsample_bytree': [0.8, 0.9, 1], 'reg_alpha': [0, 0.05], 'learning_rate': [0.3, 0.1, 0.01]}
GridSearchCV started!:

Best Accuracy for 0.938644 using {'colsample_bytree': 0.9, 'gamma': 0.1, 'learning_rate': 0.3, 'max_depth': 7, 'min_child_weight': 2, 'reg_alpha': 0.05, 'subsample': 0.8}
