# Supplementary material for: G4Boost: a machine learning-based tool for quadruplex identification and stability prediction
Source: BMC Bioinformatics. 2022 Jun 18;23:240. doi: 10.1186/s12859-022-04782-z (PMC9206279; doi:10.1186/s12859-022-04782-z)
Supplement: Supplementary file 7 — Additional file 7: Data 1. G4Boost together with prebuilt prediction models and hyperparameters. [file 12859_2022_4782_MOESM7_ESM.zip › Supplementary_Data_S1/G4Boost_classifier.json]

{"learner":{"attributes":{"scikit_learn":"{\"use_label_encoder\": true, \"n_estimators\": 100, \"objective\": \"binary:logistic\", \"max_depth\": 7, \"learning_rate\": 0.3, \"verbosity\": null, \"booster\": \"gbtree\", \"tree_method\": null, \"gamma\": 0.1, \"min_child_weight\": 2, \"max_delta_step\": null, \"subsample\": 0.8, \"colsample_bytree\": 0.9, \"colsample_bylevel\": null, \"colsample_bynode\": null, \"reg_alpha\": 0.05, \"reg_lambda\": null, \"scale_pos_weight\": null, \"base_score\": 0.5, \"missing\": NaN, \"num_parallel_tree\": null, \"kwargs\": {}, \"random_state\": 10, \"n_jobs\": null, \"monotone_constraints\": null, \"interaction_constraints\": null, \"importance_type\": \"gain\", \"gpu_id\": null, \"validate_parameters\": null, \"classes_\": [0, 1], \"n_classes_\": 2, \"_le\": {\"classes_\": [0, 1]}, \"_estimator_type\": \"classifier\"}"},"feature_names":["seq_length","length","loops","G-quartet","maxlbase","minlbase","G","C","GG","CC"],"feature_types":["int","int","int","int","int","int","int","int","int","int"],"gradient_booster":{"model":{"gbtree_model_param":{"num_trees":"100","size_leaf_vector":"0"},"tree_info":[0,0,0,0,0,0,0,0,0,0,0,0,0,0,0,0,0,0,0,0,0,0,0,0,0,0,0,0,0,0,0,0,0,0,0,0,0,0,0,0,0,0,0,0,0,0,0,0,0,0,0,0,0,0,0,0,0,0,0,0,0,0,0,0,0,0,0,0,0,0,0,0,0,0,0,0,0,0,0,0,0,0,0,0,0,0,0,0,0,0,0,0,0,0,0,0,0,0,0,0],"trees":[{"base_weights":[1.4300549E0,1.7664418E0,2.8178754E-1,8.693539E-1,1.8870988E0,-7.2684145E-1,1.0235221E0,1.6476802E0,1.5636855E-1,1.6761248E0,1.9730558E0,9.585543E-1,-1.0761417E0,5.517692E-1,1.6536243E0,1.8805794E0,9.5559216E-1,1.5286504E0,-4.314295E-1,1.9578978E0,1.4223702E0,1.9907262E0,1.8809437E0,1.5756496E0,1.1541593E-1,-1.3022857E0,-1.5363678E-1,1.7338231E0,2.4094835E-1,1.313564E0,1.7815359E0,1.9821993E0,1.7120541E0,1.497466E0,2.9029325E-1,1.8819487E0,1.157721E0,-9.6466184E-1,9.69748E-1,1.9776789E0,1.7780577E0,1.8879813E0,1.1071049E0,1.9511163E0,1.9968717E0,1.7035638E0,1.953253E0,1.9428872E0,1.1944954E0,1.2054005E0,-2.0645946E-1,-7.06079E-1,-1.5769652E0,-1.1161371E0,2.4684684E-1,1.8185878E0,3.795886E-1,-1.4617617E-1,1.1980433E0,1.1751869E0,1.9735496E0,1.6145917E0,1.9012527E0,1.9940941E0,1.9261801E0,1.9149826E0,1.3233693E0,1.612293E0,7.0403755E-1,4.711461E-1,-9.71729E-1,1.6937692E0,1.9461282E0,8.9570135E-1,1.7599589E0,-3.495728E-1,-1.502179E0,1.742767E0,6.7720175E-1,1.9972908E0,1.9312385E0,1.9695174E0,1.5980935E0,1.9191328E0,1.3137965E0,7.5776625E-1,1.7123809E0,1.9916849E0,1.8879286E0,1.883641E0,1.5690849E0,1.9027067E0,1.9935626E0,1.9521725E0,1.6304147E0,1.4238603E0,6.928924E-1,1.5300903E0,5.757333E-1,3.3654115E-1,-9.5931655E-1,9.329023E-2,-1.2686224E0,-1.6268507E0,1.6428727E0,-5.915601E-1,-1.4237893E0,1.1205747E0,-3.2963026E-2,1.9076933E0,1.3547772E0,1.8688372E0,7.388414E-2,-3.437468E-1,1.892783E0,1.3796698E0,3.6821097E-1,1.8866558E0,9.843855E-1,1.9822553E0,2.521739E-1,1.9648919E0,1.4822996E0,1.9331123E0,1.6618465E0,1.951023E0,1.5140984E0,1.7743607E0,1.9669175E0,1.5275484E0,8.698848E-1,1.7558366E0,1.3791652E0,1.016E0,1.6192894E-1,8.069526E-1,1.1326883E-1,-1.0128114E0,1.2823529E0,1.9258033E0,1.5382372E0,1.983832E0,1.8796707E0,1.3748776E0,-2.146798E-1,1.8945566E0,1.2718507E0,2.5619048E-1,-7.846595E-1,-1.0587912E0,-1.7377216E0,1.8829662E0,1.4430851E0,-4.5885076E-3,1.4008049E0,1.986727E0,1.855035E0,1.8695154E0,1.4547087E0,1.9804626E0,1.7776986E0,1.6318612E0,7.491212E-1,1.2915361E0,3.9197928E-1,-4.693227E-1,1.7298841E0,1.9474244E0,1.762911E0,1.9138733E0,1.5584708E0,1.3544055E0,1.8822603E0,1.9752644E0,1.8306736E0,9.657143E-1,1.7193549E0,1.610829E0,1.2535684E0,9.07756E-1,4.9463782E-1,1.7763298E0,1.2529668E0,1.1378461E0,1.4405595E-1,7.3976135E-1,-4.6042513E-2,-5.4963744E-1,-1.3478918E0,4.2999876E-1,-6.7694515E-1,-8.5943687E-1,-1.7030957E0,-1.0856941E0,-1.7354554E0,1.821025E0,7.641975E-1,3.895178E-1,-8.402563E-1,-1.3548388E-1,-1.5190835E0,1.2857404E0,-2.0875913E-1,-7.329735E-1,7.0855814E-1,1.9602494E0,1.565858E0,1.6173955E0,8.860781E-1,1.9572917E0,9.5555556E-1,-7.356557E-2,1.8493828E0,1.1565008E-1,-8.547558E-1,1.9539156E0,1.486589E0,1.8533964E0,1.2188864E0,3.9101124E-2,1.3003643E0,1.9607351E0,1.2793187E0,4.7057715E-1,1.5910002E0,-3.1666666E-1,6.533333E-1,1.9782219E0,1.292647E0,1.331074E0,1.9886434E0,1.866564E0,1.9669875E0,1.5257982E0,1.9855872E0],"categories":[],"categories_nodes":[],"categories_segments":[],"categories_sizes":[],"default_left":[true,true,true,true,true,true,true,true,true,true,true,true,true,true,true,true,true,true,true,true,true,true,true,true,true,true,true,true,true,true,true,true,true,true,true,true,true,true,true,true,true,true,true,true,false,true,true,true,true,true,true,true,true,true,true,true,true,true,true,true,true,true,true,false,true,true,true,true,true,true,true,true,true,true,true,true,true,true,true,false,true,false,true,true,true,true,true,false,true,true,true,true,false,false,true,true,true,true,true,true,true,true,true,true,true,true,true,true,true,true,true,true,true,true,true,true,true,true,true,false,true,true,true,true,true,false,false,false,false,false,false,false,false,false,false,false,false,false,false,false,false,false,false,false,false,false,false,false,false,false,false,false,false,false,false,false,false,false,false,false,false,false,false,false,false,false,false,false,false,false,false,false,false,false,false,false,false,false,false,false,false,false,false,false,false,false,false,false,false,false,false,false,false,false,false,false,false,false,false,false,false,false,false,false,false,false,false,false,false,false,false,false,false,false,false,false,false,false,false,false,false,false,false,false,false,false,false,false,false,false,false,false,false,false,false],"id":0,"left_children":[1,3,5,7,9,11,13,15,17,19,21,23,25,27,29,31,33,35,37,39,41,43,45,47,49,51,53,55,57,59,61,63,65,67,69,71,73,75,77,79,81,83,85,87,-1,89,91,93,95,97,99,101,103,105,107,109,111,113,115,117,119,121,123,-1,125,127,129,131,133,135,137,139,141,143,145,147,149,151,153,-1,155,-1,157,159,161,163,165,-1,167,169,171,173,-1,-1,175,177,179,181,183,185,187,189,191,193,195,197,199,201,203,205,207,209,211,213,215,217,219,221,223,-1,225,227,229,231,233,-1,-1,-1,-1,-1,-1,-1,-1,-1,-1,-1,-1,-1,-1,-1,-1,-1,-1,-1,-1,-1,-1,-1,-1,-1,-1,-1,-1,-1,-1,-1,-1,-1,-1,-1,-1,-1,-1,-1,-1,-1,-1,-1,-1,-1,-1,-1,-1,-1,-1,-1,-1,-1,-1,-1,-1,-1,-1,-1,-1,-1,-1,-1,-1,-1,-1,-1,-1,-1,-1,-1,-1,-1,-1,-1,-1,-1,-1,-1,-1,-1,-1,-1,-1,-1,-1,-1,-1,-1,-1,-1,-1,-1,-1,-1,-1,-1,-1,-1,-1,-1,-1,-1,-1,-1,-1,-1,-1,-1,-1],"loss_changes":[1.3274338E5,2.8768E4,5.825579E4,1.7487324E4,4.2451875E3,1.9426967E4,1.3336848E4,2.426504E3,1.3268076E4,4.8468906E3,2.67E2,2.9473447E3,5.701963E3,9.427516E3,8.331172E2,1.8945312E2,1.3677839E3,6.440996E2,8.605337E3,1.10625E2,5.2371016E3,2.9875E1,3.40375E2,4.5537793E2,8.4064636E2,3.5937188E3,2.0750876E3,6.1247266E2,7.528907E3,4.7742285E2,2.756914E2,6.464844E-1,3.323252E2,1.8929932E2,3.8958252E2,2.7013672E1,3.784265E2,2.7575044E3,7.1670557E2,2.2304688E1,1.0675195E2,2.5504297E2,4.49916E3,4.4242188E1,0E0,1.8509375E2,3.4804688E1,1.4663086E0,1.838794E2,1.1069269E2,7.5663745E2,3.114435E3,2.4163945E3,2.543313E2,9.295343E2,2.0502734E2,1.436301E2,5.8290415E3,8.8141406E2,5.880337E2,1.3014404E1,2.6734375E2,5.8558594E1,0E0,9.776855E0,1.6686523E1,1.3375903E2,5.8535156E1,4.4804123E1,1.7916742E2,2.1102371E1,2.0322144E1,7.7783203E-1,8.9462695E2,4.534253E1,1.0259354E3,4.6291992E2,3.3711426E1,1.1372377E3,0E0,3.2591797E1,0E0,6.1416016E1,1.1482031E2,1.3241797E2,2.6347422E3,2.9828516E2,0E0,5.120508E1,2.9458984E1,2.968584E2,4.0460938E1,0E0,0E0,1.4125214E0,3.2932373E1,2.105658E1,2.2171753E1,4.5269127E1,1.6598126E2,1.22617004E2,7.423939E2,7.210845E2,8.6771875E2,3.4443726E1,1.4345015E2,1.22019165E2,2.0281189E2,1.4957092E3,7.247363E1,9.8605225E1,2.3261871E0,6.914284E1,3.0968599E3,2.866455E1,3.6324805E2,3.2269232E2,3.8631348E1,1.0680676E3,0E0,1.5358478E0,1.15859375E1,3.2185254E2,1.2283203E1,3.9132324E1,0E0,0E0,0E0,0E0,0E0,0E0,0E0,0E0,0E0,0E0,0E0,0E0,0E0,0E0,0E0,0E0,0E0,0E0,0E0,0E0,0E0,0E0,0E0,0E0,0E0,0E0,0E0,0E0,0E0,0E0,0E0,0E0,0E0,0E0,0E0,0E0,0E0,0E0,0E0,0E0,0E0,0E0,0E0,0E0,0E0,0E0,0E0,0E0,0E0,0E0,0E0,0E0,0E0,0E0,0E0,0E0,0E0,0E0,0E0,0E0,0E0,0E0,0E0,0E0,0E0,0E0,0E0,0E0,0E0,0E0,0E0,0E0,0E0,0E0,0E0,0E0,0E0,0E0,0E0,0E0,0E0,0E0,0E0,0E0,0E0,0E0,0E0,0E0,0E0,0E0,0E0,0E0,0E0,0E0,0E0,0E0,0E0,0E0,0E0,0E0,0E0,0E0,0E0,0E0,0E0,0E0,0E0,0E0,0E0,0E0],"parents":[2147483647,0,0,1,1,2,2,3,3,4,4,5,5,6,6,7,7,8,8,9,9,10,10,11,11,12,12,13,13,14,14,15,15,16,16,17,17,18,18,19,19,20,20,21,21,22,22,23,23,24,24,25,25,26,26,27,27,28,28,29,29,30,30,31,31,32,32,33,33,34,34,35,35,36,36,37,37,38,38,39,39,40,40,41,41,42,42,43,43,45,45,46,46,47,47,48,48,49,49,50,50,51,51,52,52,53,53,54,54,55,55,56,56,57,57,58,58,59,59,60,60,61,61,62,62,64,64,65,65,66,66,67,67,68,68,69,69,70,70,71,71,72,72,73,73,74,74,75,75,76,76,77,77,78,78,80,80,82,82,83,83,84,84,85,85,86,86,88,88,89,89,90,90,91,91,94,94,95,95,96,96,97,97,98,98,99,99,100,100,101,101,102,102,103,103,104,104,105,105,106,106,107,107,108,108,109,109,110,110,111,111,112,112,113,113,114,114,115,115,116,116,117,117,118,118,120,120,121,121,122,122,123,123,124,124],"right_children":[2,4,6,8,10,12,14,16,18,20,22,24,26,28,30,32,34,36,38,40,42,44,46,48,50,52,54,56,58,60,62,64,66,68,70,72,74,76,78,80,82,84,86,88,-1,90,92,94,96,98,100,102,104,106,108,110,112,114,116,118,120,122,124,-1,126,128,130,132,134,136,138,140,142,144,146,148,150,152,154,-1,156,-1,158,160,162,164,166,-1,168,170,172,174,-1,-1,176,178,180,182,184,186,188,190,192,194,196,198,200,202,204,206,208,210,212,214,216,218,220,222,224,-1,226,228,230,232,234,-1,-1,-1,-1,-1,-1,-1,-1,-1,-1,-1,-1,-1,-1,-1,-1,-1,-1,-1,-1,-1,-1,-1,-1,-1,-1,-1,-1,-1,-1,-1,-1,-1,-1,-1,-1,-1,-1,-1,-1,-1,-1,-1,-1,-1,-1,-1,-1,-1,-1,-1,-1,-1,-1,-1,-1,-1,-1,-1,-1,-1,-1,-1,-1,-1,-1,-1,-1,-1,-1,-1,-1,-1,-1,-1,-1,-1,-1,-1,-1,-1,-1,-1,-1,-1,-1,-1,-1,-1,-1,-1,-1,-1,-1,-1,-1,-1,-1,-1,-1,-1,-1,-1,-1,-1,-1,-1,-1,-1,-1],"split_conditions":[1.65E1,3.65E1,3.85E1,2.85E1,4.35E1,2.55E1,4.45E1,1.35E1,7.5E0,8.5E0,1.25E1,2.35E1,3.5E0,2.45E1,6.75E1,9.5E0,2.65E1,4.5E0,3.5E0,8.5E0,2.65E1,6.75E1,4.65E1,2.35E1,2.35E1,2.75E1,3.35E1,2.85E1,3.5E0,3.5E0,4.85E1,2.75E1,2.65E1,5.5E0,5E0,5.45E1,3.5E0,1.5E0,3.35E1,2.85E1,4.5E0,6.5E0,3.5E0,8.5E0,5.9906155E-1,2.65E1,5.15E1,1.1E1,6.5E0,2.9E1,2.75E1,2.15E1,3.5E0,4.5E0,3.15E1,2.35E1,2.15E1,3.5E0,7.5E0,2.35E1,3.25E1,2.35E1,2.25E1,5.982283E-1,1.5E0,1.15E1,1.5E0,2.55E1,2.55E1,2E0,3.5E0,1.5E0,7.5E0,3.15E1,6.5E0,1.05E1,3.05E1,1.4E1,4.5E0,5.9918725E-1,5.5E0,5.9085524E-1,3.05E1,1.45E1,2.55E1,1.15E1,5.25E1,5.975055E-1,7.5E0,6.5E0,3.5E0,6.5E0,5.980688E-1,5.8565176E-1,5.3E1,2.45E1,2.45E1,2.25E1,2.25E1,7E0,1E1,5.5E0,2.45E1,1.75E1,3.75E1,3.35E1,3.15E1,2.85E1,4.5E0,2.55E1,7.5E0,2.05E1,3.5E0,2.05E1,3.75E1,2.95E1,4.5E0,2.55E1,3.5E0,5.946766E-1,3.45E1,1.2E1,3.5E0,5.15E1,3.5E0,5.8530694E-1,4.5422953E-1,5.323082E-1,5.9007525E-1,4.5826456E-1,2.6096544E-1,5.26751E-1,4.1374958E-1,3.0480003E-1,4.8578683E-2,2.4208578E-1,3.398065E-2,-3.0384344E-1,3.847059E-1,5.77741E-1,4.6147117E-1,5.9514964E-1,5.6390125E-1,4.1246328E-1,-6.440394E-2,5.68367E-1,3.8155523E-1,7.685715E-2,-2.3539786E-1,-3.1763735E-1,-5.2131647E-1,5.6488985E-1,4.3292555E-1,-1.3765523E-3,4.2024148E-1,5.9601814E-1,5.565105E-1,5.608547E-1,4.3641263E-1,5.941388E-1,5.3330964E-1,4.8955837E-1,2.2473636E-1,3.8746086E-1,1.1759379E-1,-1.4079683E-1,5.1896524E-1,5.842273E-1,5.288733E-1,5.74162E-1,4.6754128E-1,4.0632167E-1,5.6467813E-1,5.9257936E-1,5.492021E-1,2.897143E-1,5.158065E-1,4.832487E-1,3.7607053E-1,2.723268E-1,1.4839135E-1,5.3289896E-1,3.7589005E-1,3.4135383E-1,4.3216787E-2,2.2192842E-1,-1.3812754E-2,-1.6489124E-1,-4.0436757E-1,1.2899964E-1,-2.0308356E-1,-2.5783107E-1,-5.1092875E-1,-3.2570824E-1,-5.206366E-1,5.463075E-1,2.2925927E-1,1.16855346E-1,-2.520769E-1,-4.0645164E-2,-4.5572507E-1,3.8572213E-1,-6.262774E-2,-2.1989207E-1,2.1256745E-1,5.8807486E-1,4.697574E-1,4.8521867E-1,2.6582345E-1,5.871875E-1,2.866667E-1,-2.2069672E-2,5.548149E-1,3.4695026E-2,-2.5642675E-1,5.861747E-1,4.459767E-1,5.5601895E-1,3.656659E-1,1.17303375E-2,3.901093E-1,5.8822054E-1,3.8379562E-1,1.4117315E-1,4.7730008E-1,-9.5000006E-2,1.96E-1,5.934666E-1,3.877941E-1,3.993222E-1,5.96593E-1,5.5996925E-1,5.900963E-1,4.5773947E-1,5.956762E-1],"split_indices":[7,8,8,1,8,1,8,7,7,7,7,7,2,1,6,7,0,7,2,4,1,6,8,0,0,1,8,7,2,3,8,1,1,9,9,6,2,9,0,1,7,9,2,7,0,1,8,9,9,7,7,7,3,9,1,1,0,3,9,0,7,1,7,0,9,7,9,0,0,9,2,7,4,1,7,7,1,7,2,0,7,0,1,7,0,7,6,0,4,9,2,4,0,0,6,0,0,0,0,9,9,9,7,7,1,0,0,7,2,7,9,0,2,7,1,1,2,7,2,0,0,9,3,8,3,0,0,0,0,0,0,0,0,0,0,0,0,0,0,0,0,0,0,0,0,0,0,0,0,0,0,0,0,0,0,0,0,0,0,0,0,0,0,0,0,0,0,0,0,0,0,0,0,0,0,0,0,0,0,0,0,0,0,0,0,0,0,0,0,0,0,0,0,0,0,0,0,0,0,0,0,0,0,0,0,0,0,0,0,0,0,0,0,0,0,0,0,0,0,0,0,0,0,0,0,0,0,0,0,0,0,0,0,0,0],"split_type":[0,0,0,0,0,0,0,0,0,0,0,0,0,0,0,0,0,0,0,0,0,0,0,0,0,0,0,0,0,0,0,0,0,0,0,0,0,0,0,0,0,0,0,0,0,0,0,0,0,0,0,0,0,0,0,0,0,0,0,0,0,0,0,0,0,0,0,0,0,0,0,0,0,0,0,0,0,0,0,0,0,0,0,0,0,0,0,0,0,0,0,0,0,0,0,0,0,0,0,0,0,0,0,0,0,0,0,0,0,0,0,0,0,0,0,0,0,0,0,0,0,0,0,0,0,0,0,0,0,0,0,0,0,0,0,0,0,0,0,0,0,0,0,0,0,0,0,0,0,0,0,0,0,0,0,0,0,0,0,0,0,0,0,0,0,0,0,0,0,0,0,0,0,0,0,0,0,0,0,0,0,0,0,0,0,0,0,0,0,0,0,0,0,0,0,0,0,0,0,0,0,0,0,0,0,0,0,0,0,0,0,0,0,0,0,0,0,0,0,0,0,0,0,0,0,0,0,0,0,0,0,0,0,0,0],"sum_hessian":[3.43662E5,2.65796E5,7.7866E4,3.1512E4,2.34284E5,3.29965E4,4.48695E4,1.5065E4,1.6447E4,6.782775E4,1.6645625E5,5.66425E3,2.733225E4,2.566E4,1.92095E4,1.12705E4,3.7945E3,4.93175E3,1.151525E4,3.213625E4,3.56915E4,1.39646E5,2.681025E4,3.27E3,2.39425E3,2.195075E4,5.3815E3,5.3415E3,2.03185E4,5.25375E3,1.395575E4,7.024E3,4.2465E3,2.0905E3,1.704E3,2.52375E3,2.408E3,8.34125E3,3.174E3,2.89425E4,3.19375E3,1.440775E4,2.128375E4,1.879975E4,1.2084625E5,7.7715E3,1.903875E4,1.66325E3,1.60675E3,5.4525E2,1.849E3,6.9245E3,1.502625E4,1.58075E3,3.80075E3,5.0265E3,3.15E2,1.44675E4,5.851E3,4.3455E3,9.0825E2,5.8345E3,8.12125E3,5.7645E3,1.2595E3,2.78725E3,1.45925E3,1.82525E3,2.6525E2,1.491E3,2.13E2,6.49E2,1.87475E3,1.67975E3,7.2825E2,3.89075E3,4.4505E3,8.7E2,2.304E3,2.031875E4,8.62375E3,1.5425E3,1.65125E3,1.3664E4,7.4375E2,1.34965E4,7.78725E3,1.143E4,7.36975E3,3.31675E3,4.45475E3,8.46875E3,1.057E4,1.61E3,5.325E1,1.10125E3,5.055E2,3.5875E2,1.865E2,1.0745E3,7.745E2,2.8605E3,4.064E3,1.47975E4,2.2875E2,5.855E2,9.9525E2,9.2125E2,2.8795E3,4.21375E3,8.1275E2,5.275E1,2.6225E2,1.319025E4,1.27725E3,4.79975E3,1.05125E3,9.17E2,3.4285E3,9.035E2,4.75E0,1.5955E3,4.239E3,7.161E3,9.6025E2,1.18425E3,7.525E1,7.615E2,2.02575E3,1.0045E3,4.5475E2,1.1255E3,6.9975E2,1.6775E2,9.75E1,7.685E2,7.225E2,2.0975E2,3.25E0,2.5575E2,3.9325E2,1.17725E3,6.975E2,1.17325E3,5.065E2,5.685E2,1.5975E2,1.6265E3,2.26425E3,1.546E3,2.9045E3,5.89E2,2.81E2,1.18675E3,1.11725E3,4.97525E3,3.6485E3,5.665E2,1.08475E3,9.52175E3,4.14225E3,4.745E2,2.6925E2,5.487E3,8.0095E3,6.175E1,7.7255E3,4.98325E3,2.3865E3,3.03E3,2.8675E2,2.64625E3,1.8085E3,4.2055E3,4.26325E3,7.75E0,4.55E1,5.2075E2,5.805E2,2.4075E2,2.6475E2,1.87E2,1.7175E2,8.025E1,1.0625E2,5.2275E2,5.5175E2,3.7825E2,3.9625E2,1.99075E3,8.6975E2,2.0945E3,1.9695E3,2.47525E3,1.232225E4,1.8925E2,3.95E1,1.1825E2,4.6725E2,6.875E1,9.265E2,8.195E2,1.0175E2,1.48125E3,1.39825E3,3.648E3,5.6575E2,5.1925E2,2.935E2,4.7E1,5.75E0,2.43E2,1.925E1,6.94625E3,6.244E3,1.10675E3,1.705E2,1.2135E3,3.58625E3,7.7775E2,2.735E2,8.1525E2,1.0175E2,1.85725E3,1.57125E3,2E0,2.75E0,1.5625E3,3.3E1,3.267E3,9.72E2,2.435E3,4.726E3,6.8025E2,2.8E2],"tree_param":{"num_deleted":"0","num_feature":"10","num_nodes":"235","size_leaf_vector":"0"}},{"base_weights":[1.0871994E0,1.3533022E0,2.0879471E-1,5.467973E-1,1.4376972E0,-3.0818567E-1,1.0191377E0,1.109829E0,-1.3813104E-1,1.1936823E0,1.5108998E0,8.6830956E-1,-6.3772416E-1,7.5080454E-1,1.3655576E0,1.3623562E0,5.722546E-1,-6.3619304E-1,8.8523835E-1,1.4400122E0,8.544499E-1,1.5357095E0,1.3934641E0,1.2601137E0,2.56117E-1,-8.754769E-1,1.5867957E-1,1.3388644E0,5.393183E-1,1.4154259E0,9.2501473E-1,1.5140737E0,1.1073374E0,1.1826345E0,1.3354826E-1,6.999458E-1,-1.0349982E0,1.3975966E0,4.1124985E-1,1.522719E0,1.1435438E0,1.2238866E0,2.6826125E-1,1.4937651E0,1.5453086E0,1.2325927E0,1.5062667E0,1.4984201E0,9.844008E-1,9.376331E-1,2.311127E-3,-5.591598E-1,-1.2577363E0,-4.1484696E-1,5.9246933E-1,1.4858128E0,8.5605323E-1,3.6297283E-1,1.5310811E0,7.7160835E-1,1.4290508E0,7.604235E-1,1.5176405E0,1.5521041E0,1.4761891E0,1.3296272E0,8.1270915E-1,1.3969107E0,9.119414E-1,5.160496E-1,-2.289123E-1,8.4344983E-1,-8.797011E-1,-6.430159E-1,-1.3217517E0,1.5755826E0,1.2679142E0,1.0861568E0,1.5465619E-1,1.5390987E0,1.4331676E0,1.236431E0,4.2875105E-1,1.4421264E0,9.077403E-1,-2.833983E-1,1.0582042E0,1.5373682E0,1.4237151E0,1.5480827E0,1.5326433E0,1.514222E0,1.1074942E0,1.4201212E0,1.5258383E0,1.5267844E0,1.3932011E0,1.1608353E0,6.0067004E-1,1.1976131E0,4.5080566E-1,3.725084E-1,-5.9026116E-1,-6.220807E-1,1.4547354E0,-1.2947745E0,1.0783212E0,-4.9947686E-2,-8.801949E-1,7.929328E-1,-2.0610328E-1,1.5039451E0,9.382667E-1,1.4553019E0,6.412601E-1,9.370857E-3,1.0285536E0,1.5340995E0,-5.2511454E-1,5.2899617E-1,1.34056E0,1.5127859E0,1.3503288E0,-5.836527E-1,8.381612E-1,1.5307863E0,6.636327E-1,1.5306205E0,1.3792802E0,1.3566531E0,3.9495105E-1,9.6944255E-1,4.1538656E-1,1.4824631E0,1.1936603E0,1.0247806E0,1.4439397E-1,4.8708814E-1,1.5704944E0,2.2691268E-1,-4.4820628E-1,1.0522479E0,9.102648E-2,-8.1523746E-2,-1.4594702E0,-4.2657873E-1,-1.2362267E0,-1.3333637E0,2.392397E0,6.27724E-1,1.4884505E0,1.2503617E0,3.3080682E-1,-5.51576E-1,8.5812956E-1,1.5433744E0,1.4841304E0,1.5106491E0,1.1788331E0,1.4441406E0,1.0082569E0,9.2880595E-1,-8.111225E-2,1.3366061E0,1.5498716E0,4.934559E-1,1.3881694E0,-4.5575258E-1,1.8970032E0,1.423149E0,8.6210656E-1,1.544795E0,1.4888626E0,1.4947468E0,1.2830769E0,1.5013102E0,1.5453523E0,1.5521445E0,1.3613787E0,1.0134199E0,1.6969434E0,1.5112869E0,1.346954E0,1.5410088E0,1.4840657E0,1.5120709E0,1.2368629E0,9.5469004E-1,1.296027E0,6.8864435E-1,1.2973769E-1,1.451778E0,9.6204567E-1,9.6094495E-1,-5.171507E-2,6.6872203E-1,7.381016E-2,-6.756419E-1,1.5742453E0,-2.0585867E-2,-8.825759E-1,1.5262002E0,1.0769914E0,-7.074203E-1,-1.3831412E0,1.3524264E0,1.07473746E-1,8.5292584E-1,-2.5109553E-1,1.6157153E-1,-1.0070179E0,1.3240777E0,6.310275E-1,-5.1095206E-1,5.8602786E-1,1.539052E0,1.3657309E0,3.8649788E-1,1.2856423E0,2.4078038E-1,1.4777323E0,8.887645E-1,-1.7857666E-1,3.470835E-1,-5.720254E-1,8.421973E-1,1.4555498E0,1.5476167E0,1.2237487E0,1.3101765E0,1.6800512E-1,8.7945616E-1,1.4197967E0,1.5429598E0,1.4628478E0,1.2589215E0,1.554346E0,-1.0358871E0,6.6865736E-1,1.544427E0,7.141347E-1,9.8300844E-1,1.2069325E-1],"categories":[],"categories_nodes":[],"categories_segments":[],"categories_sizes":[],"default_left":[true,true,true,true,true,true,true,true,true,true,true,true,true,true,true,true,true,true,true,true,true,true,true,true,true,true,true,true,true,true,true,true,true,true,true,true,true,true,true,true,true,true,true,true,true,true,true,true,true,true,true,true,true,true,true,true,true,true,true,true,true,true,true,false,true,true,true,true,true,true,true,true,true,true,true,false,true,true,true,true,true,true,true,true,true,true,true,true,true,false,true,true,true,true,true,false,true,true,true,true,true,true,true,true,true,true,true,true,true,true,true,true,true,true,true,true,true,true,false,true,true,true,true,true,true,false,true,false,false,false,false,false,false,false,false,false,false,false,false,false,false,false,false,false,false,false,false,false,false,false,false,false,false,false,false,false,false,false,false,false,false,false,false,false,false,false,false,false,false,false,false,false,false,false,false,false,false,false,false,false,false,false,false,false,false,false,false,false,false,false,false,false,false,false,false,false,false,false,false,false,false,false,false,false,false,false,false,false,false,false,false,false,false,false,false,false,false,false,false,false,false,false,false,false,false,false,false,false,false,false,false,false,false,false,false,false,false,false,false,false,false,false,false],"id":1,"left_children":[1,3,5,7,9,11,13,15,17,19,21,23,25,27,29,31,33,35,37,39,41,43,45,47,49,51,53,55,57,59,61,63,65,67,69,71,73,75,77,79,81,83,85,87,89,91,93,95,97,99,101,103,105,107,109,111,113,115,117,119,121,123,125,-1,127,129,131,133,135,137,139,141,143,145,147,-1,149,151,153,155,157,159,161,163,165,167,169,171,173,-1,175,177,179,181,183,-1,185,187,189,191,193,195,197,199,201,203,205,207,209,211,213,215,217,219,221,223,225,227,-1,229,231,233,235,237,239,-1,241,-1,-1,-1,-1,-1,-1,-1,-1,-1,-1,-1,-1,-1,-1,-1,-1,-1,-1,-1,-1,-1,-1,-1,-1,-1,-1,-1,-1,-1,-1,-1,-1,-1,-1,-1,-1,-1,-1,-1,-1,-1,-1,-1,-1,-1,-1,-1,-1,-1,-1,-1,-1,-1,-1,-1,-1,-1,-1,-1,-1,-1,-1,-1,-1,-1,-1,-1,-1,-1,-1,-1,-1,-1,-1,-1,-1,-1,-1,-1,-1,-1,-1,-1,-1,-1,-1,-1,-1,-1,-1,-1,-1,-1,-1,-1,-1,-1,-1,-1,-1,-1,-1,-1,-1,-1,-1,-1,-1,-1,-1,-1,-1,-1,-1,-1,-1],"loss_changes":[7.491525E4,1.6741875E4,3.1218646E4,8.986905E3,3.9756875E3,1.7639041E4,2.6968848E3,1.7353994E3,5.3598193E3,4.293086E3,4.9678125E2,2.3874731E3,6.729742E3,2.0335742E3,2.7687305E2,3.3485547E2,1.0948953E3,3.7696865E3,8.3534375E2,7.281094E2,4.681949E3,5.446875E1,5.4035156E2,3.972246E2,6.721751E2,3.3086816E3,2.03328E3,3.0553955E2,2.1038235E3,9.858984E1,1.24669556E2,5.413086E0,2.1163525E2,9.7798096E1,3.3018597E2,3.6942773E2,6.113789E2,3.6032715E1,3.096971E2,3.1785156E1,4.3081348E2,9.136289E2,3.6434722E3,7.819141E1,1.53125E0,4.3239258E2,2.7292969E1,7.4375E0,1.8994434E2,1.3284314E2,6.2163275E2,1.898918E3,1.0736445E3,5.97551E2,7.450797E2,3.138086E1,1.2920685E2,2.404684E3,1.2128418E1,3.205475E1,7.125E1,1.06298645E2,2.0130615E0,0E0,1.2263672E1,4.612085E1,8.6716125E1,1.465918E1,6.549005E1,3.451581E1,1.223593E2,2.3417114E2,6.269716E1,2.9514874E2,1.387793E2,0E0,1.3478137E2,6.0625854E1,6.45302E2,2.1757812E0,6.929883E1,2.7093652E2,1.910521E2,8.696777E1,1.07781E3,1.8509341E3,2.4468799E2,3.3984375E0,9.912891E1,0E0,5.796875E0,1.9695312E1,4.7156738E2,1.9609375E1,6.625E0,0E0,1.105127E1,5.2400635E1,3.672055E1,3.960016E1,9.463176E1,1.5423828E2,2.0238028E2,2.2759204E3,1.0484375E1,6.3210156E2,5.1391907E1,3.586511E2,2.0456213E2,3.189402E2,2.2593883E2,1.331543E1,2.031401E1,6.808716E0,1.5171802E2,1.3105481E3,2.8074268E2,5.57666E0,0E0,4.724847E1,1.2102432E0,5.713867E0,1.05166016E2,3.2378098E1,8.2668884E1,0E0,8.771949E-1,0E0,0E0,0E0,0E0,0E0,0E0,0E0,0E0,0E0,0E0,0E0,0E0,0E0,0E0,0E0,0E0,0E0,0E0,0E0,0E0,0E0,0E0,0E0,0E0,0E0,0E0,0E0,0E0,0E0,0E0,0E0,0E0,0E0,0E0,0E0,0E0,0E0,0E0,0E0,0E0,0E0,0E0,0E0,0E0,0E0,0E0,0E0,0E0,0E0,0E0,0E0,0E0,0E0,0E0,0E0,0E0,0E0,0E0,0E0,0E0,0E0,0E0,0E0,0E0,0E0,0E0,0E0,0E0,0E0,0E0,0E0,0E0,0E0,0E0,0E0,0E0,0E0,0E0,0E0,0E0,0E0,0E0,0E0,0E0,0E0,0E0,0E0,0E0,0E0,0E0,0E0,0E0,0E0,0E0,0E0,0E0,0E0,0E0,0E0,0E0,0E0,0E0,0E0,0E0,0E0,0E0,0E0,0E0,0E0,0E0,0E0,0E0,0E0,0E0,0E0,0E0],"parents":[2147483647,0,0,1,1,2,2,3,3,4,4,5,5,6,6,7,7,8,8,9,9,10,10,11,11,12,12,13,13,14,14,15,15,16,16,17,17,18,18,19,19,20,20,21,21,22,22,23,23,24,24,25,25,26,26,27,27,28,28,29,29,30,30,31,31,32,32,33,33,34,34,35,35,36,36,37,37,38,38,39,39,40,40,41,41,42,42,43,43,44,44,45,45,46,46,47,47,48,48,49,49,50,50,51,51,52,52,53,53,54,54,55,55,56,56,57,57,58,58,59,59,60,60,61,61,62,62,64,64,65,65,66,66,67,67,68,68,69,69,70,70,71,71,72,72,73,73,74,74,76,76,77,77,78,78,79,79,80,80,81,81,82,82,83,83,84,84,85,85,86,86,87,87,88,88,90,90,91,91,92,92,93,93,94,94,96,96,97,97,98,98,99,99,100,100,101,101,102,102,103,103,104,104,105,105,106,106,107,107,108,108,109,109,110,110,111,111,112,112,113,113,114,114,115,115,116,116,117,117,119,119,120,120,121,121,122,122,123,123,124,124,126,126],"right_children":[2,4,6,8,10,12,14,16,18,20,22,24,26,28,30,32,34,36,38,40,42,44,46,48,50,52,54,56,58,60,62,64,66,68,70,72,74,76,78,80,82,84,86,88,90,92,94,96,98,100,102,104,106,108,110,112,114,116,118,120,122,124,126,-1,128,130,132,134,136,138,140,142,144,146,148,-1,150,152,154,156,158,160,162,164,166,168,170,172,174,-1,176,178,180,182,184,-1,186,188,190,192,194,196,198,200,202,204,206,208,210,212,214,216,218,220,222,224,226,228,-1,230,232,234,236,238,240,-1,242,-1,-1,-1,-1,-1,-1,-1,-1,-1,-1,-1,-1,-1,-1,-1,-1,-1,-1,-1,-1,-1,-1,-1,-1,-1,-1,-1,-1,-1,-1,-1,-1,-1,-1,-1,-1,-1,-1,-1,-1,-1,-1,-1,-1,-1,-1,-1,-1,-1,-1,-1,-1,-1,-1,-1,-1,-1,-1,-1,-1,-1,-1,-1,-1,-1,-1,-1,-1,-1,-1,-1,-1,-1,-1,-1,-1,-1,-1,-1,-1,-1,-1,-1,-1,-1,-1,-1,-1,-1,-1,-1,-1,-1,-1,-1,-1,-1,-1,-1,-1,-1,-1,-1,-1,-1,-1,-1,-1,-1,-1,-1,-1,-1,-1,-1,-1],"split_conditions":[1.65E1,3.55E1,4.15E1,2.95E1,4.15E1,2.55E1,4.65E1,1.25E1,3.5E0,2.85E1,1.25E1,2.35E1,3.5E0,2.55E1,2.35E1,9E0,2.65E1,7.5E0,9.5E0,1.35E1,1.15E1,6.75E1,4.65E1,2.35E1,2.35E1,5.5E0,3.65E1,2.35E1,3.5E0,6.25E1,3.5E0,5.5E0,2.75E1,2.55E1,2.5E0,1.5E0,1.5E0,3.65E1,3.45E1,2.5E0,6.5E0,7.5E0,3.5E0,8.5E0,9.5E0,2.55E1,6.85E1,7E0,7E0,1.2E1,2.75E1,3.5E0,3.5E0,2.25E1,7.5E0,1.15E1,2.25E1,3.5E0,3.25E1,3.5E0,6.5E0,6.25E1,3.15E1,4.6563125E-1,2.75E1,5.5E0,2E0,2.45E1,5E0,3.5E0,2.75E1,3.25E1,3.15E1,1.35E1,3.5E0,4.7267482E-1,4.5E0,4E0,4.5E0,2.75E1,2.65E1,2.55E1,2.55E1,3.5E0,3.5E0,3.5E0,3.25E1,8.5E0,7.5E0,4.6442482E-1,4.85E1,2.45E1,3.5E0,6.5E0,7.5E0,4.5803535E-1,2.25E1,3.65E1,1E1,2.25E1,2.25E1,7E0,3.5E0,2.75E1,1.05E1,2.65E1,3.65E1,3.25E1,3.05E1,3.05E1,4.5E0,7.5E0,1.25E1,6E1,2.75E1,5.5E0,4.5E0,2.65E1,-1.5753436E-1,2.55E1,6.05E1,5.5E0,3.5E0,3.5E0,4.5E0,4.592359E-1,3.25E1,4.5918617E-1,4.137841E-1,4.0699595E-1,1.1848532E-1,2.908328E-1,1.24615975E-1,4.4473895E-1,3.580981E-1,3.074342E-1,4.331819E-2,1.4612645E-1,4.7114834E-1,6.807381E-2,-1.344619E-1,3.1567436E-1,2.7307944E-2,-2.4457125E-2,-4.3784106E-1,-1.2797363E-1,-3.7086803E-1,-4.0000913E-1,7.177191E-1,1.8831721E-1,4.4653517E-1,3.751085E-1,9.9242054E-2,-1.654728E-1,2.5743887E-1,4.6301234E-1,4.4523913E-1,4.5319474E-1,3.5364994E-1,4.3324217E-1,3.024771E-1,2.786418E-1,-2.4333676E-2,4.0098187E-1,4.649615E-1,1.4803678E-1,4.1645083E-1,-1.3672578E-1,5.69101E-1,4.269447E-1,2.5863197E-1,4.6343854E-1,4.4665882E-1,4.4842407E-1,3.8492307E-1,4.5039308E-1,4.6360573E-1,4.6564338E-1,4.0841362E-1,3.0402598E-1,5.0908303E-1,4.5338607E-1,4.040862E-1,4.6230265E-1,4.4521973E-1,4.536213E-1,3.7105888E-1,2.8640702E-1,3.888081E-1,2.0659332E-1,3.8921308E-2,4.3553343E-1,2.886137E-1,2.882835E-1,-1.5514521E-2,2.0061661E-1,2.214305E-2,-2.0269258E-1,4.7227362E-1,-6.17576E-3,-2.647728E-1,4.5786008E-1,3.2309744E-1,-2.122261E-1,-4.1494235E-1,4.0572795E-1,3.2242127E-2,2.5587776E-1,-7.532866E-2,4.8471462E-2,-3.0210537E-1,3.9722332E-1,1.8930827E-1,-1.5328562E-1,1.7580837E-1,4.617156E-1,4.097193E-1,1.1594937E-1,3.856927E-1,7.223412E-2,4.433197E-1,2.6662937E-1,-5.3573E-2,1.0412506E-1,-1.7160763E-1,2.526592E-1,4.3666497E-1,4.6428505E-1,3.6712462E-1,3.9305297E-1,5.040154E-2,2.6383686E-1,4.2593902E-1,4.6288797E-1,4.3885437E-1,3.7767646E-1,4.663038E-1,-3.1076616E-1,2.0059721E-1,4.6332812E-1,2.1424042E-1,2.9490253E-1,3.6207978E-2],"split_indices":[7,8,8,1,8,1,8,7,2,1,7,7,2,1,7,7,0,7,7,7,7,6,8,1,1,9,8,7,3,6,3,7,0,0,9,9,9,0,0,9,9,7,2,7,7,1,6,9,9,9,7,3,3,7,9,9,1,2,7,2,4,6,7,0,1,9,9,0,9,2,0,1,0,7,3,0,2,9,2,1,1,1,0,2,2,3,1,4,4,0,8,1,3,4,4,0,0,8,9,1,0,9,2,0,4,0,1,1,0,1,2,9,9,6,7,9,2,7,0,1,6,4,3,2,4,0,1,0,0,0,0,0,0,0,0,0,0,0,0,0,0,0,0,0,0,0,0,0,0,0,0,0,0,0,0,0,0,0,0,0,0,0,0,0,0,0,0,0,0,0,0,0,0,0,0,0,0,0,0,0,0,0,0,0,0,0,0,0,0,0,0,0,0,0,0,0,0,0,0,0,0,0,0,0,0,0,0,0,0,0,0,0,0,0,0,0,0,0,0,0,0,0,0,0,0,0,0,0,0,0,0,0,0,0,0,0,0,0,0,0,0,0,0],"split_type":[0,0,0,0,0,0,0,0,0,0,0,0,0,0,0,0,0,0,0,0,0,0,0,0,0,0,0,0,0,0,0,0,0,0,0,0,0,0,0,0,0,0,0,0,0,0,0,0,0,0,0,0,0,0,0,0,0,0,0,0,0,0,0,0,0,0,0,0,0,0,0,0,0,0,0,0,0,0,0,0,0,0,0,0,0,0,0,0,0,0,0,0,0,0,0,0,0,0,0,0,0,0,0,0,0,0,0,0,0,0,0,0,0,0,0,0,0,0,0,0,0,0,0,0,0,0,0,0,0,0,0,0,0,0,0,0,0,0,0,0,0,0,0,0,0,0,0,0,0,0,0,0,0,0,0,0,0,0,0,0,0,0,0,0,0,0,0,0,0,0,0,0,0,0,0,0,0,0,0,0,0,0,0,0,0,0,0,0,0,0,0,0,0,0,0,0,0,0,0,0,0,0,0,0,0,0,0,0,0,0,0,0,0,0,0,0,0,0,0,0,0,0,0,0,0,0,0,0,0,0,0,0,0,0,0,0,0,0,0,0,0,0,0],"sum_hessian":[3.204992E5,2.4598133E5,7.451786E4,2.330257E4,2.2267875E5,4.549417E4,2.9023688E4,1.2789044E4,1.0513526E4,5.139052E4,1.7128823E5,9.954287E3,3.5539887E4,1.63570205E4,1.2666667E4,8.700384E3,4.0886597E3,7.072063E3,3.4414636E3,2.976998E4,2.162054E4,1.4140269E5,2.988555E4,6.0689863E3,3.8853008E3,2.7369232E4,8.170655E3,4.325088E3,1.2031933E4,1.1376543E4,1.2901239E3,5.451818E3,3.2485662E3,1.7090367E3,2.379623E3,1.6254265E3,5.4466367E3,1.6528068E3,1.7886569E3,2.3273098E4,6.496883E3,1.3261502E4,8.359038E3,2.6364008E4,1.1503867E5,1.2323288E4,1.7562264E4,3.2528447E3,2.8161418E3,1.0535178E3,2.8317832E3,1.4977797E4,1.2391435E4,3.5185723E3,4.6520825E3,3.3141978E3,1.01089014E3,1.0216714E4,1.8152191E3,2.3703737E2,1.1139505E4,1.0115511E3,2.7857275E2,2.7000688E3,2.751749E3,1.8494895E3,1.3990768E3,9.514998E2,7.57537E2,1.1576643E3,1.2219586E3,1.4905172E3,1.3490929E2,2.3025488E3,3.1440876E3,6.91797E2,9.6100977E2,4.9176398E2,1.2968928E3,1.9660312E4,3.612785E3,5.7490024E3,7.4788074E2,7.8433896E3,5.418113E3,4.9221875E3,3.4368499E3,1.6236069E4,1.0127938E4,9.4266195E4,2.0772482E4,3.7867715E3,8.536517E3,3.2654258E3,1.4296837E4,2.5511392E3,7.017055E2,1.927669E3,8.884729E2,6.8574646E2,3.6777136E2,1.7432065E3,1.0885765E3,1.4524711E4,4.5308527E2,1.2198495E4,1.9294014E2,1.972817E3,1.5457554E3,3.7186655E3,9.334166E2,3.2061853E3,1.080124E2,2.6514825E2,7.457419E2,6.672771E3,3.5439426E3,1.8128362E3,2.3829362E0,1.6759096E2,6.944641E1,5.3887446E3,5.7507607E3,5.4915546E1,9.5663556E2,2.7351157E2,5.0612006E0,1.7522462E3,9.9950275E2,1.797024E3,5.246545E1,1.0021779E3,3.968989E2,6.650332E2,2.8646655E2,6.600945E2,9.7442505E1,1.1281868E3,2.947754E1,3.9683456E2,8.25124E2,1.1663807E3,3.2413647E2,5.7279102E1,7.763019E1,1.6883468E3,6.142021E2,3.1349412E3,9.14658E0,2.4727469E2,7.137351E2,4.0335703E2,8.8406944E1,6.472497E2,6.496432E2,1.8215436E4,1.444877E3,2.7652354E3,8.475496E2,3.0065525E3,2.7424497E3,3.772068E2,3.7067395E2,3.9696162E3,3.8737734E3,2.9104766E3,2.507636E3,4.5623604E3,3.598272E2,1.1989843E3,2.2378657E3,1.4052561E4,2.1835083E3,6.7225967E3,3.4053418E3,6.0297173E3,1.4742765E4,3.0264E3,7.6037164E2,7.3640415E3,1.1724753E3,1.4448346E3,1.8205911E3,1.0460743E4,3.836094E3,3.93512E2,3.081935E2,7.668216E2,1.1608473E3,7.481445E2,1.4032843E2,3.2726718E2,3.5847925E2,1.8209894E2,1.8567242E2,8.745375E2,8.686691E2,1.0479502E3,4.0626312E1,4.3897827E3,1.0134929E4,3.7833575E2,7.474952E1,1.5964954E3,1.0601999E4,1.5011324E2,4.2826904E1,3.5880295E2,1.614014E3,1.6768297E2,1.3780724E3,8.6697833E2,2.8516873E3,6.743237E2,2.5909293E2,2.548388E3,6.5779736E2,4.2601322E1,6.541108E1,5.061319E0,2.6008694E2,5.72795E2,1.729469E2,4.221272E3,2.4514993E3,2.469329E3,1.0746134E3,1.7331992E3,7.96369E1,5.2093452E1,1.154975E2,1.2050546E1,5.7395863E1,3.3398281E3,2.0489165E3,3.9765388E3,1.7742219E3,4.0502148E1,1.4413398E1,1.4112828E2,8.1550726E2,2.6183658E0,2.4428349E0],"tree_param":{"num_deleted":"0","num_feature":"10","num_nodes":"243","size_leaf_vector":"0"}},{"base_weights":[9.034662E-1,1.1439999E0,1.6490588E-1,1.2256703E0,1.719434E-1,-5.095452E-1,5.710544E-1,1.2985222E0,9.535584E-1,-3.0709726E-1,8.0924565E-1,4.7054234E-1,-7.212822E-1,2.9874024E-1,1.0341322E0,1.1792457E0,1.3343158E0,6.104636E-1,1.1979533E0,6.748346E-1,-6.406953E-1,1.2437204E0,5.6772757E-1,8.8935167E-1,8.052877E-3,-3.1247857E-1,-9.1354567E-1,9.5122147E-1,7.1674615E-2,1.1240588E0,6.221332E-1,1.3014898E0,1.0108157E0,1.3425639E0,1.3003203E0,1.0800377E0,3.3220083E-1,9.989635E-1,1.2785283E0,1.1471595E0,3.0177647E-1,-2.699448E-1,-9.9135166E-1,1.333185E0,1.1443377E0,3.6795476E-1,1.3995786E0,1.2552456E0,6.5375125E-1,3.8512692E-1,-4.239919E-1,-8.11848E-2,-9.622963E-1,-1.0534929E0,-3.9208415E-1,1.1694696E0,4.8234746E-1,-3.3807993E-2,1.2988474E0,1.3259788E0,1.0346932E0,4.7229367E-1,1.3021839E0,1.3354815E0,1.2329082E0,1.1523647E0,6.793436E-1,1.3447335E0,1.3224642E0,1.2067466E0,1.3277123E0,1.2996173E0,8.8116556E-1,9.950881E-2,7.419362E-1,1.1505437E0,5.8738554E-1,1.3156719E0,1.1800538E0,1.3393232E0,8.9705914E-1,7.830787E-1,-1.8622935E-1,2.7626652E-1,-5.3009266E-1,-1.2109019E0,-6.8285716E-1,8.686042E-1,1.229223E0,8.469449E-2,8.238576E-1,1.4827527E0,1.3566139E0,1.27146E0,7.5985885E-1,8.0220115E-1,3.5540476E-1,5.195361E-1,-7.7653015E-1,-2.9904518E-1,-1.2411075E0,-1.7792355E-1,9.139277E-1,-1.1705599E0,-5.5153954E-1,-8.657097E-1,-1.2031884E0,-7.2776005E-2,-9.478228E-1,1.3060888E0,9.156E-1,1.2716339E0,3.3089596E-1,-2.6682836E-1,5.2436614E-1,1.3456774E0,9.3238235E-1,1.3437184E0,1.2252116E0,8.9176524E-1,1.3494128E0,1.3034235E0,2.9619083E-1,1.3078773E0,4.420919E-1,1.3415474E0,1.3017367E0,1.3369112E0,1.1228019E0,1.3276774E0,1.0500793E0,8.6595255E-1,1.3905773E-1,1.3373662E0,1.1689961E0,1.2842462E0,1.0217978E0,1.2845521E0,1.3376215E0,1.3266877E0,1.0441337E0,9.7700053E-1,4.0140018E-1,2.7383494E-1,-6.1336476E-1,9.5982385E-1,1.0406164E-1,1.3363327E0,1.0375352E0,4.5393246E-1,1.052701E0,1.3332547E0,1.2418734E0,1.0534779E0,1.3287257E0,4.007019E-1,1.3439435E0,3.7421554E-1,1.0757571E0,1.1032187E0,6.1707115E-1,-1.1194931E0,4.4377E-2,4.1644296E-1,-7.082657E-1,-5.9601223E-1,1.6399653E0,-9.710064E-1,-1.3340926E0,-7.171912E-1,1.5652282E0,1.0230243E0,3.323586E-1,1.1389183E0,1.3183138E0,2.5204098E-1,-4.4280836E-1,6.297003E-1,1.1100976E0,1.3237668E0,1.1941082E0,5.872951E-1,1.0102197E0,8.837099E-1,4.717052E-1,5.6929445E-1,1.6828239E-1,8.240992E-1,3.4354404E-1,-6.670591E-1,-1.3724537E0,-3.320639E-2,-5.0295687E-1,-1.1191959E0,-1.5810153E0,2.690846E-1,-3.7844986E-1,6.4947766E-1,1.312062E0,-7.280137E-1,-1.3041809E0,-1.23116784E-1,-7.699734E-1,-1.0646924E0,-6.9838876E-1,-1.2135357E0,5.7115716E-1,2.1385856E-1,-5.7496154E-1,-1.0221615E0,1.5223271E0,1.3424977E0,1.2459681E0,1.050428E0,6.057244E-1,1.425122E0,7.2056794E-1,5.8266646E-1,-2.3542994E-1,1.4560604E-1,-5.666362E-1,1.2270294E0,3.361376E-1,1.3646101E0,9.521847E-1,1.0733855E0,1.5020077E-1,1.3568532E0,1.2990148E0,1.320936E0,1.0430474E0,5.388671E-1,1.2273211E0,1.3770801E0,1.0101532E0,-3.4906544E-2,8.6482733E-1,1.3222263E0,9.7630006E-1],"categories":[],"categories_nodes":[],"categories_segments":[],"categories_sizes":[],"default_left":[true,true,true,true,true,true,true,true,true,true,true,true,true,true,true,true,true,true,true,true,true,true,true,true,true,true,true,true,true,true,true,true,true,true,true,true,true,true,true,true,true,true,true,false,true,true,true,true,true,true,true,true,true,true,true,true,true,true,true,true,true,true,true,true,true,true,true,false,true,true,true,true,true,true,true,true,true,true,true,true,true,true,true,true,true,true,true,true,true,true,true,false,false,true,true,true,true,true,true,true,true,true,true,true,true,true,true,true,true,true,true,true,true,true,true,true,true,true,true,true,false,true,true,true,false,false,false,false,false,false,false,false,false,false,false,false,false,false,false,false,false,false,false,false,false,false,false,false,false,false,false,false,false,false,false,false,false,false,false,false,false,false,false,false,false,false,false,false,false,false,false,false,false,false,false,false,false,false,false,false,false,false,false,false,false,false,false,false,false,false,false,false,false,false,false,false,false,false,false,false,false,false,false,false,false,false,false,false,false,false,false,false,false,false,false,false,false,false,false,false,false,false,false,false,false,false,false,true,true,false,false,false,false,false,false,false,false,false,false],"id":2,"left_children":[1,3,5,7,9,11,13,15,17,19,21,23,25,27,29,31,33,35,37,39,41,43,45,47,49,51,53,55,57,59,61,63,65,67,69,71,73,75,77,79,81,83,85,-1,87,89,91,93,95,97,99,101,103,105,107,109,111,113,115,117,119,121,123,125,127,129,131,-1,133,135,137,139,141,143,145,147,149,151,153,155,157,159,161,163,165,167,169,171,173,175,177,-1,-1,179,181,183,185,187,189,191,193,195,197,199,201,203,205,207,209,211,213,215,217,219,221,223,225,-1,229,231,-1,233,235,237,-1,-1,-1,-1,-1,-1,-1,-1,-1,-1,-1,-1,-1,-1,-1,-1,-1,-1,-1,-1,-1,-1,-1,-1,-1,-1,-1,-1,-1,-1,-1,-1,-1,-1,-1,-1,-1,-1,-1,-1,-1,-1,-1,-1,-1,-1,-1,-1,-1,-1,-1,-1,-1,-1,-1,-1,-1,-1,-1,-1,-1,-1,-1,-1,-1,-1,-1,-1,-1,-1,-1,-1,-1,-1,-1,-1,-1,-1,-1,-1,-1,-1,-1,-1,-1,-1,-1,-1,-1,-1,-1,-1,-1,-1,-1,-1,-1,-1,-1,-1,-1,-1,-1,-1,-1,-1,-1,-1,-1,-1,-1,-1,-1,-1,-1],"loss_changes":[4.9526375E4,1.6695062E4,1.876196E4,3.8444688E3,4.976786E3,5.342624E3,5.3903994E3,6.516094E2,3.4348867E3,3.0489692E3,7.332373E2,8.859208E2,1.6635908E3,3.9883406E3,5.856875E2,7.260117E2,3.1125E1,2.2270562E3,3.822578E2,4.1550122E2,9.028308E2,2.0563965E1,7.4686194E2,2.0600269E2,3.544553E2,1.0178934E3,1.0502324E3,7.1052783E2,2.5853792E3,2.3294727E2,2.885238E2,4.5945312E1,6.964971E2,2.21875E0,5.726172E1,2.757168E2,1.02058655E3,4.2977734E2,6.0603516E1,4.8727783E1,3.1026617E2,4.801909E2,2.4086401E2,0E0,2.6700928E1,4.6843872E2,9.576416E-1,6.4748535E0,6.442175E1,1.8179616E2,1.0306807E2,4.811153E2,1.5135706E2,3.179287E2,5.4077405E2,1.6314648E2,2.6358392E2,2.3923037E3,2.5761719E1,5.34375E0,4.040127E2,3.4020245E2,1.8408203E0,9.199219E-1,7.6206055E1,1.8522852E2,4.4851343E2,0E0,1.9550781E1,7.343164E1,5.7597656E0,1.9328125E1,1.5271436E2,8.4883685E2,5.387534E2,1.04365234E2,1.1492645E2,1.4248047E1,8.643213E1,1.9185791E0,4.2087555E1,3.457071E1,1.4135005E2,1.5077567E2,3.283291E2,6.0183105E1,1.1582898E2,2.3098495E1,5.6810303E0,1.9775552E2,7.647748E1,0E0,0E0,1.9658203E0,7.241821E-1,2.57948E1,1.9389347E1,5.550949E1,6.866379E0,4.7702896E1,3.6526794E0,4.0837274E2,4.5671448E1,6.8652466E1,5.602083E1,1.6692285E2,1.1663281E2,2.7895813E2,2.0574884E2,4.9399414E0,6.873535E1,2.8914368E1,2.6463983E2,1.6045981E3,7.1597437E2,9.01001E0,1.9906067E1,8.691406E-2,9.103699E0,7.334038E2,0E0,7.272644E0,3.619229E2,1.0107422E0,0E0,0E0,0E0,0E0,0E0,0E0,0E0,0E0,0E0,0E0,0E0,0E0,0E0,0E0,0E0,0E0,0E0,0E0,0E0,0E0,0E0,0E0,0E0,0E0,0E0,0E0,0E0,0E0,0E0,0E0,0E0,0E0,0E0,0E0,0E0,0E0,0E0,0E0,0E0,0E0,0E0,0E0,0E0,0E0,0E0,0E0,0E0,0E0,0E0,0E0,0E0,0E0,0E0,0E0,0E0,0E0,0E0,0E0,0E0,0E0,0E0,0E0,0E0,0E0,0E0,0E0,0E0,0E0,0E0,0E0,0E0,0E0,0E0,0E0,0E0,0E0,0E0,0E0,0E0,0E0,0E0,0E0,0E0,0E0,0E0,0E0,0E0,0E0,0E0,0E0,0E0,0E0,0E0,0E0,0E0,0E0,0E0,0E0,0E0,0E0,0E0,0E0,0E0,0E0,0E0,0E0,0E0,0E0,0E0,0E0,0E0,0E0,0E0,0E0,0E0],"parents":[2147483647,0,0,1,1,2,2,3,3,4,4,5,5,6,6,7,7,8,8,9,9,10,10,11,11,12,12,13,13,14,14,15,15,16,16,17,17,18,18,19,19,20,20,21,21,22,22,23,23,24,24,25,25,26,26,27,27,28,28,29,29,30,30,31,31,32,32,33,33,34,34,35,35,36,36,37,37,38,38,39,39,40,40,41,41,42,42,44,44,45,45,46,46,47,47,48,48,49,49,50,50,51,51,52,52,53,53,54,54,55,55,56,56,57,57,58,58,59,59,60,60,61,61,62,62,63,63,64,64,65,65,66,66,68,68,69,69,70,70,71,71,72,72,73,73,74,74,75,75,76,76,77,77,78,78,79,79,80,80,81,81,82,82,83,83,84,84,85,85,86,86,87,87,88,88,89,89,90,90,93,93,94,94,95,95,96,96,97,97,98,98,99,99,100,100,101,101,102,102,103,103,104,104,105,105,106,106,107,107,108,108,109,109,110,110,111,111,112,112,113,113,114,114,115,115,116,116,117,117,118,118,119,119,121,121,122,122,123,123],"right_children":[2,4,6,8,10,12,14,16,18,20,22,24,26,28,30,32,34,36,38,40,42,44,46,48,50,52,54,56,58,60,62,64,66,68,70,72,74,76,78,80,82,84,86,-1,88,90,92,94,96,98,100,102,104,106,108,110,112,114,116,118,120,122,124,126,128,130,132,-1,134,136,138,140,142,144,146,148,150,152,154,156,158,160,162,164,166,168,170,172,174,176,178,-1,-1,180,182,184,186,188,190,192,194,196,198,200,202,204,206,208,210,212,214,216,218,220,222,224,226,-1,230,232,-1,234,236,238,-1,-1,-1,-1,-1,-1,-1,-1,-1,-1,-1,-1,-1,-1,-1,-1,-1,-1,-1,-1,-1,-1,-1,-1,-1,-1,-1,-1,-1,-1,-1,-1,-1,-1,-1,-1,-1,-1,-1,-1,-1,-1,-1,-1,-1,-1,-1,-1,-1,-1,-1,-1,-1,-1,-1,-1,-1,-1,-1,-1,-1,-1,-1,-1,-1,-1,-1,-1,-1,-1,-1,-1,-1,-1,-1,-1,-1,-1,-1,-1,-1,-1,-1,-1,-1,-1,-1,-1,-1,-1,-1,-1,-1,-1,-1,-1,-1,-1,-1,-1,-1,-1,-1,-1,-1,-1,-1,-1,-1,-1,-1,-1,-1,-1,-1],"split_conditions":[1.65E1,4.5E0,3.75E1,1.25E1,3.85E1,2.55E1,4.45E1,6.45E1,6.45E1,7.5E0,7.5E0,2.3E1,1.95E1,2.55E1,2.25E1,8.5E0,9.5E0,2.65E1,4.45E1,3.5E0,1.5E0,4.5E0,3.5E0,2.35E1,2.45E1,4.5E0,3.5E0,2.35E1,3.5E0,2.45E1,3.5E0,2.85E1,7.5E0,8.5E0,4.45E1,2.45E1,3.5E0,7.5E0,7.5E0,3.15E1,3.15E1,3.05E1,5.45E1,3.999555E-1,4.05E1,6.65E1,4.35E1,1.1E1,6E0,3.2E1,3E1,4.5E0,3.45E1,5.5E0,2.5E0,2.35E1,4.5E0,3.5E0,2.55E1,2.35E1,3.5E0,2.25E1,3.25E1,2.75E1,5.5E0,2.55E1,3.5E0,4.0342006E-1,8.5E0,7.5E0,6.85E1,6.5E0,5.5E0,1.45E1,2.5E0,2.45E1,3.5E0,2.5E0,5.15E1,4.15E1,5.35E1,2.95E1,5.05E1,1.5E1,3.5E0,3.15E1,3.5E0,8.5E0,4.45E1,1.45E1,4.55E1,4.4482583E-1,4.0698418E-1,1.95E1,5.75E1,6.3E1,2.45E1,6E0,5.95E1,6E0,5.8E1,1.5E0,5.5E0,3E1,1.5E0,3.35E1,3.5E0,7.5E0,3.5E0,2.05E1,6E0,2.5E0,1.1E1,1.95E1,2.95E1,6.5E0,5.5E0,4.0311554E-1,6E0,3.5E0,4.0482387E-1,2.15E1,3.5E0,5.5E0,1.3262758E-1,4.0246424E-1,3.9052102E-1,4.0107337E-1,3.3684057E-1,3.9830324E-1,3.150238E-1,2.5978577E-1,4.171732E-2,4.012099E-1,3.5069883E-1,3.8527387E-1,3.0653936E-1,3.8536564E-1,4.0128645E-1,3.9800632E-1,3.132401E-1,2.9310018E-1,1.2042006E-1,8.215049E-2,-1.8400943E-1,2.8794718E-1,3.1218493E-2,4.0089983E-1,3.1126058E-1,1.3617975E-1,3.1581032E-1,3.9997643E-1,3.7256202E-1,3.1604338E-1,3.986177E-1,1.2021058E-1,4.0318307E-1,1.1226467E-1,3.2272714E-1,3.309656E-1,1.8512136E-1,-3.3584794E-1,1.3313101E-2,1.2493289E-1,-2.1247973E-1,-1.7880368E-1,4.919896E-1,-2.9130194E-1,-4.0022781E-1,-2.1515737E-1,4.695685E-1,3.069073E-1,9.970758E-2,3.416755E-1,3.9549416E-1,7.56123E-2,-1.3284251E-1,1.889101E-1,3.330293E-1,3.9713007E-1,3.582325E-1,1.7618854E-1,3.0306593E-1,2.65113E-1,1.4151156E-1,1.7078835E-1,5.048472E-2,2.4722977E-1,1.0306322E-1,-2.0011775E-1,-4.1173613E-1,-9.961917E-3,-1.5088707E-1,-3.357588E-1,-4.7430462E-1,8.072539E-2,-1.13534965E-1,1.948433E-1,3.936186E-1,-2.1840411E-1,-3.9125428E-1,-3.6935035E-2,-2.3099203E-1,-3.1940773E-1,-2.0951663E-1,-3.640607E-1,1.7134716E-1,6.415757E-2,-1.7248847E-1,-3.0664846E-1,4.5669815E-1,4.0274933E-1,3.7379044E-1,3.1512842E-1,1.8171732E-1,4.2753664E-1,2.1617039E-1,1.7479995E-1,-7.0628986E-2,4.3681815E-2,-1.6999087E-1,3.6810884E-1,1.00841284E-1,4.0938303E-1,2.856554E-1,3.2201564E-1,4.5060232E-2,4.07056E-1,3.8970447E-1,3.962808E-1,3.1291425E-1,1.6166013E-1,3.6819637E-1,4.1312405E-1,3.0304596E-1,-1.0471963E-2,2.594482E-1,3.966679E-1,2.9289004E-1],"split_indices":[7,5,8,7,8,0,8,6,6,7,7,7,7,0,7,7,7,0,8,7,9,7,3,0,0,5,2,7,3,0,3,0,4,4,8,0,2,4,4,0,0,0,6,0,8,6,8,9,9,7,7,2,8,9,5,0,4,2,7,0,3,0,7,0,7,0,5,0,7,4,6,9,9,7,5,0,2,5,8,6,6,0,6,7,3,0,3,4,8,7,8,0,0,7,6,6,0,9,6,9,6,9,2,0,9,8,3,9,3,7,9,5,9,7,0,5,5,7,9,2,0,0,2,5,0,0,0,0,0,0,0,0,0,0,0,0,0,0,0,0,0,0,0,0,0,0,0,0,0,0,0,0,0,0,0,0,0,0,0,0,0,0,0,0,0,0,0,0,0,0,0,0,0,0,0,0,0,0,0,0,0,0,0,0,0,0,0,0,0,0,0,0,0,0,0,0,0,0,0,0,0,0,0,0,0,0,0,0,0,0,0,0,0,0,0,0,0,0,0,0,0,0,0,0,0,0,0,2147483647,2147483647,0,0,0,0,0,0,0,0,0,0],"split_type":[0,0,0,0,0,0,0,0,0,0,0,0,0,0,0,0,0,0,0,0,0,0,0,0,0,0,0,0,0,0,0,0,0,0,0,0,0,0,0,0,0,0,0,0,0,0,0,0,0,0,0,0,0,0,0,0,0,0,0,0,0,0,0,0,0,0,0,0,0,0,0,0,0,0,0,0,0,0,0,0,0,0,0,0,0,0,0,0,0,0,0,0,0,0,0,0,0,0,0,0,0,0,0,0,0,0,0,0,0,0,0,0,0,0,0,0,0,0,0,0,0,0,0,0,0,0,0,0,0,0,0,0,0,0,0,0,0,0,0,0,0,0,0,0,0,0,0,0,0,0,0,0,0,0,0,0,0,0,0,0,0,0,0,0,0,0,0,0,0,0,0,0,0,0,0,0,0,0,0,0,0,0,0,0,0,0,0,0,0,0,0,0,0,0,0,0,0,0,0,0,0,0,0,0,0,0,0,0,0,0,0,0,0,0,0,0,0,0,0,0,0,0,0,0,0,0,0,0,0,0,0,0,0,0,0,0,0,0,0],"sum_hessian":[2.787888E5,2.102984E5,6.849041E4,1.9399867E5,1.6299738E4,2.5742305E4,4.27481E4,1.5302555E5,4.097311E4,9.305511E3,6.9942285E3,4.573064E3,2.1169242E4,2.691967E4,1.5828432E4,3.5329715E4,1.17695836E5,1.7046303E4,2.3926809E4,2.359436E3,6.946074E3,2.497335E3,4.496893E3,2.399319E3,2.1737449E3,6.772333E3,1.4396908E4,6.9487573E3,1.9970912E4,1.2991042E4,2.8373894E3,2.0467586E4,1.4862131E4,9.4683266E4,2.301257E4,6.3416235E3,1.0704679E4,6.9001157E3,1.7026693E4,1.0402181E3,1.3192179E3,3.3772288E3,3.5688457E3,1.3074484E3,1.1898866E3,3.6272864E3,8.6960693E2,9.3801544E2,1.4613037E3,1.1608333E3,1.0129117E3,4.9954663E3,1.7768665E3,1.1349792E4,3.0471165E3,4.740556E3,2.208201E3,1.8391027E4,1.5798837E3,3.981196E3,9.009846E3,2.3265378E3,5.1085156E2,1.367202E4,6.7955664E3,1.0412878E4,4.4492524E3,8.5397164E4,9.2861E3,5.22169E3,1.779088E4,3.0111519E3,3.3304717E3,6.828234E3,3.8764443E3,5.0414727E3,1.8586431E3,1.2354004E4,4.672689E3,5.856675E2,4.545506E2,6.639179E2,6.553E2,1.0894806E3,2.287748E3,2.0831887E3,1.4856569E3,2.8286783E2,9.070188E2,2.2380457E3,1.3892407E3,2.8438974E2,5.8521716E2,9.0667163E2,3.1343817E1,9.7454004E2,4.8676367E2,1.0409825E3,1.19850746E2,8.79806E2,1.3310565E2,4.553659E3,4.4180743E2,1.1777483E3,5.9911816E2,5.0375874E3,6.3122046E3,1.9359867E3,1.1111299E3,3.0791682E3,1.6613881E3,3.5425934E2,1.8539417E3,1.2974986E4,5.416042E3,1.3983789E3,1.815047E2,3.3743289E3,6.068672E2,6.198724E3,2.811122E3,4.05599E2,1.9209388E3,5.0691724E2,3.9343495E0,1.1554732E4,2.1172866E3,3.4886755E3,3.3068909E3,3.8321963E3,6.5806816E3,3.3065208E3,1.1427319E3,8.456883E3,8.292167E2,3.6753743E3,1.5463159E3,3.3472493E3,1.4443631E4,2.718696E3,2.9245572E2,2.775012E3,5.554597E2,5.4871035E3,1.3411306E3,2.889019E3,9.874253E2,1.9024789E3,3.138994E3,1.4460088E3,4.1263428E2,9.962633E3,2.391371E3,2.5284463E3,2.144243E3,3.3515165E0,5.82316E2,1.1664341E2,3.379072E2,2.2468106E2,4.3923685E2,1.2911874E2,5.261813E2,9.542443E2,1.3523628E2,2.2210286E3,6.6719536E1,7.099518E2,1.373237E3,1.4640011E3,2.1655834E1,2.1884659E2,6.402124E1,4.575649E2,4.4945386E2,1.6995063E3,5.3853925E2,8.297761E2,5.594646E2,5.309045E2,3.7576712E2,2.0653612E1,1.0690205E1,7.8027826E2,1.942618E2,2.2605853E2,2.6070514E2,3.797827E2,6.6119977E2,1.03112305E2,1.6738438E1,3.8252185E2,4.9728415E2,1.0123604E2,3.1869616E1,1.4099789E3,3.1436802E3,2.6713025E2,1.7467717E2,2.747182E2,9.030301E2,2.0291861E2,3.961996E2,2.2984934E3,2.739094E3,6.27595E3,3.625443E1,1.2328069E3,7.031798E2,1.0792563E3,3.1873575E1,1.9039688E3,1.1751993E3,1.1559001E3,5.0548782E2,2.7577188E2,7.8487434E1,1.2834292E3,5.705124E2,5.461775E3,7.513211E3,1.143085E3,4.272957E3,1.3317094E3,6.666956E1,1.5341289E2,2.8091824E1,2.5844797E3,7.89849E2,3.9354163E2,2.1332553E2,3.0226318E3,3.1760923E3,3.2108945E2,8.450953E1,1.2145809E3,7.0635785E2,4.8288214E2,2.4035078E1],"tree_param":{"num_deleted":"2","num_feature":"10","num_nodes":"239","size_leaf_vector":"0"}},{"base_weights":[7.762144E-1,1.08438E0,2.887611E-1,1.1489054E0,3.147027E-1,-8.4425054E-2,8.016016E-1,9.011765E-1,1.192794E0,-9.0716496E-2,7.416731E-1,5.301872E-1,-3.4284824E-1,5.826645E-1,1.0702419E0,1.1570082E0,6.2657577E-1,1.2231497E0,1.1112734E0,2.1714713E-1,-6.941294E-1,1.0800092E0,4.863577E-1,8.001698E-1,1.8824296E-2,-7.73431E-1,-1.14247255E-1,7.55193E-1,1.3800971E-1,1.1192658E0,7.083847E-1,1.2242558E0,1.064017E0,1.062415E0,3.0214483E-1,1.2284305E0,1.1762208E0,9.596457E-1,1.1973469E0,9.276391E-1,5.057046E-2,-3.6092186E-1,-9.2155915E-1,1.2084128E0,9.4568187E-1,3.6291787E-1,1.2559204E0,1.048812E0,5.9164536E-1,4.5239645E-1,-2.5875983E-1,-5.377099E-1,-1.0654894E0,-2.3326291E-1,8.1303036E-1,1.1300218E0,6.382604E-1,5.1434252E-2,1.1574214E0,1.0380546E0,1.2083591E0,4.6845806E-1,9.7914827E-1,1.2140124E0,8.898719E-1,1.2032585E0,9.108297E-1,2.9683543E-2,7.455493E-1,1.2297767E0,1.2047108E0,9.302266E-1,1.2053281E0,1.1846186E0,7.56661E-1,1.2137285E0,1.1024556E0,1.1720517E0,6.4950764E-1,3.139398E-1,-3.7716952E-1,-2.5626507E-1,-9.91915E-1,-9.7734094E-1,1.3720274E0,7.006355E-1,1.1087171E0,2.1449248E-1,8.311815E-1,1.1267627E0,7.6188284E-1,8.7095237E-1,4.2854267E-1,1.02476E0,2.6787525E-1,4.4430953E-2,-6.92695E-1,-3.109544E-1,-9.672291E-1,-3.8218918E-1,-1.1235479E0,-3.367245E-3,-6.459068E-1,9.39806E-1,6.3523374E-2,1.2003331E0,9.4709414E-1,5.480116E-1,1.2666538E0,8.1712526E-1,-9.576812E-2,1.213246E0,5.01649E-3,1.1016862E0,7.719573E-1,1.218906E0,1.1376902E0,3.1732097E-1,1.181422E0,8.56566E-1,1.1895787E0,1.0373929E0,1.2196622E0,1.0127137E0,6.386662E-1,1.2291455E0,1.1343036E0,1.0629678E0,6.283892E-1,2.6454383E-1,-3.7161487E-1,1.1291728E0,4.8656377E-1,1.2167623E0,9.4419646E-1,1.0685601E0,2.5541168E-1,1.2163751E0,1.045745E0,1.2185941E0,1.0492996E0,4.9852392E-1,1.0861578E0,1.2213033E0,1.1087092E0,9.0006787E-1,1.1782733E0,7.4358875E-1,1.2025013E0,1.1249311E0,4.1107598E-1,-7.962047E-2,4.4323596E-1,-8.377484E-1,-7.5702645E-2,-4.519192E-3,-4.5962846E-1,-1.1731031E0,-6.339292E-1,-1.1623147E0,-6.962991E-1,1.4496145E0,6.3253546E-1,1.0207797E0,3.886652E-1,1.1213123E0,2.571438E-1,1.0363003E0,1.6969131E-1,6.315715E-1,1.0138031E0,1.2050266E0,1.0301782E0,1.0218513E0,5.3339916E-1,1.1041894E0,8.1951493E-1,5.4956084E-1,2.294533E-1,1.1459397E0,5.214725E-1,4.6949816E-1,-1.4649615E-1,2.6079533E-1,-1.7649719E-1,-7.411819E-1,1.0580689E0,-7.1549125E-2,-6.788584E-1,-2.989999E-1,-1.0265412E0,-6.452907E-1,5.325642E-1,-1.150051E0,-6.850681E-1,-5.586803E-2,1.2805791E0,-7.1028376E-1,1.0252372E0,7.738515E-1,1.3505363E0,7.830903E-1,-1.18207194E-1,1.2102522E0,1.0591955E0,1.1073749E0,7.840579E-1,3.784946E-1,9.2381513E-1,1.3396889E0,1.2134624E0,1.1554406E0,5.879441E-1,-3.180313E-1,4.2520085E-1,1.2223377E0,-6.8784654E-2,3.3714128E-1,-1.0802623E0,1.1413856E0,8.9017594E-1,5.686026E-1,1.0921849E0,1.2281561E0,1.1692494E0,1.0244716E0,1.191325E0,1.1349849E0,1.3851085E-1,1.1986933E0,3.9356855E-1,1.2089407E0,7.1380746E-1,1.2044141E0,9.0405977E-1],"categories":[],"categories_nodes":[],"categories_segments":[],"categories_sizes":[],"default_left":[true,true,true,true,true,true,true,true,true,true,true,true,true,true,true,true,true,true,true,true,true,true,true,true,true,true,true,true,true,true,true,false,true,true,true,true,true,true,true,true,true,true,true,false,true,true,false,true,true,true,true,true,true,true,true,true,true,true,true,true,true,true,true,true,true,true,true,true,true,false,true,true,true,true,true,true,true,true,true,true,true,true,true,true,true,true,true,true,true,true,true,true,true,true,true,true,true,true,true,true,true,true,true,true,true,true,true,true,true,true,true,true,true,true,true,true,true,true,true,true,true,false,false,false,false,false,false,false,false,false,false,false,false,false,false,false,false,false,false,false,false,false,false,false,false,false,false,false,false,false,false,false,false,false,false,false,false,false,false,false,false,false,false,false,false,false,false,false,false,false,false,false,false,false,false,false,false,false,false,false,false,false,false,false,false,false,false,false,false,false,false,false,false,false,false,false,false,false,false,false,false,false,false,false,false,false,false,false,false,false,false,false,false,false,false,false,false,false,false,false,false,false,false,false,false,false,false,false,false,false,false,false,false,false,false],"id":3,"left_children":[1,3,5,7,9,11,13,15,17,19,21,23,25,27,29,31,33,35,37,39,41,43,45,47,49,51,53,55,57,59,61,-1,63,65,67,69,71,73,75,77,79,81,83,-1,85,87,-1,89,91,93,95,97,99,101,103,105,107,109,111,113,115,117,119,121,123,125,127,129,131,-1,133,135,137,139,141,143,145,147,149,151,153,155,157,159,161,163,165,167,169,171,173,175,177,179,181,183,185,187,189,191,193,195,197,199,201,203,205,207,209,211,213,215,217,219,221,223,225,227,229,231,233,-1,-1,-1,-1,-1,-1,-1,-1,-1,-1,-1,-1,-1,-1,-1,-1,-1,-1,-1,-1,-1,-1,-1,-1,-1,-1,-1,-1,-1,-1,-1,-1,-1,-1,-1,-1,-1,-1,-1,-1,-1,-1,-1,-1,-1,-1,-1,-1,-1,-1,-1,-1,-1,-1,-1,-1,-1,-1,-1,-1,-1,-1,-1,-1,-1,-1,-1,-1,-1,-1,-1,-1,-1,-1,-1,-1,-1,-1,-1,-1,-1,-1,-1,-1,-1,-1,-1,-1,-1,-1,-1,-1,-1,-1,-1,-1,-1,-1,-1,-1,-1,-1,-1,-1,-1,-1,-1,-1,-1,-1,-1,-1,-1,-1],"loss_changes":[3.5554516E4,7.2014844E3,1.7546016E4,1.4535156E3,1.9419932E3,8.428534E3,2.2704082E3,1.4141016E3,2.7978125E2,1.0693036E3,4.713938E2,2.1685688E3,3.6771104E3,1.6321768E3,3.0668164E2,6.3777344E1,1.373491E3,1.8960938E1,4.01375E2,4.510069E2,1.4696771E2,3.9266357E1,2.9546613E2,5.323052E2,6.5349066E2,8.912529E2,2.693393E3,6.710703E2,5.249404E2,1.0909766E2,1.3403943E2,0E0,1.1330713E2,8.731006E1,6.730361E2,7.65625E-1,5.8918945E1,5.0938672E2,2.913086E1,4.835022E1,3.4807538E2,5.1891884E1,1.490943E2,0E0,4.518982E1,1.8650314E2,0E0,1.0389258E2,2.5438062E2,2.2349991E2,4.3558572E2,6.9808716E2,2.2899951E2,2.0517842E3,2.636748E2,4.5620117E1,6.619863E2,6.183004E2,2.9887024E1,1.3441797E2,3.9169922E0,1.1811293E2,2.3956238E1,9.6899414E-1,6.1981934E1,2.317627E0,8.523169E1,3.254484E2,2.100404E2,0E0,1.1449707E1,8.30553E1,1.1850586E1,2.2971191E1,4.9934985E2,1.1869141E1,4.34563E1,4.017212E0,3.8101807E1,9.7362854E1,1.6337946E2,3.4763866E1,6.4342422E0,5.774756E1,5.7505417E-1,4.5816635E1,7.0480347E0,7.492826E1,2.2834045E1,2.649414E1,5.9052795E1,2.3726074E1,8.4968445E1,3.0805725E1,1.3410632E2,9.3243385E1,1.1636273E2,4.134416E2,9.781055E1,1.09768486E2,6.1078125E1,9.3639636E2,8.3324927E2,1.6069067E2,5.2794003E1,2.2839355E0,2.5602356E1,6.5070654E2,3.9450684E0,6.781781E1,5.3290393E2,5.317566E0,8.458221E0,5.303369E1,9.9987366E1,1.3447266E0,4.499756E0,1.327207E2,2.0615234E0,3.0131348E1,3.1002808E-1,0E0,0E0,0E0,0E0,0E0,0E0,0E0,0E0,0E0,0E0,0E0,0E0,0E0,0E0,0E0,0E0,0E0,0E0,0E0,0E0,0E0,0E0,0E0,0E0,0E0,0E0,0E0,0E0,0E0,0E0,0E0,0E0,0E0,0E0,0E0,0E0,0E0,0E0,0E0,0E0,0E0,0E0,0E0,0E0,0E0,0E0,0E0,0E0,0E0,0E0,0E0,0E0,0E0,0E0,0E0,0E0,0E0,0E0,0E0,0E0,0E0,0E0,0E0,0E0,0E0,0E0,0E0,0E0,0E0,0E0,0E0,0E0,0E0,0E0,0E0,0E0,0E0,0E0,0E0,0E0,0E0,0E0,0E0,0E0,0E0,0E0,0E0,0E0,0E0,0E0,0E0,0E0,0E0,0E0,0E0,0E0,0E0,0E0,0E0,0E0,0E0,0E0,0E0,0E0,0E0,0E0,0E0,0E0,0E0,0E0,0E0,0E0,0E0,0E0],"parents":[2147483647,0,0,1,1,2,2,3,3,4,4,5,5,6,6,7,7,8,8,9,9,10,10,11,11,12,12,13,13,14,14,15,15,16,16,17,17,18,18,19,19,20,20,21,21,22,22,23,23,24,24,25,25,26,26,27,27,28,28,29,29,30,30,32,32,33,33,34,34,35,35,36,36,37,37,38,38,39,39,40,40,41,41,42,42,44,44,45,45,47,47,48,48,49,49,50,50,51,51,52,52,53,53,54,54,55,55,56,56,57,57,58,58,59,59,60,60,61,61,62,62,63,63,64,64,65,65,66,66,67,67,68,68,70,70,71,71,72,72,73,73,74,74,75,75,76,76,77,77,78,78,79,79,80,80,81,81,82,82,83,83,84,84,85,85,86,86,87,87,88,88,89,89,90,90,91,91,92,92,93,93,94,94,95,95,96,96,97,97,98,98,99,99,100,100,101,101,102,102,103,103,104,104,105,105,106,106,107,107,108,108,109,109,110,110,111,111,112,112,113,113,114,114,115,115,116,116,117,117,118,118,119,119,120,120],"right_children":[2,4,6,8,10,12,14,16,18,20,22,24,26,28,30,32,34,36,38,40,42,44,46,48,50,52,54,56,58,60,62,-1,64,66,68,70,72,74,76,78,80,82,84,-1,86,88,-1,90,92,94,96,98,100,102,104,106,108,110,112,114,116,118,120,122,124,126,128,130,132,-1,134,136,138,140,142,144,146,148,150,152,154,156,158,160,162,164,166,168,170,172,174,176,178,180,182,184,186,188,190,192,194,196,198,200,202,204,206,208,210,212,214,216,218,220,222,224,226,228,230,232,234,-1,-1,-1,-1,-1,-1,-1,-1,-1,-1,-1,-1,-1,-1,-1,-1,-1,-1,-1,-1,-1,-1,-1,-1,-1,-1,-1,-1,-1,-1,-1,-1,-1,-1,-1,-1,-1,-1,-1,-1,-1,-1,-1,-1,-1,-1,-1,-1,-1,-1,-1,-1,-1,-1,-1,-1,-1,-1,-1,-1,-1,-1,-1,-1,-1,-1,-1,-1,-1,-1,-1,-1,-1,-1,-1,-1,-1,-1,-1,-1,-1,-1,-1,-1,-1,-1,-1,-1,-1,-1,-1,-1,-1,-1,-1,-1,-1,-1,-1,-1,-1,-1,-1,-1,-1,-1,-1,-1,-1,-1,-1,-1,-1,-1],"split_conditions":[1.35E1,4.5E0,4.15E1,3.85E1,6.15E1,2.65E1,4.65E1,8.5E0,9.5E0,1.5E0,7.5E0,2.25E1,3.45E1,5.5E0,2.15E1,2.75E1,2.75E1,8.5E0,4.45E1,3.5E0,3.15E1,4.5E0,3.5E0,2.45E1,2.45E1,4.5E0,4.5E0,2.55E1,3.5E0,5.15E1,7.05E1,3.6727676E-1,5.5E0,2.55E1,3.5E0,3.5E0,4.15E1,2.75E1,8.5E0,3.15E1,5.5E0,4.5E0,3.5E0,3.6252385E-1,4.05E1,6.75E1,3.7677613E-1,7E0,2.5E0,2.25E1,2.55E1,4.5E0,1.5E0,4.5E0,2.55E1,2.45E1,3.5E0,2.45E1,5.5E0,5.5E0,1.95E1,3.5E0,5.25E1,2.95E1,3.5E0,2.45E1,2.5E0,1.5E0,3.45E1,3.6893302E-1,8.5E0,8.5E0,3.5E0,2.65E1,3.5E0,3.5E0,6.85E1,4.9E1,1.5E0,3.15E1,3.25E1,1.15E1,5.65E1,3.35E1,4.45E1,3.15E1,7.5E0,2.85E1,4.45E1,2.35E1,2.35E1,5.65E1,6.5E0,3.05E1,1E1,6.5E0,3.5E0,1.85E1,2.85E1,4.5E0,4.5E0,3.5E0,3.5E0,6.5E0,3.85E1,2.45E1,3.5E0,3.5E0,1.65E1,2.25E1,3.5E0,3.15E1,8.5E0,8.5E0,3.5E0,8.5E0,7.25E1,2.25E1,3.15E1,2.45E1,2.65E1,3.1121787E-1,3.6589867E-1,3.038141E-1,1.9159988E-1,3.6874366E-1,3.4029108E-1,3.1889033E-1,1.8851677E-1,7.936315E-2,-1.1148447E-1,3.3875185E-1,1.4596914E-1,3.650287E-1,2.8325894E-1,3.2056805E-1,7.662351E-2,3.6491254E-1,3.137235E-1,3.6557823E-1,3.147899E-1,1.4955719E-1,3.2584736E-1,3.66391E-1,3.3261278E-1,2.7002037E-1,3.53482E-1,2.2307663E-1,3.607504E-1,3.3747935E-1,1.233228E-1,-2.3886142E-2,1.329708E-1,-2.5132453E-1,-2.2710795E-2,-1.3557577E-3,-1.3788855E-1,-3.5193095E-1,-1.9017877E-1,-3.486944E-1,-2.0888974E-1,4.3488437E-1,1.8976064E-1,3.0623394E-1,1.1659957E-1,3.3639368E-1,7.714314E-2,3.108901E-1,5.0907396E-2,1.8947145E-1,3.0414096E-1,3.61508E-1,3.0905348E-1,3.065554E-1,1.6001976E-1,3.3125684E-1,2.4585448E-1,1.6486827E-1,6.883599E-2,3.4378192E-1,1.5644176E-1,1.4084946E-1,-4.3948844E-2,7.82386E-2,-5.294916E-2,-2.2235458E-1,3.1742066E-1,-2.1464739E-2,-2.0365752E-1,-8.9699976E-2,-3.079624E-1,-1.9358721E-1,1.5976927E-1,-3.4501532E-1,-2.0552044E-1,-1.6760409E-2,3.8417375E-1,-2.1308513E-1,3.0757117E-1,2.3215546E-1,4.0516093E-1,2.349271E-1,-3.546216E-2,3.6307567E-1,3.1775868E-1,3.3221248E-1,2.3521738E-1,1.1354838E-1,2.7714455E-1,4.019067E-1,3.640387E-1,3.4663218E-1,1.7638323E-1,-9.54094E-2,1.2756026E-1,3.6670133E-1,-2.0635396E-2,1.01142384E-1,-3.240787E-1,3.424157E-1,2.670528E-1,1.7058079E-1,3.276555E-1,3.6844683E-1,3.5077482E-1,3.0734152E-1,3.573975E-1,3.4049547E-1,4.155326E-2,3.59608E-1,1.18070565E-1,3.6268222E-1,2.1414225E-1,3.6132425E-1,2.7121794E-1],"split_indices":[7,5,8,8,6,1,8,7,7,9,7,7,8,9,7,1,1,4,8,7,1,7,3,1,1,9,2,1,3,8,6,0,7,1,2,5,8,1,4,1,5,9,3,0,8,6,0,9,9,1,7,5,5,9,7,1,3,1,5,9,7,3,8,8,5,1,9,9,1,0,7,7,5,1,2,5,6,6,7,8,8,7,6,8,1,1,5,1,8,1,1,6,9,7,9,9,2,7,1,2,2,3,3,2,1,7,9,2,7,1,2,7,9,4,2,4,6,1,7,1,7,0,0,0,0,0,0,0,0,0,0,0,0,0,0,0,0,0,0,0,0,0,0,0,0,0,0,0,0,0,0,0,0,0,0,0,0,0,0,0,0,0,0,0,0,0,0,0,0,0,0,0,0,0,0,0,0,0,0,0,0,0,0,0,0,0,0,0,0,0,0,0,0,0,0,0,0,0,0,0,0,0,0,0,0,0,0,0,0,0,0,0,0,0,0,0,0,0,0,0,0,0,0,0,0,0,0,0,0,0,0,0,0,0,0],"split_type":[0,0,0,0,0,0,0,0,0,0,0,0,0,0,0,0,0,0,0,0,0,0,0,0,0,0,0,0,0,0,0,0,0,0,0,0,0,0,0,0,0,0,0,0,0,0,0,0,0,0,0,0,0,0,0,0,0,0,0,0,0,0,0,0,0,0,0,0,0,0,0,0,0,0,0,0,0,0,0,0,0,0,0,0,0,0,0,0,0,0,0,0,0,0,0,0,0,0,0,0,0,0,0,0,0,0,0,0,0,0,0,0,0,0,0,0,0,0,0,0,0,0,0,0,0,0,0,0,0,0,0,0,0,0,0,0,0,0,0,0,0,0,0,0,0,0,0,0,0,0,0,0,0,0,0,0,0,0,0,0,0,0,0,0,0,0,0,0,0,0,0,0,0,0,0,0,0,0,0,0,0,0,0,0,0,0,0,0,0,0,0,0,0,0,0,0,0,0,0,0,0,0,0,0,0,0,0,0,0,0,0,0,0,0,0,0,0,0,0,0,0,0,0,0,0,0,0,0,0,0,0,0,0,0,0],"sum_hessian":[2.3669028E5,1.4501266E5,9.167762E4,1.3379545E5,1.1217202E4,5.3064285E4,3.8613332E4,2.0139688E4,1.1365577E5,5.754156E3,5.463046E3,1.5706945E4,3.735734E4,2.1276617E4,1.7336713E4,1.04244E4,9.715287E3,8.280656E4,3.0849205E4,3.8105537E3,1.9436022E3,2.348053E3,3.114993E3,1.0279204E4,5.427741E3,1.29544E4,2.4402941E4,1.5328331E4,5.9482866E3,1.5266232E4,2.0704805E3,6.042205E3,4.3821953E3,4.1447793E3,5.570508E3,7.440732E4,8.399242E3,1.1175352E4,1.9673852E4,7.227921E2,3.0877617E3,7.8958594E2,1.1540162E3,1.1962186E3,1.1518342E3,2.6857312E3,4.292616E2,4.68664E3,5.592564E3,2.118423E3,3.3093179E3,7.170269E3,5.7841313E3,2.1627822E4,2.7751187E3,3.6426562E3,1.1685675E4,5.483675E3,4.646119E2,7.9933057E3,7.2729272E3,1.0992964E3,9.711842E2,2.3509822E3,2.0312131E3,2.1447468E3,2.0000325E3,3.451082E3,2.119426E3,7.036096E4,4.046361E3,8.923568E2,7.5068857E3,5.2981733E3,5.8771787E3,1.6766947E4,2.9069055E3,3.8290994E2,3.3988214E2,1.9113082E3,1.1764535E3,6.7853E2,1.110559E2,1.1271976E3,2.6818624E1,4.624154E2,6.894189E2,2.0405148E3,6.4521643E2,3.6829758E3,1.0036642E3,2.0600916E3,3.5324727E3,5.1527496E2,1.6031482E3,1.9486073E3,1.3607106E3,4.6940083E3,2.476261E3,4.5363846E2,5.3304927E3,1.3890281E4,7.7375415E3,2.373356E3,4.0176273E2,2.6270652E3,1.0155912E3,1.0219866E4,1.4658083E3,8.8355334E2,4.6001216E3,4.4305338E2,2.1558527E1,6.448057E3,1.5452484E3,6.313681E3,9.5924585E2,9.082723E2,1.9102414E2,6.170446E2,3.5413956E2,7.887026E1,2.272112E3,1.3619684E3,6.692448E2,1.5465792E3,5.981676E2,1.2979465E3,7.020859E2,2.1772876E3,1.2737943E3,8.5274335E2,1.2666827E3,3.8637598E3,1.8260123E2,7.4000256E2,1.5235419E2,7.0143877E3,4.9249823E2,4.228198E3,1.0699749E3,3.2969336E3,2.580245E3,1.562859E4,1.1383568E3,7.958895E2,2.111016E3,2.720235E1,3.557076E2,1.1221068E2,2.2767148E2,4.7264307E2,1.4386652E3,4.6463806E2,7.118154E2,3.0376453E2,3.747655E2,7.21313E1,3.8924595E1,6.777852E2,4.4941238E2,2.3341724E1,3.4768987E0,2.2701752E2,2.3539787E2,6.790006E2,1.041826E1,1.0428693E2,1.9362279E3,3.1053064E2,3.3468582E2,2.0278135E3,1.6551625E3,4.6775827E2,5.359059E2,3.683613E2,1.6917302E3,2.1957537E3,1.336719E3,4.1417514E2,1.01099815E2,1.0784087E3,5.2473944E2,9.8449506E2,9.6411224E2,1.3246306E3,3.6080044E1,2.8444058E3,1.8496024E3,2.0243588E2,2.2738252E3,3.5257892E2,1.0105955E2,5.025028E3,3.0546515E2,1.3345573E4,5.4470734E2,7.45111E3,2.864319E2,1.6925085E3,6.808474E2,8.0396545E1,3.2136618E2,2.4471523E3,1.7991269E2,5.0904788E2,5.0654333E2,7.0444185E3,3.175448E3,6.0709863E2,8.587097E2,3.5509918E2,5.2845416E2,3.2247979E3,1.3753235E3,4.400185E2,3.0348983E0,1.707005E1,4.488477E0,5.4251543E3,1.0229029E3,9.468808E2,5.983676E2,5.3014067E3,1.01227454E3,3.1510898E2,6.4413684E2,1.6197322E2,7.46299E2,1.8635396E2,4.670176E0,1.7565417E2,4.4139047E2,3.334215E2,2.0718039E1],"tree_param":{"num_deleted":"0","num_feature":"10","num_nodes":"235","size_leaf_vector":"0"}},{"base_weights":[6.731199E-1,9.8504806E-1,2.3356377E-1,1.0949652E0,4.892771E-1,-1.6803138E-1,5.6330365E-1,1.1469035E0,9.6517354E-1,9.0536463E-1,2.2688507E-1,3.4119207E-1,-3.6848262E-1,3.8638768E-1,9.547545E-1,1.0908383E0,1.1536914E0,7.23706E-1,1.0892704E0,5.8559525E-1,1.0468643E0,-3.645041E-2,7.0066774E-1,5.847954E-1,-5.381445E-2,-5.3038436E-1,9.145005E-2,9.530516E-1,2.8732252E-1,8.298535E-1,1.1146625E0,1.116692E0,7.1358544E-1,1.1576821E0,1.1177238E0,1.0806129E0,4.9016586E-1,1.1405246E0,9.6696967E-1,9.2293674E-1,2.2799936E-1,1.1302779E0,9.045722E-1,7.698917E-1,-1.9338158E-1,5.13895E-1,1.0063318E0,8.981506E-1,3.9144254E-1,3.227244E-1,-2.7079192E-1,1.3583644E-1,-6.5551317E-1,3.5071155E-1,-3.913914E-1,1.1352454E0,6.4542025E-1,6.090275E-1,1.1407085E-1,9.393296E-1,4.2359573E-1,1.1235422E0,5.9598136E-1,1.1531368E0,1.0511882E0,9.257779E-1,-2.9622167E-1,1.1388425E0,9.1664904E-1,1.1370964E0,8.592213E-1,1.085509E0,3.8176137E-1,1.1577593E0,1.10027E0,7.4341327E-1,1.1008289E0,9.7701716E-1,1.924408E-1,7.015627E-1,-5.349868E-2,1.1608144E0,1.0912292E0,6.94551E-1,1.1102364E0,9.1954374E-1,3.9000487E-1,-4.8126113E-3,-4.8917115E-1,7.110663E-1,1.8430662E-1,1.0758762E0,8.388795E-1,1.0526345E0,6.7223185E-1,6.374957E-1,2.604993E-1,8.9796793E-1,2.0223406E-1,-1.5976065E-1,-1.01106E0,2.587049E-1,-5.9774476E-1,-2.6878053E-1,-7.995934E-1,5.7400936E-1,-1.1604085E-1,-5.4365414E-1,6.4443606E-1,1.1527995E0,7.2818035E-1,8.472994E-1,-4.1583276E-4,9.098204E-1,4.4079998E-1,5.50022E-2,1.0675842E0,1.0837151E0,8.20665E-1,9.0942615E-1,2.398922E-1,1.1447682E0,1.0609834E0,3.3415222E-1,9.378117E-1,1.1538926E0,9.519156E-1,1.1288723E0,6.370203E-1,-5.304683E-1,7.5842345E-1,1.0605187E0,1.1540998E0,1.0639446E0,3.0959743E-1,1.1586119E0,1.0844506E0,1.0040748E0,6.348501E-1,1.1687626E0,9.0250695E-1,4.551897E-1,-6.3178277E-1,1.0122316E0,1.12988E0,8.65145E-1,3.2656205E-1,1.0287253E0,1.1499404E0,1.1341735E0,8.4318835E-1,6.7901444E-1,-1.7634344E-1,1.0452564E0,5.2259463E-1,-5.2505684E-1,1.633593E-1,1.0048738E0,1.1481155E0,1.0460802E0,4.302587E-1,9.615212E-1,1.1423949E0,1.0577385E0,6.8613327E-1,4.6053857E-1,-7.74715E-1,2.4100697E-1,-1.8595962E-1,-9.509664E-1,-3.6911154E-1,1.0903368E0,6.101099E-1,5.7747465E-2,1.2383333E0,1.0312731E0,1.1648375E0,6.4007574E-1,1.055921E0,1.1389536E0,9.0024537E-1,8.8184696E-1,4.9059382E-1,7.686042E-1,4.755356E-1,2.9255107E-1,-3.577626E-1,6.2366205E-1,1.1199137E0,2.9165098E-1,-6.167148E-1,-4.297053E-2,-4.161051E-1,-1.0471959E0,6.838658E-1,5.6993985E-1,3.114349E-2,-3.3716714E-1,-7.7613974E-1,1.1046053E-1,-4.582156E-1,-8.1744397E-1,6.417999E-1,9.8509765E-1,3.57157E-1,5.749854E-1,-2.8749394E-1,-6.361923E-2,-6.970903E-1,7.9333675E-1,-3.9115754E-1,1.1742283E0,1.0048147E0,1.0976098E0,5.117826E-1,1.042119E0,6.681162E-1,3.0068877E-1,-3.7310603E-1,9.634881E-1,5.737383E-1,3.265835E-1,1.1843108E0,3.9588246E-1,-1.0291966E-1,1.1206326E0,3.5687461E-1,1.1125683E0,8.784049E-1,7.083192E-1,1.1842266E0,1.092969E0,3.530739E-1,-1.2967108E-1,8.6110145E-1,1.1538663E0,1.0977604E0,9.8049724E-1,1.1269183E0,9.0877885E-1,9.025669E-2,9.801428E-1,1.036501E-1],"categories":[],"categories_nodes":[],"categories_segments":[],"categories_sizes":[],"default_left":[true,true,true,true,true,true,true,true,true,true,true,true,true,true,true,true,true,true,true,true,true,true,true,true,true,true,true,true,true,true,true,true,true,false,true,true,true,true,true,true,true,true,true,true,true,true,true,true,true,true,true,true,true,true,true,true,true,true,true,true,true,true,true,false,true,true,true,true,true,true,true,true,true,false,true,true,true,true,true,true,true,false,true,true,true,true,true,true,true,true,true,true,true,true,true,true,true,true,true,true,true,true,true,true,true,true,true,true,true,true,true,true,true,true,true,true,true,true,true,true,true,true,true,true,true,false,false,false,false,false,false,false,false,false,false,false,false,false,false,false,false,false,false,false,false,false,false,false,false,false,false,false,false,false,false,false,false,false,false,false,false,false,false,false,false,false,false,false,false,false,false,false,false,false,false,false,false,false,false,false,false,false,false,false,false,false,false,false,false,false,false,false,false,false,false,false,false,false,false,false,false,false,false,false,false,false,false,false,false,false,false,false,false,false,false,false,false,false,false,false,false,false,false,false,false,false,false,false,false,false,false,false,false,false,false,false,false,false,false,false,false,false,false],"id":4,"left_children":[1,3,5,7,9,11,13,15,17,19,21,23,25,27,29,31,33,35,37,39,41,43,45,47,49,51,53,55,57,59,61,63,65,-1,67,69,71,73,75,77,79,81,83,85,87,89,91,93,95,97,99,101,103,105,107,109,111,113,115,117,119,121,123,-1,125,127,129,131,133,135,137,139,141,-1,143,145,147,149,151,153,155,-1,157,159,161,163,165,167,169,171,173,175,177,179,181,183,185,187,189,191,193,195,197,199,201,203,205,207,209,211,213,215,217,219,221,223,225,227,229,231,233,235,237,239,241,-1,-1,-1,-1,-1,-1,-1,-1,-1,-1,-1,-1,-1,-1,-1,-1,-1,-1,-1,-1,-1,-1,-1,-1,-1,-1,-1,-1,-1,-1,-1,-1,-1,-1,-1,-1,-1,-1,-1,-1,-1,-1,-1,-1,-1,-1,-1,-1,-1,-1,-1,-1,-1,-1,-1,-1,-1,-1,-1,-1,-1,-1,-1,-1,-1,-1,-1,-1,-1,-1,-1,-1,-1,-1,-1,-1,-1,-1,-1,-1,-1,-1,-1,-1,-1,-1,-1,-1,-1,-1,-1,-1,-1,-1,-1,-1,-1,-1,-1,-1,-1,-1,-1,-1,-1,-1,-1,-1,-1,-1,-1,-1,-1,-1,-1,-1,-1,-1],"loss_changes":[2.737625E4,6.363672E3,1.0975291E4,6.432031E2,2.3138975E3,3.8145781E3,3.1514521E3,2.4609375E1,8.1799414E2,3.7019287E2,1.6220236E3,1.0157694E3,1.9967971E3,1.759394E3,2.8190723E2,7.120703E1,7.3359375E0,7.728838E2,1.1192578E2,3.033474E2,6.630469E1,1.0575933E3,2.645581E2,3.9517798E2,3.2912213E2,1.6534956E3,8.741931E2,2.6059863E2,1.487156E3,3.5345215E2,2.7842285E1,1.51875E1,1.0250899E2,0E0,2.4798828E1,4.4811035E1,3.6165186E2,7.4335938E0,1.5879736E2,5.09021E1,1.6312587E2,2.8862305E0,9.005127E1,7.6983765E1,3.901993E2,1.8731012E2,1.9502563E1,8.612988E1,1.2994214E2,1.0183771E2,2.0983775E2,2.828735E2,9.301289E2,4.7363947E2,3.8513617E2,1.9988281E1,2.2655267E2,4.7215088E2,9.768071E2,1.06398926E2,1.5065253E2,6.779785E0,9.17588E0,0E0,2.4123535E1,2.232425E1,2.102936E1,5.2680664E0,5.2007385E1,1.9389648E0,2.3662048E1,1.200116E1,3.5367828E2,0E0,8.73877E0,1.01247925E2,1.0520996E1,2.4291748E1,1.6393791E1,2.7433167E1,7.86415E1,0E0,6.5357666E0,9.648352E1,3.8735352E0,3.0667908E1,3.2103436E1,1.9034268E2,1.5058923E2,6.835138E1,1.4411179E2,3.609497E0,2.1734009E1,1.8304688E1,3.8118988E1,2.9348694E1,5.2384247E1,1.4719849E1,8.942903E1,6.653013E1,2.1134613E1,1.9030002E2,2.0613434E1,3.2578864E2,3.1352734E2,2.7357062E2,1.7443704E2,1.566294E2,4.8608597E1,7.606201E0,9.260704E0,4.542395E1,4.6649406E1,5.977588E1,5.0838464E2,8.7937366E2,3.7670044E1,1.56521E1,1.3975464E2,4.6878113E1,2.8219025E2,5.6396484E-1,7.071167E0,8.567931E0,1.4564552E0,0E0,0E0,0E0,0E0,0E0,0E0,0E0,0E0,0E0,0E0,0E0,0E0,0E0,0E0,0E0,0E0,0E0,0E0,0E0,0E0,0E0,0E0,0E0,0E0,0E0,0E0,0E0,0E0,0E0,0E0,0E0,0E0,0E0,0E0,0E0,0E0,0E0,0E0,0E0,0E0,0E0,0E0,0E0,0E0,0E0,0E0,0E0,0E0,0E0,0E0,0E0,0E0,0E0,0E0,0E0,0E0,0E0,0E0,0E0,0E0,0E0,0E0,0E0,0E0,0E0,0E0,0E0,0E0,0E0,0E0,0E0,0E0,0E0,0E0,0E0,0E0,0E0,0E0,0E0,0E0,0E0,0E0,0E0,0E0,0E0,0E0,0E0,0E0,0E0,0E0,0E0,0E0,0E0,0E0,0E0,0E0,0E0,0E0,0E0,0E0,0E0,0E0,0E0,0E0,0E0,0E0,0E0,0E0,0E0,0E0,0E0,0E0,0E0,0E0,0E0,0E0,0E0,0E0],"parents":[2147483647,0,0,1,1,2,2,3,3,4,4,5,5,6,6,7,7,8,8,9,9,10,10,11,11,12,12,13,13,14,14,15,15,16,16,17,17,18,18,19,19,20,20,21,21,22,22,23,23,24,24,25,25,26,26,27,27,28,28,29,29,30,30,31,31,32,32,34,34,35,35,36,36,37,37,38,38,39,39,40,40,41,41,42,42,43,43,44,44,45,45,46,46,47,47,48,48,49,49,50,50,51,51,52,52,53,53,54,54,55,55,56,56,57,57,58,58,59,59,60,60,61,61,62,62,64,64,65,65,66,66,67,67,68,68,69,69,70,70,71,71,72,72,74,74,75,75,76,76,77,77,78,78,79,79,80,80,82,82,83,83,84,84,85,85,86,86,87,87,88,88,89,89,90,90,91,91,92,92,93,93,94,94,95,95,96,96,97,97,98,98,99,99,100,100,101,101,102,102,103,103,104,104,105,105,106,106,107,107,108,108,109,109,110,110,111,111,112,112,113,113,114,114,115,115,116,116,117,117,118,118,119,119,120,120,121,121,122,122,123,123,124,124],"right_children":[2,4,6,8,10,12,14,16,18,20,22,24,26,28,30,32,34,36,38,40,42,44,46,48,50,52,54,56,58,60,62,64,66,-1,68,70,72,74,76,78,80,82,84,86,88,90,92,94,96,98,100,102,104,106,108,110,112,114,116,118,120,122,124,-1,126,128,130,132,134,136,138,140,142,-1,144,146,148,150,152,154,156,-1,158,160,162,164,166,168,170,172,174,176,178,180,182,184,186,188,190,192,194,196,198,200,202,204,206,208,210,212,214,216,218,220,222,224,226,228,230,232,234,236,238,240,242,-1,-1,-1,-1,-1,-1,-1,-1,-1,-1,-1,-1,-1,-1,-1,-1,-1,-1,-1,-1,-1,-1,-1,-1,-1,-1,-1,-1,-1,-1,-1,-1,-1,-1,-1,-1,-1,-1,-1,-1,-1,-1,-1,-1,-1,-1,-1,-1,-1,-1,-1,-1,-1,-1,-1,-1,-1,-1,-1,-1,-1,-1,-1,-1,-1,-1,-1,-1,-1,-1,-1,-1,-1,-1,-1,-1,-1,-1,-1,-1,-1,-1,-1,-1,-1,-1,-1,-1,-1,-1,-1,-1,-1,-1,-1,-1,-1,-1,-1,-1,-1,-1,-1,-1,-1,-1,-1,-1,-1,-1,-1,-1,-1,-1,-1,-1,-1,-1],"split_conditions":[1.35E1,3.5E0,3.95E1,9.5E0,7.5E0,2.65E1,4.65E1,3.85E1,4.15E1,3.65E1,4.05E1,2.25E1,3.5E0,5.5E0,5.15E1,8.5E0,8.5E0,2.65E1,7.5E0,3.05E1,3.05E1,2.85E1,4.55E1,2.45E1,2.45E1,1.45E1,2.5E0,2.5E0,2.5E0,6.5E0,2.55E1,2.75E1,8.5E0,3.4730464E-1,8.5E0,2.55E1,6.5E0,6.5E0,4.65E1,1.5E0,4.5E0,5.5E0,4.25E1,2E0,1.5E0,1.5E0,2.5E0,1.95E1,2.5E0,2.25E1,2.9E1,4.5E0,2.5E0,2.25E1,5.45E1,1.25E1,2.25E1,2.75E1,3.5E0,6.5E0,2.45E1,1.85E1,5.45E1,3.4594107E-1,5.5E0,5.5E0,3.5E0,4.35E1,2.5E0,2.45E1,2.5E0,2.5E0,4.5E0,3.473278E-1,4.45E1,1.25E1,5.15E1,5E0,2.85E1,1.5E0,3.15E1,3.4824434E-1,6.5E0,4.5E0,4.45E1,2.75E1,5.5E0,3.05E1,3.05E1,2.85E1,3.5E0,3.5E0,4.85E1,2.35E1,2.35E1,1.85E1,9.5E0,3.7E1,3.15E1,2.55E1,3.5E0,2.75E1,2.75E1,2.85E1,3.5E0,3.25E1,3.05E1,1.5E0,7.5E0,2.45E1,2.15E1,1.5E0,6.5E0,2.15E1,3.5E0,2.65E1,5.5E0,3.5E0,3.5E0,1.15E1,3.5E0,8.5E0,5.45E1,1.05E1,3.15E1,3.461678E-1,2.855747E-1,3.386617E-1,1.911061E-1,-1.591405E-1,2.2752704E-1,3.1815565E-1,3.4622997E-1,3.1918338E-1,9.2879236E-2,3.475836E-1,3.253352E-1,3.0122244E-1,1.9045503E-1,3.506288E-1,2.707521E-1,1.3655692E-1,-1.8953484E-1,3.0366948E-1,3.38964E-1,2.595435E-1,9.7968616E-2,3.086176E-1,3.4498212E-1,3.4025207E-1,2.529565E-1,2.0370434E-1,-5.2903034E-2,3.1357694E-1,1.567784E-1,-1.5751706E-1,4.9007792E-2,3.0146214E-1,3.4443468E-1,3.138241E-1,1.2907761E-1,2.8845638E-1,3.4271848E-1,3.1732157E-1,2.0583999E-1,1.3816157E-1,-2.3241451E-1,7.2302096E-2,-5.5787887E-2,-2.8528994E-1,-1.10733464E-1,3.2710105E-1,1.8303299E-1,1.732424E-2,3.7150002E-1,3.0938196E-1,3.4945124E-1,1.9202273E-1,3.167763E-1,3.4168607E-1,2.7007362E-1,2.645541E-1,1.4717816E-1,2.3058127E-1,1.4266069E-1,8.776532E-2,-1.0732879E-1,1.8709862E-1,3.3597413E-1,8.74953E-2,-1.8501444E-1,-1.2891159E-2,-1.24831535E-1,-3.141588E-1,2.0515974E-1,1.7098196E-1,9.343048E-3,-1.0115015E-1,-2.3284192E-1,3.313816E-2,-1.3746469E-1,-2.452332E-1,1.9253999E-1,2.955293E-1,1.07147105E-1,1.7249562E-1,-8.624819E-2,-1.908577E-2,-2.0912711E-1,2.3800103E-1,-1.1734726E-1,3.5226852E-1,3.0144444E-1,3.2928294E-1,1.5353478E-1,3.1263572E-1,2.0043488E-1,9.020664E-2,-1.11931816E-1,2.8904644E-1,1.721215E-1,9.797505E-2,3.5529324E-1,1.1876474E-1,-3.0875899E-2,3.361898E-1,1.0706239E-1,3.3377048E-1,2.635215E-1,2.1249576E-1,3.55268E-1,3.278907E-1,1.0592217E-1,-3.8901325E-2,2.5833043E-1,3.461599E-1,3.2932815E-1,2.941492E-1,3.3807552E-1,2.7263367E-1,2.7077008E-2,2.9404286E-1,3.1095032E-2],"split_indices":[7,5,8,7,7,1,8,8,8,8,8,7,2,4,8,4,4,1,4,1,1,1,8,1,1,7,5,5,9,9,7,1,7,0,7,1,4,4,8,9,7,7,8,9,9,9,9,7,9,1,7,9,9,7,0,9,7,1,3,4,1,7,8,0,7,7,2,8,5,1,9,5,9,0,8,7,8,7,0,7,8,0,7,7,8,0,9,1,8,1,3,3,8,1,1,7,9,8,7,7,2,1,0,1,3,1,1,9,9,7,0,9,9,7,3,0,5,5,3,9,2,4,8,9,7,0,0,0,0,0,0,0,0,0,0,0,0,0,0,0,0,0,0,0,0,0,0,0,0,0,0,0,0,0,0,0,0,0,0,0,0,0,0,0,0,0,0,0,0,0,0,0,0,0,0,0,0,0,0,0,0,0,0,0,0,0,0,0,0,0,0,0,0,0,0,0,0,0,0,0,0,0,0,0,0,0,0,0,0,0,0,0,0,0,0,0,0,0,0,0,0,0,0,0,0,0,0,0,0,0,0,0,0,0,0,0,0,0,0,0,0,0,0],"split_type":[0,0,0,0,0,0,0,0,0,0,0,0,0,0,0,0,0,0,0,0,0,0,0,0,0,0,0,0,0,0,0,0,0,0,0,0,0,0,0,0,0,0,0,0,0,0,0,0,0,0,0,0,0,0,0,0,0,0,0,0,0,0,0,0,0,0,0,0,0,0,0,0,0,0,0,0,0,0,0,0,0,0,0,0,0,0,0,0,0,0,0,0,0,0,0,0,0,0,0,0,0,0,0,0,0,0,0,0,0,0,0,0,0,0,0,0,0,0,0,0,0,0,0,0,0,0,0,0,0,0,0,0,0,0,0,0,0,0,0,0,0,0,0,0,0,0,0,0,0,0,0,0,0,0,0,0,0,0,0,0,0,0,0,0,0,0,0,0,0,0,0,0,0,0,0,0,0,0,0,0,0,0,0,0,0,0,0,0,0,0,0,0,0,0,0,0,0,0,0,0,0,0,0,0,0,0,0,0,0,0,0,0,0,0,0,0,0,0,0,0,0,0,0,0,0,0,0,0,0,0,0,0,0,0,0,0,0,0,0,0,0,0,0],"sum_hessian":[1.9966758E5,1.1678822E5,8.287936E4,9.559302E4,2.1195195E4,3.7368293E4,4.5511062E4,6.826673E4,2.73263E4,8.19591E3,1.2999285E4,1.0554597E4,2.6813695E4,3.1346258E4,1.4164807E4,7.3908125E3,6.087591E4,9.278814E3,1.8047486E4,2.515875E3,5.680035E3,8.355816E3,4.643469E3,6.5282344E3,4.0263625E3,1.9832408E4,6.981286E3,4.663185E3,2.6683072E4,7.956582E3,6.208224E3,6.9148364E3,4.7597577E2,5.476689E4,6.1090205E3,3.66854E3,5.610275E3,1.2711543E4,5.335943E3,1.2937153E3,1.2221595E3,3.5762756E3,2.1037595E3,1.3605952E3,6.9952207E3,2.8840476E3,1.7594219E3,2.4895952E3,4.038639E3,1.4716937E3,2.554669E3,3.1358396E3,1.669657E4,4.5425454E3,2.4387405E3,2.9268896E3,1.7362952E3,9.339002E3,1.734407E4,6.266487E3,1.6900952E3,6.1024897E3,1.0573443E2,4.431742E3,2.4830945E3,3.9343524E2,8.254051E1,5.523934E3,5.8508624E2,2.919363E3,7.49177E2,8.627411E2,4.7475337E3,8.880449E3,3.8310942E3,2.0010105E3,3.3349324E3,1.2041622E3,8.955313E1,4.5514902E2,7.670105E2,1.9900361E3,1.5862395E3,1.0431404E3,1.060619E3,9.749662E2,3.8562903E2,4.272587E3,2.7226338E3,1.8037012E3,1.0803464E3,1.2390916E3,5.203303E2,1.4762504E3,1.0133448E3,1.4012758E3,2.6373633E3,2.5368523E2,1.2180084E3,2.2225906E3,3.3207834E2,2.686577E3,4.4926266E2,4.5328745E3,1.2163695E4,3.0725107E3,1.4700345E3,2.1266538E3,3.1208676E2,2.804016E3,1.2287355E2,1.3226265E3,4.136687E2,3.3480117E3,5.99099E3,1.6333355E4,1.01071545E3,2.8230186E3,3.4434683E3,4.625616E2,1.2275336E3,4.542969E3,1.5595208E3,6.107618E1,4.465825E1,1.2149828E3,1.2681118E3,2.2916917E2,1.6426607E2,6.7984856E1,1.4555651E1,9.1264276E2,4.6112915E3,4.70169E2,1.1491727E2,2.056821E3,8.625421E2,4.5301413E2,2.961629E2,5.8908636E2,2.736547E2,4.427383E3,3.201509E2,9.734964E2,2.857598E3,1.5478124E3,4.5319812E2,1.3604856E3,1.9744468E3,5.502042E2,6.53958E2,3.8306248E1,5.124688E1,1.5409752E2,3.0105148E2,2.4124092E2,5.257696E2,6.37713E2,9.485265E2,4.463342E2,5.968062E2,1.9434314E2,8.6627594E2,6.1003705E2,3.6492917E2,3.6421994E2,2.14091E1,1.812452E3,2.4601348E3,5.602727E2,2.162361E3,3.7702127E2,1.4266798E3,9.655171E2,1.1482939E2,8.3406464E2,4.0502692E2,2.7375653E2,2.4657378E2,9.380827E2,5.3816766E2,4.6852463E2,5.448202E2,7.721541E2,6.2912164E2,2.5079543E3,1.2940903E2,1.1526402E2,1.384212E2,1.0987467E3,1.1926173E2,1.5278618E3,6.947288E2,3.255493E2,6.5290694E0,1.1339512E3,1.5526256E3,1.8386516E2,2.6539752E2,1.5100237E3,3.022851E3,1.2015361E4,1.4833362E2,1.0597545E3,2.0127562E3,2.9170377E2,1.1783308E3,5.1552893E2,1.6111249E3,2.7310162E2,3.898515E1,2.4429873E3,3.6102884E2,4.3798508E1,7.907505E1,6.312238E2,6.9140265E2,2.2884158E2,1.8482712E2,2.8852595E3,4.6275223E2,5.194525E3,7.964649E2,5.1708E3,1.1162556E4,9.399118E2,7.080363E1,2.471084E3,3.5193457E2,2.632938E3,8.105302E2,3.4702298E2,1.1553862E2,7.701029E2,4.5743073E2,3.7856638E3,7.5730524E2,7.097561E2,8.497647E2,1.7325521E1,4.3750656E1,4.2277836E1,2.3804128E0],"tree_param":{"num_deleted":"0","num_feature":"10","num_nodes":"243","size_leaf_vector":"0"}},{"base_weights":[5.820878E-1,9.380128E-1,2.2091302E-1,1.0134795E0,2.2677808E-1,4.325651E-2,7.848419E-1,8.036625E-1,1.0866281E0,-2.8533412E-3,6.739466E-1,7.449421E-1,-4.8273645E-2,8.807443E-1,3.5927516E-1,1.0094426E0,5.859342E-1,1.0003828E0,1.1046431E0,3.388113E-1,-2.4739149E-1,9.480905E-1,4.5504832E-1,9.348597E-1,2.4432431E-1,4.2329904E-2,-5.7899296E-1,1.0377765E0,7.505834E-1,2.2956225E-1,1.0866685E0,1.0893312E0,8.618092E-1,9.878655E-1,4.1920793E-1,1.0959337E0,8.44344E-1,1.1074665E0,1.0492033E0,4.710195E-1,-3.4602866E-1,-3.1288812E-1,1.2845966E0,1.0781358E0,8.1535757E-1,3.5237914E-1,1.1288126E0,1.0589881E0,6.50965E-1,4.440984E-1,-1.1852795E-1,-2.6348153E-1,1.7115979E-1,-6.336069E-1,3.6818483E-1,1.0687823E0,7.6405907E-1,6.450674E-1,1.1252737E0,9.147501E-1,2.92156E-2,1.0933293E0,7.8914165E-2,1.104526E0,1.0091132E0,1.070921E0,6.740558E-1,1.0635521E0,7.982878E-1,2.2962935E-1,7.4515486E-1,1.1009425E0,9.779227E-1,9.8868805E-1,5.8900934E-1,1.1105005E0,1.0810738E0,1.1013222E0,9.542295E-1,1.0481675E0,3.5890397E-1,-5.477254E-1,-1.7406186E-1,7.7197775E-2,-4.8298234E-1,1.0942483E0,8.9170337E-1,5.439933E-1,9.5557463E-1,7.6362526E-1,2.0403592E-1,1.1079214E0,8.940349E-1,8.520477E-1,4.4909382E-1,8.861313E-1,3.383607E-1,8.485061E-1,-1.8139738E-1,4.108092E-2,-5.0874007E-1,5.132385E-2,5.4567164E-1,-6.683457E-1,5.472301E-1,-6.6806364E-1,4.8682332E-1,1.0924165E0,9.531055E-1,6.683253E-1,1.1247694E0,4.9546692E-1,9.5270246E-1,9.598336E-1,-2.5386808E-2,-2.9162455E-1,5.472874E-1,1.1201648E0,9.7538733E-1,1.1141574E0,9.132133E-1,6.511095E-1,1.0793734E0,3.7131894E-1,9.121154E-1,4.5197934E-1,1.068006E0,7.1998113E-1,8.86015E-1,3.765751E-1,-2.4447519E-1,8.986651E-1,3.424124E-1,1.1098155E0,1.0707991E0,1.0986724E0,8.090319E-1,1.0769645E0,8.619515E-1,8.088195E-1,2.7175266E-1,9.506406E-1,1.0977854E0,1.042008E0,7.4956447E-1,6.1388767E-1,1.0773581E0,-4.4545095E-2,4.093588E-1,-4.0832382E-1,-8.308699E-1,-1.0692375E-1,-7.915718E-1,8.718356E-1,-4.979211E-3,-8.549717E-1,-2.388418E-1,-2.6827714E-1,9.6922284E-1,8.2955736E-1,2.8752246E-1,8.1857944E-1,1.0722792E0,6.485126E-1,9.5932454E-1,1.3094747E-1,6.688232E-1,1.0784427E0,7.3416406E-1,7.221412E-1,9.375623E-1,3.8931704E-1,5.916183E-1,1.124516E0,6.8474704E-1,2.3034741E-1,5.088294E-1,9.664606E-1,-7.185918E-1,1.1445381E-1,-3.332349E-1,1.1880879E-1,-1.5826418E-1,-1.0097051E-1,-7.1398467E-1,3.1271186E-1,-1.5469196E-1,9.798324E-1,3.0138448E-1,-9.3727684E-1,-5.651148E-1,8.730497E-1,-1.0724343E-1,-1.2060786E0,-1.9496274E-1,1.23105615E-1,7.976351E-1,1.1134667E0,1.0569954E0,1.0634888E0,8.2096463E-1,5.50056E-1,9.156084E-1,8.720341E-1,1.2848583E-1,7.7279097E-1,1.0615746E0,1.0366178E0,7.0283103E-1,1.0141268E0,-7.637194E-1,-1.7331716E-1,-9.158915E-1,1.0263172E0,3.5275346E-1,1.0047522E0,2.837684E-1],"categories":[],"categories_nodes":[],"categories_segments":[],"categories_sizes":[],"default_left":[true,true,true,true,true,true,true,true,true,true,true,true,true,true,true,true,true,true,true,true,true,true,true,true,true,true,true,true,true,true,true,true,true,true,true,true,true,true,true,true,true,true,false,true,true,true,false,true,true,true,true,true,true,true,true,true,true,true,false,true,true,true,false,false,true,true,true,true,true,true,true,true,true,true,true,false,true,false,true,true,true,true,true,true,true,false,true,true,true,true,true,false,true,true,true,true,true,true,true,true,true,true,true,true,true,true,true,true,true,true,false,true,true,true,true,true,true,false,true,false,false,false,false,false,false,false,false,false,false,false,false,false,false,false,false,false,false,false,false,false,false,false,false,false,false,false,false,false,false,false,false,false,false,false,false,false,false,false,false,false,false,false,false,false,false,false,false,false,false,false,false,false,false,false,false,false,false,false,false,false,false,false,false,false,false,false,false,false,false,false,false,false,false,false,false,false,false,false,false,false,false,false,false,false,false,false,false,false,false,false,false,false,false,false,false,false,false],"id":5,"left_children":[1,3,5,7,9,11,13,15,17,19,21,23,25,27,29,31,33,35,37,39,41,43,45,47,49,51,53,55,57,59,61,63,65,67,69,71,73,75,77,79,81,83,-1,85,87,89,-1,91,93,95,97,99,101,103,105,107,109,111,-1,113,115,117,-1,-1,119,121,123,125,127,129,131,133,135,137,139,-1,141,-1,143,145,147,149,151,153,155,-1,157,159,161,163,165,-1,167,169,171,173,175,177,179,181,183,185,187,189,191,193,195,197,199,201,-1,203,205,207,209,211,213,-1,215,-1,-1,-1,-1,-1,-1,-1,-1,-1,-1,-1,-1,-1,-1,-1,-1,-1,-1,-1,-1,-1,-1,-1,-1,-1,-1,-1,-1,-1,-1,-1,-1,-1,-1,-1,-1,-1,-1,-1,-1,-1,-1,-1,-1,-1,-1,-1,-1,-1,-1,-1,-1,-1,-1,-1,-1,-1,-1,-1,-1,-1,-1,-1,-1,-1,-1,-1,-1,-1,-1,-1,-1,-1,-1,-1,-1,-1,-1,-1,-1,-1,-1,-1,-1,-1,-1,-1,-1,-1,-1,-1,-1,-1,-1,-1,-1,-1,-1],"loss_changes":[2.1776965E4,4.5793438E3,8.423922E3,1.1829141E3,8.4062146E2,4.1067466E3,8.217256E2,8.9292676E2,8.765625E1,4.5205087E2,1.6617859E2,7.0122485E2,2.7199434E3,3.3511523E2,3.493821E2,1.1987891E2,6.490969E2,1.4648633E2,6.1367188E0,2.0451968E2,3.167868E2,2.0294556E1,1.0650116E2,1.8771094E2,1.4727206E2,1.903603E3,4.2693677E2,6.229492E1,3.546836E2,4.318919E2,3.617981E0,6.883301E0,1.4071973E2,3.982495E1,4.232578E2,2.444336E0,1.3799048E2,2.2929688E0,1.0290527E1,1.2199637E2,1.2553692E1,2.0078024E2,0E0,7.845459E-1,2.2770233E1,8.175362E1,0E0,2.893457E1,6.571442E1,6.0865753E1,4.400092E1,1.0698167E3,1.525685E3,3.2030493E2,5.5670998E1,1.7137695E1,2.5452454E1,3.224619E2,0E0,3.0242004E1,4.0506024E2,5.6481934E-1,0E0,0E0,9.668945E0,5.255615E0,1.3668854E2,4.963623E0,4.8796387E0,3.0207764E2,1.554076E2,2.734375E-1,4.298584E0,2.5845215E1,9.46539E1,0E0,9.050781E0,0E0,1.3987305E1,3.1484375E0,3.232219E1,6.2185135E0,8.121071E0,6.008113E1,1.9107703E2,0E0,5.2314377E0,1.5205997E1,5.4776E0,7.31015E0,3.3461308E1,0E0,2.4366638E1,8.297119E0,6.6691895E0,1.1244736E1,1.934143E1,8.8745575E0,3.0531204E1,9.901627E1,6.6384644E2,1.3870299E3,8.7366504E2,2.0974487E2,4.776912E1,1.156444E1,4.5598305E1,2.8496094E0,1.5698975E1,1.7096497E1,0E0,6.527068E2,4.40437E1,1.2590332E1,2.6471138E1,1.1093002E2,8.642026E1,0E0,1.9105453E0,0E0,0E0,0E0,0E0,0E0,0E0,0E0,0E0,0E0,0E0,0E0,0E0,0E0,0E0,0E0,0E0,0E0,0E0,0E0,0E0,0E0,0E0,0E0,0E0,0E0,0E0,0E0,0E0,0E0,0E0,0E0,0E0,0E0,0E0,0E0,0E0,0E0,0E0,0E0,0E0,0E0,0E0,0E0,0E0,0E0,0E0,0E0,0E0,0E0,0E0,0E0,0E0,0E0,0E0,0E0,0E0,0E0,0E0,0E0,0E0,0E0,0E0,0E0,0E0,0E0,0E0,0E0,0E0,0E0,0E0,0E0,0E0,0E0,0E0,0E0,0E0,0E0,0E0,0E0,0E0,0E0,0E0,0E0,0E0,0E0,0E0,0E0,0E0,0E0,0E0,0E0,0E0,0E0,0E0,0E0,0E0,0E0,0E0],"parents":[2147483647,0,0,1,1,2,2,3,3,4,4,5,5,6,6,7,7,8,8,9,9,10,10,11,11,12,12,13,13,14,14,15,15,16,16,17,17,18,18,19,19,20,20,21,21,22,22,23,23,24,24,25,25,26,26,27,27,28,28,29,29,30,30,31,31,32,32,33,33,34,34,35,35,36,36,37,37,38,38,39,39,40,40,41,41,43,43,44,44,45,45,47,47,48,48,49,49,50,50,51,51,52,52,53,53,54,54,55,55,56,56,57,57,59,59,60,60,61,61,64,64,65,65,66,66,67,67,68,68,69,69,70,70,71,71,72,72,73,73,74,74,76,76,78,78,79,79,80,80,81,81,82,82,83,83,84,84,86,86,87,87,88,88,89,89,90,90,92,92,93,93,94,94,95,95,96,96,97,97,98,98,99,99,100,100,101,101,102,102,103,103,104,104,105,105,106,106,107,107,108,108,109,109,111,111,112,112,113,113,114,114,115,115,116,116,118,118],"right_children":[2,4,6,8,10,12,14,16,18,20,22,24,26,28,30,32,34,36,38,40,42,44,46,48,50,52,54,56,58,60,62,64,66,68,70,72,74,76,78,80,82,84,-1,86,88,90,-1,92,94,96,98,100,102,104,106,108,110,112,-1,114,116,118,-1,-1,120,122,124,126,128,130,132,134,136,138,140,-1,142,-1,144,146,148,150,152,154,156,-1,158,160,162,164,166,-1,168,170,172,174,176,178,180,182,184,186,188,190,192,194,196,198,200,202,-1,204,206,208,210,212,214,-1,216,-1,-1,-1,-1,-1,-1,-1,-1,-1,-1,-1,-1,-1,-1,-1,-1,-1,-1,-1,-1,-1,-1,-1,-1,-1,-1,-1,-1,-1,-1,-1,-1,-1,-1,-1,-1,-1,-1,-1,-1,-1,-1,-1,-1,-1,-1,-1,-1,-1,-1,-1,-1,-1,-1,-1,-1,-1,-1,-1,-1,-1,-1,-1,-1,-1,-1,-1,-1,-1,-1,-1,-1,-1,-1,-1,-1,-1,-1,-1,-1,-1,-1,-1,-1,-1,-1,-1,-1,-1,-1,-1,-1,-1,-1,-1,-1,-1,-1],"split_conditions":[1.25E1,4.5E0,4.45E1,6.45E1,6.35E1,2.45E1,2.05E1,8.5E0,6.75E1,3.15E1,7.5E0,2.45E1,2.45E1,6.5E0,3.5E0,2.85E1,2.65E1,8.5E0,3.5E0,1.15E1,3.5E0,4.5E0,3.5E0,2.35E1,2.85E1,3.55E1,5.5E0,3.5E0,3.5E0,2.35E1,3.25E1,2.75E1,5.5E0,2.55E1,3.5E0,9.5E0,7.5E0,8.5E0,8.5E0,4.5E0,3.35E1,6.5E0,3.85379E-1,6.5E0,4.05E1,3.05E1,3.386438E-1,2.05E1,1.95E1,2.25E1,2.15E1,2.85E1,3.5E0,3.5E0,3.15E1,1.85E1,3.5E0,3.5E0,3.375821E-1,2.95E1,3.5E0,3.75E1,2.3674252E-2,3.3135784E-1,6.5E0,2.95E1,3.5E0,4.9E1,5.75E1,3.05E1,2.5E0,7.5E0,5.5E0,6.5E0,2.5E0,3.3315015E-1,4.55E1,3.3039665E-1,7.5E0,4.9E1,2.95E1,5.5E0,8.5E0,1.5E0,3.35E1,3.282745E-1,3.25E1,7.5E0,4.45E1,6.75E1,6.95E1,3.3237642E-1,2.25E1,5.85E1,2.5E0,2.15E1,2.55E1,2.5E0,5.7E1,5.8E1,3.5E0,2.75E1,3.25E1,3.35E1,4.5E0,6.5E0,6.5E0,5.5E0,5.5E0,4.9E1,3.3743083E-1,2.65E1,4.75E1,2.55E1,2.15E1,2.55E1,2.85E1,3.3604944E-1,2.75E1,3.3424723E-1,2.7396402E-1,1.9533287E-1,3.23812E-1,1.1139569E-1,2.7363464E-1,1.355938E-1,3.2040182E-1,2.1599434E-1,2.658045E-1,1.12972535E-1,-7.334256E-2,2.6959953E-1,1.02723725E-1,3.3294466E-1,3.2123974E-1,3.2960173E-1,2.4270958E-1,3.2308936E-1,2.5858545E-1,2.4264584E-1,8.15258E-2,2.851922E-1,3.2933563E-1,3.1260243E-1,2.2486936E-1,1.8416631E-1,3.2320744E-1,-1.3363529E-2,1.22807644E-1,-1.2249715E-1,-2.4926098E-1,-3.2077126E-2,-2.3747155E-1,2.615507E-1,-1.4937633E-3,-2.564915E-1,-7.165255E-2,-8.0483146E-2,2.9076687E-1,2.4886721E-1,8.625674E-2,2.4557383E-1,3.2168376E-1,1.9455379E-1,2.8779736E-1,3.9284244E-2,2.0064697E-1,3.2353282E-1,2.2024922E-1,2.1664236E-1,2.812687E-1,1.16795115E-1,1.774855E-1,3.373548E-1,2.0542412E-1,6.9104224E-2,1.5264884E-1,2.8993818E-1,-2.1557756E-1,3.4336142E-2,-9.9970475E-2,3.564264E-2,-4.7479253E-2,-3.0291153E-2,-2.1419542E-1,9.381356E-2,-4.640759E-2,2.9394972E-1,9.041534E-2,-2.8118306E-1,-1.6953444E-1,2.619149E-1,-3.217303E-2,-3.6182362E-1,-5.8488823E-2,3.6931686E-2,2.3929054E-1,3.3404005E-1,3.1709862E-1,3.1904668E-1,2.462894E-1,1.650168E-1,2.7468252E-1,2.6161024E-1,3.854575E-2,2.318373E-1,3.184724E-1,3.1098533E-1,2.1084931E-1,3.0423805E-1,-2.2911583E-1,-5.199515E-2,-2.7476746E-1,3.0789518E-1,1.0582604E-1,3.0142567E-1,8.513052E-2],"split_indices":[7,5,8,6,6,1,7,7,6,1,7,7,7,4,3,1,1,7,5,7,3,7,3,1,7,8,2,5,3,0,7,1,7,1,2,4,4,4,7,7,8,7,0,5,8,0,0,7,7,1,0,1,2,3,8,7,3,2,0,7,2,1,0,0,7,8,2,6,6,1,5,4,7,4,5,0,8,0,4,6,8,5,4,7,8,0,8,4,8,6,6,0,1,6,5,1,7,5,6,6,5,1,1,8,5,4,2,4,4,8,0,0,8,7,0,7,0,0,7,0,0,0,0,0,0,0,0,0,0,0,0,0,0,0,0,0,0,0,0,0,0,0,0,0,0,0,0,0,0,0,0,0,0,0,0,0,0,0,0,0,0,0,0,0,0,0,0,0,0,0,0,0,0,0,0,0,0,0,0,0,0,0,0,0,0,0,0,0,0,0,0,0,0,0,0,0,0,0,0,0,0,0,0,0,0,0,0,0,0,0,0,0,0,0,0,0,0],"split_type":[0,0,0,0,0,0,0,0,0,0,0,0,0,0,0,0,0,0,0,0,0,0,0,0,0,0,0,0,0,0,0,0,0,0,0,0,0,0,0,0,0,0,0,0,0,0,0,0,0,0,0,0,0,0,0,0,0,0,0,0,0,0,0,0,0,0,0,0,0,0,0,0,0,0,0,0,0,0,0,0,0,0,0,0,0,0,0,0,0,0,0,0,0,0,0,0,0,0,0,0,0,0,0,0,0,0,0,0,0,0,0,0,0,0,0,0,0,0,0,0,0,0,0,0,0,0,0,0,0,0,0,0,0,0,0,0,0,0,0,0,0,0,0,0,0,0,0,0,0,0,0,0,0,0,0,0,0,0,0,0,0,0,0,0,0,0,0,0,0,0,0,0,0,0,0,0,0,0,0,0,0,0,0,0,0,0,0,0,0,0,0,0,0,0,0,0,0,0,0,0,0,0,0,0,0,0,0,0,0,0,0,0,0,0,0,0,0],"sum_hessian":[1.6940422E5,8.532133E4,8.408289E4,7.713618E4,8.185148E3,6.3940617E4,2.0142271E4,1.9943545E4,5.7192633E4,5.4085923E3,2.7765557E3,7.377427E3,5.656319E4,1.6436979E4,3.7052942E3,1.0251112E4,9.692433E3,9.892472E3,4.7300164E4,2.2559817E3,3.1526104E3,1.2311403E3,1.5454153E3,5.347716E3,2.0297108E3,4.8315645E4,8.247544E3,7.4461875E3,8.990791E3,3.1457166E3,5.595776E2,6.6473345E3,3.6037776E3,2.8402197E3,6.8522134E3,6.131488E3,3.7609834E3,4.498915E4,2.3110159E3,1.8912598E3,3.6472205E2,3.0241482E3,1.2846211E2,6.180779E2,6.1306244E2,1.3424482E3,2.0296706E2,3.7188167E3,1.628899E3,1.3089574E3,7.207535E2,1.4320577E4,3.399507E4,7.7982812E3,4.4926276E2,6.685758E3,7.604294E2,7.017466E3,1.9733248E3,7.108356E2,2.434881E3,5.557697E2,3.807878E0,5.5774604E3,1.069874E3,1.7025642E3,1.9012135E3,2.0263499E3,8.1386975E2,4.3335654E3,2.518648E3,5.8734434E3,2.5804456E2,2.4007437E3,1.3602399E3,4.031211E4,4.677038E3,1.4849796E3,8.260363E2,3.0620157E2,1.5850582E3,1.6671237E2,1.9800969E2,9.18335E2,2.1058132E3,5.6418115E2,5.3896713E1,2.1064133E2,4.0242108E2,3.5468475E2,9.877635E2,2.8633782E3,8.5543866E2,8.143056E2,8.1459344E2,2.5115579E2,1.0578016E3,4.3186302E1,6.7756714E2,6.3882573E3,7.9323193E3,2.575521E4,8.239857E3,7.5758843E3,2.2239685E2,4.563254E1,4.0363022E2,5.5441455E3,1.1416122E3,6.0330237E2,1.5712701E2,4.723324E3,2.2941416E3,6.783386E2,3.249697E1,1.5038761E3,9.3100494E2,4.4548618E2,1.1028353E2,5.0527725E2,5.645968E2,3.525944E1,1.6673047E3,8.381367E2,1.0630767E3,1.54727545E1,2.0108771E3,4.351897E2,3.7868005E2,3.3084446E3,1.0251207E3,1.82259E3,6.96058E2,4.5087607E3,1.3646825E3,1.4708421E2,1.1096033E2,1.410435E3,9.903085E2,8.0251404E2,5.577258E2,5.380992E2,4.138939E3,5.750627E2,2.509736E2,2.0780853E1,2.8542072E2,1.7609396E2,1.4089642E3,1.1346731E2,5.324506E1,1.7972356E2,1.8286127E1,8.522478E1,8.331102E2,8.3335266E2,1.2724606E3,3.1816454E0,5.071507E1,9.8518135E1,1.1212319E2,1.8900157E2,2.1341953E2,2.2620035E2,1.2848442E2,8.547432E2,1.3302028E2,3.9442224E2,4.6101642E2,3.2723206E2,4.8707352E2,5.7677026E2,2.3782323E2,1.1279943E2,1.3835635E2,6.491367E2,4.0866492E2,4.0549362E1,2.6369407E0,2.2977461E2,4.4779254E2,4.596617E3,1.7916405E3,2.6564177E3,5.275902E3,1.1351905E4,1.4403306E4,2.9657483E3,5.2741094E3,2.0990356E3,5.4768486E3,1.4830695E2,7.40899E1,2.0577085E1,2.5055456E1,1.8670338E2,2.1692683E2,3.457535E3,2.0866108E3,6.179684E2,5.236438E2,4.1043036E2,1.9287206E2,2.3304683E3,2.3928562E3,8.681229E2,1.4260187E3,5.198084E2,1.5853021E2,1.33126135E1,1.9184359E1,1.2654191E3,2.3845703E2,2.6757715E2,6.634278E2,1.0528815E2,4.99538E0],"tree_param":{"num_deleted":"0","num_feature":"10","num_nodes":"217","size_leaf_vector":"0"}},{"base_weights":[5.001768E-1,8.671787E-1,1.778963E-1,4.664857E-1,9.9922836E-1,3.0383555E-2,6.844078E-1,8.472806E-1,1.9249384E-1,8.4086776E-1,1.0631688E0,6.3922215E-1,-4.4574637E-2,5.0448686E-1,9.5050067E-1,1.045982E0,5.5690604E-1,8.8480544E-1,7.750603E-2,9.7157514E-1,6.109716E-1,9.863511E-1,1.0724376E0,9.925322E-1,3.5364652E-1,-8.559341E-2,1.0468075E0,1.0131391E0,4.108022E-1,8.0153245E-1,1.0250207E0,1.0763577E0,9.7999007E-1,7.3049706E-1,2.585421E-1,4.93355E-1,9.863184E-1,-7.906716E-2,5.155826E-1,1.0548134E0,8.157957E-1,8.7023294E-1,3.9364278E-1,1.0574085E0,8.200692E-1,1.0789484E0,1.0427319E0,1.0677136E0,8.0118966E-1,8.5860926E-1,2.3286913E-1,7.0995726E-2,-3.4258053E-1,1.1003194E0,1.9244994E-1,1.0693738E0,4.5884848E-1,2.9629633E-1,7.83876E-1,8.861303E-1,4.4242176E-1,1.037891E0,6.951777E-1,1.0810112E0,8.8772273E-1,9.64083E-1,5.52884E-1,5.656739E-1,9.025231E-3,2.806019E-1,9.258634E-1,1.0556759E0,8.9215744E-1,6.2021893E-2,-4.602999E-1,2.133117E-2,6.6063625E-1,1.0784446E0,1.001358E0,9.6780723E-1,6.522907E-1,1.0518972E0,7.369704E-1,2.9374874E-1,1.1807475E0,1.0758808E0,8.9495736E-1,1.0189201E0,5.7240385E-1,9.569424E-1,1.0679969E0,8.9768076E-1,4.277687E-1,1.0151209E0,4.3346956E-1,5.558124E-1,1.2674476E-2,-2.0962944E-2,4.357414E-1,-4.3899602E-1,4.947998E-1,1.1520802E0,7.979313E-1,4.4106796E-1,-7.988033E-1,4.4346145E-1,1.071348E0,-1.811506E0,5.1080376E-1,2.3176225E-1,1.0785561E0,9.174865E-1,3.676302E-1,9.527973E-1,5.4608065E-1,2.8832838E-1,1.0948291E0,1.0588149E0,9.436375E-1,4.3936807E-1,9.763133E-1,5.6038517E-1,9.5560175E-1,1.0466005E0,8.7933165E-1,4.3087062E-1,7.052639E-1,9.933961E-1,4.3885568E-1,8.951337E-2,-8.893737E-1,7.675696E-1,-3.0649558E-1,1.0270469E0,9.4430916E-2,9.4321156E-1,1.072741E0,1.0419652E0,7.988669E-1,1.986434E-1,-1.9127932E-1,-5.004517E-1,1.3540001E0,5.9368765E-1,-2.0637156E-1,8.3336323E-1,3.3945924E-1,8.593974E-1,1.0641714E0,1.0281845E0,8.652468E-1,8.0162483E-1,4.8064476E-1,9.9860066E-1,6.0167897E-1,1.4392923E-1,8.0498827E-1,1.0701795E0,6.471419E-1,1.0704912E0,8.3111465E-1,3.6555955E-1,9.901893E-1,1.0030509E0,7.076041E-1,1.028154E0,1.0779092E0,1.0094836E0,7.9667765E-1,1.0983618E-1,6.47332E-1,1.0368683E0,4.8891655E-1,8.624694E-1,1.504185E-1,7.658728E-1,4.4962066E-1,7.861478E-2,-5.376976E-1,2.0013149E-1,-3.172159E-1,8.767955E-1,2.1558858E-1,-2.0382497E-1,-5.732312E-1,2.5792336E-1,9.386638E-1,1.8954166E0,1.1416979E0,1.0943575E0,5.175216E-1,9.7404265E-1,1.7771924E-1,-1.8114444E0,-1.6325621E-1,1.086477E0,1.0018901E0,1.0113931E0,3.5096395E-1,3.3570552E-1,-1.0899651E-1,1.1024481E0,8.3025974E-1,8.385046E-1,1.1089692E0,1.2608553E-1,8.262292E-1,1.0318948E0,8.5365444E-1,2.1068577E-1,1.0478258E0,8.578732E-1,6.3875444E-2,1.0713484E0,9.950488E-1,8.853365E-1,1.0816075E0,9.0283024E-1,2.3292106E-1,1.028515E0,6.312579E-1],"categories":[],"categories_nodes":[],"categories_segments":[],"categories_sizes":[],"default_left":[true,true,true,true,true,true,true,true,true,true,true,true,true,true,true,true,true,true,true,true,true,true,true,true,true,true,true,true,true,true,true,false,true,true,true,true,true,true,true,true,true,true,true,true,true,false,true,false,true,true,true,true,true,true,true,true,true,true,true,true,true,true,true,false,true,true,true,true,true,true,true,true,true,true,true,true,true,false,true,true,true,false,true,true,false,false,true,true,true,true,true,true,true,true,true,true,true,true,true,true,true,true,true,true,true,false,true,false,true,true,true,true,true,true,true,true,false,true,true,true,true,false,false,false,false,false,false,false,false,false,false,false,false,false,false,true,true,false,false,false,false,false,false,false,false,false,false,false,false,false,false,false,false,false,false,false,false,false,false,false,false,false,false,false,false,false,false,false,false,false,false,false,false,false,false,false,false,false,false,false,false,false,false,false,false,false,false,false,false,false,false,false,false,false,false,false,false,false,false,false,false,false,false,false,false,false,false,false,false,false,false,false,false,false,false,false,false,false,false,false,false],"id":6,"left_children":[1,3,5,7,9,11,13,15,17,19,21,23,25,27,29,31,33,35,37,39,41,43,45,47,49,51,53,55,57,59,61,-1,63,65,67,69,71,73,75,77,79,81,83,85,87,-1,89,-1,91,93,95,97,99,101,103,105,107,109,111,113,115,117,119,-1,121,123,125,127,129,131,133,-1,137,139,141,143,145,-1,147,149,151,-1,153,155,-1,-1,157,159,161,163,165,167,169,171,173,175,177,179,181,183,185,187,189,191,193,-1,195,-1,197,199,201,203,205,207,209,211,-1,213,215,217,219,-1,-1,-1,-1,-1,-1,-1,-1,-1,-1,-1,-1,-1,-1,-1,-1,-1,-1,-1,-1,-1,-1,-1,-1,-1,-1,-1,-1,-1,-1,-1,-1,-1,-1,-1,-1,-1,-1,-1,-1,-1,-1,-1,-1,-1,-1,-1,-1,-1,-1,-1,-1,-1,-1,-1,-1,-1,-1,-1,-1,-1,-1,-1,-1,-1,-1,-1,-1,-1,-1,-1,-1,-1,-1,-1,-1,-1,-1,-1,-1,-1,-1,-1,-1,-1,-1,-1,-1,-1,-1,-1,-1,-1,-1,-1,-1,-1,-1,-1,-1],"loss_changes":[1.718264E4,3.5934492E3,5.7794434E3,1.7566047E3,5.163047E2,2.7340442E3,8.347031E2,4.0584912E2,7.795408E2,4.4102734E2,2.475E1,6.621846E2,2.3879448E3,4.9561597E2,7.720117E1,7.2250977E0,1.4813348E2,5.4865845E1,5.7622473E2,1.2053711E2,2.9996082E2,4.548584E1,5.046875E0,4.1269775E1,2.2133493E2,2.068821E3,8.8059326E1,4.988147E1,3.753556E2,7.096753E1,1.9086914E1,0E0,1.1337158E1,7.449945E1,8.08404E1,2.630323E1,6.1870117E0,3.3294138E2,1.5853333E2,6.5253906E0,8.050098E1,5.796289E1,2.2774518E2,7.192383E0,5.752765E1,0E0,1.1591797E1,0E0,2.9529968E1,4.6120667E1,2.0856609E2,1.0715249E3,1.5717498E3,2.7438477E1,2.8713364E1,1.263794E0,1.8661093E1,3.3942786E2,1.14407104E2,4.2516846E1,4.4891594E1,7.791504E0,1.2385704E1,0E0,1.4961853E1,4.4418335E0,1.8805542E1,2.5146149E1,4.2224266E1,5.6135574E1,7.8292923E0,9.918213E-2,5.7292175E0,1.563909E2,1.2243445E2,6.5694824E1,9.452051E1,0E0,1.5802368E1,9.487305E0,3.9985474E1,0E0,4.9058838E1,1.9717645E2,0E0,0E0,1.1685699E1,5.349243E0,4.524939E1,1.46640625E1,5.727539E-1,6.560486E0,1.195837E1,5.269287E0,2.2941254E1,2.6121033E1,6.3360428E1,1.6712263E3,6.243413E2,5.508933E2,2.110524E2,9.645752E0,2.1721527E1,1.2787239E1,1.4669182E1,0E0,3.446045E-1,0E0,1.1445797E1,2.2030038E2,2.0287476E0,2.2595581E1,5.560872E1,1.1482056E1,5.258837E1,4.6653824E1,0E0,1.7724609E0,5.609436E0,8.891657E0,7.888794E-1,0E0,0E0,0E0,0E0,0E0,0E0,0E0,0E0,0E0,0E0,0E0,0E0,0E0,0E0,0E0,0E0,0E0,0E0,0E0,0E0,0E0,0E0,0E0,0E0,0E0,0E0,0E0,0E0,0E0,0E0,0E0,0E0,0E0,0E0,0E0,0E0,0E0,0E0,0E0,0E0,0E0,0E0,0E0,0E0,0E0,0E0,0E0,0E0,0E0,0E0,0E0,0E0,0E0,0E0,0E0,0E0,0E0,0E0,0E0,0E0,0E0,0E0,0E0,0E0,0E0,0E0,0E0,0E0,0E0,0E0,0E0,0E0,0E0,0E0,0E0,0E0,0E0,0E0,0E0,0E0,0E0,0E0,0E0,0E0,0E0,0E0,0E0,0E0,0E0,0E0,0E0,0E0,0E0,0E0,0E0,0E0,0E0,0E0,0E0,0E0],"parents":[2147483647,0,0,1,1,2,2,3,3,4,4,5,5,6,6,7,7,8,8,9,9,10,10,11,11,12,12,13,13,14,14,15,15,16,16,17,17,18,18,19,19,20,20,21,21,22,22,23,23,24,24,25,25,26,26,27,27,28,28,29,29,30,30,32,32,33,33,34,34,35,35,36,36,37,37,38,38,39,39,40,40,41,41,42,42,43,43,44,44,46,46,48,48,49,49,50,50,51,51,52,52,53,53,54,54,55,55,56,56,57,57,58,58,59,59,60,60,61,61,62,62,64,64,65,65,66,66,67,67,68,68,69,69,70,70,71,71,72,72,73,73,74,74,75,75,76,76,78,78,79,79,80,80,82,82,83,83,86,86,87,87,88,88,89,89,90,90,91,91,92,92,93,93,94,94,95,95,96,96,97,97,98,98,99,99,100,100,101,101,102,102,103,103,104,104,106,106,108,108,109,109,110,110,111,111,112,112,113,113,114,114,115,115,117,117,118,118,119,119,120,120],"right_children":[2,4,6,8,10,12,14,16,18,20,22,24,26,28,30,32,34,36,38,40,42,44,46,48,50,52,54,56,58,60,62,-1,64,66,68,70,72,74,76,78,80,82,84,86,88,-1,90,-1,92,94,96,98,100,102,104,106,108,110,112,114,116,118,120,-1,122,124,126,128,130,132,134,-1,138,140,142,144,146,-1,148,150,152,-1,154,156,-1,-1,158,160,162,164,166,168,170,172,174,176,178,180,182,184,186,188,190,192,194,-1,196,-1,198,200,202,204,206,208,210,212,-1,214,216,218,220,-1,-1,-1,-1,-1,-1,-1,-1,-1,-1,-1,-1,-1,-1,-1,-1,-1,-1,-1,-1,-1,-1,-1,-1,-1,-1,-1,-1,-1,-1,-1,-1,-1,-1,-1,-1,-1,-1,-1,-1,-1,-1,-1,-1,-1,-1,-1,-1,-1,-1,-1,-1,-1,-1,-1,-1,-1,-1,-1,-1,-1,-1,-1,-1,-1,-1,-1,-1,-1,-1,-1,-1,-1,-1,-1,-1,-1,-1,-1,-1,-1,-1,-1,-1,-1,-1,-1,-1,-1,-1,-1,-1,-1,-1,-1,-1,-1,-1,-1,-1],"split_conditions":[1.25E1,3.95E1,6.75E1,2.85E1,6.75E1,2.45E1,4.85E1,9.5E0,4.5E0,7.5E0,4.45E1,1.95E1,3.5E0,2.35E1,5.15E1,2.65E1,2.5E0,5.45E1,3.5E0,9.5E0,8.5E0,8.5E0,9.5E0,2.35E1,2.25E1,4.5E0,2.65E1,2.55E1,3.5E0,5.5E0,2.35E1,3.2290733E-1,6.5E0,2.65E1,2.65E1,3.5E0,7.5E0,1.05E1,3.35E1,2.85E1,6.5E0,4.5E0,3.5E0,8.5E0,2.85E1,3.236845E-1,4.85E1,3.203141E-1,7.5E0,1.25E1,7.5E0,3.5E0,4.5E0,2.25E1,1.05E1,3.5E1,3.5E1,3.5E0,2.15E1,8.5E0,3.5E0,1.85E1,5.45E1,3.2430336E-1,5.35E1,2.55E1,3.55E1,2.45E1,5E0,3.15E1,3.5E0,3.1670278E-1,3.15E1,3.15E1,3.5E0,3.55E1,1.5E0,3.235334E-1,3.5E0,1.5E0,1.5E0,3.1556916E-1,2.95E1,3.5E0,3.5422426E-1,3.2276425E-1,4.5E0,2.65E1,3.5E0,8.5E0,7.15E1,3.5E0,6E1,3.05E1,2.15E1,3.5E0,1.55E1,2.85E1,3.25E1,2.75E1,4.05E1,3.45E1,3.55E1,3.35E1,5.15E1,1.3303845E-1,2.05E1,-5.4345185E-1,4.5E0,2.15E1,3.75E1,4.5E0,4.5E0,6.5E0,3.25E1,2.5E1,3.2844874E-1,8.5E0,3.5E0,5.5E0,2.75E1,1.6811556E-1,2.8668055E-1,3.1398016E-1,2.6379952E-1,1.292612E-1,2.1157919E-1,2.9801884E-1,1.316567E-1,2.6854012E-2,-2.6681212E-1,2.3027089E-1,-9.194867E-2,3.0811408E-1,2.8329276E-2,2.8296348E-1,3.2182232E-1,3.125896E-1,2.3966008E-1,5.9593022E-2,-5.7383798E-2,-1.5013552E-1,4.0620005E-1,1.7810631E-1,-6.191147E-2,2.5000897E-1,1.0183778E-1,2.5781924E-1,3.1925145E-1,3.0845538E-1,2.5957406E-1,2.4048746E-1,1.4419344E-1,2.9958022E-1,1.805037E-1,4.317877E-2,2.4149649E-1,3.2105386E-1,1.9414257E-1,3.2114738E-1,2.4933441E-1,1.0966787E-1,2.970568E-1,3.009153E-1,2.1228124E-1,3.0844623E-1,3.2337278E-1,3.028451E-1,2.390033E-1,3.2950856E-2,1.941996E-1,3.1106052E-1,1.4667498E-1,2.587408E-1,4.512555E-2,2.2976184E-1,1.348862E-1,2.3584435E-2,-1.6130929E-1,6.003945E-2,-9.516477E-2,2.6303867E-1,6.4676575E-2,-6.1147492E-2,-1.7196937E-1,7.7377014E-2,2.8159913E-1,5.6862503E-1,3.425094E-1,3.2830727E-1,1.552565E-1,2.922128E-1,5.3315774E-2,-5.4343337E-1,-4.8976865E-2,3.259431E-1,3.0056703E-1,3.0341792E-1,1.0528919E-1,1.0071166E-1,-3.2698955E-2,3.3073443E-1,2.4907793E-1,2.515514E-1,3.3269078E-1,3.7825663E-2,2.4786878E-1,3.0956846E-1,2.5609633E-1,6.3205734E-2,3.1434774E-1,2.5736198E-1,1.9162634E-2,3.2140455E-1,2.9851466E-1,2.6560098E-1,3.2448226E-1,2.7084908E-1,6.987632E-2,3.085545E-1,1.8937738E-1],"split_indices":[7,8,6,1,6,1,8,7,7,4,8,7,3,1,8,1,9,6,2,7,7,7,7,1,1,9,7,7,2,9,7,0,7,1,1,2,4,7,8,1,4,7,3,4,1,0,8,0,9,9,9,2,2,7,4,8,8,3,7,4,3,7,8,0,6,1,8,0,9,0,7,6,1,1,3,0,9,0,2,9,9,0,1,2,0,0,7,1,2,4,6,9,6,7,0,9,9,0,0,0,8,8,1,1,0,0,7,0,4,7,1,2,2,4,0,0,0,4,3,4,7,0,0,0,0,0,0,0,0,0,0,0,0,0,0,2147483647,2147483647,0,0,0,0,0,0,0,0,0,0,0,0,0,0,0,0,0,0,0,0,0,0,0,0,0,0,0,0,0,0,0,0,0,0,0,0,0,0,0,0,0,0,0,0,0,0,0,0,0,0,0,0,0,0,0,0,0,0,0,0,0,0,0,0,0,0,0,0,0,0,0,0,0,0,0,0,0,0,0,0,0,0,0,0],"split_type":[0,0,0,0,0,0,0,0,0,0,0,0,0,0,0,0,0,0,0,0,0,0,0,0,0,0,0,0,0,0,0,0,0,0,0,0,0,0,0,0,0,0,0,0,0,0,0,0,0,0,0,0,0,0,0,0,0,0,0,0,0,0,0,0,0,0,0,0,0,0,0,0,0,0,0,0,0,0,0,0,0,0,0,0,0,0,0,0,0,0,0,0,0,0,0,0,0,0,0,0,0,0,0,0,0,0,0,0,0,0,0,0,0,0,0,0,0,0,0,0,0,0,0,0,0,0,0,0,0,0,0,0,0,0,0,0,0,0,0,0,0,0,0,0,0,0,0,0,0,0,0,0,0,0,0,0,0,0,0,0,0,0,0,0,0,0,0,0,0,0,0,0,0,0,0,0,0,0,0,0,0,0,0,0,0,0,0,0,0,0,0,0,0,0,0,0,0,0,0,0,0,0,0,0,0,0,0,0,0,0,0,0,0,0,0,0,0,0,0,0,0],"sum_hessian":[1.4527467E5,6.792369E4,7.7350984E4,1.6837309E4,5.108638E4,5.990565E4,1.7445332E4,7.044525E3,9.792783E3,1.4698265E4,3.6388113E4,6.566139E3,5.333951E4,1.0409768E4,7.0355645E3,4.1808345E3,2.863691E3,1.393821E3,8.398962E3,9.368413E3,5.3298525E3,3.9299888E3,3.2458127E4,2.933815E3,3.6323245E3,5.1408336E4,1.9311761E3,1.6174773E3,8.79229E3,2.3500864E3,4.685478E3,2.8520044E3,1.3288298E3,1.8093674E3,1.0543234E3,2.8832922E2,1.1054918E3,6.188008E3,2.2109539E3,6.101879E3,3.2665337E3,2.4289797E3,2.9008728E3,2.7494182E3,1.1805704E3,2.6592684E4,5.865444E3,2.102765E3,8.310499E2,6.998349E2,2.9324895E3,3.1944328E4,1.9464006E4,1.8170222E3,1.1415391E2,1.4675679E3,1.4990942E2,6.7289365E3,2.0633538E3,1.9007167E3,4.4936972E2,4.5073076E3,1.7817061E2,6.2895E2,6.998798E2,7.7950287E2,1.0298646E3,4.7194095E2,5.8238245E2,1.9444507E2,9.388416E1,6.3040375E2,4.7508807E2,4.5170244E3,1.6709833E3,5.0198764E2,1.7089663E3,4.217375E3,1.8845043E3,1.6900549E3,1.5764786E3,1.0247567E3,1.4042229E3,2.5754507E3,3.2542215E2,2.463377E3,2.8604135E2,6.5297766E2,5.275927E2,1.3436876E3,4.521756E3,6.591812E2,1.7186871E2,5.104219E2,1.8941298E2,1.1881566E3,1.7443329E3,2.5512895E4,6.431435E3,1.7454805E4,2.0092009E3,1.548914E3,2.681082E2,9.1747925E1,2.2405981E1,5.4033556E0,1.4621646E3,2.574606E0,1.4733481E2,6.2173813E3,5.1155505E2,1.5609736E3,5.0238016E2,1.5875309E3,3.1318582E2,3.6473972E2,8.463002E1,3.6796736E3,8.276338E2,9.472216E1,8.344845E1,1.2192153E2,5.7795825E2,3.8890726E2,3.905956E2,5.7422656E2,4.5563803E2,1.06275604E2,3.6566534E2,5.3537396E2,4.7008476E1,1.06164635E2,8.828044E1,8.34349E1,1.0449265E1,9.085319E1,5.3955054E2,1.782099E2,2.9687817E2,2.9346135E3,1.5824111E3,1.6355393E3,3.5443928E1,1.4247443E2,3.595132E2,1.110172E3,5.9879425E2,5.8281024E2,1.3016941E3,1.0578103E3,6.3224457E2,8.4091266E2,7.3556604E2,4.7633087E2,9.27892E2,1.9928285E3,5.826221E2,1.6550092E2,1.2054042E2,5.0840408E2,1.445736E2,3.5421613E2,1.7337662E2,1.1312665E3,2.1242108E2,9.2270276E2,3.5990532E3,3.0836005E2,3.5082117E2,7.091304E1,1.00955666E2,4.891408E2,2.1281097E1,7.441059E1,1.1500239E2,3.9671753E2,7.91439E2,1.5585504E3,1.8578255E2,1.460975E4,1.0903144E4,2.1403162E3,4.2911187E3,6.343794E3,1.1111011E4,1.311166E3,6.9803485E2,1.8768782E1,1.5301453E3,1.2883421E2,1.3927397E2,2.9386309E1,6.2361614E1,7.89604E0,1.4509941E1,1.1880306E3,2.7413385E2,3.4293476E1,1.13041336E2,4.764274E3,1.4531077E3,4.633301E2,4.8224934E1,1.1091268E3,4.5184683E2,3.2996902E2,1.7241113E2,8.775204E2,7.100105E2,1.8862065E2,1.24565155E2,1.02246475E2,2.6249323E2,3.0613606E3,6.183131E2,5.8725916E2,2.4037465E2,2.8076525E1,6.664564E1,7.063658E1,1.2811869E1],"tree_param":{"num_deleted":"2","num_feature":"10","num_nodes":"221","size_leaf_vector":"0"}},{"base_weights":[4.2401797E-1,1.8993786E-1,8.789851E-1,5.091902E-1,-3.9539468E-2,9.9241257E-1,4.103631E-1,8.993909E-1,3.7034866E-1,1.9428673E-1,-2.3481077E-1,1.0345389E0,8.1387633E-1,9.5460093E-1,3.077746E-1,9.882628E-1,4.9420753E-1,7.668965E-1,2.3266467E-1,5.1348716E-1,5.4841287E-2,-2.686179E-1,8.638707E-1,1.0423468E0,7.4195814E-1,1.0548563E0,7.1348375E-1,1.0316025E0,4.4673496E-1,2.0984077E-1,1.0383674E0,1.0346664E0,7.932362E-1,8.9595276E-1,4.3937597E-1,9.0853995E-1,4.0334666E-1,1.3622586E-1,5.944284E-1,8.3027035E-1,2.47017E-1,-4.1235253E-2,6.373E-1,2.8748203E-2,-3.8611183E-1,1.056194E0,2.5196072E-1,1.0541826E0,9.907586E-1,8.3533764E-1,1.9515623E-1,5.8313316E-1,1.0008379E0,1.0639338E0,9.574361E-1,5.4629135E-1,-8.862878E-2,5.7826903E-2,6.4121157E-1,1.0478004E0,6.498416E-1,1.0563916E0,9.7653276E-1,9.3093693E-1,5.9681445E-1,9.1561854E-1,-4.7761813E-1,8.441862E-1,3.753996E-1,1.0308201E0,7.5627047E-1,6.598393E-1,1.9627303E-1,9.4247475E-2,1.1546826E0,7.856289E-1,2.5799292E-1,1.040958E0,7.411619E-1,3.9051095E-1,-1.730744E-1,3.8260832E-2,-7.9701334E-1,7.392487E-1,7.416065E-2,2.4103889E-1,-3.1327608E-1,-5.737354E-1,-1.1590217E-1,1.1035924E0,6.5446055E-1,8.627841E-1,-5.60314E-2,1.056295E0,1.0041785E0,9.045176E-1,1.0473835E0,9.630619E-1,6.676478E-1,2.4135565E-2,1.0092844E0,4.3375495E-1,1.0677891E0,1.0162113E0,7.816318E-1,1.0307108E0,8.195135E-1,9.576566E-1,4.66592E-1,8.8530004E-1,-4.1306058E-1,-1.0138623E-2,1.0477507E0,7.462927E-1,4.2501364E-2,1.0553889E0,7.951013E-1,-2.0096792E-2,8.55271E-1,1.0379518E0,8.3382803E-1,1.0053575E0,8.321423E-1,5.0896114E-1,6.5179783E-1,1.0455726E0,7.4929106E-1,7.2810817E-1,2.081323E0,2.7492368E-1,4.988109E-1,8.582254E-1,1.0425816E0,5.3981596E-1,9.12624E-1,9.737325E-1,4.908405E-1,1.3048863E-1,1.1415553E0,2.9756832E-1,-1.4361683E-1,1.1591349E0,5.295124E-1,8.431651E-1,4.0383163E-1,6.9611734E-1,1.447976E-1,8.6114347E-1,1.0513282E0,9.499912E-1,6.3635474E-1,7.8690845E-1,2.4952361E-1,7.347919E-1,-2.6440382E-1,2.0536838E-1,-2.7179745E-1,-1.0609262E0,9.929138E-1,5.31305E-1,9.803461E-1,-9.449275E-2,7.5180405E-1,3.6033657E-1,-5.2260607E-2,-2.2898296E-1,-7.665417E-1,-4.0943122E-1,-7.750422E-1,-1.8136182E-1,2.7176782E-1,1.1583717E0,9.781263E-1,9.894948E-1,8.7868884E-2,9.5350546E-1,-3.0649102E-1,-4.5061055E-1,5.511925E-1,1.0360694E0,5.990501E-1,1.0017743E0,7.5267327E-1,7.940774E-1,1.0070316E0,5.423506E-1,1.0482154E0,-9.904786E-2,8.324311E-1,6.2076837E-1,1.471647E-1,9.422962E-1,1.0366443E0,6.501106E-1,1.0441325E0,8.5909003E-1,2.1900374E-1,1.0304688E0,4.1821295E-1,5.542518E-1,2.501191E-1,-7.388746E-1,-0E0,-2.646189E-1,1.3862427E-1,4.2788923E-2,1.0803919E0,9.943707E-1,5.745668E-1,8.048872E-1,-2.1390115E-1,9.8713434E-1,9.422283E-2,8.068656E-1,-1.0399586E0,4.0850124E-1,9.305204E-1],"categories":[],"categories_nodes":[],"categories_segments":[],"categories_sizes":[],"default_left":[true,true,true,true,true,true,true,true,true,true,true,true,true,true,true,true,true,true,true,true,true,true,true,true,true,false,true,true,true,true,true,true,true,true,true,true,true,true,true,true,true,true,true,true,true,true,true,true,true,true,true,true,true,false,true,true,true,true,true,true,true,false,true,true,true,true,false,true,true,true,true,true,true,true,true,true,true,true,true,true,true,true,true,true,true,true,true,true,true,true,true,true,true,false,true,true,false,true,true,true,false,true,false,true,true,false,true,true,true,false,true,true,true,true,true,false,true,true,true,false,false,false,false,false,false,false,false,false,false,false,false,false,false,false,false,false,false,false,false,false,false,false,false,false,false,false,false,false,false,false,false,false,false,false,false,false,false,false,false,false,false,false,false,false,false,false,false,false,false,false,false,false,false,false,false,false,false,false,false,false,false,false,false,false,false,false,false,false,false,false,false,false,false,false,false,false,false,false,false,false,false,false,false,false,false,false,false,false,false,false,false,false,false,false,false,false,false],"id":7,"left_children":[1,3,5,7,9,11,13,15,17,19,21,23,25,27,29,31,33,35,37,39,41,43,45,47,49,-1,51,53,55,57,59,61,63,65,67,69,71,73,75,77,79,81,83,85,87,89,91,93,95,97,99,101,103,-1,105,107,109,111,113,115,117,-1,119,121,123,125,-1,127,129,131,133,135,137,139,141,143,145,147,149,151,153,155,157,159,161,163,165,167,169,171,173,175,177,-1,179,181,-1,183,185,187,-1,189,-1,191,193,-1,195,197,199,-1,201,203,205,207,209,-1,211,213,215,-1,-1,-1,-1,-1,-1,-1,-1,-1,-1,-1,-1,-1,-1,-1,-1,-1,-1,-1,-1,-1,-1,-1,-1,-1,-1,-1,-1,-1,-1,-1,-1,-1,-1,-1,-1,-1,-1,-1,-1,-1,-1,-1,-1,-1,-1,-1,-1,-1,-1,-1,-1,-1,-1,-1,-1,-1,-1,-1,-1,-1,-1,-1,-1,-1,-1,-1,-1,-1,-1,-1,-1,-1,-1,-1,-1,-1,-1,-1,-1,-1,-1,-1,-1,-1,-1,-1,-1,-1,-1,-1,-1,-1,-1,-1,-1,-1,-1],"loss_changes":[1.3460705E4,6.1142812E3,2.281879E3,1.8904629E3,2.217137E3,2.590664E2,4.6692737E2,3.2924365E2,1.405362E3,9.835247E2,9.830314E2,6.302539E1,1.5893994E2,5.135388E1,5.0368274E2,6.7055664E1,3.587805E1,3.4120044E2,6.6662366E2,5.668484E2,8.607439E2,8.9695496E2,9.265027E1,1.5484375E1,3.70878E1,0E0,1.7409155E2,1.6409912E0,9.480606E0,4.072944E2,2.2844238E0,6.524414E0,3.853241E1,5.781616E0,3.726761E1,8.8008545E1,9.872406E1,6.449729E2,2.5846008E2,5.6753662E1,2.2012596E2,7.933446E2,1.2493976E2,5.2803046E2,9.3279346E2,1.0629517E1,3.589286E1,1.1738281E0,2.386084E1,1.2632019E1,1.4953457E1,2.3200635E2,4.01709E0,0E0,2.7008972E0,4.3694687E0,9.33567E0,3.0919843E2,1.0175775E2,6.230469E-1,3.1535664E0,0E0,1.3619751E1,5.315918E0,2.5070038E0,3.3338165E0,0E0,2.6701263E1,1.5412323E1,4.378174E0,7.151819E1,4.354303E1,6.3948734E1,7.010085E2,9.641113E-1,5.591858E1,7.2214584E1,6.950073E-1,4.6598755E1,1.5184067E2,7.728378E1,6.190965E2,5.947108E2,9.184479E1,3.8392982E1,1.570412E2,1.061853E2,3.5881836E2,1.914433E2,2.442688E0,1.2382196E1,7.104145E0,3.0769678E1,0E0,1.1164429E1,2.9123901E1,0E0,1.7224426E0,1.2372192E1,9.108292E0,0E0,1.3156015E2,0E0,9.715576E-1,2.6841354E0,0E0,2.8478546E0,4.0561676E-1,2.2298183E0,0E0,2.9358053E0,1.6284677E2,9.582764E0,5.8002502E1,4.7662636E1,0E0,3.605875E0,6.0771136E0,1.3417244E-1,0E0,0E0,0E0,0E0,0E0,0E0,0E0,0E0,0E0,0E0,0E0,0E0,0E0,0E0,0E0,0E0,0E0,0E0,0E0,0E0,0E0,0E0,0E0,0E0,0E0,0E0,0E0,0E0,0E0,0E0,0E0,0E0,0E0,0E0,0E0,0E0,0E0,0E0,0E0,0E0,0E0,0E0,0E0,0E0,0E0,0E0,0E0,0E0,0E0,0E0,0E0,0E0,0E0,0E0,0E0,0E0,0E0,0E0,0E0,0E0,0E0,0E0,0E0,0E0,0E0,0E0,0E0,0E0,0E0,0E0,0E0,0E0,0E0,0E0,0E0,0E0,0E0,0E0,0E0,0E0,0E0,0E0,0E0,0E0,0E0,0E0,0E0,0E0,0E0,0E0,0E0,0E0,0E0,0E0,0E0,0E0,0E0,0E0],"parents":[2147483647,0,0,1,1,2,2,3,3,4,4,5,5,6,6,7,7,8,8,9,9,10,10,11,11,12,12,13,13,14,14,15,15,16,16,17,17,18,18,19,19,20,20,21,21,22,22,23,23,24,24,26,26,27,27,28,28,29,29,30,30,31,31,32,32,33,33,34,34,35,35,36,36,37,37,38,38,39,39,40,40,41,41,42,42,43,43,44,44,45,45,46,46,47,47,48,48,49,49,50,50,51,51,52,52,54,54,55,55,56,56,57,57,58,58,59,59,60,60,62,62,63,63,64,64,65,65,67,67,68,68,69,69,70,70,71,71,72,72,73,73,74,74,75,75,76,76,77,77,78,78,79,79,80,80,81,81,82,82,83,83,84,84,85,85,86,86,87,87,88,88,89,89,90,90,91,91,92,92,94,94,95,95,97,97,98,98,99,99,101,101,103,103,104,104,106,106,107,107,108,108,110,110,111,111,112,112,113,113,114,114,116,116,117,117,118,118],"right_children":[2,4,6,8,10,12,14,16,18,20,22,24,26,28,30,32,34,36,38,40,42,44,46,48,50,-1,52,54,56,58,60,62,64,66,68,70,72,74,76,78,80,82,84,86,88,90,92,94,96,98,100,102,104,-1,106,108,110,112,114,116,118,-1,120,122,124,126,-1,128,130,132,134,136,138,140,142,144,146,148,150,152,154,156,158,160,162,164,166,168,170,172,174,176,178,-1,180,182,-1,184,186,188,-1,190,-1,192,194,-1,196,198,200,-1,202,204,206,208,210,-1,212,214,216,-1,-1,-1,-1,-1,-1,-1,-1,-1,-1,-1,-1,-1,-1,-1,-1,-1,-1,-1,-1,-1,-1,-1,-1,-1,-1,-1,-1,-1,-1,-1,-1,-1,-1,-1,-1,-1,-1,-1,-1,-1,-1,-1,-1,-1,-1,-1,-1,-1,-1,-1,-1,-1,-1,-1,-1,-1,-1,-1,-1,-1,-1,-1,-1,-1,-1,-1,-1,-1,-1,-1,-1,-1,-1,-1,-1,-1,-1,-1,-1,-1,-1,-1,-1,-1,-1,-1,-1,-1,-1,-1,-1,-1,-1,-1,-1,-1,-1],"split_conditions":[6.75E1,1.5E0,1.65E1,2.65E1,2.5E0,1.25E1,2.35E1,1.85E1,7.5E0,6.5E0,3.5E0,4.5E0,2.45E1,2.55E1,3.5E0,1.45E1,2.35E1,4.5E0,3.5E0,1.95E1,4.5E0,2.75E1,2.25E1,9.5E0,1.15E1,3.164569E-1,3.5E0,2.05E1,2.95E1,3.5E0,6.5E0,1.05E1,2.55E1,2.9E1,5.65E1,5.5E0,3.15E1,3.5E0,2.5E0,5.5E0,1.15E1,3.45E1,2.55E1,2.15E1,6.05E1,1.15E1,3.45E1,3.5E0,7.15E1,7.5E0,3.5E0,3.5E0,2.5E0,3.1918016E-1,2.25E1,2.15E1,4.5E0,5.5E0,2.45E1,2.55E1,4.05E1,3.1691748E-1,2.55E1,2.45E1,2.5E0,2.25E1,-1.4328544E-1,2.55E1,6.5E0,5.45E1,6.15E1,5.5E0,3.5E0,2.95E1,2.35E1,1.95E1,3.45E1,5.65E1,1.45E1,5.5E0,4.5E0,2.05E1,3.5E0,5.5E0,7.5E0,5.5E0,2.85E1,4.5E0,5.5E0,1.75E1,1.75E1,3.15E1,3.5E0,3.168885E-1,8.5E0,2.85E1,3.1421506E-1,6.85E1,3.5E0,7.15E1,3.0278534E-1,2.85E1,3.2033673E-1,6.95E1,3.95E1,3.0921325E-1,1.25E1,1.25E1,8.5E0,2.6559E-1,1.5E0,2.5E0,3.05E1,2.95E1,2.85E1,3.1661668E-1,9.5E0,2.05E1,6.85E1,3.1138557E-1,2.5014842E-1,3.0160725E-1,2.496427E-1,1.5268835E-1,1.9553936E-1,3.136718E-1,2.2478732E-1,2.1843246E-1,6.243969E-1,8.247711E-2,1.4964327E-1,2.5746763E-1,3.1277448E-1,1.6194479E-1,2.737872E-1,2.9211974E-1,1.4725216E-1,3.914659E-2,3.424666E-1,8.92705E-2,-4.308505E-2,3.4774047E-1,1.5885372E-1,2.5294954E-1,1.21149495E-1,2.0883521E-1,4.343928E-2,2.5834304E-1,3.1539845E-1,2.8499737E-1,1.9090644E-1,2.3607254E-1,7.4857086E-2,2.2043757E-1,-7.9321146E-2,6.1610516E-2,-8.1539236E-2,-3.1827787E-1,2.9787415E-1,1.5939151E-1,2.9410383E-1,-2.8347826E-2,2.2554122E-1,1.0810097E-1,-1.5678182E-2,-6.869489E-2,-2.2996253E-1,-1.2282937E-1,-2.3251267E-1,-5.440855E-2,8.153035E-2,3.4751153E-1,2.934379E-1,2.9684845E-1,2.6360666E-2,2.8605166E-1,-9.194731E-2,-1.3518317E-1,1.6535777E-1,3.1082082E-1,1.7971504E-1,3.005323E-1,2.2580199E-1,2.3822322E-1,3.0210948E-1,1.6270518E-1,3.1446463E-1,-2.9714359E-2,2.4972934E-1,1.8623051E-1,4.4149414E-2,2.826889E-1,3.109933E-1,1.950332E-1,3.1323975E-1,2.5772703E-1,6.570113E-2,3.0914065E-1,1.2546389E-1,1.6627555E-1,7.503573E-2,-2.2166239E-1,-0E0,-7.9385675E-2,4.1587282E-2,1.2836677E-2,3.2411757E-1,2.9831123E-1,1.7237005E-1,2.4146616E-1,-6.4170346E-2,2.961403E-1,2.8266849E-2,2.4205968E-1,-3.1198758E-1,1.22550376E-1,2.7915615E-1],"split_indices":[6,9,7,1,5,7,1,7,7,4,3,5,1,7,3,7,1,5,2,7,2,0,7,7,7,0,2,7,7,2,5,7,1,7,6,7,1,3,5,4,9,1,7,7,6,4,1,5,6,7,3,3,5,0,1,1,4,5,7,7,1,0,1,1,5,1,0,7,4,6,6,7,3,0,7,7,1,6,7,4,4,7,3,2,2,9,7,9,5,7,7,7,2,0,7,1,0,6,3,6,0,0,0,6,0,0,9,9,9,0,5,5,0,0,0,0,4,7,6,0,0,0,0,0,0,0,0,0,0,0,0,0,0,0,0,0,0,0,0,0,0,0,0,0,0,0,0,0,0,0,0,0,0,0,0,0,0,0,0,0,0,0,0,0,0,0,0,0,0,0,0,0,0,0,0,0,0,0,0,0,0,0,0,0,0,0,0,0,0,0,0,0,0,0,0,0,0,0,0,0,0,0,0,0,0,0,0,0,0,0,0,0,0,0,0,0,0],"split_type":[0,0,0,0,0,0,0,0,0,0,0,0,0,0,0,0,0,0,0,0,0,0,0,0,0,0,0,0,0,0,0,0,0,0,0,0,0,0,0,0,0,0,0,0,0,0,0,0,0,0,0,0,0,0,0,0,0,0,0,0,0,0,0,0,0,0,0,0,0,0,0,0,0,0,0,0,0,0,0,0,0,0,0,0,0,0,0,0,0,0,0,0,0,0,0,0,0,0,0,0,0,0,0,0,0,0,0,0,0,0,0,0,0,0,0,0,0,0,0,0,0,0,0,0,0,0,0,0,0,0,0,0,0,0,0,0,0,0,0,0,0,0,0,0,0,0,0,0,0,0,0,0,0,0,0,0,0,0,0,0,0,0,0,0,0,0,0,0,0,0,0,0,0,0,0,0,0,0,0,0,0,0,0,0,0,0,0,0,0,0,0,0,0,0,0,0,0,0,0,0,0,0,0,0,0,0,0,0,0,0,0,0,0,0,0,0,0],"sum_hessian":[1.2639415E5,8.3457086E4,4.293706E4,3.4901117E4,4.8555973E4,3.456867E4,8.368389E3,9.157897E3,2.574322E4,2.2096467E4,2.6459504E4,2.796512E4,6.603553E3,1.325856E3,7.042532E3,7.509271E3,1.6486267E3,6.633357E3,1.9109863E4,6.7172256E3,1.5379241E4,2.567041E4,7.8909344E2,2.723556E4,7.295573E2,1.9390641E3,4.6644893E3,1.1503174E3,1.755385E2,6.2112837E3,8.312489E2,6.0622803E3,1.4469907E3,1.9603638E2,1.4525903E3,4.772353E3,1.8610039E3,1.5088969E4,4.0208955E3,3.0678374E3,3.6493882E3,1.3202356E4,2.1768848E3,7.2702983E3,1.8400113E4,5.9977606E2,1.8931738E2,2.2136436E4,5.099125E3,6.2261224E2,1.0694507E2,3.2110745E3,1.4534149E3,7.913332E2,3.589842E2,1.4807535E2,2.7463146E1,4.5937197E3,1.617564E3,8.09763E2,2.148588E1,4.399943E3,1.6623373E3,8.482993E2,5.986914E2,1.9363388E2,2.4024985E0,1.964673E2,1.256123E3,2.6434395E3,2.1289136E3,8.3022015E2,1.0307838E3,1.4492753E4,5.9621564E2,2.5628894E3,1.458006E3,9.085115E2,2.159326E3,2.7203618E3,9.290262E2,1.1946639E4,1.2557172E3,1.8428588E3,3.3402606E2,4.486203E3,2.7840952E3,1.0858831E4,7.5412812E3,5.3480566E2,6.497043E1,6.2910862E1,1.26406525E2,2.1218945E4,9.174904E2,2.028116E3,3.071009E3,3.505601E2,2.7205215E2,8.928119E1,1.7663883E1,2.4560737E3,7.550007E2,1.3545537E3,9.886114E1,2.2997089E2,1.2901332E2,2.2142807E1,1.2593254E2,6.391945E0,2.1071201E1,4.2994688E3,2.942508E2,1.3757693E3,2.4179465E2,7.82879E2,2.688396E1,5.19686E0,1.628902E1,1.1575236E3,5.048137E2,4.783119E2,3.6998743E2,2.3475766E2,3.6393372E2,1.0556644E2,8.806744E1,1.8110367E2,1.536363E1,6.9440375E2,5.617193E2,1.7363466E2,2.469805E3,8.9485565E2,1.2340579E3,2.8878397E2,5.4143616E2,9.6482996E2,6.595384E1,7.8137236E3,6.6790293E3,5.910722E2,5.14342E0,2.2260833E3,3.3680634E2,2.9820538E2,1.1598007E3,5.4383484E1,8.54128E2,7.187228E2,1.4406031E3,7.124143E2,2.0079476E3,8.42217E1,8.448045E2,7.7631484E3,4.1834907E3,1.0947402E3,1.6097696E2,9.91292E2,8.515668E2,2.6809E2,6.593606E1,3.1890283E3,1.2971747E3,2.348891E3,4.3520413E2,5.980719E3,4.8781123E3,6.4524243E3,1.0888568E3,3.6626227E2,1.6854337E2,4.030364E1,2.4666794E1,5.859213E1,4.318734E0,7.682516E1,4.9581367E1,8.489795E2,6.8510925E1,1.2326642E3,7.954517E2,7.655199E1,2.7400812E2,2.0659111E2,6.546107E1,7.818194E1,1.1099248E1,1.4854248E3,9.70649E2,3.0409055E2,1.0504631E3,6.830515E1,3.0555984E1,1.20554344E2,8.458983E0,1.8625824E1,3.5169823E0,8.836014E1,3.75724E1,1.1275387E1,9.795814E0,1.5859799E3,2.713489E3,9.377499E0,2.848733E2,5.606964E2,8.150729E2,6.036413E1,1.8143051E2,2.0725609E1,6.1583524E0,2.9580915E0,2.2387683E0,3.3705463E0,1.2918475E1],"tree_param":{"num_deleted":"0","num_feature":"10","num_nodes":"217","size_leaf_vector":"0"}},{"base_weights":[3.5282186E-1,1.4414413E-1,8.2952154E-1,7.402249E-1,5.1670395E-2,9.961726E-1,4.8522472E-1,8.95827E-1,1.7278296E-1,7.877198E-1,1.638055E-2,1.0151552E0,7.779672E-1,3.693871E-1,9.0947795E-1,1.0132024E0,6.975624E-1,6.3775676E-1,3.771472E-2,9.551822E-1,3.0601096E-1,2.1989885E-1,-9.8840214E-2,1.0314397E0,8.9595443E-1,1.0072706E0,5.648588E-1,6.7864835E-1,2.2821201E-1,9.8693836E-1,7.436875E-1,1.031569E0,8.84122E-1,9.8926646E-1,4.4078177E-1,9.6166253E-1,4.8526397E-1,-1.2935642E-2,1.1184146E0,1.0274513E0,7.238373E-1,3.5340312E-1,-2.3381242E-1,4.4822994E-1,1.23105906E-1,-5.8696795E-1,-5.144078E-2,1.0421066E0,9.9645853E-1,1.027144E0,7.181712E-1,1.0302477E0,8.9844096E-1,4.451343E-1,1.0475378E0,9.917977E-1,5.87824E-1,1.630461E-1,1.006562E0,1.0190508E0,8.3976096E-1,6.370451E-1,9.9199235E-1,8.7489796E-1,1.0346395E0,1.0405427E0,7.5053525E-1,4.214134E-1,9.977469E-1,1.2713787E-1,7.454974E-1,1.3250837E-1,9.7834784E-1,7.200122E-1,2.3649992E-1,7.404165E-2,-6.357024E-1,1.0350668E0,9.25639E-1,9.698206E-1,5.499921E-1,8.441418E-1,3.0485335E-1,-5.0591035E-3,-7.2509485E-1,6.783848E-1,1.6636471E-1,9.180608E-2,1.1083531E0,-3.1195068E-1,-8.32594E-1,-9.448476E-2,4.3466088E-1,1.0370249E0,9.383784E-1,5.289465E-1,1.0487293E0,1.035245E0,7.1484494E-1,9.1461277E-1,2.8768802E-1,1.0320413E0,8.476108E-1,5.1429176E-1,1.0391563E0,8.3614486E-1,8.428082E-2,1.0176383E0,-3.8703108E-1,4.3535668E-1,9.657565E-1,5.025556E-1,1.0387404E0,1.0122235E0,2.4567138E-2,1.0167903E0,7.469486E-1,3.2000837E-1,8.50683E-1,9.630001E-1,-8.432506E-2,1.0239276E0,8.932008E-1,5.8011615E-1,-2.0810768E-1,1.0041662E0,5.189758E-1,7.0852464E-1,9.987528E-1,9.393705E-1,5.7332164E-1,2.9957187E-1,-1.706338E-1,2.4569973E-1,-1.8744698E-1,-4.7747144E-1,-1.0307457E0,7.6685387E-1,1.0449421E0,7.7437097E-1,1.0210557E0,7.587537E-1,2.4303879E-1,9.6817255E-1,3.049026E-1,5.2391154E-1,2.2756399E-1,2.0533638E-1,-2.2919078E-1,-1.2975614E-1,-9.954392E-1,8.834072E-1,5.859388E-1,-1.0437684E-2,3.287109E-1,5.981334E-1,3.8098536E-2,1.118978E0,6.241667E-1,-1.6584152E-1,-8.5721827E-1,-2.3338652E-1,-8.720567E-1,-1.159401E-1,8.35041E-1,3.378358E-1,9.816304E-1,8.364743E-1,1.0039659E0,3.3758807E-1,9.5562035E-1,5.144276E-1,1.009242E0,9.480813E-1,4.0298423E-1,-1.026293E-1,4.4334534E-1,9.3070626E-1,7.3251104E-1,6.051235E-1,2.1672988E-1,9.725098E-1,4.81569E-2,-9.215364E-2,5.04248E-1,1.046692E0,7.657839E-1,7.6556616E-2,1.014148E0,9.9874467E-1,6.522543E-1,8.352805E-1,1.7442029E-2,3.8026518E-1,-3.9626303E-1],"categories":[],"categories_nodes":[],"categories_segments":[],"categories_sizes":[],"default_left":[true,true,true,true,true,true,true,true,true,true,true,true,true,true,true,true,true,true,true,true,true,true,true,true,true,true,true,true,true,true,true,true,true,true,true,true,true,true,false,true,true,true,true,true,true,true,true,false,true,false,true,false,true,true,false,true,true,true,true,false,true,true,true,true,false,false,true,true,true,true,true,false,true,true,true,true,true,false,true,true,true,true,true,true,true,true,true,true,true,true,true,true,true,false,true,true,false,false,true,true,true,false,true,true,false,true,true,true,false,true,true,true,false,false,true,false,false,false,false,false,false,false,false,false,false,false,false,true,true,false,false,false,false,false,false,false,false,false,false,false,false,false,false,false,false,false,false,false,false,false,false,false,false,false,false,false,false,false,false,false,false,false,false,false,false,false,false,false,false,false,false,false,false,false,false,false,false,false,false,false,false,false,false,false,false,false,false,false,false,false,false,false,false,false,false],"id":8,"left_children":[1,3,5,7,9,11,13,15,17,19,21,23,25,27,29,31,33,35,37,39,41,43,45,47,49,51,53,55,57,59,61,63,65,67,69,71,73,75,-1,77,79,81,83,85,87,89,91,-1,93,-1,95,-1,97,99,-1,101,103,105,107,-1,109,111,113,115,-1,-1,117,119,121,123,125,-1,-1,129,131,133,135,-1,137,139,141,143,145,147,149,151,153,155,157,159,161,163,165,-1,167,169,-1,-1,171,173,175,-1,177,179,-1,181,183,185,-1,187,189,191,-1,-1,193,-1,-1,-1,-1,-1,-1,-1,-1,-1,-1,-1,-1,-1,-1,-1,-1,-1,-1,-1,-1,-1,-1,-1,-1,-1,-1,-1,-1,-1,-1,-1,-1,-1,-1,-1,-1,-1,-1,-1,-1,-1,-1,-1,-1,-1,-1,-1,-1,-1,-1,-1,-1,-1,-1,-1,-1,-1,-1,-1,-1,-1,-1,-1,-1,-1,-1,-1,-1,-1,-1,-1,-1,-1,-1,-1,-1,-1,-1,-1,-1],"loss_changes":[1.1108001E4,4.281139E3,1.950207E3,9.207803E2,1.7464712E3,9.401172E1,5.4466797E2,1.8970166E2,1.4100189E2,2.4779346E2,1.5046276E3,3.9882812E1,8.916504E1,3.8025745E2,2.9718628E1,1.117627E1,2.2775171E2,2.4426193E1,9.540239E1,3.7322998E1,2.0429634E1,5.1254126E2,9.4784814E2,5.7753906E0,5.8431885E1,1.1882935E0,5.4646454E1,7.699902E1,3.0332547E2,6.696045E0,1.9451477E1,1.1606445E0,1.2659851E1,6.3745117E0,1.549361E2,2.0375671E0,1.9973953E1,9.024052E1,0E0,2.9003906E-1,2.2771332E1,1.7111038E1,7.229334E0,4.4777856E2,5.0222125E2,2.4462537E2,7.8141077E2,0E0,9.1875E0,0E0,6.70611E1,0E0,3.2485504E0,5.6372528E1,0E0,2.5842896E0,6.971954E1,2.9272052E2,7.558075E0,0E0,1.4574997E1,2.8339249E1,4.363388E0,8.4347534E-1,0E0,0E0,1.48897705E1,6.369369E0,2.8323975E0,1.2175824E2,4.7609375E1,0E0,7.293701E-2,5.0911026E0,4.4092693E0,6.564755E1,1.2194496E1,0E0,1.5850449E0,1.372406E0,2.0449165E1,4.000992E0,1.1139729E1,2.1802616E0,3.1097803E0,7.144458E1,8.914743E1,4.293468E2,1.7941895E0,1.3622762E2,4.501599E1,6.842665E2,1.6049158E2,0E0,1.1110107E1,5.598047E1,0E0,0E0,3.6929207E0,2.8396149E0,3.5053177E1,0E0,5.690918E-1,4.9137726E1,0E0,6.2059967E1,3.6655023E2,2.4646606E0,0E0,1.48516245E1,1.5879974E0,6.5044334E1,0E0,0E0,1.0064726E0,0E0,0E0,0E0,0E0,0E0,0E0,0E0,0E0,0E0,0E0,0E0,0E0,0E0,0E0,0E0,0E0,0E0,0E0,0E0,0E0,0E0,0E0,0E0,0E0,0E0,0E0,0E0,0E0,0E0,0E0,0E0,0E0,0E0,0E0,0E0,0E0,0E0,0E0,0E0,0E0,0E0,0E0,0E0,0E0,0E0,0E0,0E0,0E0,0E0,0E0,0E0,0E0,0E0,0E0,0E0,0E0,0E0,0E0,0E0,0E0,0E0,0E0,0E0,0E0,0E0,0E0,0E0,0E0,0E0,0E0,0E0,0E0,0E0,0E0,0E0,0E0,0E0,0E0,0E0,0E0],"parents":[2147483647,0,0,1,1,2,2,3,3,4,4,5,5,6,6,7,7,8,8,9,9,10,10,11,11,12,12,13,13,14,14,15,15,16,16,17,17,18,18,19,19,20,20,21,21,22,22,23,23,24,24,25,25,26,26,27,27,28,28,29,29,30,30,31,31,32,32,33,33,34,34,35,35,36,36,37,37,39,39,40,40,41,41,42,42,43,43,44,44,45,45,46,46,48,48,50,50,52,52,53,53,55,55,56,56,57,57,58,58,60,60,61,61,62,62,63,63,66,66,67,67,68,68,69,69,70,70,72,72,73,73,74,74,75,75,76,76,78,78,79,79,80,80,81,81,82,82,83,83,84,84,85,85,86,86,87,87,88,88,89,89,90,90,91,91,92,92,94,94,95,95,98,98,99,99,100,100,102,102,103,103,105,105,106,106,107,107,109,109,110,110,111,111,114,114],"right_children":[2,4,6,8,10,12,14,16,18,20,22,24,26,28,30,32,34,36,38,40,42,44,46,48,50,52,54,56,58,60,62,64,66,68,70,72,74,76,-1,78,80,82,84,86,88,90,92,-1,94,-1,96,-1,98,100,-1,102,104,106,108,-1,110,112,114,116,-1,-1,118,120,122,124,126,-1,-1,130,132,134,136,-1,138,140,142,144,146,148,150,152,154,156,158,160,162,164,166,-1,168,170,-1,-1,172,174,176,-1,178,180,-1,182,184,186,-1,188,190,192,-1,-1,194,-1,-1,-1,-1,-1,-1,-1,-1,-1,-1,-1,-1,-1,-1,-1,-1,-1,-1,-1,-1,-1,-1,-1,-1,-1,-1,-1,-1,-1,-1,-1,-1,-1,-1,-1,-1,-1,-1,-1,-1,-1,-1,-1,-1,-1,-1,-1,-1,-1,-1,-1,-1,-1,-1,-1,-1,-1,-1,-1,-1,-1,-1,-1,-1,-1,-1,-1,-1,-1,-1,-1,-1,-1,-1,-1,-1,-1,-1,-1,-1],"split_conditions":[4.45E1,8.5E0,1.35E1,4.5E0,2.35E1,3.5E0,5.15E1,2.85E1,3.05E1,2.55E1,1.5E0,8.5E0,8.5E0,2.5E0,1.85E1,2.75E1,5.5E0,4.5E0,3.5E0,2.05E1,3.35E1,2.75E1,3.15E1,9.5E0,8.5E0,8.5E0,3.5E0,2.55E1,3.5E0,8.5E0,3.5E0,3.1E1,6.5E0,2.95E1,3.5E0,2.65E1,2.95E1,1.5E0,3.355244E-1,7E0,2.25E1,2.15E1,1.75E1,1.75E1,3.5E0,2.95E1,4.5E0,3.12632E-1,6.5E0,3.081432E-1,3.5E0,3.090743E-1,5.5E0,6.5E0,3.1426135E-1,2.45E1,3.5E0,2.35E1,3.15E1,3.0571526E-1,5.35E1,3.5E0,2.95E1,5E0,3.1039184E-1,3.1216282E-1,3.3E1,2.5E0,8.5E0,2.95E1,3.45E1,3.9752513E-2,2.9350436E-1,2.85E1,1.5E0,3.35E1,6.5E0,3.1052005E-1,8.5E0,3.7E1,6E0,3.2E1,7E0,3.5E1,1.5E0,2.55E1,3.75E1,1.5E0,2.35E1,2.35E1,1.5E0,3.5E0,7.5E0,3.1110746E-1,4.85E1,5.15E1,3.146188E-1,3.105735E-1,3.5E0,1.25E1,4.55E1,3.096124E-1,1.95E1,8.5E0,3.117469E-1,1.2E1,3.5E0,2.45E1,-1.1610933E-1,3.3E1,1.75E1,2.45E1,3.1162214E-1,3.0366707E-1,2.15E1,3.0503708E-1,2.2408459E-1,9.600251E-2,2.5520492E-1,2.8890005E-1,-2.5297519E-2,3.071783E-1,2.6796025E-1,1.7403485E-1,-6.2432308E-2,3.012499E-1,1.5569274E-1,2.125574E-1,2.9962584E-1,2.8181118E-1,1.719965E-1,8.987156E-2,-5.119014E-2,7.370992E-2,-5.6234095E-2,-1.4324144E-1,-3.0922374E-1,2.3005617E-1,3.1348264E-1,2.323113E-1,3.0631673E-1,2.2762613E-1,7.291164E-2,2.9045177E-1,9.1470785E-2,1.5717347E-1,6.82692E-2,6.1600916E-2,-6.8757236E-2,-3.8926844E-2,-2.9863176E-1,2.6502216E-1,1.7578165E-1,-3.1313053E-3,9.861328E-2,1.7944002E-1,1.1429561E-2,3.3569342E-1,1.8725002E-1,-4.975246E-2,-2.571655E-1,-7.001596E-2,-2.6161703E-1,-3.4782033E-2,2.505123E-1,1.0135074E-1,2.9448912E-1,2.509423E-1,3.0118978E-1,1.0127643E-1,2.8668612E-1,1.5432829E-1,3.0277264E-1,2.844244E-1,1.20895274E-1,-3.078879E-2,1.330036E-1,2.7921188E-1,2.1975332E-1,1.8153706E-1,6.501897E-2,2.9175296E-1,1.444707E-2,-2.7646093E-2,1.5127441E-1,3.140076E-1,2.2973518E-1,2.2966985E-2,3.042444E-1,2.996234E-1,1.956763E-1,2.5058416E-1,5.232609E-3,1.1407956E-1,-1.18878916E-1],"split_indices":[8,7,7,5,1,5,8,1,0,7,9,4,7,9,7,1,7,7,3,7,7,1,8,7,7,4,3,1,3,4,2,8,7,8,2,8,0,9,0,9,1,1,9,7,3,0,2,0,4,0,3,0,7,4,0,1,3,0,7,0,8,3,7,7,0,0,8,7,4,1,1,0,8,0,9,0,5,0,9,8,9,7,9,8,5,1,8,5,7,7,5,3,2,0,8,8,0,0,3,7,8,0,7,4,0,9,2,7,0,0,7,0,0,0,9,0,0,0,0,0,0,0,0,0,0,0,0,2147483647,2147483647,0,0,0,0,0,0,0,0,0,0,0,0,0,0,0,0,0,0,0,0,0,0,0,0,0,0,0,0,0,0,0,0,0,0,0,0,0,0,0,0,0,0,0,0,0,0,0,0,0,0,0,0,0,0,0,0,0,0,0,0,0,0,0,0,0,0],"split_type":[0,0,0,0,0,0,0,0,0,0,0,0,0,0,0,0,0,0,0,0,0,0,0,0,0,0,0,0,0,0,0,0,0,0,0,0,0,0,0,0,0,0,0,0,0,0,0,0,0,0,0,0,0,0,0,0,0,0,0,0,0,0,0,0,0,0,0,0,0,0,0,0,0,0,0,0,0,0,0,0,0,0,0,0,0,0,0,0,0,0,0,0,0,0,0,0,0,0,0,0,0,0,0,0,0,0,0,0,0,0,0,0,0,0,0,0,0,0,0,0,0,0,0,0,0,0,0,0,0,0,0,0,0,0,0,0,0,0,0,0,0,0,0,0,0,0,0,0,0,0,0,0,0,0,0,0,0,0,0,0,0,0,0,0,0,0,0,0,0,0,0,0,0,0,0,0,0,0,0,0,0,0,0,0,0,0,0,0,0,0,0,0,0,0,0],"sum_hessian":[1.11665125E5,7.766728E4,3.3997844E4,1.0429801E4,6.7237484E4,2.2907713E4,1.109013E4,8.184741E3,2.2450596E3,3.0751682E3,6.4162312E4,2.1070793E4,1.8369205E3,8.713103E3,2.3770273E3,5.138384E3,3.0463574E3,5.0443723E2,1.7406223E3,2.281081E3,7.940872E2,2.3193818E4,4.0968496E4,1.8531117E4,2.5396738E3,8.829309E2,9.539896E2,2.7295432E3,5.9835586E3,1.6165089E3,7.6051843E2,4.4918647E3,6.4651904E2,1.4247675E3,1.6215901E3,1.5966437E2,3.4477286E2,1.6635945E3,7.702776E1,1.7353297E3,5.457513E2,7.304018E2,6.3685436E1,6.9038164E3,1.6290002E4,3.625015E3,3.734348E4,1.4177653E4,4.3534653E3,1.45842E3,1.0812539E3,7.216444E2,1.612865E2,7.6601245E2,1.8797717E2,6.113221E2,2.1182212E3,5.5224736E3,4.6108508E2,1.3218351E3,2.9467374E2,5.34659E2,2.258594E2,9.2150734E1,4.399714E3,2.9450778E2,3.5201123E2,2.1797379E1,1.40297E3,7.9986755E2,8.2172253E2,3.3850908E0,1.5627928E2,1.7630545E2,1.684674E2,1.460428E3,2.0316653E2,1.6055754E3,1.2975435E2,2.23973E2,3.217783E2,6.418687E1,6.662149E2,4.4211525E1,1.9473913E1,3.7996543E3,3.1041619E3,1.5789536E4,5.0046594E2,1.7113553E3,1.9136595E3,3.4306566E4,3.0369155E3,2.55276E3,1.8007052E3,6.893778E2,3.9187604E2,8.960647E1,7.168003E1,1.9108937E2,5.749231E2,4.7284354E2,1.3847853E2,1.8233987E3,2.9482254E2,5.7746063E2,4.945013E3,4.577525E2,3.3325768E0,7.115185E1,2.235219E2,4.0233194E2,1.3232704E2,2.2113693E2,4.722468E0,4.0215366E1,5.1935368E1,6.731673E1,2.8469452E2,1.01367855E1,1.1660593E1,1.1145817E3,2.8838837E2,3.3995062E2,4.5991696E2,3.8193307E2,4.3978946E2,1.367132E1,1.4260796E2,6.835059E1,1.0795486E2,1.4620479E2,2.226261E1,8.818054E2,5.786226E2,1.4673032E2,5.643621E1,5.903257E1,7.072177E1,5.0067455E1,1.7390555E2,1.9054929E2,1.3122899E2,5.1461914E1,1.2724952E1,1.720774E2,4.941375E2,2.2732754E1,2.1478771E1,6.6014485E0,1.2872464E1,1.1780135E3,2.6216409E3,1.486224E3,1.6179377E3,1.5131609E3,1.4276375E4,4.8833572E2,1.2130226E1,1.3507942E3,3.605611E2,1.187484E2,1.7949111E3,3.3533473E4,7.730914E2,2.581623E3,4.5529242E2,7.1081647E2,1.0898888E3,4.7724646E2,2.1213135E2,4.4382736E1,2.7297293E1,1.784642E2,1.2625168E1,1.6391606E2,4.1100702E2,7.605249E1,6.2426033E1,1.3960486E3,4.273501E2,4.9201718E2,8.544343E1,3.482588E3,1.4624253E3,4.074007E2,5.035181E1,4.467556E1,2.647629E1,2.0011914E2,2.340275E1,2.3816016E2,1.641718E2,2.675913E0,2.0465548E0],"tree_param":{"num_deleted":"2","num_feature":"10","num_nodes":"195","size_leaf_vector":"0"}},{"base_weights":[2.8921717E-1,8.17896E-1,1.2913781E-1,9.7710013E-1,3.1347013E-1,5.32993E-2,6.783774E-1,8.2594466E-1,1.0170414E0,8.6596006E-1,1.5509692E-1,1.6299193E-1,-1.3180265E-1,8.510544E-1,3.968018E-1,9.532462E-1,5.410062E-1,1.0275121E0,9.2636734E-1,5.635315E-1,9.704289E-1,5.1733088E-2,7.026434E-1,7.891117E-1,9.86616E-2,1.4149891E-1,-2.2771154E-1,7.0549923E-1,1.000151E0,2.8739065E-1,8.802621E-1,2.82167E-1,9.6569437E-1,9.530871E-1,3.6094898E-1,9.893188E-1,4.4083187E-1,1.0033025E0,3.6762992E-1,1.0097842E0,8.49753E-1,8.755367E-1,1.7463448E-2,4.7721517E-1,9.342269E-1,9.825314E-1,6.379868E-1,6.284172E-2,6.272088E-1,6.629575E-1,9.7635485E-2,-5.6669563E-1,-1.5740535E-1,9.5282644E-1,5.5594456E-1,9.217658E-1,1.0218738E0,8.005086E-1,1.7832062E-1,7.945643E-1,1.0004598E0,5.096867E-1,-1.0212785E0,9.941151E-1,7.798197E-1,5.756801E-1,9.8267305E-1,8.0326277E-1,2.3641929E-1,8.6978215E-1,1.0169028E0,-4.067755E-1,8.822884E-1,4.7536623E-1,-9.735891E-2,1.0228229E0,7.205498E-1,1.0390061E0,1.6740078E-1,-4.195382E-1,8.5677326E-2,5.991745E-1,-1.8270528E-1,3.8655823E-1,9.58234E-1,1.027572E0,8.67431E-1,9.650759E-1,5.456898E-1,1.8190978E-1,-1.0092172E-1,4.177135E-1,9.295936E-1,9.683788E-1,3.1194806E-1,7.577266E-2,1.1523612E0,-4.5575315E-1,-8.280189E-1,-2.0108488E-1,4.0173268E-1,9.711999E-1,6.149429E-1,7.5627744E-1,3.5626727E-1,9.751603E-1,6.2150425E-1,9.373992E-1,2.0112863E-1,-2.9504033E-2,6.169482E-1,8.4994227E-1,5.320058E-1,9.3709207E-1,1.3229454E-1,-1.4039258E0,-2.3845144E-1,8.1485546E-1,1.0055285E0,4.6070412E-1,9.5340997E-1,7.369315E-1,-1.793731E-1,1.0288429E0,8.956408E-1,9.600959E-1,5.60963E-1,-3.137623E-2,6.2418616E-1,1.0085958E0,6.7268604E-1,-9.5512277E-1,9.4781256E-1,6.458617E-1,1.0070039E0,2.2776836E-1,7.266692E-1,8.459696E-1,-2.3002803E-1,5.3309494E-1,8.2922035E-1,-3.2932708E-1,9.710279E-1,-1.0040373E0,-3.1321445E-1,1.2931474E-1,-4.135534E-1,7.725367E-1,3.0583134E-1,8.994955E-1,-5.3969735E-1,8.049517E-1,-5.951969E-1,9.94051E-1,7.2920716E-1,6.050412E-1,9.2869306E-1,1.0329429E0,8.8596433E-1,6.2705284E-1,2.5578055E-1,1.4047208E-1,1.0691568E0,-2.4805483E-1,9.2247024E-2,2.1494277E-1,7.242923E-1,8.304922E-1,1.0590184E0,1.0338606E0,8.783775E-1,3.9424154E-1,-5.9377307E-1,1.5019639E-1,-2.0069893E-1,1.1985677E0,6.677224E-1,-3.5517266E-1,-8.88876E-1,-9.9398965E-1,-6.7703724E-1,-2.3524699E-1,4.359644E-1,-1.1582614E-1,7.0869195E-1,9.9742055E-1,8.1250286E-1,3.198375E-1,8.407766E-1,8.556815E-1,5.745576E-1,1.635676E-1,8.335868E-1,9.9161494E-1,5.849625E-1,3.770998E-1,9.424641E-1,1.0263572E0,7.842862E-1,-1.4633536E0,3.1863436E-1,-1.3796422E-1,7.4947375E-1,4.683176E-1,9.650297E-1,9.195022E-1,6.903043E-1,3.3905867E-1,8.4176475E-1],"categories":[],"categories_nodes":[],"categories_segments":[],"categories_sizes":[],"default_left":[true,true,true,true,true,true,true,true,true,true,true,true,true,true,true,true,true,false,true,true,true,true,true,true,true,true,true,true,true,true,true,true,true,true,true,true,true,false,true,false,true,true,true,true,true,true,true,true,true,true,true,true,true,true,true,true,false,true,true,true,false,true,true,true,true,true,true,true,true,true,false,true,true,true,true,false,true,false,true,true,true,true,true,true,true,false,true,true,true,true,true,true,true,true,true,true,true,true,true,true,true,true,true,true,true,true,true,true,true,true,true,true,true,false,false,false,false,false,false,false,false,false,false,false,false,false,false,false,false,false,false,false,false,false,false,false,false,false,false,false,false,false,false,false,false,false,false,false,false,false,false,false,false,false,false,false,false,false,false,false,false,false,false,false,false,false,false,false,false,false,false,false,false,false,false,false,false,false,false,false,false,false,false,false,false,false,false,false,false,false,false,false,false,false,false,false,false,false,false,false,false,false,false,false,false,false,false,false,false],"id":9,"left_children":[1,3,5,7,9,11,13,15,17,19,21,23,25,27,29,31,33,-1,35,37,39,41,43,45,47,49,51,53,55,57,59,61,63,65,67,69,71,-1,73,-1,75,77,79,81,83,85,87,89,91,93,95,97,99,101,103,105,-1,107,109,111,-1,113,115,117,119,121,123,125,127,129,-1,131,133,135,137,-1,139,-1,141,143,145,147,149,151,153,-1,155,157,159,161,163,165,167,169,171,173,175,177,179,181,183,185,187,189,191,193,195,197,199,201,203,205,207,-1,-1,-1,-1,-1,-1,-1,-1,-1,-1,-1,-1,-1,-1,-1,-1,-1,-1,-1,-1,-1,-1,-1,-1,-1,-1,-1,-1,-1,-1,-1,-1,-1,-1,-1,-1,-1,-1,-1,-1,-1,-1,-1,-1,-1,-1,-1,-1,-1,-1,-1,-1,-1,-1,-1,-1,-1,-1,-1,-1,-1,-1,-1,-1,-1,-1,-1,-1,-1,-1,-1,-1,-1,-1,-1,-1,-1,-1,-1,-1,-1,-1,-1,-1,-1,-1,-1,-1,-1,-1,-1,-1,-1,-1,-1,-1],"loss_changes":[8.526762E3,1.8801582E3,3.2213555E3,1.0652344E2,4.914945E2,1.3798362E3,4.558203E2,1.34552E2,1.2313477E1,3.8920532E1,2.4717375E2,1.7185886E3,6.628594E2,1.2541016E2,1.8846417E2,2.1165283E1,8.5136536E1,0E0,4.4349976E1,2.7463272E1,3.4599E0,1.037198E2,3.5691925E1,1.1549756E2,7.325419E2,1.5015451E2,4.4599237E2,1.08369385E2,3.8479004E0,1.6276805E2,5.893524E0,1.4836077E1,1.2482178E1,3.2632446E0,4.4046173E1,3.30188E0,6.411948E1,0E0,1.1372194E1,0E0,4.43132E0,1.6751526E1,1.0525595E2,2.8590126E1,4.045288E0,8.043457E0,6.686322E1,7.0669305E2,1.5511578E2,5.42493E1,1.3960818E2,9.276489E1,3.7874316E2,6.2060547E0,7.321808E1,9.470642E0,0E0,4.160544E1,2.1907239E2,5.138382E0,0E0,6.5764E0,1.8257847E0,3.5651855E0,1.8320724E1,3.5658007E0,2.798767E-1,6.078659E0,6.535707E1,6.0956573E0,0E0,4.4714767E1,2.5799408E0,1.1204849E1,5.5703864E0,0E0,2.3033752E0,0E0,1.1836167E1,2.9246529E1,6.658345E1,1.490271E1,2.204802E1,7.0954914E0,1.8621826E0,0E0,7.3440857E0,1.6218262E0,4.096454E1,7.713057E2,4.3367426E2,9.010138E1,1.1905701E1,5.984802E-1,1.8006939E1,1.2222472E2,1.8599396E0,9.803992E1,2.3218262E1,3.1308948E2,1.7863556E2,3.4666138E0,3.6746445E0,1.5996277E1,8.468928E1,2.7822876E0,7.3088417E0,4.7556458E0,1.9219606E1,1.3788539E2,3.9445038E1,2.833969E0,3.8768902E0,0E0,0E0,0E0,0E0,0E0,0E0,0E0,0E0,0E0,0E0,0E0,0E0,0E0,0E0,0E0,0E0,0E0,0E0,0E0,0E0,0E0,0E0,0E0,0E0,0E0,0E0,0E0,0E0,0E0,0E0,0E0,0E0,0E0,0E0,0E0,0E0,0E0,0E0,0E0,0E0,0E0,0E0,0E0,0E0,0E0,0E0,0E0,0E0,0E0,0E0,0E0,0E0,0E0,0E0,0E0,0E0,0E0,0E0,0E0,0E0,0E0,0E0,0E0,0E0,0E0,0E0,0E0,0E0,0E0,0E0,0E0,0E0,0E0,0E0,0E0,0E0,0E0,0E0,0E0,0E0,0E0,0E0,0E0,0E0,0E0,0E0,0E0,0E0,0E0,0E0,0E0,0E0,0E0,0E0,0E0,0E0],"parents":[2147483647,0,0,1,1,2,2,3,3,4,4,5,5,6,6,7,7,8,8,9,9,10,10,11,11,12,12,13,13,14,14,15,15,16,16,18,18,19,19,20,20,21,21,22,22,23,23,24,24,25,25,26,26,27,27,28,28,29,29,30,30,31,31,32,32,33,33,34,34,35,35,36,36,38,38,40,40,41,41,42,42,43,43,44,44,45,45,46,46,47,47,48,48,49,49,50,50,51,51,52,52,53,53,54,54,55,55,57,57,58,58,59,59,61,61,62,62,63,63,64,64,65,65,66,66,67,67,68,68,69,69,71,71,72,72,73,73,74,74,76,76,78,78,79,79,80,80,81,81,82,82,83,83,84,84,86,86,87,87,88,88,89,89,90,90,91,91,92,92,93,93,94,94,95,95,96,96,97,97,98,98,99,99,100,100,101,101,102,102,103,103,104,104,105,105,106,106,107,107,108,108,109,109,110,110,111,111,112,112],"right_children":[2,4,6,8,10,12,14,16,18,20,22,24,26,28,30,32,34,-1,36,38,40,42,44,46,48,50,52,54,56,58,60,62,64,66,68,70,72,-1,74,-1,76,78,80,82,84,86,88,90,92,94,96,98,100,102,104,106,-1,108,110,112,-1,114,116,118,120,122,124,126,128,130,-1,132,134,136,138,-1,140,-1,142,144,146,148,150,152,154,-1,156,158,160,162,164,166,168,170,172,174,176,178,180,182,184,186,188,190,192,194,196,198,200,202,204,206,208,-1,-1,-1,-1,-1,-1,-1,-1,-1,-1,-1,-1,-1,-1,-1,-1,-1,-1,-1,-1,-1,-1,-1,-1,-1,-1,-1,-1,-1,-1,-1,-1,-1,-1,-1,-1,-1,-1,-1,-1,-1,-1,-1,-1,-1,-1,-1,-1,-1,-1,-1,-1,-1,-1,-1,-1,-1,-1,-1,-1,-1,-1,-1,-1,-1,-1,-1,-1,-1,-1,-1,-1,-1,-1,-1,-1,-1,-1,-1,-1,-1,-1,-1,-1,-1,-1,-1,-1,-1,-1,-1,-1,-1,-1,-1,-1],"split_conditions":[9.5E0,3.5E0,4.65E1,6.45E1,2.95E1,1.95E1,1.65E1,7.5E0,8.5E0,5.85E1,4.25E1,2.55E1,2.55E1,5.15E1,7.45E1,2.95E1,5.5E0,3.0825365E-1,8.5E0,5E0,2.85E1,1.5E0,4.55E1,1.55E1,4.5E0,2.25E1,3.35E1,6.5E0,5.35E1,2.35E1,7.65E1,1.5E0,3.35E1,5.45E1,2.85E1,4.45E1,4.55E1,3.0099076E-1,2.5E0,3.0293527E-1,5.5E0,6.5E0,3.05E1,9.5E0,6.35E1,2.45E1,2.35E1,2.95E1,3.95E1,2.65E1,3.5E0,4.5E0,5.5E0,6.5E0,2.5E0,8.5E0,3.0656216E-1,1.25E1,3.5E0,8.5E0,3.0013794E-1,5.5E0,5.35E1,5.35E1,4.5E0,3.5E0,8.5E0,2.75E1,3.5E0,5.5E0,3.0507085E-1,3.5E0,7.05E1,6.5E0,2.65E1,3.0684686E-1,6.35E1,3.1170183E-1,3.55E1,4.45E1,9.5E0,8.5E0,4.5E0,8.5E0,1.5E0,3.0827162E-1,5.7E1,2.25E1,7.5E0,3.5E0,6.25E1,5.5E0,5.5E0,2.15E1,3.55E1,1.15E1,3.1E1,2.65E1,3.05E1,5.5E0,6.15E1,3.5E0,4.9E1,8.5E0,3.5E0,6.5E0,3.1E1,2.05E1,6.05E1,3.15E1,4.5E0,2.05E1,5.35E1,2.8112763E-1,3.9688364E-2,-4.2117774E-1,-7.153543E-2,2.4445665E-1,3.0165854E-1,1.3821124E-1,2.86023E-1,2.2107945E-1,-5.3811934E-2,3.0865288E-1,2.6869226E-1,2.8802878E-1,1.682889E-1,-9.41287E-3,1.8725586E-1,3.0257875E-1,2.0180582E-1,-2.8653684E-1,2.8434378E-1,1.9375852E-1,3.021012E-1,6.833051E-2,2.1800077E-1,2.537909E-1,-6.900841E-2,1.5992849E-1,2.4876611E-1,-9.8798126E-2,2.9130837E-1,-3.0121118E-1,-9.396434E-2,3.879442E-2,-1.2406602E-1,2.3176102E-1,9.174941E-2,2.6984864E-1,-1.6190921E-1,2.4148552E-1,-1.7855908E-1,2.982153E-1,2.1876216E-1,1.8151237E-1,2.7860793E-1,3.0988288E-1,2.657893E-1,1.8811586E-1,7.673417E-2,4.2141628E-2,3.2074705E-1,-7.441645E-2,2.7674109E-2,6.448283E-2,2.1728769E-1,2.4914767E-1,3.177055E-1,3.101582E-1,2.6351327E-1,1.1827247E-1,-1.7813192E-1,4.5058917E-2,-6.020968E-2,3.5957032E-1,2.0031673E-1,-1.065518E-1,-2.666628E-1,-2.981969E-1,-2.0311119E-1,-7.05741E-2,1.3078932E-1,-3.4747843E-2,2.1260759E-1,2.9922616E-1,2.4375087E-1,9.595126E-2,2.52233E-1,2.5670445E-1,1.7236729E-1,4.9070284E-2,2.5007606E-1,2.974845E-1,1.7548876E-1,1.1312995E-1,2.8273925E-1,3.0790716E-1,2.3528586E-1,-4.3900612E-1,9.5590316E-2,-4.1389268E-2,2.2484213E-1,1.4049529E-1,2.8950894E-1,2.7585068E-1,2.0709129E-1,1.01717606E-1,2.5252944E-1],"split_indices":[7,5,8,6,1,7,7,4,4,6,8,1,1,8,6,8,7,0,7,7,1,7,8,7,2,1,8,4,8,1,6,9,1,6,1,8,8,0,9,0,7,5,8,4,6,1,1,1,8,7,2,5,5,9,9,4,0,9,2,4,0,7,6,6,2,7,4,1,2,7,0,2,6,7,0,0,6,0,8,6,4,7,7,4,9,0,6,1,9,2,6,2,2,1,7,9,7,7,8,2,6,5,8,4,2,9,0,7,6,0,2,7,8,0,0,0,0,0,0,0,0,0,0,0,0,0,0,0,0,0,0,0,0,0,0,0,0,0,0,0,0,0,0,0,0,0,0,0,0,0,0,0,0,0,0,0,0,0,0,0,0,0,0,0,0,0,0,0,0,0,0,0,0,0,0,0,0,0,0,0,0,0,0,0,0,0,0,0,0,0,0,0,0,0,0,0,0,0,0,0,0,0,0,0,0,0,0,0,0],"split_type":[0,0,0,0,0,0,0,0,0,0,0,0,0,0,0,0,0,0,0,0,0,0,0,0,0,0,0,0,0,0,0,0,0,0,0,0,0,0,0,0,0,0,0,0,0,0,0,0,0,0,0,0,0,0,0,0,0,0,0,0,0,0,0,0,0,0,0,0,0,0,0,0,0,0,0,0,0,0,0,0,0,0,0,0,0,0,0,0,0,0,0,0,0,0,0,0,0,0,0,0,0,0,0,0,0,0,0,0,0,0,0,0,0,0,0,0,0,0,0,0,0,0,0,0,0,0,0,0,0,0,0,0,0,0,0,0,0,0,0,0,0,0,0,0,0,0,0,0,0,0,0,0,0,0,0,0,0,0,0,0,0,0,0,0,0,0,0,0,0,0,0,0,0,0,0,0,0,0,0,0,0,0,0,0,0,0,0,0,0,0,0,0,0,0,0,0,0,0,0,0,0,0,0,0,0,0,0,0,0],"sum_hessian":[1.0075355E5,2.3415848E4,7.7337695E4,1.7797623E4,5.6182246E3,6.795563E4,9.382064E3,3.7246912E3,1.4072933E4,1.2506187E3,4.367606E3,4.2669688E4,2.5285947E4,5.8142563E3,3.5678083E3,2.5727478E3,1.1519434E3,1.2606324E4,1.466608E3,3.2285455E2,9.277641E2,3.6750327E3,6.925734E2,3.97448E3,3.8695207E4,6.56821E3,1.8717736E4,2.945139E3,2.8691174E3,2.9107737E3,6.570348E2,4.7358334E1,2.5253894E3,3.4889282E2,8.0305054E2,1.2972716E3,1.693365E2,9.814852E1,2.2470604E2,6.9373706E2,2.3402702E2,1.4573439E2,3.5292983E3,3.5261102E2,3.3996243E2,1.740737E3,2.233743E3,3.624039E4,2.454814E3,5.0844485E2,6.059765E3,3.213921E3,1.5503816E4,1.1076493E3,1.8374896E3,6.325051E2,2.2366123E3,5.0906915E2,2.4017043E3,3.882496E2,2.687852E2,4.087145E1,6.4868846E0,2.186457E3,3.389324E2,2.697242E1,3.2192038E2,1.7513634E2,6.2791425E2,2.4966792E2,1.0476036E3,5.7979576E1,1.11356926E2,1.8250539E2,4.2200657E1,9.691044E1,1.3711658E2,1.1796495E2,2.7769432E1,4.7572925E2,3.053569E3,2.9775162E2,5.485939E1,1.5082137E1,3.2488028E2,1.2451337E3,4.956034E2,4.8939355E2,1.7443494E3,2.0983812E4,1.5256579E4,1.4516456E3,1.00316846E3,2.708611E2,2.3758374E2,5.937803E3,1.2196219E2,2.25817E3,9.5575085E2,1.4381103E4,1.1227137E3,1.0486057E3,5.9043533E1,9.1572266E2,9.21767E2,5.349607E2,9.754442E1,4.1389383E2,9.517532E1,1.6301482E3,7.715563E2,3.186198E2,6.96298E1,1.8408188E1,2.246326E1,3.7813017E0,2.705583E0,1.3547296E2,2.0509841E3,1.208016E2,2.181308E2,2.2300154E1,4.6722665E0,2.0289189E2,1.190285E2,1.0439555E2,7.074079E1,3.7188025E2,2.5603397E2,1.4392874E2,1.0573918E2,4.1508457E1,1.647112E1,4.0727768E1,7.062916E1,9.299085E1,8.951453E1,4.493898E0,3.770676E1,5.2654377E1,8.4462204E1,1.748797E1,1.0281463E1,7.1847084E1,4.0388217E2,2.8088872E3,2.4468172E2,1.8601503E2,1.1173661E2,1.3196192E1,4.16632E1,1.0737267E1,4.344871E0,2.7786673E2,4.7013546E1,9.602284E1,3.9958054E2,2.5658755E2,2.32806E2,1.3610386E3,3.8331085E2,2.004868E4,9.351323E2,8.660222E3,6.596358E3,8.7487134E2,5.7677435E2,5.725591E2,4.3060938E2,1.5039569E2,1.2046542E2,2.1836327E2,1.9220478E1,4.678917E3,1.258886E3,1.099071E2,1.2055094E1,1.8341713E3,4.239987E2,4.5245862E2,5.0329224E2,1.3649832E4,7.312704E2,4.181455E2,7.045682E2,8.951114E2,1.5349438E2,2.6739574E1,3.230396E1,5.8935223E2,3.263704E2,6.57695E2,2.6407202E2,5.1171234E2,2.3248346E1,5.6699547E1,4.0844868E1,2.579792E2,1.5591461E2,5.4926295E0,8.968269E1,1.4316947E3,1.9845349E2,5.424286E2,2.2912764E2,2.1838753E2,1.0023227E2,4.4294815E1,2.5334986E1],"tree_param":{"num_deleted":"0","num_feature":"10","num_nodes":"209","size_leaf_vector":"0"}},{"base_weights":[2.336691E-1,1.11401044E-1,8.1299007E-1,3.1326345E-1,-3.0529663E-2,9.6582663E-1,4.994974E-1,6.9983995E-1,2.014373E-1,-4.8775505E-2,8.049712E-1,8.784996E-1,1.0181316E0,2.660161E-1,8.63706E-1,9.375018E-1,5.352751E-1,1.1940622E-1,5.3843826E-1,1.4809257E-1,-1.2525548E-1,9.085342E-1,-4.74102E-2,9.2472124E-1,6.493572E-1,1.8784389E-1,1.0076944E0,6.1315346E-1,9.4757533E-1,7.924877E-1,9.8203766E-1,3.5083628E-1,6.983691E-1,9.1569774E-2,1.0644186E0,2.7981576E-1,7.6706785E-1,2.2039422E-1,-1.8802856E-1,-2.259599E-1,9.417387E-2,9.818182E-1,4.219229E-1,4.8054296E-1,-8.5631084E-1,9.846701E-1,8.4370065E-1,5.1986057E-1,1.0242723E0,7.161083E-1,6.730542E-2,1.0219648E0,3.5938367E-1,7.8572166E-1,2.4443616E-1,9.725008E-1,6.632267E-1,8.8511044E-1,4.5114186E-1,1.0079114E0,9.2303866E-1,5.337883E-1,1.8530749E-1,6.745571E-1,1.0192368E0,2.1765749E-1,-3.8488895E-2,1.073348E0,8.5183114E-1,7.3232865E-1,1.3425049E-1,9.2292136E-1,6.406522E-1,6.667196E-1,1.6028969E-1,-2.2169507E-1,1.081035E0,-1.800181E-1,-6.9750166E-1,5.436066E-1,-1.0531905E-1,9.960571E-1,-5.462985E-1,6.166203E-1,-7.2746867E-1,1.0021456E0,-3.371631E-1,-1.2501402E0,4.941078E-2,1.001665E0,8.3482313E-1,8.067047E-1,1.0228779E0,8.2838124E-1,3.7227514E-1,8.628384E-1,-9.347543E-2,-1.5520191E-1,5.531605E-1,8.244633E-1,-6.5117204E-1,9.360698E-1,6.423844E-1,3.264431E-1,-9.4577676E-1,8.969659E-1,1.0147485E0,4.1598514E-1,9.7065705E-1,7.365487E-1,9.367499E-1,1.32225E-1,6.0586154E-1,8.662413E-1,9.83061E-1,6.730541E-1,4.2416382E-1,-1.353654E-3,3.495175E-1,6.1140025E-1,7.6497597E-1,-4.1059617E-2,2.6040176E-1,-3.652466E-1,1.8551834E-2,6.003424E-1,1.0397115E0,9.572253E-1,6.6402936E-1,1.3175138E-2,9.257012E-1,9.9665123E-1,8.697175E-1,3.5756466E-1,9.4439405E-1,8.447538E-1,3.9101735E-1,1.4375614E-1,1.080746E0,-8.91203E-2,-4.9276644E-1,1.1235858E0,2.865048E-2,-1.4164299E-1,-7.7706635E-1,-8.2747936E-1,-2.6126006E-1,7.3376554E-1,3.219507E-1,-3.624448E-1,2.3229481E-1,1.0357689E0,7.0882076E-1,4.226041E-1,-1.4425405E0,7.9990685E-1,2.0235763E-1,-1.2001803E0,-2.8564405E-1,1.0486482E0,1.0160846E-1,-1.3766181E0,4.3359762E-1,3.6077845E-1,-1.4351107E0,3.8957125E-1,-1.2398151E0,1.02017E0,9.634488E-1,-1.4782093E-1,8.557243E-1,9.7820574E-1,7.49185E-1,3.8708072E-2,8.5209024E-1,9.2233874E-2,7.571724E-1,1.008538E0,7.493735E-1,9.0787005E-1,-3.113796E-1,1.6111305E-1,-3.1926554E-1,6.8940616E-1,-5.708107E-2,5.084251E-1,9.436768E-1,1.3496788E-1,9.581231E-1,-1.2370325E0,-3.2189846E-2,9.582825E-1,7.524567E-1,2.3233664E-1,8.94874E-1,9.995128E-1,1.5088835E-1],"categories":[],"categories_nodes":[],"categories_segments":[],"categories_sizes":[],"default_left":[true,true,true,true,true,true,true,true,true,true,true,true,false,true,true,true,true,true,true,true,true,true,true,true,true,true,true,true,true,true,true,true,true,true,true,true,true,true,true,true,true,true,true,true,true,true,true,true,false,true,true,false,true,true,true,true,true,true,true,false,true,true,true,true,false,true,true,false,true,true,true,true,true,true,true,true,true,true,true,true,true,true,true,true,true,true,true,true,true,true,true,true,false,true,true,true,true,true,true,false,false,false,true,true,true,true,false,true,true,false,false,false,false,false,false,false,false,false,false,false,false,false,false,false,false,false,false,false,false,false,false,false,false,false,false,false,false,false,false,false,false,false,false,false,false,false,false,false,false,false,false,false,false,false,false,false,false,false,false,false,false,false,false,false,false,false,false,false,false,false,false,false,false,false,false,false,false,false,false,false,false,false,false,false,false,false,false,false,false,false,false,false,false,false,false,false,false],"id":10,"left_children":[1,3,5,7,9,11,13,15,17,19,21,23,-1,25,27,29,31,33,35,37,39,41,43,45,47,49,51,53,55,57,59,61,63,65,67,69,71,73,75,77,79,81,83,85,87,89,91,93,-1,95,97,-1,99,101,103,105,107,109,111,-1,113,115,117,119,-1,121,123,-1,125,127,129,131,133,135,137,139,141,143,145,147,149,151,153,155,157,159,161,163,165,167,169,171,-1,173,175,177,179,181,183,-1,-1,-1,185,187,189,191,-1,193,195,-1,-1,-1,-1,-1,-1,-1,-1,-1,-1,-1,-1,-1,-1,-1,-1,-1,-1,-1,-1,-1,-1,-1,-1,-1,-1,-1,-1,-1,-1,-1,-1,-1,-1,-1,-1,-1,-1,-1,-1,-1,-1,-1,-1,-1,-1,-1,-1,-1,-1,-1,-1,-1,-1,-1,-1,-1,-1,-1,-1,-1,-1,-1,-1,-1,-1,-1,-1,-1,-1,-1,-1,-1,-1,-1,-1,-1,-1,-1,-1,-1,-1,-1,-1,-1,-1,-1,-1],"loss_changes":[6.5263525E3,2.179854E3,7.687988E2,1.357665E3,6.810332E2,4.8311523E1,4.4741467E2,2.7503857E2,6.7344495E2,6.5829254E2,8.4367065E1,4.222412E1,0E0,1.8584596E2,4.254773E1,1.774414E1,1.250282E2,5.1533636E2,2.8173254E2,2.9732602E2,6.958479E2,2.987793E1,4.4986473E1,1.5437744E1,3.2573853E1,1.848896E2,2.392395E0,3.275676E1,1.0177368E1,2.1112793E1,2.331787E0,5.9141403E1,1.6112793E1,3.1219415E2,5.3527832E-2,1.4737544E2,4.9191772E1,2.6993387E2,9.2736664E1,4.6740857E2,8.882306E2,1.6649292E1,2.5794176E1,2.7554012E1,1.4960472E1,3.9857178E0,8.627197E0,2.2860199E1,0E0,6.4208954E1,2.559332E2,0E0,4.4008846E0,6.9216003E0,1.656736E1,3.5007324E0,9.202797E0,3.336029E0,7.1771717E0,0E0,1.3850708E0,1.38437195E1,3.1567154E1,1.1229309E1,0E0,1.0691684E2,1.746925E2,0E0,6.011143E-1,7.6510315E0,1.6243642E2,3.4763184E0,1.2004382E2,5.823755E1,1.3483762E2,7.578477E1,2.4226303E0,4.5049542E2,1.0835504E2,1.2807916E2,5.957234E2,7.536255E0,7.118718E0,7.187496E0,3.098196E0,1.4775391E0,2.1099407E1,9.233383E0,6.374138E0,1.3977051E-1,4.3281403E0,1.1001709E1,0E0,2.9956818E0,3.728996E1,6.7095337E0,1.850076E1,8.4328636E1,6.1898026E1,0E0,0E0,0E0,6.871628E0,1.8795261E1,2.817052E0,3.7618408E0,0E0,6.102765E0,1.1140404E0,0E0,0E0,0E0,0E0,0E0,0E0,0E0,0E0,0E0,0E0,0E0,0E0,0E0,0E0,0E0,0E0,0E0,0E0,0E0,0E0,0E0,0E0,0E0,0E0,0E0,0E0,0E0,0E0,0E0,0E0,0E0,0E0,0E0,0E0,0E0,0E0,0E0,0E0,0E0,0E0,0E0,0E0,0E0,0E0,0E0,0E0,0E0,0E0,0E0,0E0,0E0,0E0,0E0,0E0,0E0,0E0,0E0,0E0,0E0,0E0,0E0,0E0,0E0,0E0,0E0,0E0,0E0,0E0,0E0,0E0,0E0,0E0,0E0,0E0,0E0,0E0,0E0,0E0,0E0,0E0,0E0,0E0,0E0,0E0,0E0,0E0,0E0,0E0],"parents":[2147483647,0,0,1,1,2,2,3,3,4,4,5,5,6,6,7,7,8,8,9,9,10,10,11,11,13,13,14,14,15,15,16,16,17,17,18,18,19,19,20,20,21,21,22,22,23,23,24,24,25,25,26,26,27,27,28,28,29,29,30,30,31,31,32,32,33,33,34,34,35,35,36,36,37,37,38,38,39,39,40,40,41,41,42,42,43,43,44,44,45,45,46,46,47,47,49,49,50,50,52,52,53,53,54,54,55,55,56,56,57,57,58,58,60,60,61,61,62,62,63,63,65,65,66,66,68,68,69,69,70,70,71,71,72,72,73,73,74,74,75,75,76,76,77,77,78,78,79,79,80,80,81,81,82,82,83,83,84,84,85,85,86,86,87,87,88,88,89,89,90,90,91,91,93,93,94,94,95,95,96,96,97,97,98,98,102,102,103,103,104,104,105,105,107,107,108,108],"right_children":[2,4,6,8,10,12,14,16,18,20,22,24,-1,26,28,30,32,34,36,38,40,42,44,46,48,50,52,54,56,58,60,62,64,66,68,70,72,74,76,78,80,82,84,86,88,90,92,94,-1,96,98,-1,100,102,104,106,108,110,112,-1,114,116,118,120,-1,122,124,-1,126,128,130,132,134,136,138,140,142,144,146,148,150,152,154,156,158,160,162,164,166,168,170,172,-1,174,176,178,180,182,184,-1,-1,-1,186,188,190,192,-1,194,196,-1,-1,-1,-1,-1,-1,-1,-1,-1,-1,-1,-1,-1,-1,-1,-1,-1,-1,-1,-1,-1,-1,-1,-1,-1,-1,-1,-1,-1,-1,-1,-1,-1,-1,-1,-1,-1,-1,-1,-1,-1,-1,-1,-1,-1,-1,-1,-1,-1,-1,-1,-1,-1,-1,-1,-1,-1,-1,-1,-1,-1,-1,-1,-1,-1,-1,-1,-1,-1,-1,-1,-1,-1,-1,-1,-1,-1,-1,-1,-1,-1,-1,-1,-1,-1,-1,-1,-1],"split_conditions":[4.65E1,1.5E0,2.5E0,2.65E1,3.5E0,5.15E1,5.15E1,2.45E1,3.5E0,2.65E1,5.5E0,8.5E0,3.054395E-1,3.5E0,5.35E1,3.75E1,3.85E1,3.5E0,3.85E1,1.05E1,3.5E0,1.15E1,5.5E0,6.5E0,3.5E0,2.45E1,1.25E1,6.5E0,1.05E1,6.4E1,2.35E1,6.05E1,3.5E0,2.95E1,4.05E1,3.35E1,3.25E1,2.35E1,3.5E0,9.5E0,3.25E1,1.45E1,6.5E0,4.55E1,5.45E1,3.5E0,3.5E0,2.85E1,3.072817E-1,1.15E1,3.5E0,3.0658945E-1,3.5E0,6.5E0,1.55E1,5.75E1,6.05E1,3.35E1,3.5E1,3.0237344E-1,4.15E1,5.65E1,3.65E1,4.25E1,3.0577105E-1,3.25E1,3.5E0,3.2200444E-1,1.15E1,2.95E1,6.5E0,2.95E1,4.5E0,6.5E0,3.5E0,2.55E1,1.65E1,9.5E0,6.05E1,3.05E1,4.5E0,4.5E0,2.5E0,3.5E0,4.05E1,1.15E1,5.75E1,3.65E1,9.5E0,5.5E0,4.75E1,2.55E1,3.068634E-1,6.3E1,3.5E0,2.25E1,2.15E1,2.65E1,7.5E0,2.47339E-1,-1.9535162E-1,2.8082094E-1,3.5E0,3.5E0,1.5E0,7.5E0,3.0442455E-1,3.05E1,2.15E1,2.2096463E-1,2.8102496E-1,3.9667502E-2,1.8175846E-1,2.598724E-1,2.9491833E-1,2.0191623E-1,1.2724915E-1,-4.060962E-4,1.04855254E-1,1.8342008E-1,2.294928E-1,-1.2317886E-2,7.812053E-2,-1.0957398E-1,5.56555E-3,1.8010272E-1,3.1191346E-1,2.871676E-1,1.9920881E-1,3.952542E-3,2.7771038E-1,2.9899538E-1,2.6091525E-1,1.072694E-1,2.8331822E-1,2.5342616E-1,1.1730521E-1,4.3126844E-2,3.2422382E-1,-2.673609E-2,-1.4782993E-1,3.3707577E-1,8.595144E-3,-4.2492896E-2,-2.3311992E-1,-2.4824382E-1,-7.837802E-2,2.2012967E-1,9.6585214E-2,-1.0873344E-1,6.968845E-2,3.1073067E-1,2.1264623E-1,1.2678124E-1,-4.3276218E-1,2.3997207E-1,6.0707293E-2,-3.600541E-1,-8.569322E-2,3.1459448E-1,3.048254E-2,-4.1298547E-1,1.300793E-1,1.0823354E-1,-4.3053323E-1,1.1687138E-1,-3.7194455E-1,3.0605102E-1,2.8903466E-1,-4.434628E-2,2.567173E-1,2.9346174E-1,2.2475551E-1,1.1612422E-2,2.556271E-1,2.7670164E-2,2.2715174E-1,3.025614E-1,2.2481206E-1,2.7236104E-1,-9.341389E-2,4.8333917E-2,-9.5779665E-2,2.0682186E-1,-1.7124321E-2,1.5252754E-1,2.8310305E-1,4.0490367E-2,2.8743693E-1,-3.7110978E-1,-9.656955E-3,2.8748477E-1,2.2573702E-1,6.970099E-2,2.684622E-1,2.9985386E-1,4.526651E-2],"split_indices":[8,9,9,1,3,8,8,1,2,0,5,4,0,3,8,8,8,3,8,9,2,4,9,4,3,0,9,9,9,6,1,6,2,0,1,1,1,0,2,9,0,9,9,0,0,5,3,0,0,9,2,0,5,4,9,8,8,8,8,0,8,6,8,8,0,8,5,0,4,1,2,1,2,9,2,0,9,4,6,0,2,5,5,5,8,4,0,0,9,4,8,0,0,6,2,0,0,0,9,0,0,0,2,2,5,4,0,0,9,0,0,0,0,0,0,0,0,0,0,0,0,0,0,0,0,0,0,0,0,0,0,0,0,0,0,0,0,0,0,0,0,0,0,0,0,0,0,0,0,0,0,0,0,0,0,0,0,0,0,0,0,0,0,0,0,0,0,0,0,0,0,0,0,0,0,0,0,0,0,0,0,0,0,0,0,0,0,0,0,0,0,0,0,0,0,0,0],"split_type":[0,0,0,0,0,0,0,0,0,0,0,0,0,0,0,0,0,0,0,0,0,0,0,0,0,0,0,0,0,0,0,0,0,0,0,0,0,0,0,0,0,0,0,0,0,0,0,0,0,0,0,0,0,0,0,0,0,0,0,0,0,0,0,0,0,0,0,0,0,0,0,0,0,0,0,0,0,0,0,0,0,0,0,0,0,0,0,0,0,0,0,0,0,0,0,0,0,0,0,0,0,0,0,0,0,0,0,0,0,0,0,0,0,0,0,0,0,0,0,0,0,0,0,0,0,0,0,0,0,0,0,0,0,0,0,0,0,0,0,0,0,0,0,0,0,0,0,0,0,0,0,0,0,0,0,0,0,0,0,0,0,0,0,0,0,0,0,0,0,0,0,0,0,0,0,0,0,0,0,0,0,0,0,0,0,0,0,0,0,0,0,0,0,0,0,0,0],"sum_hessian":[9.213883E4,7.608257E4,1.6056258E4,3.1409389E4,4.467318E4,1.0792411E4,5.263846E3,7.0460156E3,2.4363373E4,4.371943E4,9.537525E2,4.0497754E3,6.742636E3,3.2087178E3,2.0551287E3,2.8807231E3,4.1652925E3,1.9595127E4,4.7682446E3,1.2231803E4,3.1487625E4,8.5042053E2,1.03331985E2,3.367287E3,6.8248816E2,2.9039634E3,3.0475433E2,5.176375E2,1.5374911E3,6.81523E2,2.1992002E3,1.9563568E3,2.2089355E3,1.9035562E4,5.5956506E2,2.2385134E3,2.5297314E3,1.00668545E4,2.1649475E3,2.1582705E4,9.90492E3,7.381363E2,1.1228422E2,6.2732117E1,4.0599873E1,1.9285459E3,1.4387412E3,5.091474E2,1.7334076E2,5.3852057E2,2.3654429E3,2.9755127E2,7.2030706E0,3.5174582E2,1.6589172E2,1.4111925E3,1.2629857E2,5.34696E2,1.46827E2,1.5169973E3,6.8220276E2,9.2807153E2,1.0282853E3,2.0593657E3,1.4956993E2,9.665185E3,9.370378E3,5.328972E2,2.6667856E1,5.437634E2,1.69475E3,1.1299542E3,1.3997771E3,1.1934661E3,8.873389E3,2.109841E3,5.510647E1,1.9667965E4,1.9147405E3,3.0445205E3,6.8604E3,7.316993E2,6.4370236E0,9.645292E1,1.58313E1,3.8200294E1,2.4531822E1,2.8069511E1,1.253036E1,1.7266943E3,2.018516E2,1.1973066E3,2.4143456E2,1.6314612E2,3.4600128E2,4.5589038E2,8.263021E1,1.6228176E3,7.426252E2,5.0928545E0,2.110216E0,1.6880495E2,1.8294089E2,1.5591664E2,9.975085E0,5.14582E2,8.966105E2,7.139612E1,5.4902443E1,1.4210489E2,3.9259113E2,4.867439E1,9.815261E1,3.5887488E2,3.2332788E2,4.0630737E2,5.2176416E2,4.8156592E2,5.467194E2,1.2173625E3,8.4200323E2,1.3702682E3,8.294917E3,1.3919675E3,7.9784097E3,1.3311332E1,1.3356524E1,1.2346594E2,4.202975E2,1.4708245E3,2.2392548E2,4.657901E2,6.6416406E2,7.257343E2,6.7404285E2,7.2381714E2,4.69649E2,8.718003E3,1.5538535E2,1.4178947E3,6.9194635E2,5.2854256E1,2.2522104E0,1.8481398E4,1.1865662E3,1.4744255E3,4.403149E2,1.6373228E3,1.4071978E3,3.8944626E3,2.965937E3,6.403831E2,9.131611E1,3.3202622E0,3.1167614E0,6.6138824E1,3.03141E1,6.764415E0,9.066885E0,3.6115353E1,2.0849423E0,1.0138188E1,1.4393634E1,2.7653272E0,2.5304184E1,1.0497276E1,2.0330834E0,1.1451776E3,5.815168E2,4.027727E0,1.9782387E2,2.9647092E2,9.008357E2,4.8937073E0,1.5825241E2,2.0107434E2,1.4492696E2,1.9594685E2,2.599435E2,1.416076E1,6.846945E1,5.541427E2,1.0686749E3,6.070453E2,1.3557986E2,1.2861159E2,5.4329292E1,1.20640755E2,3.527588E1,7.253778E0,2.721307E0,3.5708875E2,1.5749326E2,5.275481E1,1.8641312E1,5.2764874E1,2.137571E0],"tree_param":{"num_deleted":"0","num_feature":"10","num_nodes":"197","size_leaf_vector":"0"}},{"base_weights":[1.8433018E-1,7.7540064E-1,7.866176E-2,9.513535E-1,2.7862552E-1,3.568003E-2,6.9714683E-1,7.4297196E-1,1.0012903E0,7.9562366E-1,9.548795E-2,1.889388E-2,8.56817E-1,8.1952965E-1,2.8255114E-1,9.7737557E-1,5.224099E-1,1.0153018E0,9.509484E-1,4.8884797E-1,9.271045E-1,-1.0527058E-1,4.702264E-1,6.1742E-1,-3.5291947E-3,9.941124E-1,2.7745822E-1,6.0551566E-1,9.6062976E-1,1.773724E-1,9.9383783E-1,3.9323676E-1,9.8350716E-1,9.2035055E-1,3.218207E-1,8.274153E-1,1.0018265E0,9.6516603E-1,3.2104385E-1,9.771896E-1,7.866589E-1,8.126713E-1,-1.4650618E-1,8.9836544E-1,2.8111544E-1,9.86509E-1,2.4317966E-1,7.259484E-2,-1.4230408E-1,1.0127927E0,5.651771E-1,5.3539014E-1,-5.977746E-1,8.051143E-1,3.2879835E-1,9.907056E-1,8.074404E-1,9.6908873E-1,9.996478E-2,1.0120332E0,3.0847774E-3,8.426576E-1,-1.0365727E-1,7.375681E-1,9.922281E-1,5.562975E-1,9.4253606E-1,1.2617789E-1,5.226541E-1,9.9920136E-1,6.4500934E-1,8.5376203E-1,1.0084803E0,9.179467E-1,2.5523633E-1,6.310205E-1,9.866324E-1,8.4087706E-1,2.512989E-1,9.783972E-1,2.1485244E-1,-1.7203839E-1,1.0737528E0,9.378398E-1,4.7518745E-1,1.7409554E-1,1.0184177E0,7.6497203E-1,9.984472E-1,8.7488556E-1,1.5973501E-1,-2.260999E-1,1.1437255E-1,-1.1852019E-1,-6.1434716E-1,1.0382004E0,8.01277E-1,6.9573104E-1,-8.118668E-1,7.621333E-1,-8.126834E-2,-7.443827E-1,7.9543155E-1,8.62738E-1,4.5372793E-1,1.6152008E-1,8.73849E-1,9.9655783E-1,8.498542E-1,4.0283203E-1,9.345879E-1,1.0124091E0,1.8612795E-1,-8.385402E-2,6.073581E-1,7.9879236E-1,1.4636461E-1,1.0091985E0,9.161995E-1,6.9384634E-1,-1.9947906E-1,9.797275E-1,7.663626E-1,6.612699E-2,1.0013413E0,1.0200078E0,2.9484227E-1,7.606899E-1,4.9656495E-3,9.1121936E-1,2.0754577E-1,-2.712554E-2,4.1345125E-1,8.570533E-1,4.065886E-1,1.0057971E0,7.099204E-1,4.387134E-1,-2.1706931E-1,-2.9852122E-1,5.888332E-1,-9.370486E-2,-4.639538E-1,9.8539615E-1,8.254426E-1,6.1316607E-3,9.514256E-1,2.7359208E-1,-3.33893E-1,9.8609537E-1,5.5035746E-1,1.0181851E0,9.431696E-1,9.6344537E-1,2.2130242E-1,4.2877996E-1,4.5316882E-2,-1.306183E-1,-7.649404E-1,1.397331E-1,-3.8916662E-1,1.7262986E-2,-1.8325222E-1,-5.462513E-1,-9.792068E-1,1.0576873E0,9.64765E-1,1.0148636E0,4.6000847E-1,8.789973E-1,1.3840027E-1,9.8711735E-1,3.8965008E-1,-6.946876E-1,5.1397043E-1,-8.413153E-1,8.779892E-1,3.3680674E-1,9.538019E-1,9.529361E-1,7.416002E-1,6.498392E-1,1.6453244E-1,3.1644785E-1,-4.6945116E-1,7.679341E-1,1.0067543E0,9.3350315E-1,1.0081016E0,9.0749896E-1,4.0496925E-1,9.016721E-1,1.211319E-1,9.4735587E-1,2.4050078E-1,4.798152E-1,-1.8637049E-1,2.4257527E-1,-3.0936643E-1,7.0744246E-1,-6.529881E-1],"categories":[],"categories_nodes":[],"categories_segments":[],"categories_sizes":[],"default_left":[true,true,true,true,true,true,true,true,true,true,true,true,true,true,true,true,true,false,true,true,true,true,true,true,true,true,true,true,true,true,true,true,true,true,true,true,true,false,true,true,true,true,true,true,true,true,true,true,true,true,true,true,true,true,true,true,true,true,true,false,false,false,false,true,true,true,true,true,true,false,true,true,false,false,true,true,false,true,true,false,true,true,false,true,true,true,false,true,true,true,true,true,true,true,true,true,true,true,false,true,true,true,true,true,true,true,true,true,true,true,true,false,true,true,true,false,false,true,true,false,false,false,false,false,false,false,false,false,false,false,false,false,false,false,false,false,false,false,false,false,false,false,false,false,false,false,false,false,false,false,false,false,false,false,false,false,false,false,false,false,false,false,false,false,false,false,false,false,false,false,false,false,false,false,false,false,false,true,true,false,false,false,false,false,false,false,false,false,false,false,false,false,false,false,false,false,false,false,false,false,false],"id":11,"left_children":[1,3,5,7,9,11,13,15,17,19,21,23,25,27,29,31,33,-1,35,37,39,41,43,45,47,49,51,53,55,57,59,61,63,65,67,69,71,-1,73,75,77,79,81,83,85,87,89,91,93,95,97,99,101,103,105,107,109,111,113,-1,-1,-1,-1,115,-1,119,121,123,125,-1,127,129,-1,-1,131,133,-1,135,137,-1,139,141,-1,143,145,147,-1,149,151,153,155,157,159,161,163,165,167,169,-1,171,173,175,-1,179,181,183,185,187,189,191,193,-1,195,197,199,-1,-1,-1,-1,-1,-1,-1,-1,-1,-1,-1,-1,-1,-1,-1,-1,-1,-1,-1,-1,-1,-1,-1,-1,-1,-1,-1,-1,-1,-1,-1,-1,-1,-1,-1,-1,-1,-1,-1,-1,-1,-1,-1,-1,-1,-1,-1,-1,-1,-1,-1,-1,-1,-1,-1,-1,-1,-1,-1,-1,-1,-1,-1,-1,-1,-1,-1,-1,-1,-1,-1,-1,-1,-1,-1,-1,-1,-1,-1,-1,-1,-1,-1,-1,-1,-1],"loss_changes":[5.341393E3,1.1333877E3,1.9286531E3,9.8831055E1,3.2121686E2,9.350225E2,2.3891504E2,9.534558E1,4.383301E0,3.5275085E1,1.8869876E2,8.922694E2,1.0775598E2,1.09236084E2,8.026761E1,2.7617188E0,7.613107E1,0E0,9.751953E0,2.1086502E1,3.5046387E0,6.1912693E1,7.0528275E1,3.313167E2,6.76981E2,8.147705E0,5.941896E1,7.9702515E1,9.206543E0,5.737889E1,2.440033E0,2.5990481E0,1.086731E0,1.9894714E0,2.4998009E1,1.4983582E1,2.2583008E-1,0E0,7.568186E0,7.761841E-1,4.6215973E0,6.697117E0,4.8869682E1,3.952591E0,4.7770424E1,2.343628E0,6.2719627E1,5.164228E2,2.5474832E2,4.724121E0,9.224958E0,2.8449638E1,1.2848961E1,1.6569885E1,5.5326797E1,5.6689453E-1,1.8350113E1,2.581543E0,7.9941444E1,0E0,0E0,0E0,0E0,1.0849247E0,8.1848145E-2,2.344172E0,1.1310425E0,1.6959846E1,3.529399E1,0E0,1.8181587E1,1.9213867E0,0E0,0E0,8.148446E0,3.459773E-1,0E0,2.491333E0,1.598176E0,0E0,3.3792646E0,3.4981495E1,0E0,3.9796448E-1,5.5220766E0,2.7005543E1,0E0,2.5256538E0,1.8884277E-1,7.770897E0,3.2449394E1,2.6111646E2,4.6366342E2,1.8997794E2,2.6434418E1,2.1600342E-1,8.009193E0,4.382992E0,0E0,1.198465E1,2.058014E1,9.363291E0,6.2042475E-2,7.088867E0,6.698124E0,4.581534E1,1.1468887E0,2.3425293E-1,1.6189804E0,1.2374439E1,2.1685333E0,0E0,7.23291E-1,4.640899E1,2.921363E1,0E0,0E0,0E0,0E0,0E0,0E0,0E0,0E0,0E0,0E0,0E0,0E0,0E0,0E0,0E0,0E0,0E0,0E0,0E0,0E0,0E0,0E0,0E0,0E0,0E0,0E0,0E0,0E0,0E0,0E0,0E0,0E0,0E0,0E0,0E0,0E0,0E0,0E0,0E0,0E0,0E0,0E0,0E0,0E0,0E0,0E0,0E0,0E0,0E0,0E0,0E0,0E0,0E0,0E0,0E0,0E0,0E0,0E0,0E0,0E0,0E0,0E0,0E0,0E0,0E0,0E0,0E0,0E0,0E0,0E0,0E0,0E0,0E0,0E0,0E0,0E0,0E0,0E0,0E0,0E0,0E0,0E0,0E0,0E0,0E0,0E0],"parents":[2147483647,0,0,1,1,2,2,3,3,4,4,5,5,6,6,7,7,8,8,9,9,10,10,11,11,12,12,13,13,14,14,15,15,16,16,18,18,19,19,20,20,21,21,22,22,23,23,24,24,25,25,26,26,27,27,28,28,29,29,30,30,31,31,32,32,33,33,34,34,35,35,36,36,38,38,39,39,40,40,41,41,42,42,43,43,44,44,45,45,46,46,47,47,48,48,49,49,50,50,51,51,52,52,53,53,54,54,55,55,56,56,57,57,58,58,63,63,64,64,65,65,66,66,67,67,68,68,70,70,71,71,74,74,75,75,77,77,78,78,80,80,81,81,83,83,84,84,85,85,87,87,88,88,89,89,90,90,91,91,92,92,93,93,94,94,95,95,96,96,97,97,99,99,100,100,101,101,102,102,103,103,104,104,105,105,106,106,107,107,108,108,109,109,110,110,112,112,113,113,114,114],"right_children":[2,4,6,8,10,12,14,16,18,20,22,24,26,28,30,32,34,-1,36,38,40,42,44,46,48,50,52,54,56,58,60,62,64,66,68,70,72,-1,74,76,78,80,82,84,86,88,90,92,94,96,98,100,102,104,106,108,110,112,114,-1,-1,-1,-1,116,-1,120,122,124,126,-1,128,130,-1,-1,132,134,-1,136,138,-1,140,142,-1,144,146,148,-1,150,152,154,156,158,160,162,164,166,168,170,-1,172,174,176,-1,180,182,184,186,188,190,192,194,-1,196,198,200,-1,-1,-1,-1,-1,-1,-1,-1,-1,-1,-1,-1,-1,-1,-1,-1,-1,-1,-1,-1,-1,-1,-1,-1,-1,-1,-1,-1,-1,-1,-1,-1,-1,-1,-1,-1,-1,-1,-1,-1,-1,-1,-1,-1,-1,-1,-1,-1,-1,-1,-1,-1,-1,-1,-1,-1,-1,-1,-1,-1,-1,-1,-1,-1,-1,-1,-1,-1,-1,-1,-1,-1,-1,-1,-1,-1,-1,-1,-1,-1,-1,-1,-1,-1,-1,-1],"split_conditions":[8.5E0,3.5E0,4.85E1,6.35E1,2.95E1,3.5E0,1.85E1,2.75E1,7.5E0,5.85E1,6.25E1,2.35E1,2.25E1,5.15E1,3.5E0,4.9E1,5.5E0,3.0459055E-1,4.45E1,5E0,2.85E1,1.5E0,4.5E0,2.05E1,1.95E1,6.5E0,5.5E0,7.5E0,8.5E0,2.15E1,3.35E1,2.65E1,3.1E1,5.15E1,3.5E0,5.5E0,6.55E1,2.8954983E-1,2.65E1,3.25E1,1.5E0,6.5E0,3.5E0,6.5E0,3.5E0,3.5E1,2.15E1,3.25E1,2.95E1,1.15E1,6.5E0,1.05E1,9.65E1,5.5E0,3.25E1,3.5E0,5.35E1,2.75E1,3.5E0,3.0360997E-1,9.2543324E-4,2.527973E-1,-3.1097181E-2,1.5E0,2.9766843E-1,4.5E0,8.5E0,3.5E0,3.35E1,2.9976043E-1,9.5E0,2.5E0,3.0254412E-1,2.75384E-1,5.4E1,5.5E0,2.9598972E-1,4.5E0,7.5E0,2.9351917E-1,5.3E1,3.45E1,3.2212585E-1,8.5E0,3.95E1,9.5E0,3.0552533E-1,1.5E1,2.25E1,3.2E1,6E0,5.5E0,9.5E0,2.65E1,1.65E1,1.85E1,1.65E1,1.15E1,-2.4356006E-1,3.5E0,3.5E0,4.5E0,2.3862948E-1,1.35E1,2.5E0,9.5E0,3.5E0,7.15E1,1.65E1,5.25E1,1.05E1,3.0372274E-1,1.7E1,2.55E1,2.75E1,2.3963772E-1,4.3909386E-2,3.027596E-1,2.7485988E-1,2.0815392E-1,-5.984372E-2,2.9391825E-1,2.299088E-1,1.9838097E-2,3.004024E-1,3.0600238E-1,8.845268E-2,2.2820698E-1,1.4896949E-3,2.7336583E-1,6.2263735E-2,-8.137662E-3,1.2403538E-1,2.57116E-1,1.2197659E-1,3.0173916E-1,2.1297613E-1,1.3161403E-1,-6.5120794E-2,-8.9556366E-2,1.7664997E-1,-2.8111458E-2,-1.3918614E-1,2.9561886E-1,2.4763279E-1,1.8394983E-3,2.854277E-1,8.207763E-2,-1.0016791E-1,2.958286E-1,1.6510725E-1,3.0545557E-1,2.8295088E-1,2.8903362E-1,6.639073E-2,1.2863399E-1,1.3595065E-2,-3.9185494E-2,-2.2948213E-1,4.191993E-2,-1.16749994E-1,5.178896E-3,-5.4975666E-2,-1.638754E-1,-2.9376206E-1,3.173062E-1,2.8942952E-1,3.044591E-1,1.3800254E-1,2.636992E-1,4.152008E-2,2.9613522E-1,1.1689503E-1,-2.0840628E-1,1.5419114E-1,-2.5239462E-1,2.6339677E-1,1.01042025E-1,2.8614056E-1,2.8588083E-1,2.2248007E-1,1.9495177E-1,4.9359735E-2,9.493436E-2,-1.4083536E-1,2.3038024E-1,3.020263E-1,2.8005096E-1,3.0243048E-1,2.722497E-1,1.2149078E-1,2.7050164E-1,3.633957E-2,2.8420678E-1,7.215024E-2,1.4394458E-1,-5.591115E-2,7.2772585E-2,-9.280993E-2,2.1223275E-1,-1.9589643E-1],"split_indices":[7,5,8,6,0,3,7,0,4,6,6,0,7,8,3,6,7,0,8,7,0,7,7,7,7,5,5,4,4,0,7,0,8,6,2,7,6,0,0,8,9,5,3,5,3,8,0,8,7,4,9,4,0,9,0,5,8,7,2,0,0,0,0,9,0,7,4,3,0,0,4,9,0,0,6,7,0,7,4,0,6,0,0,4,8,4,0,7,0,7,9,5,4,0,9,7,7,4,0,5,2,3,0,7,5,4,3,6,7,8,9,0,9,0,7,0,0,2147483647,2147483647,0,0,0,0,0,0,0,0,0,0,0,0,0,0,0,0,0,0,0,0,0,0,0,0,0,0,0,0,0,0,0,0,0,0,0,0,0,0,0,0,0,0,0,0,0,0,0,0,0,0,0,0,0,0,0,0,0,0,2147483647,2147483647,0,0,0,0,0,0,0,0,0,0,0,0,0,0,0,0,0,0,0,0,0,0],"split_type":[0,0,0,0,0,0,0,0,0,0,0,0,0,0,0,0,0,0,0,0,0,0,0,0,0,0,0,0,0,0,0,0,0,0,0,0,0,0,0,0,0,0,0,0,0,0,0,0,0,0,0,0,0,0,0,0,0,0,0,0,0,0,0,0,0,0,0,0,0,0,0,0,0,0,0,0,0,0,0,0,0,0,0,0,0,0,0,0,0,0,0,0,0,0,0,0,0,0,0,0,0,0,0,0,0,0,0,0,0,0,0,0,0,0,0,0,0,0,0,0,0,0,0,0,0,0,0,0,0,0,0,0,0,0,0,0,0,0,0,0,0,0,0,0,0,0,0,0,0,0,0,0,0,0,0,0,0,0,0,0,0,0,0,0,0,0,0,0,0,0,0,0,0,0,0,0,0,0,0,0,0,0,0,0,0,0,0,0,0,0,0,0,0,0,0,0,0,0,0,0,0],"sum_hessian":[8.552113E4,1.2969226E4,7.255191E4,9.576358E3,3.3928672E3,6.783859E4,4.713317E3,1.8545167E3,7.7218413E3,8.8654095E2,2.5063262E3,6.648064E4,1.3579512E3,3.638257E3,1.0750599E3,8.9727466E2,9.57242E2,6.02481E3,1.6970311E3,2.6749963E2,6.190413E2,1.6323912E3,8.7393494E2,2.3998022E3,6.4080836E4,1.0971487E3,2.6080243E2,1.4478585E3,2.1903984E3,9.3771814E2,1.3734175E2,1.0081905E1,8.8719275E2,3.1952066E2,6.377214E2,5.0036914E2,1.196662E3,6.83724E1,1.9912723E2,4.5165872E2,1.6738263E2,6.932106E1,1.5630702E3,2.6652316E2,6.0741174E2,1.2073257E3,1.1924767E3,4.138144E4,2.2699395E4,1.0499454E3,4.7203312E1,2.017824E2,5.9020046E1,8.399237E2,6.079349E2,1.8260865E3,3.6431186E2,8.2433395E1,8.552848E2,1.3479428E2,2.54747E0,4.981297E0,5.100609E0,3.3509235E1,8.5368353E2,1.9980429E1,2.9954022E2,3.2398605E2,3.1373532E2,2.552387E2,2.4513045E2,5.734775E1,1.1393142E3,1.841216E1,1.8071507E2,1.393481E1,4.377239E2,1.5138696E2,1.599567E1,5.371114E1,1.56099205E1,1.531917E3,3.115324E1,2.4256241E2,2.3960747E1,5.315595E2,7.5852264E1,6.527531E1,1.1420504E3,1.3796306E2,1.0545135E3,5.077027E3,3.6304414E4,2.161184E4,1.0875555E3,9.336489E2,1.1629648E2,4.3600716E1,3.6025977E0,1.4742128E2,5.4361115E1,5.3854496E1,5.165551E0,7.20218E2,1.1970569E2,4.6623386E2,1.41701E2,1.7470675E3,7.901907E1,8.820087E1,2.76111E2,7.777338E1,4.660022E0,6.283734E2,2.2691136E2,2.9969889E1,3.5393462E0,6.873316E2,1.6635193E2,1.7029259E1,2.9511697E0,2.4332722E2,5.621301E1,3.042426E2,1.9743458E1,9.739902E1,2.163363E2,2.0738193E2,3.774853E1,5.221746E1,5.130291E0,6.50804E1,1.15634674E2,5.4272714E0,8.507539E0,6.3878925E1,8.750804E1,1.15457735E1,4.449897E0,6.6075845E0,9.002336E0,1.208986E3,3.22931E2,1.6467491E2,7.788748E1,1.263458E1,1.1326167E1,4.4496655E2,8.659296E1,3.0264868E1,3.501044E1,8.2805347E2,3.139969E2,1.2101505E2,1.6948006E1,3.1369675E2,7.4081683E2,4.3139395E3,7.630872E2,3.4564414E4,1.740002E3,6.976905E3,1.4634935E4,9.187232E2,1.688323E2,7.2672156E2,2.0692737E2,7.0225044E1,4.6071434E1,3.2309544E1,1.129117E1,9.079547E1,5.662581E1,2.6730799E1,2.7630316E1,5.13016E1,2.552894E0,2.2094936E0,2.9560575E0,4.086567E2,3.115613E2,7.0486755E1,4.9218933E1,3.7478693E2,9.144693E1,8.283914E1,5.8861866E1,2.8368878E2,1.4633787E3,6.893479E1,1.0084286E1,3.0973707E1,5.7227158E1,2.7069455E2,5.4164524E0,2.5196187E0,2.140403E0,2.566194E2,3.7175403E2,2.1066109E2,1.6250277E1],"tree_param":{"num_deleted":"4","num_feature":"10","num_nodes":"201","size_leaf_vector":"0"}},{"base_weights":[1.467297E-1,7.179849E-1,6.1930615E-2,3.1677333E-1,9.3642527E-1,3.8466033E-2,8.895658E-1,9.428017E-1,1.4276278E-1,6.9507235E-1,9.846373E-1,8.887681E-1,1.8386561E-2,9.729808E-1,2.3517516E-1,9.908014E-1,8.057755E-1,5.472242E-1,3.160137E-2,9.4365346E-1,3.6715776E-1,1.0035429E0,8.5214794E-1,9.9147093E-1,2.475272E-1,-6.1314043E-2,1.5498056E-1,1.0156635E0,7.8606516E-1,9.30649E-1,-4.11917E-2,7.081137E-1,1.000344E0,1.0042605E0,6.601574E-1,-3.626064E-2,6.8517345E-1,-5.069617E-2,3.4275562E-1,1.0075988E0,8.1518453E-1,6.334125E-2,9.0824676E-1,9.620065E-1,1.0100187E0,5.890443E-1,9.6243876E-1,1.0132341E0,8.1888074E-1,6.637561E-1,1.2510414E-1,6.4218365E-2,-1.2606654E-1,1.2066692E-1,7.6114047E-1,1.0261978E0,9.3651134E-1,9.375026E-1,3.6752537E-1,9.950862E-1,-3.371132E-1,-3.6078373E-1,3.719893E-1,8.171922E-1,-1.277145E-1,4.0343633E-1,7.894501E-1,-2.7690035E-1,6.777307E-1,8.8329107E-1,5.2296495E-1,-7.5912364E-2,1.0412049E0,-1.0802172E-1,5.927638E-1,1.0061522E0,6.5739286E-1,6.721125E-1,-9.368181E-2,9.9276125E-1,6.252344E-1,1.011205E0,8.851596E-1,9.618451E-1,3.9999968E-1,5.749256E-1,9.786063E-1,5.626767E-1,8.81576E-1,8.6447597E-1,2.596908E-1,6.4473724E-1,5.6838404E-2,8.09919E-1,4.2818166E-2,-4.2333993E-1,-9.3607955E-2,2.5767475E-1,1.1454375E-2,8.652559E-1,1.9669868E-1,2.3526676E-1,9.473331E-1,9.959909E-1,7.259879E-1,-4.7267658E-1,5.495419E-1,2.361159E-1,-6.3146704E-1,1.3858053E-1,9.745544E-1,7.1974653E-1,1.640819E-1,9.5317626E-1,6.797445E-1,5.793679E-1,-5.440979E-1,-4.0760256E-2,9.5108414E-1,3.3491737E-1,9.042337E-1,2.6875123E-1,9.151165E-1,2.3576377E-1,-1.6023141E-1,3.6335117E-1,-3.9497152E-1,9.0830094E-1,3.491471E-1,7.04024E-1,3.0967438E-1,8.398966E-1,-1.0600723E0,-1.4021176E-1,9.558654E-1,2.951256E-1,1.0020605E0,1.0021998E0,7.530327E-1,8.44071E-1,2.3885119E-1,9.0974784E-1,2.7972504E-1,8.8543034E-1,1.0024409E0,8.56386E-1,3.735384E-1,9.738106E-1,7.731305E-1,9.439056E-1,-0E0,8.4618783E-1,5.063288E-2,3.0646706E-1,7.215933E-1,1.345757E-1,-2.3917468E-1,6.021104E-1,8.925684E-1,7.560277E-2,-3.2614052E-1,-1.0685239E-1,-6.334318E-1,-3.7258133E-2,-2.183656E-1,7.706147E-1,1.8038319E-1,4.542616E-2,-3.1180453E-1,8.235293E-1,1.0563784E0,-4.4880274E-1,3.1527132E-1,9.720397E-1,6.854535E-1,2.4730965E-1,1.0036981E0,9.994521E-1,1.339708E-1,-1.1748229E0,2.272548E-1,3.458734E-1,9.418051E-1,6.9631225E-1,-1.003011E0,-7.732318E-1,9.7465223E-1,4.9611825E-1,-6.5040994E-1],"categories":[],"categories_nodes":[],"categories_segments":[],"categories_sizes":[],"default_left":[true,true,true,true,true,true,true,true,true,true,true,true,true,true,true,true,true,true,true,true,true,true,true,true,true,true,true,true,true,true,true,true,false,false,true,true,true,true,true,false,true,true,true,true,false,true,true,false,true,true,true,true,true,true,true,false,true,true,true,false,false,true,true,false,false,true,true,true,true,true,true,true,false,true,true,false,true,true,true,false,true,false,true,false,true,true,true,true,true,true,true,true,true,true,true,true,true,true,true,true,true,false,true,true,true,true,true,true,true,true,false,false,false,false,false,false,false,false,false,false,false,false,false,false,false,false,false,false,false,false,false,false,false,false,false,false,false,false,false,false,false,false,false,true,true,false,false,false,false,false,false,false,false,false,false,false,false,false,false,false,false,false,false,false,false,false,false,false,false,false,false,false,false,false,false,false,false,false,false,false,false,false,false,false,false,false,false,false,false],"id":12,"left_children":[1,3,5,7,9,11,13,15,17,19,21,23,25,27,29,31,33,35,37,39,41,43,45,47,49,51,53,55,57,59,61,63,-1,-1,65,67,69,71,73,-1,75,77,79,81,-1,83,85,-1,87,89,91,93,95,97,99,-1,101,103,105,-1,-1,107,109,-1,-1,111,113,115,117,119,121,123,-1,125,127,-1,129,131,133,-1,135,-1,137,-1,139,141,-1,145,147,149,151,153,155,157,159,161,163,165,167,169,171,-1,173,175,177,179,181,183,185,187,-1,-1,-1,-1,-1,-1,-1,-1,-1,-1,-1,-1,-1,-1,-1,-1,-1,-1,-1,-1,-1,-1,-1,-1,-1,-1,-1,-1,-1,-1,-1,-1,-1,-1,-1,-1,-1,-1,-1,-1,-1,-1,-1,-1,-1,-1,-1,-1,-1,-1,-1,-1,-1,-1,-1,-1,-1,-1,-1,-1,-1,-1,-1,-1,-1,-1,-1,-1,-1,-1,-1,-1,-1,-1,-1,-1,-1,-1,-1],"loss_changes":[3.9052026E3,9.12875E2,1.3631863E3,4.0014157E2,7.773193E1,1.1654595E3,1.0534851E2,4.3674316E0,1.2929901E2,9.143848E1,1.3129883E1,1.0340222E2,7.260507E2,1.280249E1,4.240326E1,7.901001E-1,5.407837E0,4.996634E1,5.7848206E1,4.346863E0,8.005106E1,2.5097656E-1,1.992389E1,4.175659E0,1.1026648E1,3.4235974E2,5.1100916E2,1.0266113E-1,2.0104736E1,5.4910583E0,2.1060118E1,2.2145538E0,0E0,0E0,3.8000908E0,2.068994E1,1.55877075E1,4.9213783E1,5.3340034E1,0E0,5.83226E0,3.0050035E1,3.4889374E0,1.5987549E0,0E0,1.4493469E1,2.4780884E0,0E0,1.96035E0,3.7260647E0,5.972766E0,2.2864197E2,2.6803815E2,3.4801453E2,7.7134155E1,0E0,1.0510712E0,2.1219788E0,1.3679651E1,0E0,0E0,1.4699457E1,9.589858E0,0E0,0E0,3.1944985E0,7.530441E-1,2.0927174E1,6.0444517E0,2.2102356E0,2.7447662E1,4.5944176E1,0E0,2.3051035E1,2.3001595E1,0E0,1.718216E0,1.9610298E1,1.2299647E1,0E0,5.00391E0,0E0,3.420578E0,0E0,9.943172E0,1.9082236E0,7.571411E-2,1.5001383E0,4.055786E-1,2.2259865E0,2.1080723E0,2.3712921E-1,3.5198786E0,6.253113E0,1.6855685E2,1.8173227E2,1.7609422E2,4.08826E2,1.4214603E2,7.895935E0,1.5929712E1,0E0,3.675537E-1,7.436676E-1,8.745924E0,8.231332E0,5.411373E0,1.7065624E1,1.4906893E1,1.4800643E1,0E0,0E0,0E0,0E0,0E0,0E0,0E0,0E0,0E0,0E0,0E0,0E0,0E0,0E0,0E0,0E0,0E0,0E0,0E0,0E0,0E0,0E0,0E0,0E0,0E0,0E0,0E0,0E0,0E0,0E0,0E0,0E0,0E0,0E0,0E0,0E0,0E0,0E0,0E0,0E0,0E0,0E0,0E0,0E0,0E0,0E0,0E0,0E0,0E0,0E0,0E0,0E0,0E0,0E0,0E0,0E0,0E0,0E0,0E0,0E0,0E0,0E0,0E0,0E0,0E0,0E0,0E0,0E0,0E0,0E0,0E0,0E0,0E0,0E0,0E0,0E0,0E0,0E0,0E0],"parents":[2147483647,0,0,1,1,2,2,3,3,4,4,5,5,6,6,7,7,8,8,9,9,10,10,11,11,12,12,13,13,14,14,15,15,16,16,17,17,18,18,19,19,20,20,21,21,22,22,23,23,24,24,25,25,26,26,27,27,28,28,29,29,30,30,31,31,34,34,35,35,36,36,37,37,38,38,40,40,41,41,42,42,43,43,45,45,46,46,48,48,49,49,50,50,51,51,52,52,53,53,54,54,56,56,57,57,58,58,61,61,62,62,65,65,66,66,67,67,68,68,69,69,70,70,71,71,73,73,74,74,76,76,77,77,78,78,80,80,82,82,84,84,85,85,86,86,87,87,88,88,89,89,90,90,91,91,92,92,93,93,94,94,95,95,96,96,97,97,98,98,99,99,100,100,102,102,103,103,104,104,105,105,106,106,107,107,108,108,109,109],"right_children":[2,4,6,8,10,12,14,16,18,20,22,24,26,28,30,32,34,36,38,40,42,44,46,48,50,52,54,56,58,60,62,64,-1,-1,66,68,70,72,74,-1,76,78,80,82,-1,84,86,-1,88,90,92,94,96,98,100,-1,102,104,106,-1,-1,108,110,-1,-1,112,114,116,118,120,122,124,-1,126,128,-1,130,132,134,-1,136,-1,138,-1,140,142,-1,146,148,150,152,154,156,158,160,162,164,166,168,170,172,-1,174,176,178,180,182,184,186,188,-1,-1,-1,-1,-1,-1,-1,-1,-1,-1,-1,-1,-1,-1,-1,-1,-1,-1,-1,-1,-1,-1,-1,-1,-1,-1,-1,-1,-1,-1,-1,-1,-1,-1,-1,-1,-1,-1,-1,-1,-1,-1,-1,-1,-1,-1,-1,-1,-1,-1,-1,-1,-1,-1,-1,-1,-1,-1,-1,-1,-1,-1,-1,-1,-1,-1,-1,-1,-1,-1,-1,-1,-1,-1,-1,-1,-1,-1,-1],"split_conditions":[8.5E0,6.35E1,3.5E0,2.75E1,4.15E1,2.25E1,2.35E1,2.65E1,4.5E0,3.05E1,8.5E0,2.65E1,4.05E1,1.85E1,3.35E1,3.1E1,6.5E0,5.25E1,3.5E0,2.75E1,3.5E0,4.45E1,4.55E1,2.15E1,2.15E1,1.45E1,4.5E0,4.05E1,9.5E0,3.25E1,3.5E0,1.5E0,3.0010322E-1,3.0127817E-1,5.6E1,3.5E0,3.15E1,3.5E0,5.75E1,3.0227965E-1,5.5E0,4.5E0,6.5E0,2.75E1,3.0300564E-1,4.5E0,6.55E1,3.0397025E-1,5.95E1,3.2E1,6.5E0,2.55E1,3.15E1,1.65E1,2.35E1,3.0785936E-1,5.45E1,6.5E0,6.05E1,2.9852587E-1,-1.01133965E-1,3.75E1,7.55E1,2.4515767E-1,-3.831435E-2,6.5E0,6.5E0,3.05E1,2.95E1,2.95E1,3.5E0,2.95E1,3.1236148E-1,3.65E1,6.5E0,3.0184567E-1,8.5E0,3.55E1,3.5E0,2.9782838E-1,4.5E0,3.033615E-1,5.5E0,2.8855354E-1,3.05E1,4.5E0,2.935819E-1,6.5E0,2.15E1,5.1E1,2.05E1,6.1E1,4.25E1,5.7E1,4.5E0,2.85E1,7.5E0,2.55E1,2.55E1,6.5E0,6.25E1,7.058003E-2,1.75E1,5.45E1,3.65E1,4.5E0,6.05E1,2.85E1,4.5E0,4.95E1,2.9236633E-1,2.1592396E-1,4.9224574E-2,2.859529E-1,2.0392336E-1,1.7381036E-1,-1.6322938E-1,-1.2228077E-2,2.8532526E-1,1.00475214E-1,2.7127013E-1,8.062537E-2,2.7453497E-1,7.072914E-2,-4.8069425E-2,1.09005354E-1,-1.1849146E-1,2.724903E-1,1.0474414E-1,2.1120721E-1,9.290232E-2,2.51969E-1,-3.180217E-1,-4.206353E-2,2.8675961E-1,8.8537686E-2,3.0061817E-1,3.0065995E-1,2.2590981E-1,2.532213E-1,7.165536E-2,2.7292436E-1,8.391751E-2,2.656291E-1,3.0073228E-1,2.569158E-1,1.1206152E-1,2.921432E-1,2.3193915E-1,2.8317168E-1,-0E0,2.5385636E-1,1.5189865E-2,9.194012E-2,2.16478E-1,4.037271E-2,-7.175241E-2,1.8063313E-1,2.6777053E-1,2.2680832E-2,-9.7842164E-2,-3.2055717E-2,-1.9002955E-1,-1.117744E-2,-6.5509684E-2,2.3118441E-1,5.411496E-2,1.3627849E-2,-9.354136E-2,2.470588E-1,3.1691352E-1,-1.3464083E-1,9.45814E-2,2.916119E-1,2.0563605E-1,7.41929E-2,3.0110943E-1,2.9983565E-1,4.019124E-2,-3.5244688E-1,6.817644E-2,1.0376202E-1,2.8254154E-1,2.0889369E-1,-3.0090332E-1,-2.3196955E-1,2.9239568E-1,1.4883548E-1,-1.9512299E-1],"split_indices":[7,6,3,1,8,0,7,1,7,1,4,7,8,7,1,8,7,6,2,1,2,8,8,7,0,7,2,1,4,7,2,9,0,0,6,2,1,3,6,0,7,7,7,1,0,7,6,0,6,7,9,0,8,7,7,0,6,9,6,0,0,0,0,0,0,4,4,0,8,8,2,0,0,1,7,0,4,1,3,0,2,0,7,0,1,7,8,9,0,8,0,6,8,6,9,0,4,0,7,2,6,0,7,6,0,9,0,7,3,1,0,0,0,0,0,0,0,0,0,0,0,0,0,0,0,0,0,0,0,0,0,0,0,0,0,0,0,0,0,0,0,0,0,2147483647,2147483647,0,0,0,0,0,0,0,0,0,0,0,0,0,0,0,0,0,0,0,0,0,0,0,0,0,0,0,0,0,0,0,0,0,0,0,0,0,0,0,0,0,0,0,0],"split_type":[0,0,0,0,0,0,0,0,0,0,0,0,0,0,0,0,0,0,0,0,0,0,0,0,0,0,0,0,0,0,0,0,0,0,0,0,0,0,0,0,0,0,0,0,0,0,0,0,0,0,0,0,0,0,0,0,0,0,0,0,0,0,0,0,0,0,0,0,0,0,0,0,0,0,0,0,0,0,0,0,0,0,0,0,0,0,0,0,0,0,0,0,0,0,0,0,0,0,0,0,0,0,0,0,0,0,0,0,0,0,0,0,0,0,0,0,0,0,0,0,0,0,0,0,0,0,0,0,0,0,0,0,0,0,0,0,0,0,0,0,0,0,0,0,0,0,0,0,0,0,0,0,0,0,0,0,0,0,0,0,0,0,0,0,0,0,0,0,0,0,0,0,0,0,0,0,0,0,0,0,0,0,0,0,0,0,0,0,0],"sum_hessian":[8.061691E4,1.0419193E4,7.019771E4,3.6739297E3,6.7452637E3,6.826346E4,1.9342548E3,7.980658E2,2.875864E3,1.1258145E3,5.619449E3,1.5737644E3,6.6689695E4,1.7150719E3,2.1918286E2,5.861458E2,2.1191998E2,6.1905524E2,2.2568086E3,6.3921594E2,4.8659848E2,4.9116343E3,7.078148E2,1.3559653E3,2.1779915E2,4.211588E4,2.4573816E4,1.3924099E3,3.22662E2,6.1708263E1,1.5747461E2,2.176728E1,5.6437854E2,8.704005E1,1.2487993E2,1.184445E2,5.0061072E2,1.7852914E3,4.7151736E2,4.2195557E2,2.1726035E2,3.1239886E2,1.7419963E2,6.836948E2,4.2279395E3,2.1107655E2,4.9673825E2,1.1995454E3,1.5641995E2,4.840288E1,1.6939626E2,1.433145E4,2.7784428E4,2.3258479E4,1.3153395E3,1.217745E3,1.7466492E2,2.359356E2,8.6726395E1,5.8965706E1,2.7425573E0,8.893329E1,6.854132E1,1.9327139E1,2.4401422E0,4.3337296E1,8.154263E1,8.909771E1,2.9346792E1,2.2322069E2,2.7739005E2,1.745947E3,3.9344353E1,1.6834705E2,3.0317032E2,9.572078E1,1.21539566E2,6.3448807E1,2.4895004E2,1.3207442E2,4.2125217E1,4.090231E2,2.7467172E2,6.955664E1,1.4151991E2,2.1482634E1,4.752556E2,3.2869843E1,1.2355011E2,3.1494673E1,1.6908207E1,1.8604374E1,1.5079189E2,3.987186E2,1.3932731E4,2.7337422E3,2.5050686E4,1.0315633E4,1.2942845E4,1.1099749E3,2.0536453E2,3.070326E0,1.7159459E2,1.8173645E2,5.4199142E1,1.510927E1,7.161713E1,2.7729136E1,6.120415E1,5.035056E1,1.819076E1,1.771317E1,2.5624128E1,2.9448715E1,5.2093918E1,2.086803E1,6.8229675E1,8.272104E0,2.107469E1,8.924195E0,2.1429648E2,1.6939313E2,1.07996925E2,3.7125488E2,1.3746921E3,6.3535946E1,1.048111E2,1.3080954E2,1.7236076E2,1.0613741E2,1.540216E1,5.8341663E1,5.107143E0,2.3925702E2,9.693021E0,2.347576E1,1.8649458E1,1.4195882E2,1.3271289E2,3.6470715E1,1.050492E2,9.011004E0,1.247163E1,1.050062E2,3.702494E2,1.1390136E1,2.1479706E1,6.220392E1,6.1346188E1,2.8754343E1,2.7403305E0,3.5794694E0,1.3328738E1,4.488231E0,1.4116142E1,1.1999402E2,3.079787E1,1.1598447E2,2.8273413E2,1.2796594E4,1.136138E3,1.0913907E3,1.6423514E3,1.725758E4,7.7931055E3,1.3495858E3,8.966047E3,1.1712929E4,1.2299159E3,9.1563947E2,1.9433543E2,3.1371807E1,1.7399272E2,1.5414897E2,1.7445627E1,2.2550688E0,1.7948138E2,3.654543E1,1.7653715E1,7.2396564E0,7.8696136E0,4.8463444E1,2.315368E1,2.0568619E1,7.160517E0,5.6745213E1,4.4589367E0,3.49481E1,1.5402457E1],"tree_param":{"num_deleted":"2","num_feature":"10","num_nodes":"189","size_leaf_vector":"0"}},{"base_weights":[1.1424146E-1,5.8016345E-2,7.662169E-1,8.57931E-1,3.4631602E-2,9.607905E-1,3.731533E-1,9.846904E-1,3.6213893E-1,1.5100686E-1,-3.1826958E-2,6.755438E-1,9.85643E-1,2.3369856E-1,7.994224E-1,7.5005144E-1,9.959372E-1,8.086359E-1,1.8368094E-1,7.945994E-1,8.851432E-2,-2.268619E-1,1.0915545E-3,8.3572537E-1,1.6136223E-1,9.9650425E-1,8.051612E-1,1.1647685E-1,6.563253E-1,4.6163747E-1,8.704981E-1,9.455064E-1,2.1907036E-1,1.0062637E0,9.002901E-1,-2.902549E-2,8.778131E-1,3.172895E-2,6.4809585E-1,3.8787445E-1,8.893841E-1,2.9571982E-2,3.5723E-1,-7.2446324E-2,-4.346881E-1,-8.188826E-3,6.361629E-1,9.694685E-1,5.820085E-1,8.3814234E-1,-1.1077458E-1,9.1430473E-1,1.0040052E0,9.32488E-1,3.443588E-1,6.176325E-1,-2.5476325E-2,7.6687735E-1,-1.3834621E-1,1.1278388E-1,9.989576E-1,9.614413E-1,7.368136E-1,-0E0,9.960888E-1,7.8134876E-1,-1.2152717E-1,6.8819857E-1,9.695795E-1,5.765787E-1,-4.4929424E-1,6.35557E-1,9.470314E-1,-2.8099027E-2,1.0044371E0,-1.7530121E-1,7.854983E-1,9.3054086E-1,2.76571E-1,9.710582E-1,6.961857E-1,8.4566094E-2,-1.8041542E-1,8.5013855E-1,1.3794282E-1,3.6834165E-2,-3.261253E-1,-2.7214378E-1,-6.7104656E-1,6.0600644E-1,-1.7627932E-2,7.660547E-1,-1.4493762E-1,8.8022864E-1,4.219368E-1,9.117233E-1,1.9405815E-1,-3.263815E-1,7.010197E-1,9.2881894E-1,1.711143E-1,9.859223E-1,3.8651776E-1,-1.7889075E-1,9.650765E-1,7.678084E-1,-7.28611E-3,-5.618574E-1,2.2798835E-1,9.4505364E-1,6.4577067E-1,-3.5486418E-1,7.330584E-1,8.059154E-1,-1.9144318E-1,6.385834E-1,9.443542E-1,5.1987296E-1,-8.000851E-1,8.3072096E-1,1.8664274E-1,7.2321224E-1,1.7874207E-1,1.2054997E-1,-4.976379E-1,1.7515922E-1,-4.6124807E-1,6.262172E-1,9.282915E-1,7.8299826E-1,1.7748454E-1,1.0016322E0,9.035846E-1,9.848009E-1,6.163471E-1,1.750332E-1,-3.4897618E-2,-2.0030712E-1,9.586254E-1,9.647516E-1,6.4380777E-1,-9.230897E-2,5.511945E-1,2.2087622E-1,-1.4799191E-1,-3.771765E-1,7.212384E-1,-1.2737171E-1,-6.7056566E-1,-8.3676285E-1,-3.5102457E-1,8.790298E-1,1.937181E-1,-3.754867E-2,2.8896216E-1,4.1404903E-1,8.876944E-1,5.071239E-1,-4.5639226E-1,9.667431E-1,5.720694E-1,5.252273E-1,-7.019375E-2,-7.620908E-2,-1.0139753E0,9.405808E-1,2.7946034E-1,-2.5439242E-1,7.071584E-1,6.1247325E-1,-1.2093052E-1,-8.813293E-1,2.2750415E-1,9.453715E-1,5.6103027E-1,1.7397475E-1,-7.5641435E-1,-6.337175E-1,9.531166E-1,1.7258792E-1,6.746671E-1,4.5605996E-1,9.758341E-1,6.8981594E-1,-6.230501E-1,9.166417E-1,1.8794091E-1,2.2754732E-1,8.962455E-1,4.4259414E-1,-4.167344E-1,9.0275395E-1,4.8197082E-1],"categories":[],"categories_nodes":[],"categories_segments":[],"categories_sizes":[],"default_left":[true,true,true,true,true,true,true,true,true,true,true,true,true,true,true,true,true,true,true,true,true,true,true,true,true,true,true,true,true,true,true,true,true,false,true,true,true,true,true,true,true,true,true,true,true,true,true,false,true,true,true,true,false,true,true,true,true,true,true,true,false,false,true,false,false,false,true,true,false,false,false,true,false,true,false,true,true,false,true,true,true,true,true,true,true,true,true,true,true,true,true,true,true,true,true,false,false,true,false,true,true,false,true,true,false,true,true,true,true,false,true,true,true,true,true,true,false,false,false,false,false,false,false,false,false,false,false,false,false,false,false,false,false,false,false,false,false,false,false,false,false,false,false,false,false,false,false,false,false,false,false,false,false,false,false,false,false,false,false,false,false,false,false,false,false,false,false,false,false,false,false,false,false,false,false,false,false,false,false,false,false,false,false,false,false,false,false,false,false,false,false,false,false],"id":13,"left_children":[1,3,5,7,9,11,13,15,17,19,21,23,25,27,29,31,33,35,37,39,41,43,45,47,49,51,53,55,57,59,61,63,65,-1,67,69,71,73,75,77,79,81,83,85,87,89,91,-1,93,95,97,99,-1,101,103,105,107,109,111,113,-1,-1,115,-1,-1,-1,117,119,-1,-1,-1,121,-1,123,-1,125,127,-1,129,131,133,135,137,139,141,143,145,147,149,151,153,155,157,159,161,-1,-1,163,-1,165,167,-1,169,171,-1,173,175,177,179,-1,181,183,185,187,189,191,-1,-1,-1,-1,-1,-1,-1,-1,-1,-1,-1,-1,-1,-1,-1,-1,-1,-1,-1,-1,-1,-1,-1,-1,-1,-1,-1,-1,-1,-1,-1,-1,-1,-1,-1,-1,-1,-1,-1,-1,-1,-1,-1,-1,-1,-1,-1,-1,-1,-1,-1,-1,-1,-1,-1,-1,-1,-1,-1,-1,-1,-1,-1,-1,-1,-1,-1,-1,-1,-1,-1,-1,-1,-1,-1,-1,-1],"loss_changes":[2.8063833E3,1.3183555E3,4.644204E2,1.25385376E2,5.296562E2,2.8066895E1,1.1949753E2,3.3710938E0,3.241254E1,1.001072E3,2.7986832E2,2.6921387E1,6.432373E0,7.514792E1,1.1440094E1,7.7409325E0,4.975586E-1,6.818367E0,2.0676605E1,8.4518555E1,3.5936597E2,2.019584E2,2.198463E2,7.862488E0,1.4768761E1,1.1564941E0,1.2380722E1,8.474796E1,2.9091019E1,1.641669E1,4.173584E0,2.715744E0,4.3654904E0,0E0,1.5693207E0,2.746805E0,1.1248474E0,1.3024404E1,8.346943E0,2.4943718E1,2.7418335E1,2.1492378E2,4.4101044E2,1.0018375E2,1.02850006E2,2.1309239E2,5.4650436E1,0E0,3.8187485E0,8.561535E-1,1.0277937E1,3.0879974E0,0E0,4.5039825E0,1.6053398E1,2.4718636E1,1.26406334E2,5.5576935E0,7.984659E0,1.17472925E1,0E0,0E0,2.7816086E0,0E0,0E0,0E0,6.779865E0,2.8313541E0,0E0,0E0,0E0,9.121218E-1,0E0,1.4772047E1,0E0,1.2078308E0,7.5535965E-1,0E0,1.7303228E1,1.583252E0,1.1625092E1,1.5941147E2,8.766869E1,2.9011963E1,2.689871E2,8.595604E1,5.8430145E1,9.167754E1,5.758432E1,6.2398514E1,2.2111485E2,1.9300385E1,1.5945501E1,1.7262268E-1,3.1113577E0,0E0,0E0,7.812147E0,0E0,1.967102E0,1.8346334E0,0E0,2.0324235E0,8.016451E0,0E0,7.1802444E0,7.203815E0,3.307139E1,1.5464249E1,0E0,1.0484695E1,9.838139E0,6.1794806E-1,6.263218E-1,5.734604E0,4.4013634E0,0E0,0E0,0E0,0E0,0E0,0E0,0E0,0E0,0E0,0E0,0E0,0E0,0E0,0E0,0E0,0E0,0E0,0E0,0E0,0E0,0E0,0E0,0E0,0E0,0E0,0E0,0E0,0E0,0E0,0E0,0E0,0E0,0E0,0E0,0E0,0E0,0E0,0E0,0E0,0E0,0E0,0E0,0E0,0E0,0E0,0E0,0E0,0E0,0E0,0E0,0E0,0E0,0E0,0E0,0E0,0E0,0E0,0E0,0E0,0E0,0E0,0E0,0E0,0E0,0E0,0E0,0E0,0E0,0E0,0E0,0E0,0E0,0E0,0E0,0E0,0E0,0E0],"parents":[2147483647,0,0,1,1,2,2,3,3,4,4,5,5,6,6,7,7,8,8,9,9,10,10,11,11,12,12,13,13,14,14,15,15,16,16,17,17,18,18,19,19,20,20,21,21,22,22,23,23,24,24,25,25,26,26,27,27,28,28,29,29,30,30,31,31,32,32,34,34,35,35,36,36,37,37,38,38,39,39,40,40,41,41,42,42,43,43,44,44,45,45,46,46,48,48,49,49,50,50,51,51,53,53,54,54,55,55,56,56,57,57,58,58,59,59,62,62,66,66,67,67,71,71,73,73,75,75,76,76,78,78,79,79,80,80,81,81,82,82,83,83,84,84,85,85,86,86,87,87,88,88,89,89,90,90,91,91,92,92,93,93,94,94,97,97,99,99,100,100,102,102,103,103,105,105,106,106,107,107,108,108,110,110,111,111,112,112,113,113,114,114,115,115],"right_children":[2,4,6,8,10,12,14,16,18,20,22,24,26,28,30,32,34,36,38,40,42,44,46,48,50,52,54,56,58,60,62,64,66,-1,68,70,72,74,76,78,80,82,84,86,88,90,92,-1,94,96,98,100,-1,102,104,106,108,110,112,114,-1,-1,116,-1,-1,-1,118,120,-1,-1,-1,122,-1,124,-1,126,128,-1,130,132,134,136,138,140,142,144,146,148,150,152,154,156,158,160,162,-1,-1,164,-1,166,168,-1,170,172,-1,174,176,178,180,-1,182,184,186,188,190,192,-1,-1,-1,-1,-1,-1,-1,-1,-1,-1,-1,-1,-1,-1,-1,-1,-1,-1,-1,-1,-1,-1,-1,-1,-1,-1,-1,-1,-1,-1,-1,-1,-1,-1,-1,-1,-1,-1,-1,-1,-1,-1,-1,-1,-1,-1,-1,-1,-1,-1,-1,-1,-1,-1,-1,-1,-1,-1,-1,-1,-1,-1,-1,-1,-1,-1,-1,-1,-1,-1,-1,-1,-1,-1,-1,-1,-1],"split_conditions":[4.85E1,4.5E0,1.35E1,4.5E0,1.45E1,6.85E1,5.35E1,5.45E1,3.15E1,2.65E1,3.35E1,8.5E0,1.25E1,3.5E0,7.05E1,7.5E0,8.5E0,4.9E1,3.85E1,5.75E1,3.5E0,3.5E0,6.5E0,2.5E0,8.5E0,7.05E1,8.5E0,2.45E1,2.45E1,3.5E0,1.75E1,2.75E1,2.5E0,3.0187914E-1,6.35E1,3.05E1,5.65E1,4.95E1,5.95E1,2.45E1,2.55E1,3.15E1,3.35E1,5.65E1,3.05E1,4.5E0,2.65E1,2.9084057E-1,6.5E0,3.5E0,3.25E1,5.5E0,3.0120158E-1,3.5E0,5.35E1,1.15E1,1.5E0,2.95E1,4.5E0,2.35E1,2.996873E-1,2.884324E-1,2.95E1,-0E0,2.9882666E-1,2.3440464E-1,3.05E1,3.5E0,2.9087386E-1,1.729736E-1,-1.3478827E-1,5.5E0,2.841094E-1,6.5E0,3.0133113E-1,5.5E0,4.15E1,2.7916226E-1,9.5E0,2.45E1,1.05E1,2.5E0,3.95E1,3.15E1,4.5E0,4.5E0,5.5E0,5E0,5.55E1,2.5E0,5.5E0,3.65E1,5.75E1,1.25E1,3.5E0,2.73517E-1,5.8217447E-2,1.25E1,2.1030591E-1,4.5E0,5.35E1,2.957767E-1,7.5E0,7.05E1,2.8952298E-1,1.95E1,1.55E1,3.25E1,3.05E1,2.835161E-1,4.5E0,2.75E1,3.55E1,5.45E1,1.65E1,2.35E1,2.8330627E-1,1.559619E-1,-2.4002555E-1,2.492163E-1,5.5992823E-2,2.1696368E-1,5.3622622E-2,3.616499E-2,-1.4929138E-1,5.2547768E-2,-1.3837443E-1,1.8786517E-1,2.7848747E-1,2.3489949E-1,5.3245366E-2,3.0048966E-1,2.710754E-1,2.954403E-1,1.8490413E-1,5.250996E-2,-1.0469286E-2,-6.0092136E-2,2.875876E-1,2.894255E-1,1.9314234E-1,-2.7692692E-2,1.6535835E-1,6.626287E-2,-4.4397574E-2,-1.1315295E-1,2.1637152E-1,-3.8211517E-2,-2.0116971E-1,-2.5102887E-1,-1.0530738E-1,2.6370895E-1,5.8115434E-2,-1.1264601E-2,8.668865E-2,1.24214716E-1,2.6630834E-1,1.5213718E-1,-1.3691768E-1,2.9002294E-1,1.7162083E-1,1.575682E-1,-2.1058127E-2,-2.2862725E-2,-3.041926E-1,2.8217426E-1,8.3838105E-2,-7.631773E-2,2.1214752E-1,1.8374199E-1,-3.6279157E-2,-2.643988E-1,6.8251245E-2,2.8361148E-1,1.6830909E-1,5.2192427E-2,-2.2692432E-1,-1.9011526E-1,2.8593498E-1,5.1776376E-2,2.0240015E-1,1.3681799E-1,2.9275024E-1,2.069448E-1,-1.8691504E-1,2.7499253E-1,5.6382276E-2,6.82642E-2,2.6887366E-1,1.3277824E-1,-1.2502033E-1,2.708262E-1,1.4459126E-1],"split_indices":[8,7,7,5,7,6,8,6,1,1,8,4,7,2,6,4,4,6,8,6,2,5,2,9,7,6,4,1,7,2,7,8,7,0,6,0,6,0,6,1,1,1,1,6,0,4,7,0,4,5,0,9,0,5,8,9,5,1,2,1,0,0,0,0,0,0,0,5,0,0,0,5,0,5,0,5,8,0,7,1,7,9,0,1,2,9,2,9,6,5,5,8,0,7,5,0,0,7,0,5,8,0,4,6,0,7,9,0,0,0,2,1,1,8,7,1,0,0,0,0,0,0,0,0,0,0,0,0,0,0,0,0,0,0,0,0,0,0,0,0,0,0,0,0,0,0,0,0,0,0,0,0,0,0,0,0,0,0,0,0,0,0,0,0,0,0,0,0,0,0,0,0,0,0,0,0,0,0,0,0,0,0,0,0,0,0,0,0,0,0,0,0,0],"split_type":[0,0,0,0,0,0,0,0,0,0,0,0,0,0,0,0,0,0,0,0,0,0,0,0,0,0,0,0,0,0,0,0,0,0,0,0,0,0,0,0,0,0,0,0,0,0,0,0,0,0,0,0,0,0,0,0,0,0,0,0,0,0,0,0,0,0,0,0,0,0,0,0,0,0,0,0,0,0,0,0,0,0,0,0,0,0,0,0,0,0,0,0,0,0,0,0,0,0,0,0,0,0,0,0,0,0,0,0,0,0,0,0,0,0,0,0,0,0,0,0,0,0,0,0,0,0,0,0,0,0,0,0,0,0,0,0,0,0,0,0,0,0,0,0,0,0,0,0,0,0,0,0,0,0,0,0,0,0,0,0,0,0,0,0,0,0,0,0,0,0,0,0,0,0,0,0,0,0,0,0,0,0,0,0,0,0,0,0,0,0,0,0,0],"sum_hessian":[7.655843E4,7.0481414E4,6.0770166E3,2.0008579E3,6.8480555E4,4.063793E3,2.0132238E3,1.5925922E3,4.0826575E2,2.4891918E4,4.3588637E4,3.2810754E2,3.7356855E3,1.5182054E3,4.9501828E2,7.614462E1,1.5164475E3,1.154933E2,2.9277246E2,2.2019685E3,2.268995E4,6.293956E3,3.729468E4,2.4962115E2,7.84864E1,3.5191104E3,2.1657509E2,1.1896364E3,3.2856915E2,8.747848E1,4.075398E2,5.501768E1,2.112694E1,1.3596147E3,1.5683272E2,8.799426E0,1.0669387E2,2.2148178E2,7.129067E1,4.1723126E2,1.7847372E3,1.860932E4,4.0806277E3,3.611895E3,2.6820613E3,3.6758434E4,5.3624744E2,1.6148079E2,8.814037E1,2.1965076E1,5.652132E1,3.051097E2,3.2140007E3,1.688007E2,4.7774384E1,2.619261E2,9.277102E2,2.8852798E2,4.0041172E1,5.3831493E1,3.3646988E1,2.3863495E2,1.6890485E2,2.807704E0,5.2209976E1,7.537063E0,1.3589877E1,4.148945E1,1.1534326E2,3.403749E0,5.395677E0,2.6133583E1,8.056029E1,2.0951494E2,1.1966843E1,1.0103687E1,6.118699E1,6.968217E1,3.4754907E2,1.2514185E3,5.333187E2,1.4747815E4,3.861506E3,1.2554814E3,2.8251462E3,2.524879E3,1.0870162E3,1.590579E3,1.0914823E3,5.553257E2,3.6203105E4,4.5985916E2,7.638824E1,2.9105082E1,5.903529E1,1.9270433E1,2.694642E0,4.518108E1,1.134024E1,2.9895422E2,6.155495E0,1.5293549E2,1.586523E1,2.6264942E1,2.1509443E1,2.110576E2,5.086847E1,2.973788E2,6.303314E2,1.1383446E2,1.7469354E2,3.2592945E1,7.4482255E0,1.5967484E1,3.7864006E1,1.17574135E2,5.1330708E1,7.0685606E0,6.521316E0,3.1719917E1,9.769531E0,2.134518E1,4.7884016E0,1.5961879E2,4.9896152E1,4.6352477E0,5.4684396E0,3.163491E1,2.9552076E1,5.566099E1,2.918881E2,8.5115247E2,4.0026596E2,1.1297066E2,4.2034808E2,8.392399E3,6.355416E3,3.796081E3,6.542503E1,8.0461426E2,4.5086716E2,1.8147025E3,1.0104437E3,1.2651605E3,1.2597183E3,1.0371505E3,4.9865753E1,1.1677178E3,4.228611E2,7.1794135E2,3.7354095E2,3.333338E2,2.2199185E2,3.3995297E4,2.2078086E3,1.1933574E2,3.4052344E2,2.443737E1,5.1950867E1,2.0929737E1,8.175346E0,4.8822548E1,1.0212741E1,3.3995716E1,1.1185367E1,2.9311945E2,5.8347545E0,3.672472E0,2.4830232E0,1.090226E1,4.9629703E0,9.243052E0,1.702189E1,1.1149856E2,9.955905E1,4.1522583E1,9.345884E0,2.844988E2,1.2879993E1,5.6211237E2,6.8219055E1,1.1254132E2,6.2152218E1,6.2986927E0,2.6294252E1,4.993316E0,2.454909E0,2.7070827E0,1.3260402E1,9.615794E0,2.8248215E1,4.1868248E1,7.570589E1],"tree_param":{"num_deleted":"0","num_feature":"10","num_nodes":"193","size_leaf_vector":"0"}},{"base_weights":[9.06615E-2,5.2690167E-2,8.0901533E-1,8.257409E-1,3.348327E-2,9.820145E-1,4.5687562E-1,9.7551244E-1,2.971048E-1,3.4956372E-1,1.0538357E-2,9.927975E-1,8.029125E-1,3.4347034E-1,8.172384E-1,6.823258E-1,9.862597E-1,-8.1048265E-2,4.981025E-1,8.0380315E-1,1.20184794E-1,-3.11087E-2,1.6741288E-1,9.983869E-1,8.798602E-1,8.8161474E-1,3.709724E-1,2.6692677E-1,7.240204E-1,6.831566E-1,9.9324435E-1,9.033611E-1,8.446637E-2,1.0016606E0,8.540092E-1,4.814395E-2,-5.270441E-1,7.286598E-1,8.038194E-2,9.934327E-1,5.707314E-1,7.825504E-1,9.6816674E-2,-7.898499E-3,-3.5297567E-1,5.3513175E-1,5.9378115E-3,9.604014E-1,5.8662814E-1,2.1485363E-1,9.173672E-1,-7.857747E-1,7.516334E-1,7.1361256E-1,1.886812E-1,8.4314835E-1,2.9170048E-1,9.818799E-1,5.896251E-1,2.5885826E-1,9.513367E-1,-1.1668589E0,7.2782004E-1,5.024721E-1,9.454162E-1,-1.4189795E0,1.0683976E-1,-8.400723E-1,8.8508576E-1,4.8050132E-1,9.1819143E-1,9.399638E-1,-8.382167E-2,7.983844E-1,9.998757E-1,8.63699E-1,3.9193767E-1,8.887235E-1,8.943438E-2,2.8069547E-1,4.3940723E-2,9.5777325E-2,-6.626505E-2,-2.7313143E-1,-6.611164E-1,7.1904176E-1,2.4727166E-1,-1.6529293E-1,2.5735483E-1,8.2171506E-1,1.4708601E-2,-2.7170327E-1,8.425513E-1,-1.5809144E0,-5.1860113E-2,8.9489794E-1,-1.8719207E-1,8.7374735E-1,1.0536321E-1,4.474879E-2,4.6758965E-1,9.819364E-1,7.290451E-1,4.7399122E-1,-3.5013628E-1,6.69996E-1,1.4350642E-1,8.5796505E-1,3.9181817E-1,9.240369E-1,2.3127092E-1,6.6789925E-1,1.2497999E-3,-5.660811E-1,-1.7939885E0,9.495327E-1,3.7173986E-1,-2.7992016E-1,4.508163E-1,3.9653802E-1,9.6734947E-1,6.523434E-1,9.4940513E-1,5.467013E-1,-5.976337E-3,9.26037E-1,6.6065334E-2,-6.281813E-1,6.085567E-1,2.596524E-1,1.1777787E0,-9.655894E-2,1.5465952E-1,4.5210052E-1,4.3886684E-2,-2.076736E-1,-2.8820632E-3,-1.1313635E-1,-3.6748818E-1,-7.296059E-1,-3.6562395E-1,8.5445094E-1,5.5084836E-1,7.748804E-1,3.0765362E-2,1.1823938E-1,-3.309232E-1,5.853546E-1,3.273454E-2,4.820687E-1,9.325861E-1,-4.922963E-1,6.1700344E-1,9.2521626E-1,5.5099165E-1,7.1537185E-1,-1.9502786E-1,3.366978E-1,-1.1672476E-1,3.5210764E-1,9.1379577E-1,8.5344577E-1,4.740146E-1,8.2598054E-1,2.0335823E-1,-7.4568117E-1,1.4359435E-1,7.2311014E-1,6.1154366E-2,5.9128773E-1,6.7265257E-3],"categories":[],"categories_nodes":[],"categories_segments":[],"categories_sizes":[],"default_left":[true,true,true,true,true,true,true,true,true,true,true,true,true,true,true,true,true,true,true,true,true,true,true,false,true,true,true,true,true,true,false,true,true,false,true,true,true,true,true,true,true,true,true,true,true,true,true,false,true,true,false,true,true,true,true,true,true,false,true,false,false,false,true,true,false,false,true,true,false,true,false,false,true,true,false,true,true,true,true,true,true,true,true,true,true,true,true,true,true,true,true,false,false,false,false,false,false,true,true,true,true,false,true,true,true,true,true,true,true,false,false,false,false,false,false,false,false,false,false,false,false,false,false,false,false,false,false,false,false,false,false,false,false,false,false,false,false,false,false,false,false,false,false,false,false,false,false,false,false,false,false,false,false,false,false,false,false,false,false,false,false,false,false,false,false,false,false,false,false,false,false],"id":14,"left_children":[1,3,5,7,9,11,13,15,17,19,21,23,25,27,29,31,33,35,37,39,41,43,45,-1,47,49,51,53,55,57,-1,59,61,-1,63,65,67,69,71,73,75,77,79,81,83,85,87,-1,89,91,-1,93,95,97,99,101,103,-1,105,-1,-1,-1,-1,109,-1,-1,111,113,-1,115,-1,-1,117,119,-1,121,123,125,127,129,131,133,135,137,139,141,143,145,147,149,151,-1,-1,-1,-1,-1,-1,153,155,157,159,-1,161,163,165,167,169,-1,-1,-1,-1,-1,-1,-1,-1,-1,-1,-1,-1,-1,-1,-1,-1,-1,-1,-1,-1,-1,-1,-1,-1,-1,-1,-1,-1,-1,-1,-1,-1,-1,-1,-1,-1,-1,-1,-1,-1,-1,-1,-1,-1,-1,-1,-1,-1,-1,-1,-1,-1,-1,-1,-1,-1,-1,-1,-1,-1,-1,-1,-1,-1],"loss_changes":[2.0087073E3,1.0385166E3,2.2471191E2,1.3390063E2,4.9498434E2,3.89917E0,4.9517014E1,3.4055176E0,2.862983E1,4.811419E2,4.157662E2,5.0024414E-1,4.5811386E0,2.6839928E1,6.109436E0,6.4967365E0,1.6419678E0,7.6100755E0,2.355862E1,6.7845215E1,4.7406483E1,3.7564783E2,7.9267395E2,0E0,2.166504E0,2.6751328E0,1.1315737E1,2.6933998E1,7.6801224E0,4.054367E0,0E0,8.1944084E-1,1.265411E1,0E0,3.9437103E0,8.919208E0,1.3844857E1,6.9240265E0,1.2622017E1,1.8377686E-1,3.6142838E1,7.5560265E0,2.8819817E1,2.8383737E2,8.298422E1,2.1542712E2,3.9945715E2,0E0,3.7532501E0,2.587674E0,0E0,3.6226182E0,2.7413073E0,1.1077656E1,2.6511969E1,1.1131363E0,4.279394E0,0E0,4.5623665E0,0E0,0E0,0E0,5.3708076E-2,3.2830272E0,0E0,0E0,5.8657975E0,5.350092E0,0E0,3.185772E0,0E0,0E0,8.004699E0,1.7539692E0,0E0,4.073227E0,2.6830513E1,2.663437E0,5.986109E0,1.2124123E1,3.5887264E1,3.1234152E2,2.6897565E2,4.051335E1,1.3747711E1,5.6052612E1,1.8151764E2,2.5925244E2,2.7691638E2,2.3236275E-1,3.1587324E0,0E0,0E0,0E0,0E0,0E0,0E0,9.276352E-1,4.784322E0,2.0680004E1,1.1207596E1,0E0,1.7635384E0,2.4311762E0,1.7540638E0,3.4959526E0,1.2752619E0,0E0,0E0,0E0,0E0,0E0,0E0,0E0,0E0,0E0,0E0,0E0,0E0,0E0,0E0,0E0,0E0,0E0,0E0,0E0,0E0,0E0,0E0,0E0,0E0,0E0,0E0,0E0,0E0,0E0,0E0,0E0,0E0,0E0,0E0,0E0,0E0,0E0,0E0,0E0,0E0,0E0,0E0,0E0,0E0,0E0,0E0,0E0,0E0,0E0,0E0,0E0,0E0,0E0,0E0,0E0,0E0,0E0,0E0,0E0,0E0,0E0,0E0,0E0,0E0],"parents":[2147483647,0,0,1,1,2,2,3,3,4,4,5,5,6,6,7,7,8,8,9,9,10,10,11,11,12,12,13,13,14,14,15,15,16,16,17,17,18,18,19,19,20,20,21,21,22,22,24,24,25,25,26,26,27,27,28,28,29,29,31,31,32,32,34,34,35,35,36,36,37,37,38,38,39,39,40,40,41,41,42,42,43,43,44,44,45,45,46,46,48,48,49,49,51,51,52,52,53,53,54,54,55,55,56,56,58,58,62,62,63,63,66,66,67,67,69,69,72,72,73,73,75,75,76,76,77,77,78,78,79,79,80,80,81,81,82,82,83,83,84,84,85,85,86,86,87,87,88,88,89,89,90,90,97,97,98,98,99,99,100,100,102,102,103,103,104,104,105,105,106,106],"right_children":[2,4,6,8,10,12,14,16,18,20,22,24,26,28,30,32,34,36,38,40,42,44,46,-1,48,50,52,54,56,58,-1,60,62,-1,64,66,68,70,72,74,76,78,80,82,84,86,88,-1,90,92,-1,94,96,98,100,102,104,-1,106,-1,-1,-1,-1,110,-1,-1,112,114,-1,116,-1,-1,118,120,-1,122,124,126,128,130,132,134,136,138,140,142,144,146,148,150,152,-1,-1,-1,-1,-1,-1,154,156,158,160,-1,162,164,166,168,170,-1,-1,-1,-1,-1,-1,-1,-1,-1,-1,-1,-1,-1,-1,-1,-1,-1,-1,-1,-1,-1,-1,-1,-1,-1,-1,-1,-1,-1,-1,-1,-1,-1,-1,-1,-1,-1,-1,-1,-1,-1,-1,-1,-1,-1,-1,-1,-1,-1,-1,-1,-1,-1,-1,-1,-1,-1,-1,-1,-1,-1,-1,-1,-1],"split_conditions":[7.25E1,4.5E0,1.35E1,4.5E0,2.45E1,3.5E0,7.55E1,5.35E1,5.45E1,1.95E1,3.5E0,1.25E1,1.5E0,3.5E0,5.75E1,3.05E1,8.5E0,8.5E0,3.35E1,1.55E1,2.15E1,8.5E0,3.25E1,2.9951608E-1,8.5E0,4.35E1,4.9E1,2.55E1,2.25E1,2.45E1,2.979733E-1,2.85E1,3.5E0,3.004982E-1,6.25E1,4.05E1,4.3E1,6.05E1,7.5E0,3.35E1,2.35E1,3.2E1,5.7E1,2.75E1,1.25E1,2.05E1,4.5E0,2.8812045E-1,1.5E0,7.5E0,2.7521017E-1,1.05E1,9.5E0,2.45E1,2.85E1,2.85E1,1.5E0,2.9456398E-1,3.5E0,7.765748E-2,2.8540102E-1,-3.500577E-1,2.1834601E-1,2.5E0,2.836249E-1,-4.2569387E-1,1.5E0,3.55E1,2.6552573E-1,2.5E0,2.7545744E-1,2.8198916E-1,4.05E1,1.5E0,2.9996273E-1,6.05E1,7.5E0,1.75E1,4.5E0,7.5E0,3.95E1,1.35E1,3.5E0,2.65E1,6.15E1,3.05E1,2.85E1,3.45E1,1.5E0,5.35E1,7.35E1,-8.151098E-2,2.527654E-1,-4.7427434E-1,-1.5558034E-2,2.684694E-1,-5.6157622E-2,7.5E0,5.5E0,1.75E1,3.15E1,2.9458094E-1,2.5E0,2.35E1,4.75E1,9.5E0,1.85E1,2.5738952E-1,1.17545456E-1,2.772111E-1,6.938128E-2,2.0036979E-1,3.7493996E-4,-1.6982433E-1,-5.3819656E-1,2.848598E-1,1.1152197E-1,-8.397605E-2,1.3524489E-1,1.1896141E-1,2.9020485E-1,1.9570303E-1,2.8482154E-1,1.640104E-1,-1.7929012E-3,2.778111E-1,1.98196E-2,-1.8845439E-1,1.8256702E-1,7.789572E-2,3.5333362E-1,-2.8967684E-2,4.6397857E-2,1.3563016E-1,1.3166006E-2,-6.230208E-2,-8.64619E-4,-3.3940908E-2,-1.1024646E-1,-2.1888179E-1,-1.0968719E-1,2.563353E-1,1.6525452E-1,2.3246413E-1,9.229609E-3,3.5471816E-2,-9.927697E-2,1.756064E-1,9.820363E-3,1.4462061E-1,2.7977583E-1,-1.476889E-1,1.8510103E-1,2.7756488E-1,1.6529751E-1,2.1461156E-1,-5.850836E-2,1.0100934E-1,-3.501743E-2,1.056323E-1,2.7413875E-1,2.5603375E-1,1.4220439E-1,2.4779417E-1,6.1007474E-2,-2.2370435E-1,4.3078307E-2,2.1693306E-1,1.834631E-2,1.7738633E-1,2.0179579E-3],"split_indices":[6,7,7,5,1,5,6,6,6,7,2,7,9,2,8,1,4,4,1,7,1,9,1,0,4,8,8,1,7,1,0,8,2,0,6,6,0,6,4,8,1,7,6,1,9,7,2,0,5,4,0,7,4,7,0,1,5,0,9,0,0,0,4,7,0,0,7,0,0,7,0,0,8,5,0,6,9,9,4,4,8,7,5,1,6,1,1,1,5,8,6,0,0,0,0,0,0,9,4,7,0,0,9,7,8,4,7,2147483647,2147483647,0,0,0,0,0,0,0,0,0,0,0,0,0,0,0,0,0,0,0,0,0,0,0,0,0,0,0,0,0,0,0,0,0,0,0,0,0,0,0,0,0,0,0,0,0,0,0,0,0,0,0,0,0,0,0,0,0,0,0,0,0,0],"split_type":[0,0,0,0,0,0,0,0,0,0,0,0,0,0,0,0,0,0,0,0,0,0,0,0,0,0,0,0,0,0,0,0,0,0,0,0,0,0,0,0,0,0,0,0,0,0,0,0,0,0,0,0,0,0,0,0,0,0,0,0,0,0,0,0,0,0,0,0,0,0,0,0,0,0,0,0,0,0,0,0,0,0,0,0,0,0,0,0,0,0,0,0,0,0,0,0,0,0,0,0,0,0,0,0,0,0,0,0,0,0,0,0,0,0,0,0,0,0,0,0,0,0,0,0,0,0,0,0,0,0,0,0,0,0,0,0,0,0,0,0,0,0,0,0,0,0,0,0,0,0,0,0,0,0,0,0,0,0,0,0,0,0,0,0,0,0,0,0,0,0,0],"sum_hessian":[7.364359E4,6.99474E4,3.6961938E3,1.6946708E3,6.825273E4,2.4772434E3,1.2189503E3,1.3198071E3,3.7486368E2,4.618169E3,6.363456E4,2.33202E3,1.4522357E2,9.2876276E2,2.9018753E2,4.9113747E1,1.2706934E3,1.3021942E2,2.4464426E2,1.5486509E3,3.0695178E3,5.0285297E4,1.3349261E4,2.2141553E3,1.178647E2,1.21862595E2,2.3360968E1,7.7476074E2,1.54002E2,1.6764258E2,1.2254495E2,3.542289E1,1.3690859E1,1.1319255E3,1.387678E2,1.01575775E2,2.8643646E1,1.5708078E2,8.7563484E1,8.519879E2,6.96663E2,1.0342162E2,2.9660962E3,4.6904164E4,3.3811338E3,4.0725132E3,9.276748E3,9.054833E1,2.7316372E1,6.629753E0,1.1523284E2,5.4881306E0,1.7872837E1,1.1417918E2,6.6058154E2,1.1989766E2,3.4104347E1,3.7581486E1,1.300611E2,2.9694352E0,3.2453453E1,4.34615E0,9.344709E0,3.0090086E1,1.0867773E2,2.9831772E0,9.85926E1,2.3806866E1,4.83678E0,6.966528E1,8.74155E1,1.3335293E1,7.422819E1,3.1486286E1,8.205016E2,2.624719E2,4.3419116E2,8.937639E1,1.4045237E1,6.6126373E2,2.3048325E3,1.6894018E4,3.0010146E4,2.6869502E3,6.941835E2,2.4839062E3,1.5886068E3,5.5184683E3,3.7582793E3,1.8987421E1,8.32895E0,4.009384E0,2.6203687E0,2.0475528E0,3.4405777E0,1.5593345E1,2.2794921E0,8.9973114E1,2.4206062E1,4.3660736E2,2.239742E2,5.046784E1,6.942982E1,2.682506E1,7.279288E0,1.096865E2,2.0374592E1,5.508728E0,3.835981E0,1.0765007E1,1.9325079E1,1.4697499E1,8.38951E1,1.9773275E1,4.03359E0,1.1571839E1,5.809344E1,5.472551E1,1.9502678E1,1.0398503E1,2.1087784E1,7.83793E1,1.8409259E2,3.1242798E2,1.2176319E2,8.532006E1,4.0563273E0,5.766894E0,8.278342E0,6.474222E2,1.3841543E1,1.0156596E3,1.289173E3,2.1464026E3,1.4747614E4,9.287191E3,2.0722955E4,9.9778864E2,1.6891616E3,5.622309E2,1.3195262E2,1.3736392E3,1.1102672E3,4.6140042E2,1.1272064E3,2.0349487E3,3.4835198E3,1.5268628E3,2.2314165E3,6.0998645E0,1.2887556E1,4.5762944E0,3.7526557E0,7.585518E1,1.4117939E1,7.5860133E0,1.6620049E1,1.5520912E2,2.8139825E2,1.7943582E2,4.453837E1,4.4957584E1,2.4472235E1,1.0687697E1,1.6137362E1,3.8144047E0,3.464883E0,1.00637314E2,9.049192E0,3.9043422E0,1.647025E1],"tree_param":{"num_deleted":"2","num_feature":"10","num_nodes":"171","size_leaf_vector":"0"}},{"base_weights":[6.8437785E-2,4.172616E-2,8.474585E-1,7.849811E-1,2.6258543E-2,9.5658994E-1,3.187973E-1,9.645847E-1,2.3384371E-1,1.301701E-2,7.861857E-1,9.713255E-1,4.166862E-1,1.9367751E-1,9.748477E-1,7.544752E-1,9.85331E-1,-5.972822E-2,5.1886123E-1,1.9400112E-1,-1.4783914E-2,9.452184E-1,1.9727577E-1,9.968763E-1,8.084597E-1,-2.5625452E-1,8.016517E-1,2.414146E-2,7.31463E-1,9.939913E-1,2.5814697E-1,9.423276E-1,1.4796123E-1,1.0009423E0,8.625804E-1,1.6397345E-1,-2.5087836E-1,6.114956E-1,-9.159955E-2,9.011665E-1,1.0738735E-1,1.0878481E-2,-2.296459E-1,9.693274E-1,3.4327802E-1,8.573554E-1,3.6879783E-3,5.276953E-1,9.5403963E-1,-5.005147E-1,5.942955E-1,4.379041E-1,9.600493E-1,6.610456E-1,-2.4758276E-1,8.8917524E-1,3.6869812E-1,3.1422243E-1,9.655971E-1,7.7292466E-1,-1.7056221E-1,9.044079E-1,6.0783136E-1,-1.5268077E-1,6.162824E-1,-3.563006E-1,8.4539276E-1,7.8814375E-1,4.0042487E-1,-3.493006E-1,7.0572877E-1,6.3921505E-1,9.5396864E-1,3.519657E-1,4.6461727E-2,-3.2977335E-4,5.6757516E-1,-2.909835E-1,4.71438E-2,1.0034502E0,6.965129E-1,8.769178E-1,-5.1464283E-1,9.407768E-1,-4.112096E-1,7.634407E-1,-1.4033078E-1,9.552866E-1,2.0688209E-1,1.8729685E-1,-1.3192877E0,7.896113E-1,-5.0993776E-1,9.547302E-1,3.630286E-1,4.8801574E-1,-3.437487E-1,9.692964E-1,4.57452E-1,5.0293183E-1,-3.0676588E-1,8.2195437E-1,-6.1253756E-1,8.7240756E-1,4.039788E-1,8.634491E-1,-2.9838622E-1,8.12323E-1,3.1764808E-1,-1.6137478E-1,-6.258832E-1,9.649841E-1,6.117946E-1,7.3557764E-1,2.964426E-1,6.3682336E-1,-6.3090765E-1,8.368388E-1,3.3783957E-1,9.9315125E-1,8.5039496E-1,8.34535E-1,2.821499E-1,3.5531018E-2,9.9342E-1,1.4825725E-2,-2.8817198E-1,3.7059632E-1,8.6563253E-1,-3.98931E-1,-1.4986774E-1,-4.6320608E-1,3.3089274E-1,1.0232544E0,8.864989E-1,9.599235E-1,2.9954028E-1,9.428783E-1,4.825778E-1,-9.477153E-1,3.8534373E-1,8.66279E-1,-1.3041945E-1,-2.9871112E-1,3.8620302E-1,3.7711944E-2,9.095887E-1,5.667494E-1,-1.2452797E-1,-1.8221775E0,-1.4366822E-1,8.4014016E-1,1.7953327E-1,7.9223466E-1,-3.376014E-1,-1.5662006E-1,-9.487898E-1,7.4305147E-1,-1.4422765E-1,6.8161994E-1,1.524057E-1],"categories":[],"categories_nodes":[],"categories_segments":[],"categories_sizes":[],"default_left":[true,true,true,true,true,true,true,true,true,true,true,true,true,true,true,true,true,true,true,true,true,true,true,false,true,true,true,true,true,false,false,true,true,false,true,true,true,true,true,true,true,true,true,true,true,true,true,true,false,true,false,true,false,true,true,true,true,false,false,false,true,false,true,true,true,true,false,true,true,true,false,true,true,true,true,true,true,true,true,true,true,true,true,false,false,true,true,false,true,true,true,false,false,false,true,true,true,false,true,true,false,false,false,false,false,false,false,false,false,false,false,false,false,false,false,false,false,false,false,false,false,false,false,false,false,false,false,false,false,false,false,false,false,false,false,false,false,true,true,false,false,false,false,false,false,false,false,false,false,false,false,false,false,false,false,false,false,false,false,false,false],"id":15,"left_children":[1,3,5,7,9,11,13,15,17,19,21,23,25,27,29,31,33,35,37,39,41,43,45,-1,47,49,51,53,55,-1,-1,57,59,-1,61,63,65,67,69,71,73,75,77,79,81,83,85,87,-1,89,-1,91,-1,93,95,97,99,-1,-1,-1,101,-1,103,105,107,109,-1,111,113,115,-1,117,119,121,123,125,127,129,131,133,135,-1,139,-1,-1,141,143,-1,145,147,149,-1,-1,-1,151,153,155,-1,157,159,-1,-1,-1,-1,-1,-1,-1,-1,-1,-1,-1,-1,-1,-1,-1,-1,-1,-1,-1,-1,-1,-1,-1,-1,-1,-1,-1,-1,-1,-1,-1,-1,-1,-1,-1,-1,-1,-1,-1,-1,-1,-1,-1,-1,-1,-1,-1,-1,-1,-1,-1,-1,-1,-1,-1,-1,-1,-1,-1,-1,-1],"loss_changes":[1.4767902E3,7.888343E2,1.353717E2,1.381803E2,6.7639154E2,1.5036621E1,3.2928032E1,3.7667236E0,2.8937819E1,3.3246054E2,1.0757385E2,6.9978027E0,1.4128282E1,3.1010849E1,5.64682E-1,1.1115452E1,8.7615967E-1,7.3514705E0,9.997486E0,5.3875275E2,3.15825E2,1.2751038E1,3.140232E1,0E0,1.0164185E1,4.495512E0,1.4922504E0,4.5210087E1,4.2758217E0,0E0,0E0,7.366562E-1,5.083387E0,0E0,6.0541534E-1,1.1462163E1,1.0984207E1,5.308773E0,5.139517E0,1.2586609E1,1.16780655E2,3.1928134E2,1.03779724E2,7.3204956E0,1.7189869E1,6.3128433E0,2.1076714E1,1.2377132E1,0E0,9.485762E0,0E0,4.541279E0,0E0,6.425804E0,1.3108669E1,1.4238739E0,2.5686555E0,0E0,0E0,0E0,8.012864E0,0E0,6.3590527E-1,7.236598E0,1.6105118E0,4.340206E0,0E0,1.8825798E0,2.2261248E0,5.6163015E0,0E0,9.438675E0,2.2962036E0,5.2370575E1,6.4890205E1,2.1882117E2,5.8909637E1,7.612244E1,1.6078726E2,7.8393555E-1,1.0128712E1,6.994057E-2,6.083701E0,0E0,0E0,2.9722233E0,1.3591917E1,0E0,6.332781E0,1.2408179E0,4.133748E0,0E0,0E0,0E0,3.3419075E0,5.69423E0,1.8197172E1,0E0,1.9868636E0,1.2677102E0,0E0,0E0,0E0,0E0,0E0,0E0,0E0,0E0,0E0,0E0,0E0,0E0,0E0,0E0,0E0,0E0,0E0,0E0,0E0,0E0,0E0,0E0,0E0,0E0,0E0,0E0,0E0,0E0,0E0,0E0,0E0,0E0,0E0,0E0,0E0,0E0,0E0,0E0,0E0,0E0,0E0,0E0,0E0,0E0,0E0,0E0,0E0,0E0,0E0,0E0,0E0,0E0,0E0,0E0,0E0,0E0,0E0,0E0,0E0,0E0,0E0],"parents":[2147483647,0,0,1,1,2,2,3,3,4,4,5,5,6,6,7,7,8,8,9,9,10,10,11,11,12,12,13,13,14,14,15,15,16,16,17,17,18,18,19,19,20,20,21,21,22,22,24,24,25,25,26,26,27,27,28,28,31,31,32,32,34,34,35,35,36,36,37,37,38,38,39,39,40,40,41,41,42,42,43,43,44,44,45,45,46,46,47,47,49,49,51,51,53,53,54,54,55,55,56,56,60,60,62,62,63,63,64,64,65,65,67,67,68,68,69,69,71,71,72,72,73,73,74,74,75,75,76,76,77,77,78,78,79,79,80,80,81,81,82,82,85,85,86,86,88,88,89,89,90,90,94,94,95,95,96,96,98,98,99,99],"right_children":[2,4,6,8,10,12,14,16,18,20,22,24,26,28,30,32,34,36,38,40,42,44,46,-1,48,50,52,54,56,-1,-1,58,60,-1,62,64,66,68,70,72,74,76,78,80,82,84,86,88,-1,90,-1,92,-1,94,96,98,100,-1,-1,-1,102,-1,104,106,108,110,-1,112,114,116,-1,118,120,122,124,126,128,130,132,134,136,-1,140,-1,-1,142,144,-1,146,148,150,-1,-1,-1,152,154,156,-1,158,160,-1,-1,-1,-1,-1,-1,-1,-1,-1,-1,-1,-1,-1,-1,-1,-1,-1,-1,-1,-1,-1,-1,-1,-1,-1,-1,-1,-1,-1,-1,-1,-1,-1,-1,-1,-1,-1,-1,-1,-1,-1,-1,-1,-1,-1,-1,-1,-1,-1,-1,-1,-1,-1,-1,-1,-1,-1,-1,-1,-1,-1],"split_conditions":[5.15E1,4.5E0,1.65E1,4.5E0,3.5E0,6.5E0,3.5E0,3.45E1,3.45E1,2.55E1,2.25E1,1.25E1,5.55E1,3.5E0,2.15E1,7.5E0,8.5E0,3.25E1,9.5E0,1.55E1,2.35E1,6.5E0,3.35E1,2.990629E-1,5.35E1,3.5E0,6.05E1,2.35E1,2.25E1,2.9819742E-1,7.744409E-2,2.75E1,2.5E0,3.0028272E-1,3.5E0,3.15E1,4.5E0,5.5E0,3.95E1,3.65E1,1.95E1,5.5E0,4.5E0,1.15E1,1.75E1,3.25E1,1.5E0,6.5E0,2.862119E-1,2.55E1,1.7828865E-1,8.5E0,2.880148E-1,2.05E1,2.5E0,8.5E0,3.35E1,9.4266735E-2,2.8967914E-1,2.318774E-1,2.95E1,2.713224E-1,2.5E0,1.5E0,7.5E0,3.45E1,2.5361785E-1,7.5E0,1.5E0,3.35E1,2.1171863E-1,2E0,2.45E1,2.35E1,3.5E0,9.5E0,3.85E1,3.5E0,3.55E1,1.95E1,1.65E1,2.6307535E-1,5.75E1,2.8223306E-1,-1.2336289E-1,2.75E1,6.35E1,2.86586E-1,3.5E0,1.55E1,1.5E0,2.3688339E-1,-1.5298134E-1,2.8641906E-1,2.15E1,8.5E0,2.65E1,2.9078892E-1,1.95E1,5.55E1,-9.2029765E-2,2.4658632E-1,-1.8376127E-1,2.6172227E-1,1.2119364E-1,2.5903475E-1,-8.9515865E-2,2.436969E-1,9.529443E-2,-4.8412435E-2,-1.8776497E-1,2.8949526E-1,1.8353838E-1,2.2067331E-1,8.893278E-2,1.9104701E-1,-1.892723E-1,2.5105163E-1,1.0135188E-1,2.9794538E-1,2.551185E-1,2.5036052E-1,8.464497E-2,1.0659305E-2,2.9802603E-1,4.4477177E-3,-8.64516E-2,1.111789E-1,2.5968978E-1,-1.196793E-1,-4.4960324E-2,-1.3896184E-1,9.9267825E-2,3.0697632E-1,2.659497E-1,2.8797707E-1,8.9862086E-2,2.828635E-1,1.4477335E-1,-2.843146E-1,1.1560313E-1,2.598837E-1,-3.9125837E-2,-8.961334E-2,1.1586091E-1,1.1313584E-2,2.7287662E-1,1.7002483E-1,-3.7358392E-2,-5.466533E-1,-4.310047E-2,2.5204206E-1,5.3859983E-2,2.376704E-1,-1.0128042E-1,-4.6986017E-2,-2.8463694E-1,2.2291546E-1,-4.3268297E-2,2.04486E-1,4.572171E-2],"split_indices":[8,7,7,5,3,9,3,8,8,0,7,7,8,2,9,4,4,0,4,7,7,5,1,0,8,2,8,0,7,0,0,8,7,0,5,8,2,5,0,8,7,2,5,4,7,7,5,4,0,1,0,4,0,7,9,4,0,0,0,0,0,0,7,7,4,0,0,4,7,0,0,9,0,0,2,4,8,2,8,7,7,9,0,0,0,7,0,0,3,7,5,0,0,0,0,4,0,0,7,8,0,0,0,0,0,0,0,0,0,0,0,0,0,0,0,0,0,0,0,0,0,0,0,0,0,0,0,0,0,0,0,0,0,0,0,0,0,2147483647,2147483647,0,0,0,0,0,0,0,0,0,0,0,0,0,0,0,0,0,0,0,0,0,0],"split_type":[0,0,0,0,0,0,0,0,0,0,0,0,0,0,0,0,0,0,0,0,0,0,0,0,0,0,0,0,0,0,0,0,0,0,0,0,0,0,0,0,0,0,0,0,0,0,0,0,0,0,0,0,0,0,0,0,0,0,0,0,0,0,0,0,0,0,0,0,0,0,0,0,0,0,0,0,0,0,0,0,0,0,0,0,0,0,0,0,0,0,0,0,0,0,0,0,0,0,0,0,0,0,0,0,0,0,0,0,0,0,0,0,0,0,0,0,0,0,0,0,0,0,0,0,0,0,0,0,0,0,0,0,0,0,0,0,0,0,0,0,0,0,0,0,0,0,0,0,0,0,0,0,0,0,0,0,0,0,0,0,0],"sum_hessian":[7.097197E4,6.862019E4,2.3517808E3,1.3978381E3,6.722235E4,1.9486228E3,4.0315805E2,1.0536393E3,3.4419888E2,6.607214E4,1.150207E3,1.8959841E3,5.26387E1,3.397361E2,6.3421932E1,9.8261696E1,9.5537756E2,1.6985791E2,1.7434097E2,8.797328E3,5.7274816E4,9.050989E2,2.451082E2,1.6341815E3,2.6180258E2,1.9229298E1,3.34094E1,2.5917078E2,8.056533E1,6.132717E1,2.0947602E0,7.4538994E1,2.3722702E1,8.4087384E2,1.1450372E2,7.820995E1,9.164796E1,1.5144078E2,2.2900187E1,9.588375E2,7.83849E3,5.11646E4,6.110212E3,8.69577E2,3.5521843E1,5.4747536E1,1.9036066E2,9.1091805E1,1.7071075E2,1.5304492E1,3.9248044E0,1.1372833E1,2.2036568E1,7.713126E1,1.8203952E2,5.5045383E1,2.5519947E1,3.2576838E0,7.128131E1,7.5802174E0,1.6142485E1,9.599564E1,1.8508076E1,4.6328213E1,3.1881739E1,8.426524E1,7.382716E0,8.08257E1,7.061509E1,1.7778646E1,5.1215386E0,1.6320921E2,7.956283E2,1.5620872E3,6.276403E3,5.0155703E4,1.0089004E3,5.0019014E3,1.1083104E3,7.7036145E2,9.921559E1,2.1922102E1,1.3599742E1,5.1648888E1,3.0986476E0,2.9704502E1,1.6065616E2,3.81331E1,5.295871E1,8.7033825E0,6.60111E0,8.455147E0,2.9176867E0,3.7653637E1,3.9477627E1,2.0515602E1,1.6152391E2,4.528095E1,9.764436E0,2.156402E1,3.9559267E0,4.673851E0,1.1468635E1,6.520445E0,1.1987631E1,5.1492057E0,4.117901E1,1.8107435E1,1.3774304E1,4.9939682E1,3.432556E1,3.7982185E1,4.2843513E1,1.5168729E1,5.544636E1,3.6296155E0,1.4149032E1,9.739854E1,6.5810684E1,5.706691E2,2.2495917E2,1.9595679E2,1.3661304E3,6.2058594E3,7.054374E1,4.7647723E4,2.5079783E3,6.089027E2,3.9999768E2,2.8327717E3,2.16913E3,3.9573468E2,7.1257574E2,6.5180835E2,1.1855309E2,5.8712753E1,4.050284E1,1.748037E1,4.441732E0,9.183282E0,4.41646E0,2.6717463E1,2.9870396E0,1.23911476E2,3.6744682E1,4.3589706E1,9.369E0,3.6295214E0,5.073861E0,4.2083983E0,2.3927116E0,9.895923E0,2.9581705E1,1.5065386E1,5.4502172E0,1.24392876E2,3.7131042E1,6.518457E0,3.245979E0,1.356286E1,8.00116E0],"tree_param":{"num_deleted":"2","num_feature":"10","num_nodes":"161","size_leaf_vector":"0"}},{"base_weights":[4.9412843E-2,2.867702E-2,8.068802E-1,7.329376E-1,1.6849248E-2,9.428131E-1,2.73625E-1,9.4449735E-1,2.0930192E-1,6.8956977E-3,7.281856E-1,9.6125335E-1,3.7630978E-1,1.7189056E-1,9.524566E-1,4.8610982E-1,9.687415E-1,4.4962436E-2,6.384959E-1,-5.7066765E-2,6.9191985E-2,9.1030663E-1,1.7835185E-1,9.908519E-1,7.8336173E-1,-4.383798E-2,9.540549E-1,5.4984454E-2,6.078215E-1,9.8484546E-1,2.906178E-1,9.68386E-1,-2.2588433E-1,9.936823E-1,7.7474976E-1,5.580128E-1,-4.383901E-2,8.3940387E-1,3.097032E-1,-4.5920464E-1,-4.2581994E-2,4.9365032E-1,5.1173303E-2,1.0007539E0,6.57718E-1,5.5896956E-1,-1.1755128E-1,9.92417E-1,6.1539507E-1,5.1497215E-1,9.427589E-1,3.596488E-1,-6.9705003E-1,5.7299805E-1,-1.24411635E-1,7.426464E-1,-2.689551E-1,-5.1491004E-1,4.8585433E-1,3.2957202E-1,9.2949075E-1,8.9048916E-1,1.4223336E-1,-1.1096826E0,-1.9615263E-2,9.684449E-1,6.865898E-1,-1.9232246E-1,6.7575586E-1,-2.3961522E-1,-7.441019E-1,-7.1408823E-3,-1.4466344E-1,8.998637E-1,2.9526258E-1,7.057044E-1,4.279138E-2,1.0151976E0,8.284231E-1,9.153742E-1,2.5468358E-1,8.766629E-1,1.2230103E-1,6.415285E-1,-2.7819708E-1,8.2178557E-1,1.0662443E-2,9.036495E-1,2.760698E-1,-1.1861588E-1,7.9730225E-1,-6.762788E-2,-1.2223706E0,9.698064E-1,2.609953E-1,-3.159998E-1,3.1356508E-1,8.9596975E-1,5.024846E-1,-1.0388693E0,3.1349993E-1,3.4896696E-1,-7.160146E-1,6.977876E-1,1.066812E-1,8.8747436E-1,2.3358697E-2,-3.2094952E-1,5.701425E-1,6.8735653E-1,-5.06709E-2,5.411813E-1,9.109301E-1,-5.8260924E-1,4.4222537E-1,1.3336661E-1,8.8430613E-1,-1.7171992E-1,-8.730849E-1,-4.0720358E-1,-9.0216136E-1,1.1681985E-1,-5.6319654E-2,-4.1911308E-2,-2.6595896E-1,9.7246283E-1,6.990742E-1,9.3415126E-2,7.719128E-1,9.4088125E-1,5.3993065E-2,2.8379643E-2,3.9050883E-1,9.246033E-1,5.086715E-3,9.4664204E-1,1.2754117E-1,-7.648535E-1,7.664984E-1,9.587712E-1,5.6005055E-1,3.2783765E-1,-1.2882762E0,7.676752E-1,-4.1010496E-1,-3.381602E-1,1.0093567E0,1.0038091E-1,7.245432E-1,-5.1529133E-1,3.7750056E-1,9.240281E-2,-2.8187478E-1,-3.831138E-1,-1.6393155E0,6.1256E-1,5.043146E-2,-1.3321897E-1,-9.409909E-1,4.0197104E-1,-8.9089835E-1,-4.6504606E-2,6.892685E-1,6.886144E-1,-1.7645787E-1],"categories":[],"categories_nodes":[],"categories_segments":[],"categories_sizes":[],"default_left":[true,true,true,true,true,true,true,true,true,true,true,true,true,true,true,true,true,true,true,true,true,true,true,true,true,true,false,true,true,false,false,false,true,false,true,true,true,true,true,true,true,true,true,true,true,true,true,false,true,true,false,true,true,true,true,true,true,true,true,true,false,false,true,false,true,false,true,true,true,true,true,true,true,true,true,true,true,false,true,true,true,true,true,true,true,false,false,false,true,true,false,true,true,false,true,true,true,false,true,false,true,false,false,false,false,false,false,false,false,false,false,false,false,false,false,false,false,false,false,false,false,false,false,false,false,false,false,false,false,false,false,false,false,false,false,false,false,false,false,false,false,false,false,false,false,false,false,false,false,false,false,false,false,false,false,false,false,false,false,false,false,false,false,false,false],"id":16,"left_children":[1,3,5,7,9,11,13,15,17,19,21,23,25,27,29,31,33,35,37,39,41,43,45,47,49,51,-1,53,55,-1,-1,-1,57,-1,59,61,63,65,67,69,71,73,75,77,79,81,83,-1,85,87,-1,89,91,93,95,97,99,101,103,105,-1,-1,107,-1,109,-1,111,113,115,117,119,121,123,125,127,129,131,-1,133,135,137,139,141,143,145,-1,-1,-1,147,149,-1,151,153,-1,155,157,159,-1,161,-1,163,-1,-1,-1,-1,-1,-1,-1,-1,-1,-1,-1,-1,-1,-1,-1,-1,-1,-1,-1,-1,-1,-1,-1,-1,-1,-1,-1,-1,-1,-1,-1,-1,-1,-1,-1,-1,-1,-1,-1,-1,-1,-1,-1,-1,-1,-1,-1,-1,-1,-1,-1,-1,-1,-1,-1,-1,-1,-1,-1,-1,-1,-1,-1,-1],"loss_changes":[1.0882495E3,5.617525E2,1.3350488E2,1.23143005E2,4.69608E2,1.4934814E1,2.5781347E1,8.269226E0,2.2641098E1,2.6066843E2,9.143558E1,6.6307373E0,1.1761049E1,1.668565E1,6.958084E-1,1.46593485E1,2.7804565E0,1.0707634E1,5.559395E0,1.8796617E2,2.534174E2,1.49592285E1,2.5884302E1,2.368164E-2,8.343895E0,7.8448296E0,0E0,2.4291803E1,8.41803E0,0E0,0E0,0E0,3.8943539E0,0E0,5.8610535E0,4.6144648E0,5.092041E0,3.2787704E-1,6.6636515E0,6.996306E1,1.12711E2,1.0841626E2,1.7435522E2,3.2122803E-1,1.8843002E1,1.3775154E1,1.5966064E1,0E0,9.2499304E-1,7.106785E0,0E0,3.976572E0,3.6107402E0,8.008915E0,1.6391436E1,1.7038612E0,4.812188E0,2.5491657E0,3.3363807E-1,4.1980224E0,0E0,0E0,3.4979148E0,0E0,4.3252916E0,0E0,3.6687756E-1,4.1424236E0,2.1799793E0,2.7116562E1,2.5541779E1,1.409995E2,1.00040695E2,5.6825256E0,8.725967E1,6.1490143E1,1.5727992E2,0E0,3.4866676E0,2.5831375E0,3.884575E1,8.9245987E-1,1.2992935E1,3.3689995E0,8.625002E0,0E0,0E0,0E0,3.9026313E0,2.0907469E0,0E0,2.5056875E-1,1.4029427E0,0E0,2.8286486E0,1.5317252E1,6.670305E0,0E0,2.723978E0,0E0,1.3198683E0,0E0,0E0,0E0,0E0,0E0,0E0,0E0,0E0,0E0,0E0,0E0,0E0,0E0,0E0,0E0,0E0,0E0,0E0,0E0,0E0,0E0,0E0,0E0,0E0,0E0,0E0,0E0,0E0,0E0,0E0,0E0,0E0,0E0,0E0,0E0,0E0,0E0,0E0,0E0,0E0,0E0,0E0,0E0,0E0,0E0,0E0,0E0,0E0,0E0,0E0,0E0,0E0,0E0,0E0,0E0,0E0,0E0,0E0,0E0,0E0,0E0,0E0,0E0,0E0],"parents":[2147483647,0,0,1,1,2,2,3,3,4,4,5,5,6,6,7,7,8,8,9,9,10,10,11,11,12,12,13,13,14,14,15,15,16,16,17,17,18,18,19,19,20,20,21,21,22,22,23,23,24,24,25,25,27,27,28,28,32,32,34,34,35,35,36,36,37,37,38,38,39,39,40,40,41,41,42,42,43,43,44,44,45,45,46,46,48,48,49,49,51,51,52,52,53,53,54,54,55,55,56,56,57,57,58,58,59,59,62,62,64,64,66,66,67,67,68,68,69,69,70,70,71,71,72,72,73,73,74,74,75,75,76,76,78,78,79,79,80,80,81,81,82,82,83,83,84,84,88,88,89,89,91,91,92,92,94,94,95,95,96,96,98,98,100,100],"right_children":[2,4,6,8,10,12,14,16,18,20,22,24,26,28,30,32,34,36,38,40,42,44,46,48,50,52,-1,54,56,-1,-1,-1,58,-1,60,62,64,66,68,70,72,74,76,78,80,82,84,-1,86,88,-1,90,92,94,96,98,100,102,104,106,-1,-1,108,-1,110,-1,112,114,116,118,120,122,124,126,128,130,132,-1,134,136,138,140,142,144,146,-1,-1,-1,148,150,-1,152,154,-1,156,158,160,-1,162,-1,164,-1,-1,-1,-1,-1,-1,-1,-1,-1,-1,-1,-1,-1,-1,-1,-1,-1,-1,-1,-1,-1,-1,-1,-1,-1,-1,-1,-1,-1,-1,-1,-1,-1,-1,-1,-1,-1,-1,-1,-1,-1,-1,-1,-1,-1,-1,-1,-1,-1,-1,-1,-1,-1,-1,-1,-1,-1,-1,-1,-1,-1,-1,-1,-1],"split_conditions":[5.15E1,4.5E0,1.65E1,4.5E0,3.5E0,6.5E0,3.5E0,5.45E1,6.15E1,3.85E1,2.25E1,1.25E1,7.45E1,3.5E0,2.65E1,7.5E0,8.5E0,1.5E0,3.35E1,2.85E1,8.5E0,3.75E1,3.5E0,5.5E0,5.35E1,8.5E0,2.8621647E-1,2.35E1,2.65E1,2.9545364E-1,8.718534E-2,2.905158E-1,3.45E1,2.981047E-1,6.35E1,3.35E1,4.05E1,3.15E1,6.45E1,3.05E1,4.5E0,2.85E1,2.25E1,2.05E1,1.75E1,1.05E1,3.45E1,2.977251E-1,8.5E0,6.5E0,2.8282768E-1,5.35E1,2.65E1,2.05E1,2.5E0,2.05E1,1.75E1,1.5E0,3.5E0,2.5E0,2.7884725E-1,2.6714677E-1,3.35E1,-3.329048E-1,6.5E0,2.9053348E-1,6.55E1,3.65E1,3.75E1,2.2E1,1.05E1,5.55E1,2.5E0,2.75E1,3.5E0,2.65E1,4.5E0,3.045593E-1,3.65E1,7.5E0,3.5E0,2.75E1,9.5E0,3.05E1,4.5E0,2.4653567E-1,3.198733E-3,2.7109486E-1,3.5E0,6.95E1,2.3919068E-1,5.35E1,6.75E1,2.9094192E-1,2.25E1,2.65E1,2.7E1,2.6879093E-1,6.5E0,-3.116608E-1,2.15E1,1.0469009E-1,-2.148044E-1,2.0933628E-1,3.200436E-2,2.6624233E-1,7.0076096E-3,-9.628486E-2,1.7104276E-1,2.0620696E-1,-1.5201271E-2,1.6235441E-1,2.7327904E-1,-1.7478278E-1,1.3266762E-1,4.0009987E-2,2.6529184E-1,-5.1515978E-2,-2.619255E-1,-1.2216108E-1,-2.7064842E-1,3.5045955E-2,-1.6895898E-2,-1.2573393E-2,-7.9787694E-2,2.9173887E-1,2.0972227E-1,2.802454E-2,2.3157385E-1,2.8226438E-1,1.619792E-2,8.513893E-3,1.1715265E-1,2.77381E-1,1.5260145E-3,2.8399262E-1,3.8262352E-2,-2.2945605E-1,2.2994952E-1,2.876314E-1,1.6801517E-1,9.83513E-2,-3.8648286E-1,2.3030257E-1,-1.2303149E-1,-1.0144806E-1,3.0280703E-1,3.0114274E-2,2.1736297E-1,-1.545874E-1,1.1325017E-1,2.7720844E-2,-8.4562436E-2,-1.1493415E-1,-4.9179468E-1,1.83768E-1,1.5129439E-2,-3.9965693E-2,-2.8229728E-1,1.2059132E-1,-2.6726952E-1,-1.3951383E-2,2.0678057E-1,2.0658433E-1,-5.2937362E-2],"split_indices":[8,7,7,5,3,9,3,6,6,8,7,7,6,2,7,4,4,7,1,8,7,1,5,9,8,4,0,1,7,0,0,0,8,0,6,1,6,1,6,1,9,1,1,7,7,4,1,0,4,4,0,8,1,7,5,7,9,7,5,7,0,0,8,0,4,0,6,1,8,7,7,6,5,1,2,7,2,0,1,5,2,7,9,7,3,0,0,0,2,6,0,8,6,0,1,1,7,0,9,0,9,0,0,0,0,0,0,0,0,0,0,0,0,0,0,0,0,0,0,0,0,0,0,0,0,0,0,0,0,0,0,0,0,0,0,0,0,0,0,0,0,0,0,0,0,0,0,0,0,0,0,0,0,0,0,0,0,0,0,0,0,0,0,0,0],"split_type":[0,0,0,0,0,0,0,0,0,0,0,0,0,0,0,0,0,0,0,0,0,0,0,0,0,0,0,0,0,0,0,0,0,0,0,0,0,0,0,0,0,0,0,0,0,0,0,0,0,0,0,0,0,0,0,0,0,0,0,0,0,0,0,0,0,0,0,0,0,0,0,0,0,0,0,0,0,0,0,0,0,0,0,0,0,0,0,0,0,0,0,0,0,0,0,0,0,0,0,0,0,0,0,0,0,0,0,0,0,0,0,0,0,0,0,0,0,0,0,0,0,0,0,0,0,0,0,0,0,0,0,0,0,0,0,0,0,0,0,0,0,0,0,0,0,0,0,0,0,0,0,0,0,0,0,0,0,0,0,0,0,0,0,0,0],"sum_hessian":[6.928879E4,6.744361E4,1.8451785E3,1.1129026E3,6.63307E4,1.4696787E3,3.754998E2,7.920134E2,3.208892E2,6.541643E4,9.1427563E2,1.4225869E3,4.709177E1,3.2771326E2,4.778652E1,4.094645E1,7.5106696E2,2.3292345E2,8.796573E1,3.2276227E4,3.3140203E4,6.862297E2,2.2804597E2,1.2154954E3,2.0709152E2,2.7749418E1,1.9342352E1,2.5939157E2,6.832169E1,4.5019768E1,2.7667522E0,2.4238434E1,1.6708017E1,6.616243E2,8.944266E1,3.3670628E1,1.9925282E2,5.354322E1,3.4422504E1,1.1209641E3,3.1155264E4,1.3483577E3,3.1791846E4,5.029669E2,1.8326277E2,9.942998E1,1.28616E2,1.2086805E3,6.8148317E0,7.885747E1,1.2823405E2,1.7384155E1,1.0365262E1,6.623113E1,1.9316043E2,5.939789E1,8.923803E0,1.21293E1,4.5787177E0,2.3961168E1,6.548148E1,1.8008339E1,1.5662287E1,3.3862047E0,1.9586662E2,2.5958475E1,2.7584745E1,1.4657871E1,1.9764635E1,6.341775E2,4.8678656E2,2.312736E4,8.027904E3,4.4119357E2,9.0716406E2,4.0085117E2,3.1390994E4,4.5929065E2,4.3676247E1,1.10942795E2,7.2319984E1,5.6906303E1,4.2523674E1,2.1887764E1,1.0672823E2,4.751558E0,2.0632741E0,2.8879978E1,4.997749E1,8.600412E0,8.783744E0,5.272199E0,5.0930624E0,2.815488E1,3.807625E1,1.3465132E2,5.8509106E1,3.4459484E1,2.4938406E1,3.5428934E0,5.38091E0,2.104633E0,1.0024667E1,2.3134792E0,2.2652388E0,7.760498E0,1.620067E1,7.58507E0,8.077217E0,7.2849083E0,1.8858171E2,1.8942303E1,8.642444E0,9.175197E0,5.4826746E0,6.010919E0,1.37537155E1,5.7400555E2,6.0171913E1,1.5669313E2,3.3009344E2,6.5684453E3,1.6558914E4,4.3471196E3,3.6807842E3,3.2102792E2,1.2016564E2,6.3820416E2,2.6895993E2,2.941747E2,1.0667645E2,3.0142896E4,1.2480978E3,3.8943264E1,4.732985E0,1.0645281E2,4.489981E0,2.3973196E1,4.8346786E1,4.345167E1,1.3454632E1,3.7816437E1,4.7072377E0,1.9827013E1,2.060751E0,1.0272059E2,4.00764E0,3.6869305E1,1.3108185E1,4.8136983E0,3.7867138E0,3.2099075E0,2.0622916E0,2.3671238E0,2.7259386E0,1.3458639E1,2.461761E1,1.05183266E2,2.9468061E1,5.5167652E1,3.341453E0,6.453583E0,1.8484823E1,2.8757854E0,2.5051246E0],"tree_param":{"num_deleted":"0","num_feature":"10","num_nodes":"165","size_leaf_vector":"0"}},{"base_weights":[4.1498315E-2,2.2385694E-2,6.5341234E-1,1.3912113E-2,7.009672E-1,9.538285E-1,3.1298345E-1,6.4695394E-1,5.696346E-3,9.35747E-1,2.4510661E-1,9.732197E-1,7.1279037E-1,2.637284E-1,9.8891973E-1,9.206589E-1,1.526608E-1,1.2728846E-1,-1.9646537E-2,9.9400836E-1,6.678775E-1,7.452876E-1,3.7184032E-3,1.0002536E0,8.853894E-1,8.2521373E-1,2.1100056E-1,1.8680032E-1,6.9857454E-1,9.9317855E-1,6.9877076E-1,6.5272623E-1,5.378832E-2,9.9958295E-1,1.071514E-1,7.0717074E-2,-5.1393673E-2,9.9797446E-1,5.431433E-1,8.696637E-1,2.0480968E-1,9.3523765E-1,3.3323607E-1,-2.9012915E-1,3.9131132E-1,9.873236E-1,7.8514946E-1,1.3473347E-1,8.7752354E-1,-2.8084847E-1,7.644652E-1,6.713572E-1,1.1418649E-1,8.117366E-1,3.0594513E-1,1.919445E-1,9.598936E-1,7.4467736E-1,-5.6847847E-1,3.9913934E-1,-2.8076274E-2,5.7232812E-2,3.6312395E-1,7.216204E-1,5.11483E-2,-2.3581491E-1,-2.9766556E-2,7.8391415E-1,3.4701224E-2,-0E0,9.0119886E-1,8.7469774E-1,-2.4733424E-1,9.41457E-1,6.590309E-2,-3.5950312E-1,9.597689E-1,6.061741E-1,-1.4400034E-1,6.230864E-1,9.399408E-1,5.257744E-1,-3.839321E-1,-5.6279904E-1,3.1793108E-3,9.40362E-1,4.2305052E-1,2.606614E-1,-8.5198514E-2,9.7227335E-1,6.484836E-1,8.9541686E-1,1.2355115E-1,-1.7180677E-1,6.672416E-1,3.7504768E-1,9.699069E-1,2.011726E-1,8.44341E-1,1.4845479E-1,8.8211125E-1,-4.7579336E-1,2.3548799E-3,9.7765304E-2,-3.2331455E-1,9.193072E-1,1.8349925E-1,1.2252921E-1,8.330084E-1,4.1709416E-2,9.0635395E-1,-1.7991742E-1,-6.3921124E-1,-3.486118E-2,6.382164E-1,9.8644936E-1,7.3038554E-1,-1.2863898E0,1.0449716E-1,3.795665E-1,-4.1955206E-1,3.102163E-1,-4.8716637E-1,9.3306243E-1,4.0877116E-1,-5.0028455E-1,8.130375E-1,4.097331E-1,8.998834E-1,2.0252067E-1,-2.2397509E-1,8.919696E-1,3.1709373E-1,2.1712E-1,1.0010402E0,-1.8531051E-1,2.800269E-1,5.2668613E-1,9.401579E-1,-3.158275E-2,6.77365E-1],"categories":[],"categories_nodes":[],"categories_segments":[],"categories_sizes":[],"default_left":[true,true,true,true,true,true,true,true,true,true,true,true,true,true,false,true,true,true,true,true,true,true,true,false,true,true,true,true,true,false,true,true,true,false,true,true,true,false,true,true,true,false,true,true,true,false,true,true,false,true,false,true,true,true,true,true,true,true,false,true,true,true,true,true,true,true,true,false,false,false,true,false,true,false,true,true,false,true,true,true,false,false,false,false,true,false,true,true,true,false,true,false,true,false,false,true,true,false,false,false,false,false,false,false,false,false,false,false,false,false,false,false,false,false,false,false,false,false,false,false,false,false,false,false,false,false,false,false,false,false,false,false,false,false,false,false,false,false,false,false,false],"id":17,"left_children":[1,3,5,7,9,11,13,15,17,19,21,23,25,27,-1,29,31,33,35,37,39,41,43,-1,45,47,49,51,53,-1,55,57,59,-1,61,63,65,-1,67,69,71,-1,73,75,77,-1,79,81,-1,83,-1,85,87,89,91,93,-1,97,-1,99,101,103,105,107,109,111,113,-1,-1,-1,115,-1,117,-1,119,121,-1,123,125,127,-1,-1,-1,-1,129,-1,131,133,135,-1,137,-1,139,-1,-1,-1,-1,-1,-1,-1,-1,-1,-1,-1,-1,-1,-1,-1,-1,-1,-1,-1,-1,-1,-1,-1,-1,-1,-1,-1,-1,-1,-1,-1,-1,-1,-1,-1,-1,-1,-1,-1,-1,-1,-1,-1,-1,-1,-1,-1,-1],"loss_changes":[7.9445123E2,3.787477E2,2.100553E2,3.383645E2,8.665799E1,4.32782E0,3.184002E1,1.1257443E2,1.9794148E2,7.614746E0,3.3475582E1,1.4138184E0,4.5842285E0,2.9994904E1,0E0,7.84964E0,1.4679494E1,1.9444826E2,1.5249246E2,1.638794E-1,9.010986E0,6.6915665E0,2.1565279E1,0E0,1.6539764E0,2.331852E0,4.875323E0,2.6898718E1,5.6985855E0,0E0,1.7707138E1,5.9427032E0,7.104826E0,0E0,1.383462E2,1.7594925E2,1.5687239E2,0E0,6.813462E-1,1.8410683E0,9.759796E0,0E0,4.785796E0,9.645584E0,9.507325E0,0E0,2.5815277E0,1.4511172E0,0E0,8.06677E-1,0E0,6.197994E0,1.956937E1,2.0186539E0,3.2715347E0,8.339694E0,9.132385E-2,2.2754593E0,0E0,5.6455793E0,2.792118E0,1.3983287E2,1.7631326E2,2.6755936E1,1.0822211E2,9.293471E1,1.1981215E2,0E0,0E0,0E0,1.5573883E-1,0E0,7.31658E0,0E0,3.516182E0,8.941782E0,0E0,3.3301563E0,8.622802E0,3.482626E0,0E0,0E0,0E0,0E0,3.0415353E-1,0E0,2.3294554E0,1.2167507E1,1.0429031E1,0E0,1.3785267E0,0E0,2.254023E0,0E0,0E0,0E0,0E0,0E0,0E0,0E0,0E0,0E0,0E0,0E0,0E0,0E0,0E0,0E0,0E0,0E0,0E0,0E0,0E0,0E0,0E0,0E0,0E0,0E0,0E0,0E0,0E0,0E0,0E0,0E0,0E0,0E0,0E0,0E0,0E0,0E0,0E0,0E0,0E0,0E0,0E0,0E0,0E0,0E0,0E0,0E0,0E0],"parents":[2147483647,0,0,1,1,2,2,3,3,4,4,5,5,6,6,7,7,8,8,9,9,10,10,11,11,12,12,13,13,15,15,16,16,17,17,18,18,19,19,20,20,21,21,22,22,24,24,25,25,26,26,27,27,28,28,30,30,31,31,32,32,34,34,35,35,36,36,38,38,39,39,40,40,42,42,43,43,44,44,46,46,47,47,49,49,51,51,52,52,53,53,54,54,55,55,56,56,57,57,59,59,60,60,61,61,62,62,63,63,64,64,65,65,66,66,70,70,72,72,74,74,75,75,77,77,78,78,79,79,84,84,86,86,87,87,88,88,90,90,92,92],"right_children":[2,4,6,8,10,12,14,16,18,20,22,24,26,28,-1,30,32,34,36,38,40,42,44,-1,46,48,50,52,54,-1,56,58,60,-1,62,64,66,-1,68,70,72,-1,74,76,78,-1,80,82,-1,84,-1,86,88,90,92,94,-1,98,-1,100,102,104,106,108,110,112,114,-1,-1,-1,116,-1,118,-1,120,122,-1,124,126,128,-1,-1,-1,-1,130,-1,132,134,136,-1,138,-1,140,-1,-1,-1,-1,-1,-1,-1,-1,-1,-1,-1,-1,-1,-1,-1,-1,-1,-1,-1,-1,-1,-1,-1,-1,-1,-1,-1,-1,-1,-1,-1,-1,-1,-1,-1,-1,-1,-1,-1,-1,-1,-1,-1,-1,-1,-1,-1,-1],"split_conditions":[7.25E1,3.5E0,1.35E1,4.5E0,2.05E1,3.5E0,3.5E0,4.5E0,1.15E1,1.75E1,3.55E1,9.5E0,1.5E0,3.5E0,2.9667592E-1,2.95E1,1.5E0,2.55E1,2.65E1,7.5E0,4.5E0,2.55E1,3.5E0,3.0007607E-1,2.65E1,4.35E1,5.05E1,2.45E1,2.25E1,2.9795358E-1,3.5E0,7.5E0,3.15E1,2.998749E-1,3.5E0,1.45E1,3.25E1,2.9939234E-1,5E-1,5.65E1,4.15E1,2.805713E-1,3.05E1,4.5E0,4.5E0,2.961971E-1,5.45E1,1.25E1,2.632571E-1,1.05E1,2.2933957E-1,1.95E1,2.5E0,2.85E1,2.65E1,6.25E1,2.879681E-1,5.15E1,-1.7054355E-1,6.05E1,4.55E1,3.35E1,3.35E1,5.65E1,3.5E0,5.5E0,7.5E0,2.3517425E-1,1.04103675E-2,-0E0,3.65E1,2.6240933E-1,4.55E1,2.8243712E-1,3.85E1,2.5E0,2.8793067E-1,4.45E1,7.55E1,3.5E0,2.8198224E-1,1.5773234E-1,-1.15179636E-1,-1.6883972E-1,1.25E1,2.821086E-1,2.25E1,5.5E0,2.85E1,2.91682E-1,4.5E0,2.6862508E-1,4.5E0,-5.1542033E-2,2.0017248E-1,1.1251431E-1,2.9097208E-1,6.0351785E-2,2.533023E-1,4.4536438E-2,2.646334E-1,-1.4273801E-1,7.06464E-4,2.9329592E-2,-9.699437E-2,2.7579215E-1,5.5049777E-2,3.6758766E-2,2.4990253E-1,1.2512825E-2,2.719062E-1,-5.397523E-2,-1.9176339E-1,-1.0458355E-2,1.9146492E-1,2.9593483E-1,2.1911567E-1,-3.8591698E-1,3.134915E-2,1.1386995E-1,-1.2586562E-1,9.30649E-2,-1.4614992E-1,2.7991873E-1,1.2263135E-1,-1.5008537E-1,2.4391127E-1,1.2291993E-1,2.6996502E-1,6.0756203E-2,-6.719253E-2,2.675909E-1,9.512813E-2,6.513601E-2,3.0031207E-1,-5.5593155E-2,8.4008075E-2,1.5800585E-1,2.820474E-1,-9.474825E-3,2.032095E-1],"split_indices":[6,3,7,7,7,5,3,5,7,7,1,7,9,2,0,0,7,0,0,5,5,7,2,0,1,8,8,0,7,0,2,5,0,0,2,7,8,0,9,6,0,0,1,3,5,0,8,7,0,7,0,7,9,0,0,6,6,6,0,6,6,0,0,6,2,5,2,0,0,0,1,0,0,0,0,9,0,1,0,2,0,0,0,0,7,0,0,5,0,0,2,0,2,0,0,2147483647,2147483647,0,0,0,0,0,0,0,0,0,0,0,0,0,0,0,0,0,0,0,0,0,0,0,0,0,0,0,0,0,0,0,0,0,0,0,0,0,0,0,0,0,0,0,0],"split_type":[0,0,0,0,0,0,0,0,0,0,0,0,0,0,0,0,0,0,0,0,0,0,0,0,0,0,0,0,0,0,0,0,0,0,0,0,0,0,0,0,0,0,0,0,0,0,0,0,0,0,0,0,0,0,0,0,0,0,0,0,0,0,0,0,0,0,0,0,0,0,0,0,0,0,0,0,0,0,0,0,0,0,0,0,0,0,0,0,0,0,0,0,0,0,0,0,0,0,0,0,0,0,0,0,0,0,0,0,0,0,0,0,0,0,0,0,0,0,0,0,0,0,0,0,0,0,0,0,0,0,0,0,0,0,0,0,0,0,0,0,0],"sum_hessian":[6.793236E4,6.58759E4,2.0564597E3,6.506452E4,8.113793E2,1.0913948E3,9.65065E2,8.3253E2,6.423199E4,5.3478766E2,2.765916E2,1.0071278E3,8.426701E1,9.008824E2,6.418257E1,5.352064E2,2.973236E2,1.1078177E4,5.3153812E4,4.368712E2,9.791649E1,8.9286415E1,1.873052E2,7.6171625E2,2.4541153E2,6.8235115E1,1.6031902E1,7.6677734E2,1.3410506E2,4.0058267E2,1.3462373E2,4.807388E1,2.4924974E2,2.4881738E2,1.0829359E4,1.3818541E4,3.933527E4,4.3174887E2,5.1222987E0,6.7511635E1,3.0404856E1,6.0161667E1,2.9124746E1,1.0660599E2,8.069922E1,1.1704249E2,1.2836903E2,5.1244774E0,6.3110638E1,8.701415E0,7.3304887E0,9.876667E1,6.680107E2,1.0317391E2,3.0931154E1,4.6430676E1,8.8193054E1,4.5108562E1,2.965314E0,4.713651E1,2.0211324E2,9.063296E3,1.7660631E3,4.021941E2,1.3416347E4,4.1274014E3,3.520787E4,3.041752E0,2.0805464E0,2.444009E0,6.506762E1,1.1920175E1,1.8484682E1,8.065616E0,2.1059132E1,1.0171292E2,4.893067E0,5.755777E1,2.314145E1,6.532432E1,6.3044716E1,2.9688487E0,2.1556284E0,3.9624705E0,4.738944E0,4.597302E1,5.279365E1,3.850693E2,2.8294138E2,4.93667E1,5.380721E1,6.3205733E0,2.461058E1,2.6603777E1,1.9826897E1,2.215931E0,8.597713E1,7.535381E0,3.757318E1,3.1959148E1,1.5177361E1,1.20363865E1,1.9007684E2,8.1916675E3,8.7162854E2,4.3005634E2,1.3360067E3,6.345509E1,3.38739E2,1.3270982E4,1.4536426E2,3.6264626E3,5.009388E2,3.494239E4,2.6547864E2,4.0024326E1,2.5043297E1,4.03982E0,1.4444861E1,1.2988251E1,8.070881E0,1.5992887E1,8.572004E1,2.0172787E1,3.7384983E1,1.7249384E1,5.8920655E0,3.8392517E1,2.6931799E1,2.698985E0,2.039959E0,8.2762785E0,4.4517372E1,3.6496658E2,2.0102743E1,2.2256386E2,6.0377502E1,4.0057247E1,1.3749963E1,1.9891327E1,4.7192535E0],"tree_param":{"num_deleted":"2","num_feature":"10","num_nodes":"141","size_leaf_vector":"0"}},{"base_weights":[3.0491559E-2,1.9479834E-2,8.042709E-1,6.093775E-1,1.24409795E-2,9.460292E-1,3.2344234E-1,8.986392E-1,1.275915E-1,8.249776E-2,-2.7531626E-2,9.8047966E-1,7.0892066E-1,2.5101957E-1,9.227474E-1,4.700251E-1,9.578161E-1,3.55124E-2,4.2981708E-1,6.0624933E-1,6.7200124E-2,-2.0240592E-2,-3.5301775E-1,6.0304505E-1,9.849453E-1,5.6612146E-1,9.700059E-1,9.0128434E-1,2.1307728E-1,9.634631E-1,7.699402E-2,9.940781E-1,7.022237E-1,1.0210563E-2,8.850375E-1,7.794502E-1,-0E0,7.378083E-1,-2.557134E-2,3.6693547E-2,2.628146E-1,-1.3027884E-1,-2.00304E-3,4.260447E-1,-3.794337E-1,8.468445E-1,7.108768E-2,9.1733253E-1,4.746803E-1,1.4476018E-1,5.613046E-1,7.328128E-1,-2.1676043E-1,3.9205468E-1,9.9673927E-1,2.3164466E-1,8.582219E-1,9.411201E-2,-3.046216E-1,9.388443E-1,6.279687E-1,-2.1977097E-1,7.3686486E-1,9.8945487E-1,5.638882E-1,5.172902E-1,-2.7334523E-1,-1.3658531E-1,5.6262672E-2,1.8217108E-1,6.686008E-1,-9.695144E-2,-5.266173E-1,1.8943552E-2,-9.831484E-2,4.95346E-1,-3.0715978E-1,-3.5196275E-1,-8.797773E-1,2.336431E-1,6.027988E-1,1.8298657E-1,-4.0667784E-1,7.033987E-1,-7.4345875E-1,3.068908E-1,8.714236E-1,-1.9255187E-2,-9.9163467E-1,7.899721E-1,-2.1039331E-2,5.802719E-1,9.363395E-1,8.0089194E-1,3.4301594E-2,-1.4699204E-1,-8.152592E-1,5.03371E-1,8.4772545E-1,-3.7866002E-1,7.455188E-1,4.6224487E-1,8.535502E-1,-3.3360896E-1,6.283948E-1,-1.1002054E0,-6.85233E-2,5.2617E-2,-3.4738845E-1,2.819443E-1,2.6623087E-2,4.5585337E-1,8.9007996E-2,7.9180133E-1,2.5802583E-1,1.21461414E-1,-1.336991E-1,-7.855916E-1,2.9817128E-1,-8.765275E-3,1.0283169E-1,-1.6981204E-1,1.773989E-1,5.869727E-1,-1.5598108E-1,-4.1779813E-1,-1.2695989E-1,-1.0487558E0,6.102859E-2,6.1119926E-1,-8.572058E-2,3.1090343E-1,8.58206E-1,1.3665287E-1,5.9834486E-1,2.13091E-2,-8.1671697E-1,7.7829087E-1,-2.89863E-2],"categories":[],"categories_nodes":[],"categories_segments":[],"categories_sizes":[],"default_left":[true,true,true,true,true,true,true,true,true,true,true,true,true,true,false,true,true,true,true,true,true,true,true,true,false,true,false,false,true,false,true,true,true,true,false,true,true,true,true,true,true,true,true,true,true,false,false,false,true,true,true,true,true,false,false,true,true,true,true,false,true,true,false,false,true,true,true,true,true,true,true,true,true,true,true,true,false,true,true,true,true,true,true,true,false,false,false,false,false,false,false,false,false,false,false,false,false,false,false,false,false,false,false,false,false,false,false,false,false,false,false,false,false,false,false,false,false,false,false,false,false,false,false,false,false,false,false,false,false,false,false,false,false,false,false,false,false,false,false],"id":18,"left_children":[1,3,5,7,9,11,13,15,17,19,21,23,25,27,-1,29,31,33,35,37,39,41,43,45,-1,47,-1,-1,49,-1,51,53,55,57,-1,59,61,63,65,67,69,71,73,75,77,-1,-1,-1,79,81,83,85,87,-1,-1,89,91,93,95,-1,97,99,-1,-1,101,103,105,107,109,111,113,115,117,119,121,123,-1,125,127,129,131,133,135,137,-1,-1,-1,-1,-1,-1,-1,-1,-1,-1,-1,-1,-1,-1,-1,-1,-1,-1,-1,-1,-1,-1,-1,-1,-1,-1,-1,-1,-1,-1,-1,-1,-1,-1,-1,-1,-1,-1,-1,-1,-1,-1,-1,-1,-1,-1,-1,-1,-1,-1,-1,-1,-1,-1,-1],"loss_changes":[5.6722504E2,2.725296E2,6.3299133E1,1.07693115E2,1.8166748E2,5.1083374E0,9.010323E0,1.1738586E1,8.075753E0,1.8875471E2,9.799511E1,3.8269043E-1,2.9247475E0,4.504882E0,0E0,1.1646987E1,3.1437378E0,4.7761617E0,1.0217155E1,5.5630585E1,1.3663303E2,8.107045E1,1.8778915E1,1.1955509E0,0E0,1.5532169E0,0E0,0E0,4.246297E0,0E0,6.9147615E0,1.3009644E-1,3.8734894E0,5.8102965E0,0E0,2.3648834E-1,5.238296E0,2.3588379E1,1.5749203E1,6.71847E1,1.00924866E2,7.57839E1,6.992538E1,1.6900258E0,1.1664856E1,0E0,0E0,0E0,1.4551563E0,3.3259342E0,6.010663E0,3.2826138E-1,3.7328997E0,0E0,0E0,2.2341275E0,2.877903E-1,7.2873154E0,3.5548415E0,0E0,1.1867237E-1,4.097245E0,0E0,0E0,9.247612E0,3.691618E0,1.3491549E1,8.021863E1,1.19060715E2,6.567592E1,2.5624588E1,4.25506E1,9.534465E1,6.617639E1,1.2208707E2,1.7798324E0,0E0,1.2242195E1,7.237797E0,2.5113072E0,2.1991339E0,2.682056E0,1.8576398E0,1.5547218E0,0E0,0E0,0E0,0E0,0E0,0E0,0E0,0E0,0E0,0E0,0E0,0E0,0E0,0E0,0E0,0E0,0E0,0E0,0E0,0E0,0E0,0E0,0E0,0E0,0E0,0E0,0E0,0E0,0E0,0E0,0E0,0E0,0E0,0E0,0E0,0E0,0E0,0E0,0E0,0E0,0E0,0E0,0E0,0E0,0E0,0E0,0E0,0E0,0E0,0E0,0E0,0E0,0E0,0E0,0E0],"parents":[2147483647,0,0,1,1,2,2,3,3,4,4,5,5,6,6,7,7,8,8,9,9,10,10,11,11,12,12,13,13,15,15,16,16,17,17,18,18,19,19,20,20,21,21,22,22,23,23,25,25,28,28,30,30,31,31,32,32,33,33,35,35,36,36,37,37,38,38,39,39,40,40,41,41,42,42,43,43,44,44,48,48,49,49,50,50,51,51,52,52,55,55,56,56,57,57,58,58,60,60,61,61,64,64,65,65,66,66,67,67,68,68,69,69,70,70,71,71,72,72,73,73,74,74,75,75,77,77,78,78,79,79,80,80,81,81,82,82,83,83],"right_children":[2,4,6,8,10,12,14,16,18,20,22,24,26,28,-1,30,32,34,36,38,40,42,44,46,-1,48,-1,-1,50,-1,52,54,56,58,-1,60,62,64,66,68,70,72,74,76,78,-1,-1,-1,80,82,84,86,88,-1,-1,90,92,94,96,-1,98,100,-1,-1,102,104,106,108,110,112,114,116,118,120,122,124,-1,126,128,130,132,134,136,138,-1,-1,-1,-1,-1,-1,-1,-1,-1,-1,-1,-1,-1,-1,-1,-1,-1,-1,-1,-1,-1,-1,-1,-1,-1,-1,-1,-1,-1,-1,-1,-1,-1,-1,-1,-1,-1,-1,-1,-1,-1,-1,-1,-1,-1,-1,-1,-1,-1,-1,-1,-1,-1,-1,-1],"split_conditions":[7.45E1,4.5E0,1.65E1,4.5E0,1.5E0,1.35E1,5.85E1,5.85E1,6.15E1,2.45E1,1.35E1,4.65E1,5.65E1,2.35E1,2.7682424E-1,2.85E1,8.5E0,4.95E1,3.35E1,2.45E1,4.35E1,3.35E1,2.15E1,9.5E0,2.954836E-1,5.5E0,2.910018E-1,2.7038532E-1,2.95E1,2.8903896E-1,2.5E0,3.15E1,6.35E1,6.5E0,2.6551124E-1,3.15E1,4.15E1,1.55E1,6.15E1,3.15E1,3.5E0,5.5E0,8.5E0,3.7E1,2.15E1,2.5405335E-1,2.1326305E-2,2.7519977E-1,1.5E0,5.65E1,4.5E0,3.25E1,5.75E1,1.1761641E-1,2.9902178E-1,2.5E0,6.65E1,1E0,2.5E0,2.816533E-1,4.05E1,4.55E1,2.2105947E-1,2.9683647E-1,4.15E1,4.5E0,3.5E1,5.35E1,5.55E1,1.15E1,1.75E1,1.5E0,5.55E1,4.25E1,4.5E0,5.1E1,-9.214794E-2,3.5E0,5.15E1,5.05E1,1.45E1,3.5E0,2.7E1,2.35E1,-2.2303763E-1,9.206724E-2,2.614271E-1,-5.776556E-3,-2.9749042E-1,2.3699164E-1,-6.3118E-3,1.7408158E-1,2.8090185E-1,2.4026759E-1,1.0290478E-2,-4.4097614E-2,-2.4457778E-1,1.510113E-1,2.5431764E-1,-1.1359801E-1,2.2365566E-1,1.3867347E-1,2.5606507E-1,-1.0008269E-1,1.8851845E-1,-3.3006164E-1,-2.0556992E-2,1.57851E-2,-1.0421654E-1,8.45833E-2,7.9869265E-3,1.3675602E-1,2.67024E-2,2.3754041E-1,7.740775E-2,3.6438424E-2,-4.010973E-2,-2.356775E-1,8.945139E-2,-2.6295825E-3,3.0849509E-2,-5.0943613E-2,5.3219672E-2,1.7609182E-1,-4.6794325E-2,-1.2533945E-1,-3.8087968E-2,-3.1462675E-1,1.8308578E-2,1.8335979E-1,-2.5716174E-2,9.327103E-2,2.5746182E-1,4.0995862E-2,1.7950347E-1,6.3927304E-3,-2.450151E-1,2.3348726E-1,-8.69589E-3],"split_indices":[6,7,7,5,9,7,8,6,6,1,9,8,8,1,0,1,4,0,1,7,8,8,1,7,0,4,0,0,0,0,7,8,6,5,0,1,8,7,6,8,2,5,4,7,9,0,0,0,5,8,9,8,6,0,0,7,6,7,7,0,8,0,0,0,8,4,8,6,6,7,7,5,6,8,5,8,0,2,8,8,7,2,1,7,0,0,0,0,0,0,0,0,0,0,0,0,0,0,0,0,0,0,0,0,0,0,0,0,0,0,0,0,0,0,0,0,0,0,0,0,0,0,0,0,0,0,0,0,0,0,0,0,0,0,0,0,0,0,0],"split_type":[0,0,0,0,0,0,0,0,0,0,0,0,0,0,0,0,0,0,0,0,0,0,0,0,0,0,0,0,0,0,0,0,0,0,0,0,0,0,0,0,0,0,0,0,0,0,0,0,0,0,0,0,0,0,0,0,0,0,0,0,0,0,0,0,0,0,0,0,0,0,0,0,0,0,0,0,0,0,0,0,0,0,0,0,0,0,0,0,0,0,0,0,0,0,0,0,0,0,0,0,0,0,0,0,0,0,0,0,0,0,0,0,0,0,0,0,0,0,0,0,0,0,0,0,0,0,0,0,0,0,0,0,0,0,0,0,0,0,0],"sum_hessian":[6.657633E4,6.564325E4,9.330854E2,7.7294794E2,6.4870297E4,7.1980145E2,2.1328397E2,4.823679E2,2.9058008E2,2.3566816E4,4.1303484E4,6.2556464E2,9.423682E1,1.9162892E2,2.165504E1,5.9706425E1,4.2266147E2,2.2370638E2,6.68737E1,6.676118E2,2.2899203E4,4.0399727E4,9.037561E2,9.036539E0,6.165281E2,6.3089954E1,3.1146864E1,9.237766E0,1.8239116E2,2.5771961E1,3.3934464E1,3.6744547E2,5.5215977E1,2.1827621E2,5.4301553E0,3.645635E1,3.041735E1,5.524839E2,1.15127884E2,1.9811062E4,3.088142E3,5.7425483E3,3.465718E4,2.9080801E1,8.746753E2,5.726236E0,3.3103034E0,1.1054109E1,5.2035847E1,1.537809E2,2.8610264E1,1.0088049E1,2.3846415E1,2.3525617E0,3.6509293E2,1.444552E1,4.077046E1,1.7302553E2,4.5250687E1,1.5070655E1,2.1385695E1,2.3993093E1,6.424257E0,2.2375464E2,3.2872928E2,3.5675316E1,7.945257E1,2.0094487E3,1.7801613E4,2.577481E3,5.106612E2,5.298387E3,4.4416135E2,2.8466385E4,6.1907925E3,2.6928196E1,2.1526058E0,8.308609E2,4.3814377E1,1.917488E1,3.2860966E1,1.4452133E2,9.259569E0,2.6250679E1,2.3595862E0,3.3546572E0,6.733392E0,1.9870949E1,3.9754672E0,3.8999E0,1.054562E1,1.0934101E1,2.9836357E1,1.2467737E1,1.605578E2,3.5635944E1,9.614742E0,1.5892865E1,5.49283E0,2.1168268E1,2.8248262E0,2.453897E2,8.333957E1,3.8369784E0,3.1838337E1,1.4857526E1,6.459504E1,1.0592512E3,9.5019745E2,2.0653596E3,1.5736254E4,6.5344525E2,1.9240356E3,3.919878E2,1.186734E2,7.6253424E2,4.535853E3,3.381075E2,1.0605381E2,2.1398586E4,7.0678E3,4.9164424E3,1.2743505E3,2.3761124E1,3.167072E0,6.419488E2,1.889121E2,3.7090874E1,6.723502E0,8.439887E0,1.0734993E1,1.6461164E1,1.6399801E1,1.3132162E2,1.3199705E1,4.934829E0,4.32474E0,2.382044E1,2.4302385E0],"tree_param":{"num_deleted":"0","num_feature":"10","num_nodes":"139","size_leaf_vector":"0"}},{"base_weights":[2.4576843E-2,1.4833243E-2,7.2921443E-1,6.1752063E-1,7.577255E-3,9.441228E-1,2.3264065E-1,9.103386E-1,1.0078365E-1,5.9794885E-1,2.7601419E-3,9.852868E-1,5.8203924E-1,5.669144E-1,-5.024297E-3,9.937753E-1,6.1480534E-1,9.107814E-1,6.685613E-2,9.118952E-1,6.164025E-2,2.057913E-2,-1.21368036E-1,1.0035557E0,8.4722644E-1,8.958637E-1,3.348686E-2,7.9993975E-1,1.7466988E-1,2.8172943E-1,-3.316089E-1,9.1872156E-2,9.302727E-1,-7.435846E-1,9.163533E-2,9.9868387E-1,6.3332367E-1,2.3413664E-1,-9.6181504E-2,-3.776887E-3,1.300498E-1,-3.5485685E-2,-1.964834E-1,3.4459615E-1,9.632946E-1,9.8275816E-1,4.497542E-1,-3.1324053E-1,6.9275945E-1,8.900486E-1,3.8976985E-1,8.672224E-1,-4.7413424E-2,7.555999E-1,-1.8413806E-1,6.091157E-1,-4.7310594E-1,-1.0956569E0,1.9301376E-1,1.8270366E-2,9.718589E-1,-2.2307435E-1,-1.0510219E0,6.987526E-2,7.929221E-1,8.900222E-1,5.027903E-1,4.3645024E-1,-3.5278195E-1,1.4455405E-1,-2.0702562E-1,7.353284E-2,-4.829579E-2,4.2252028E-1,-3.9323788E-2,2.5434706E-1,-7.755528E-2,-3.1837407E-1,-1.2233759E-1,7.744464E-1,-5.234305E-1,8.545116E-1,-3.8056394E-1,7.119337E-1,-5.077182E-1,2.807749E-1,9.1754144E-1,8.6593086E-1,7.850396E-2,-2.8162348E-1,5.309056E-1,1.2166903E0,4.820871E-1,4.4454557E-1,-4.0187278E-1,8.715648E-1,-0E0,-8.072292E-1,2.2362243E-1,3.5586607E-1,-3.2951078E-1,1.45944E-1,-3.09438E-1,7.331493E-1,3.0208847E-1,6.020971E-1,1.808534E-1,1.561954E-1,-4.8620307E-1,3.1399232E-1,-3.009488E-1,-2.8568506E-1,2.035311E-1,8.2384044E-1,5.9532464E-2,-3.109877E-1,-1.1550675E-2,8.255866E-1,3.4417105E-1,-1.8903247E-1,1.6568607E-1,-5.0052124E-1,3.1860757E-1,-1.1736186E-1,2.51145E-1,-1.8166223E-1,-4.9071217E-1,-1.9899654E-1,4.353861E-1,9.2952585E-1,2.3733974E-1,4.1378897E-1,-1.3263233E0,-9.5046026E-1,2.1586847E-1,7.1842045E-1,-2.2829612E-1,4.3640697E-1,-5.2211636E-1,-2.6270565E-1,9.746964E-1,8.5168207E-1,-2.5349555E-3,1.0954027E0,-5.0742245E-1,-5.194241E-1,8.396053E-1,-1.0422083E0,-1.5193318E-1,-2.5211567E-1,7.5418127E-1],"categories":[],"categories_nodes":[],"categories_segments":[],"categories_sizes":[],"default_left":[true,true,true,true,true,true,true,true,true,true,true,true,true,true,true,false,true,false,true,true,true,true,true,false,true,true,true,true,true,true,true,true,true,true,true,false,true,true,true,true,true,true,true,true,false,false,true,true,false,true,true,false,true,true,true,true,true,false,true,false,false,false,false,true,false,false,true,true,true,true,true,true,true,true,true,true,true,true,true,true,true,false,false,false,true,false,false,false,true,true,true,false,true,true,true,false,false,true,true,false,false,false,false,false,false,false,false,false,false,false,false,false,false,false,false,false,false,false,false,false,false,false,false,false,false,false,false,false,false,false,false,false,false,false,false,false,false,false,false,false,false,false,false,false,false,false,false,false,false,false,false],"id":19,"left_children":[1,3,5,7,9,11,13,15,17,19,21,23,25,27,29,-1,31,-1,33,35,37,39,41,-1,43,45,47,49,51,53,55,57,59,61,63,-1,65,67,69,71,73,75,77,79,-1,-1,81,83,-1,85,87,-1,89,91,93,95,97,-1,99,-1,-1,-1,-1,101,-1,-1,103,105,107,109,111,113,115,117,119,121,123,125,127,129,131,-1,-1,-1,133,-1,-1,-1,135,137,139,-1,141,143,145,-1,-1,147,149,-1,-1,-1,-1,-1,-1,-1,-1,-1,-1,-1,-1,-1,-1,-1,-1,-1,-1,-1,-1,-1,-1,-1,-1,-1,-1,-1,-1,-1,-1,-1,-1,-1,-1,-1,-1,-1,-1,-1,-1,-1,-1,-1,-1,-1,-1,-1,-1,-1,-1,-1,-1],"loss_changes":[4.51403E2,2.8359732E2,9.542062E1,1.165896E2,1.8222806E2,8.670837E0,2.166122E1,1.1446503E1,7.5913124E0,8.7213684E1,1.4060547E2,4.6984863E-1,1.1357227E1,1.0161526E1,1.5082821E1,0E0,1.8196426E1,0E0,5.459779E0,7.1913757E0,5.273237E0,1.4822919E2,5.1460945E1,0E0,3.8141365E0,1.120327E0,6.0115952E0,2.2012444E0,6.7817616E0,1.9080627E1,1.0312605E1,5.329161E0,2.555214E0,9.921541E-1,3.915462E0,0E0,2.1816864E0,1.1138645E1,2.7320418E0,1.5651482E2,5.0124414E2,4.542649E1,3.840605E1,6.0821066E0,0E0,0E0,3.3095264E0,3.779896E0,0E0,6.3835907E-1,2.050018E0,0E0,4.7255397E0,4.7161217E0,6.1928616E0,1.6321719E0,1.5601154E1,0E0,3.5648952E0,0E0,0E0,0E0,0E0,7.431943E0,0E0,0E0,2.307519E0,2.785159E0,1.7354579E0,2.5359914E0,2.3167288E0,1.7446661E2,2.785391E2,1.1684308E2,1.9670952E2,2.3055845E1,4.2592808E1,3.7785294E1,1.1330325E2,6.035161E-1,4.7977586E0,0E0,0E0,0E0,5.0728626E0,0E0,0E0,0E0,2.151243E0,4.519209E0,3.831193E0,0E0,5.1562705E0,7.8480577E0,5.2695293E0,0E0,0E0,6.7036953E0,5.8097124E0,0E0,0E0,0E0,0E0,0E0,0E0,0E0,0E0,0E0,0E0,0E0,0E0,0E0,0E0,0E0,0E0,0E0,0E0,0E0,0E0,0E0,0E0,0E0,0E0,0E0,0E0,0E0,0E0,0E0,0E0,0E0,0E0,0E0,0E0,0E0,0E0,0E0,0E0,0E0,0E0,0E0,0E0,0E0,0E0,0E0,0E0,0E0,0E0,0E0,0E0,0E0,0E0],"parents":[2147483647,0,0,1,1,2,2,3,3,4,4,5,5,6,6,7,7,8,8,9,9,10,10,11,11,12,12,13,13,14,14,16,16,18,18,19,19,20,20,21,21,22,22,24,24,25,25,26,26,27,27,28,28,29,29,30,30,31,31,32,32,33,33,34,34,36,36,37,37,38,38,39,39,40,40,41,41,42,42,43,43,46,46,47,47,49,49,50,50,52,52,53,53,54,54,55,55,56,56,58,58,63,63,66,66,67,67,68,68,69,69,70,70,71,71,72,72,73,73,74,74,75,75,76,76,77,77,78,78,79,79,80,80,84,84,88,88,89,89,90,90,92,92,93,93,94,94,97,97,98,98],"right_children":[2,4,6,8,10,12,14,16,18,20,22,24,26,28,30,-1,32,-1,34,36,38,40,42,-1,44,46,48,50,52,54,56,58,60,62,64,-1,66,68,70,72,74,76,78,80,-1,-1,82,84,-1,86,88,-1,90,92,94,96,98,-1,100,-1,-1,-1,-1,102,-1,-1,104,106,108,110,112,114,116,118,120,122,124,126,128,130,132,-1,-1,-1,134,-1,-1,-1,136,138,140,-1,142,144,146,-1,-1,148,150,-1,-1,-1,-1,-1,-1,-1,-1,-1,-1,-1,-1,-1,-1,-1,-1,-1,-1,-1,-1,-1,-1,-1,-1,-1,-1,-1,-1,-1,-1,-1,-1,-1,-1,-1,-1,-1,-1,-1,-1,-1,-1,-1,-1,-1,-1,-1,-1,-1,-1,-1,-1],"split_conditions":[3.5E0,4.5E0,2.05E1,4.5E0,2.25E1,1.15E1,3.5E0,2.95E1,2.95E1,2.65E1,7.5E0,1.75E1,1.65E1,2.55E1,8.5E0,2.981326E-1,3.5E0,2.7323443E-1,4.25E1,2.15E1,1.5E0,3.5E0,2.55E1,3.010667E-1,6.15E1,4.5E0,4.35E1,2.5E0,7.5E0,6.5E0,3.85E1,2.95E1,3.15E1,7.5E0,4.5E0,2.9960516E-1,2.15E1,4.45E1,1.2E1,2.75E1,3.35E1,5.3E1,5.75E1,8.5E0,2.889884E-1,2.9482746E-1,1.25E1,5E-1,2.0782785E-1,5.85E1,3.5E0,2.6016673E-1,6.15E1,6.15E1,5.75E1,1.05E1,6.05E1,-3.286971E-1,3.15E1,5.48111E-3,2.915577E-1,-6.692231E-2,-3.153066E-1,3.55E1,2.3787664E-1,2.6700667E-1,6.5E0,6.2E1,2.15E1,2.5E0,4.3E1,9.5E0,2.5E0,2.85E1,4.5E0,1.85E1,7.5E0,2.5E0,4.5E0,7.5E0,4.5E0,2.563535E-1,-1.1416919E-1,2.1358012E-1,6.15E1,8.423247E-2,2.7526245E-1,2.5977927E-1,7.5E0,3.65E1,3.5E0,3.650071E-1,4.25E1,1.15E1,6.5E1,2.6146945E-1,-0E0,4.25E1,3.85E1,1.06759824E-1,-9.885324E-2,4.3783203E-2,-9.28314E-2,2.1994479E-1,9.0626545E-2,1.8062913E-1,5.4256022E-2,4.6858624E-2,-1.4586093E-1,9.41977E-2,-9.0284646E-2,-8.570552E-2,6.1059333E-2,2.4715213E-1,1.785974E-2,-9.329632E-2,-3.4652026E-3,2.47676E-1,1.03251316E-1,-5.670974E-2,4.9705822E-2,-1.5015638E-1,9.558228E-2,-3.520856E-2,7.5343505E-2,-5.4498672E-2,-1.4721365E-1,-5.9698965E-2,1.3061583E-1,2.7885777E-1,7.120192E-2,1.24136694E-1,-3.97897E-1,-2.851381E-1,6.476054E-2,2.1552615E-1,-6.848884E-2,1.309221E-1,-1.5663491E-1,-7.88117E-2,2.9240894E-1,2.5550464E-1,-7.604867E-4,3.2862082E-1,-1.5222675E-1,-1.5582722E-1,2.518816E-1,-3.126625E-1,-4.5579955E-2,-7.56347E-2,2.2625439E-1],"split_indices":[3,7,7,5,0,4,5,0,0,7,9,7,7,7,4,0,2,0,6,7,5,2,0,0,6,5,8,5,4,9,0,8,8,4,2,0,0,8,9,0,0,6,6,4,0,0,7,9,0,6,9,0,0,6,6,4,0,0,0,0,0,0,0,0,0,0,9,6,0,5,8,7,5,0,2,7,4,5,5,4,5,0,0,0,0,0,0,0,4,0,2,0,0,9,0,0,0,8,8,0,0,0,0,0,0,0,0,0,0,0,0,0,0,0,0,0,0,0,0,0,0,0,0,0,0,0,0,0,0,0,0,0,0,0,0,0,0,0,0,0,0,0,0,0,0,0,0,0,0,0,0],"split_type":[0,0,0,0,0,0,0,0,0,0,0,0,0,0,0,0,0,0,0,0,0,0,0,0,0,0,0,0,0,0,0,0,0,0,0,0,0,0,0,0,0,0,0,0,0,0,0,0,0,0,0,0,0,0,0,0,0,0,0,0,0,0,0,0,0,0,0,0,0,0,0,0,0,0,0,0,0,0,0,0,0,0,0,0,0,0,0,0,0,0,0,0,0,0,0,0,0,0,0,0,0,0,0,0,0,0,0,0,0,0,0,0,0,0,0,0,0,0,0,0,0,0,0,0,0,0,0,0,0,0,0,0,0,0,0,0,0,0,0,0,0,0,0,0,0,0,0,0,0,0,0],"sum_hessian":[6.5753484E4,6.4857734E4,8.9574896E2,7.704759E2,6.408726E4,6.244822E2,2.712668E2,4.9124496E2,2.792309E2,5.176046E2,6.3569656E4,5.590648E2,6.541736E1,1.12234695E2,1.590321E2,3.8111456E2,1.101304E2,1.0127389E1,2.6910352E2,3.2598483E2,1.916198E2,5.5590676E4,7.978978E3,4.8787543E2,7.1189354E1,4.1150845E1,2.4266516E1,6.967511E1,4.2559586E1,8.4671524E1,7.436058E1,4.1984577E1,6.814583E1,7.063246E0,2.6204025E2,2.464417E2,7.954315E1,9.147381E1,1.0014599E2,4.5473773E4,1.0116904E4,3.7236833E3,4.255295E3,1.4180544E1,5.700881E1,3.334147E1,7.8093767E0,1.6197098E1,8.069417E0,5.6066246E1,1.3608865E1,9.683235E0,3.287635E1,4.1720116E1,4.295141E1,9.244118E0,6.511646E1,2.4846318E0,3.9499943E1,3.0870585E0,6.505877E1,3.3239024E0,3.7393434E0,2.5528987E2,6.7503963E0,2.4723036E1,5.4820114E1,6.8279205E1,2.3194603E1,3.1335382E1,6.881061E1,1.6616482E4,2.885729E4,3.7097654E3,6.407139E3,4.7119757E2,3.2524856E3,1.6079563E3,2.6473386E3,9.594646E0,4.585897E0,5.2709923E0,2.5383847E0,2.117422E0,1.4079676E1,2.9833333E0,5.3082912E1,4.611616E0,8.997249E0,2.3826488E1,9.049862E0,1.4181546E1,2.753857E1,1.0721889E1,3.2229523E1,6.152165E0,3.091953E0,4.3951996E1,2.1164467E1,3.0430483E1,9.069462E0,2.1326755E2,4.202232E1,2.417303E1,3.0647083E1,4.048832E1,2.7790886E1,4.704052E0,1.8490551E1,2.2996532E1,8.338851E0,5.8104233E1,1.0706376E1,3.0325107E2,1.6313231E4,3.54011E3,2.531718E4,6.020994E2,3.107666E3,3.703197E3,2.703942E3,3.6371742E1,4.3482584E2,2.9018572E3,3.5062845E2,8.9796533E2,7.099909E2,2.328078E3,3.1926077E2,6.805871E0,2.7887757E0,2.3108208E0,2.2750764E0,8.583337E0,5.496339E0,2.5337427E0,6.4635057E0,5.721495E0,1.8104992E1,3.3516438E0,5.6982183E0,1.5252258E1,1.2286312E1,6.309771E0,4.4121175E0,3.0009874E1,2.2196481E0,3.1860552E1,1.2091442E1,1.1385743E1,9.778725E0],"tree_param":{"num_deleted":"0","num_feature":"10","num_nodes":"151","size_leaf_vector":"0"}},{"base_weights":[1.6310265E-2,9.427783E-3,7.237999E-1,-2.3818696E-2,7.107079E-2,9.688347E-1,3.8355154E-1,2.0426761E-2,-7.7111736E-2,5.3499556E-1,5.0877288E-2,5.7581115E-1,9.843499E-1,3.1133854E-1,9.3737465E-1,7.288928E-3,6.1799043E-1,1.3864366E-2,-1.4854212E-1,8.639671E-1,2.898634E-1,3.765968E-2,4.4741923E-1,8.9162356E-1,1.09901376E-1,7.927377E-1,2.4853402E-1,1.0657804E-1,-6.595338E-2,8.530518E-1,3.251388E-1,-1.2671569E-1,9.125232E-2,-1.5699382E-1,8.3283776E-1,5.590045E-1,9.352735E-1,1.7911215E-1,7.033385E-1,2.1296913E-2,3.3239797E-1,6.4137936E-1,-1.1763203E-2,-2.1735854E-1,3.7433946E-1,8.440479E-1,2.3968309E-1,2.9975504E-1,-2.6142666E-1,1.7034276E-1,-5.5944836E-3,7.30149E-2,-1.9372736E-1,6.9951814E-1,1.2640756E0,2.901187E-1,1.5742766E0,-1.4732589E-1,5.85653E-1,1.08082525E-1,-2.6316616E-1,-2.3241152E-1,-6.9951326E-2,9.365773E-1,-3.3627996E-1,9.5038515E-1,4.2641893E-1,9.651485E-1,6.8069726E-1,2.0231196E-1,-1.5017285E0,8.0522287E-1,-2.1915765E-1,1.2204904E-1,-2.9630423E-2,-1.8630835E-1,4.7971466E-1,4.658039E-1,8.22576E-1,2.5066185E-1,-3.6046714E-1,2.4984019E-1,6.127462E-1,2.4914807E-1,-6.4333177E-1,6.9259174E-2,2.7490115E-1,8.402802E-2,-4.3593863E-1,5.7837236E-1,4.5420904E-2,-3.7325618E-1,-1.1866645E-1,8.294088E-1,-3.3733982E-1,1.6294265E-1,1.3653915E0,9.3064207E-1,2.210142E-1,-6.459628E-2,-2.9791987E-1,1.1870669E0,3.5645935E-1,2.9888305E-1,6.629975E-2,3.6243576E-1,-4.7965968E-1,-3.3446345E-1,-6.1336E-2,-1.8806517E-1,4.447687E-2,5.505468E-1,1.0127094E0,7.5937015E-1,-8.541624E-1,7.652424E-1,3.2765073E-1,4.108239E-1,7.8423506E-1,1.2392319E-1,6.2832385E-1,3.261341E-2,-2.8024356E0,4.3103197E-1,8.677689E-1,2.4996206E-1,-1.3080806E0,1.7647061E-1,-2.9991657E-1,-2.7800573E-3,-2.1762483E-1,-3.902448E-1,5.8566503E-2,2.51262E-1,8.116071E-1,3.7443247E-1,9.296564E-1,8.8482994E-1,6.07357E-1,-8.7304664E-1,3.5362527E-1,5.067765E-1,-5.860276E-1,2.9512742E-1,-1.1085963E-1,1.1803133E-1,8.2766926E-1,4.0634766E-1,-1.6067971E-1,-1.2390733E0,1.27039E-2],"categories":[],"categories_nodes":[],"categories_segments":[],"categories_sizes":[],"default_left":[true,true,true,true,true,true,true,true,true,true,true,true,false,true,false,true,true,true,true,true,true,true,true,false,true,true,true,true,true,true,true,true,true,true,true,true,true,true,true,true,true,true,true,false,false,false,false,true,true,true,true,true,true,true,true,true,false,true,true,true,true,true,true,true,true,false,true,false,true,true,true,true,true,true,true,true,true,true,true,true,true,true,true,true,true,false,false,false,false,false,false,false,false,false,false,false,false,false,false,false,false,false,false,false,false,false,false,false,false,false,false,false,false,false,false,false,false,false,false,false,false,false,false,false,false,false,false,false,false,false,false,false,false,false,false,false,false,false,false,false,false,false,false,false,false,false,false,false,false,false,false],"id":20,"left_children":[1,3,5,7,9,11,13,15,17,19,21,23,-1,25,-1,27,29,31,33,35,37,39,41,-1,43,45,47,49,51,53,55,57,59,61,63,65,67,69,71,73,75,77,79,-1,-1,-1,-1,81,83,85,87,89,91,93,95,97,-1,99,101,103,105,107,109,111,113,-1,115,-1,117,119,121,123,125,127,129,131,133,135,137,139,141,143,145,147,149,-1,-1,-1,-1,-1,-1,-1,-1,-1,-1,-1,-1,-1,-1,-1,-1,-1,-1,-1,-1,-1,-1,-1,-1,-1,-1,-1,-1,-1,-1,-1,-1,-1,-1,-1,-1,-1,-1,-1,-1,-1,-1,-1,-1,-1,-1,-1,-1,-1,-1,-1,-1,-1,-1,-1,-1,-1,-1,-1,-1,-1,-1,-1,-1,-1,-1],"loss_changes":[3.1590247E2,1.317023E2,5.1672363E1,9.844127E1,2.1088028E2,1.5664062E0,1.0180809E1,1.7903563E2,1.230748E2,7.541272E1,1.1305707E2,2.2507935E0,0E0,6.844225E0,0E0,1.6232397E2,3.3435883E1,9.06323E1,8.809018E1,8.108093E0,2.4541801E1,1.0068975E2,6.20119E1,0E0,7.6344705E-1,4.9628258E-1,5.5417557E0,6.778683E1,2.2810553E2,1.6147293E1,9.080894E0,4.3488834E1,3.2071667E1,6.902203E1,1.1344425E1,3.5986423E0,1.716156E0,1.6892645E1,1.0880138E1,1.0153161E2,8.401853E1,1.51184845E1,1.9087782E1,0E0,0E0,0E0,0E0,2.780836E0,3.9879887E0,6.382103E1,1.3253766E2,8.575319E1,9.011751E1,2.7233467E1,7.788536E0,9.271872E0,0E0,3.5785503E1,1.0981407E1,4.0863045E1,3.3192463E1,9.834204E1,6.603854E1,1.8213501E0,5.2426624E0,0E0,1.7204218E0,0E0,6.6524506E-1,1.3982681E1,1.2012293E1,1.960846E0,6.5267673E0,1.5261615E2,6.633199E1,1.2201784E1,6.4616745E1,1.022245E1,2.5947723E0,1.404303E1,1.783065E1,2.7563934E0,2.5539303E0,6.587887E-1,4.574503E0,0E0,0E0,0E0,0E0,0E0,0E0,0E0,0E0,0E0,0E0,0E0,0E0,0E0,0E0,0E0,0E0,0E0,0E0,0E0,0E0,0E0,0E0,0E0,0E0,0E0,0E0,0E0,0E0,0E0,0E0,0E0,0E0,0E0,0E0,0E0,0E0,0E0,0E0,0E0,0E0,0E0,0E0,0E0,0E0,0E0,0E0,0E0,0E0,0E0,0E0,0E0,0E0,0E0,0E0,0E0,0E0,0E0,0E0,0E0,0E0,0E0,0E0,0E0,0E0,0E0,0E0],"parents":[2147483647,0,0,1,1,2,2,3,3,4,4,5,5,6,6,7,7,8,8,9,9,10,10,11,11,13,13,15,15,16,16,17,17,18,18,19,19,20,20,21,21,22,22,24,24,25,25,26,26,27,27,28,28,29,29,30,30,31,31,32,32,33,33,34,34,35,35,36,36,37,37,38,38,39,39,40,40,41,41,42,42,47,47,48,48,49,49,50,50,51,51,52,52,53,53,54,54,55,55,57,57,58,58,59,59,60,60,61,61,62,62,63,63,64,64,66,66,68,68,69,69,70,70,71,71,72,72,73,73,74,74,75,75,76,76,77,77,78,78,79,79,80,80,81,81,82,82,83,83,84,84],"right_children":[2,4,6,8,10,12,14,16,18,20,22,24,-1,26,-1,28,30,32,34,36,38,40,42,-1,44,46,48,50,52,54,56,58,60,62,64,66,68,70,72,74,76,78,80,-1,-1,-1,-1,82,84,86,88,90,92,94,96,98,-1,100,102,104,106,108,110,112,114,-1,116,-1,118,120,122,124,126,128,130,132,134,136,138,140,142,144,146,148,150,-1,-1,-1,-1,-1,-1,-1,-1,-1,-1,-1,-1,-1,-1,-1,-1,-1,-1,-1,-1,-1,-1,-1,-1,-1,-1,-1,-1,-1,-1,-1,-1,-1,-1,-1,-1,-1,-1,-1,-1,-1,-1,-1,-1,-1,-1,-1,-1,-1,-1,-1,-1,-1,-1,-1,-1,-1,-1,-1,-1,-1,-1,-1,-1,-1,-1],"split_conditions":[7.45E1,4.05E1,1.35E1,2.95E1,8.5E0,4.85E1,5.85E1,3.5E0,7.5E0,7.5E0,4.5E0,9.5E0,2.9530498E-1,5.5E0,2.8121242E-1,5.75E1,1.5E0,5.65E1,9.5E0,6.35E1,4.55E1,5.5E0,2.25E1,2.6748708E-1,2.5E0,2.45E1,2.45E1,5.5E0,1.75E1,7.5E0,7.5E0,6.5E0,2.75E1,4.5E0,7.5E0,5.5E0,4.5E0,7.5E0,4.5E0,1.55E1,1.25E1,4.35E1,1.5E0,-6.520756E-2,1.1230184E-1,2.532144E-1,7.190493E-2,3.05E1,1.5E0,1.55E1,2.75E1,9.5E0,3.65E1,2.65E1,3.45E1,1.65E1,4.7228298E-1,3.5E0,4.75E1,1.5E0,3.5E0,3.5E0,5.95E1,1.05E1,8.9E1,2.8511557E-1,2.75E1,2.8954455E-1,4.15E1,3.5E0,1.5E0,6.45E1,7.5E0,5.5E0,3.25E1,6.55E1,8.5E0,6.5E0,1.5E0,6.05E1,5.5E0,7.65E1,1.5E0,5.25E1,2.5E0,2.0777753E-2,8.247035E-2,2.5208408E-2,-1.3078159E-1,1.7351171E-1,1.3626272E-2,-1.11976855E-1,-3.5599936E-2,2.4882266E-1,-1.0120195E-1,4.8882797E-2,4.0961745E-1,2.7919263E-1,6.630427E-2,-1.9378886E-2,-8.9375965E-2,3.5612008E-1,1.0693781E-1,8.966492E-2,1.9889927E-2,1.0873073E-1,-1.438979E-1,-1.0033904E-1,-1.8400801E-2,-5.6419555E-2,1.3343061E-2,1.6516405E-1,3.0381283E-1,2.2781105E-1,-2.5624874E-1,2.2957273E-1,9.829522E-2,1.2324718E-1,2.3527053E-1,3.717696E-2,1.8849717E-1,9.784024E-3,-8.407307E-1,1.293096E-1,2.6033068E-1,7.498862E-2,-3.924242E-1,5.2941184E-2,-8.997497E-2,-8.3401724E-4,-6.528745E-2,-1.1707345E-1,1.7569952E-2,7.5378604E-2,2.4348214E-1,1.12329744E-1,2.7889693E-1,2.65449E-1,1.8220711E-1,-2.61914E-1,1.0608759E-1,1.5203296E-1,-1.758083E-1,8.853823E-2,-3.325789E-2,3.5409402E-2,2.4830079E-1,1.21904306E-1,-4.8203915E-2,-3.7172198E-1,3.81117E-3],"split_indices":[6,8,7,1,7,8,8,2,4,4,2,7,0,4,0,6,5,6,2,6,8,5,7,0,5,7,7,9,7,9,4,2,7,5,9,7,5,5,5,7,7,8,5,0,0,0,0,0,5,7,1,7,8,7,8,7,0,9,6,5,2,2,6,2,0,0,1,0,8,2,9,6,7,9,1,6,4,2,5,6,4,6,5,8,5,0,0,0,0,0,0,0,0,0,0,0,0,0,0,0,0,0,0,0,0,0,0,0,0,0,0,0,0,0,0,0,0,0,0,0,0,0,0,0,0,0,0,0,0,0,0,0,0,0,0,0,0,0,0,0,0,0,0,0,0,0,0,0,0,0,0],"split_type":[0,0,0,0,0,0,0,0,0,0,0,0,0,0,0,0,0,0,0,0,0,0,0,0,0,0,0,0,0,0,0,0,0,0,0,0,0,0,0,0,0,0,0,0,0,0,0,0,0,0,0,0,0,0,0,0,0,0,0,0,0,0,0,0,0,0,0,0,0,0,0,0,0,0,0,0,0,0,0,0,0,0,0,0,0,0,0,0,0,0,0,0,0,0,0,0,0,0,0,0,0,0,0,0,0,0,0,0,0,0,0,0,0,0,0,0,0,0,0,0,0,0,0,0,0,0,0,0,0,0,0,0,0,0,0,0,0,0,0,0,0,0,0,0,0,0,0,0,0,0,0],"sum_hessian":[6.4884496E4,6.4260453E4,6.2404376E2,4.1745355E4,2.2515096E4,3.61622E2,2.6242175E2,2.2808633E4,1.8936723E4,9.3798126E2,2.1577115E4,1.530324E1,3.4631876E2,2.3361336E2,2.8808397E1,2.231903E4,4.8960278E2,8.328885E3,1.0607838E4,3.993364E2,5.3864484E2,2.0882283E4,6.948311E2,8.51225E0,6.79099E0,2.5527288E1,2.0808607E2,9.474877E3,1.2844153E4,2.704438E2,2.19159E2,2.9566543E3,5.372231E3,1.0518146E4,8.969195E1,7.748588E1,3.2185052E2,4.260732E2,1.12571625E2,1.9785129E4,1.0971544E3,4.8828857E2,2.0654256E2,3.0300522E0,3.7609375E0,2.2795822E1,2.7314663E0,1.89557E2,1.8529068E1,6.0408623E3,3.4340146E3,6.1525806E3,6.6915728E3,1.989512E2,7.149259E1,2.1441992E2,4.73907E0,2.874357E3,8.229734E1,5.129484E3,2.4274675E2,5.6341826E3,4.883964E3,8.260391E1,7.088038E0,1.7950985E1,5.953489E1,2.8537375E2,3.6476765E1,4.211694E2,4.9038086E0,1.01538605E2,1.1033023E1,6.642843E3,1.3142287E4,2.4254443E2,8.5461E2,2.4994452E2,2.3834404E2,1.1792968E2,8.861288E1,1.6517361E2,2.438339E1,8.021585E0,1.05074835E1,3.072557E3,2.9683057E3,2.842691E3,5.913238E2,3.1742764E2,5.835153E3,1.9715144E3,4.720058E3,1.7702321E2,2.1928E1,6.2851686E0,6.520742E1,1.9595968E1,1.9482396E2,1.856332E3,1.01802496E3,2.1495295E1,6.0802044E1,9.201736E2,4.2093105E3,6.2174843E1,1.8057191E2,3.528233E3,2.1059495E3,2.4031763E3,2.4807874E3,1.5071509E1,6.75324E1,2.094338E0,4.9937E0,1.1800223E1,4.773467E1,1.1625487E1,2.4851276E1,3.56905E2,6.426443E1,2.6794994E0,2.2243092E0,1.5786199E1,8.57524E1,8.217408E0,2.8156147E0,5.884597E3,7.582455E2,1.1500941E4,1.6413452E3,1.3212158E2,1.10422844E2,5.073155E2,3.472945E2,2.1041182E2,3.9532707E1,1.822756E2,5.606843E1,9.230147E0,1.0869953E2,1.7987072E1,7.062581E1,1.4703342E2,1.8140196E1,7.9244757E0,1.6458914E1,5.892041E0,2.129544E0,5.080973E0,5.4265103E0],"tree_param":{"num_deleted":"0","num_feature":"10","num_nodes":"151","size_leaf_vector":"0"}},{"base_weights":[1.24587035E-2,5.5862456E-3,6.543934E-1,5.848475E-1,1.0800927E-3,9.5057726E-1,2.917837E-1,9.507209E-1,1.7966217E-1,4.3001455E-1,-2.4948597E-3,9.6538407E-1,-1.88549E-1,5.787791E-1,2.9149948E-2,9.965677E-1,7.318977E-1,9.486214E-1,1.1143846E-1,8.418442E-1,6.0975842E-2,1.1443878E-2,-8.464133E-2,9.9206775E-1,7.0109737E-1,-8.8899803E-1,4.535902E-1,8.3489084E-1,2.8708142E-1,-1.3275903E-1,5.0653446E-1,8.373676E-1,5.6677276E-1,8.358593E-1,7.148458E-2,9.762658E-1,5.6899077E-1,4.1748917E-1,7.5155604E-3,8.8953175E-2,-9.287495E-3,-9.609761E-2,7.190268E-1,-1.2447366E-1,8.0425847E-1,9.495201E-1,5.1616615E-1,7.765006E-1,-1.0702621E-2,-2.5474155E-1,5.490181E-1,6.158876E-1,-7.518082E-1,6.593851E-1,3.419847E-1,2.4959914E-1,-2.5499787E-2,2.0693898E-1,8.8803554E-1,8.072551E-1,2.470727E-2,6.438585E-2,-5.226675E-1,3.7317356E-1,5.1573403E-2,-2.5032714E-1,-9.763159E-4,-8.8378236E-2,-6.242384E-1,-4.7076282E-1,8.255547E-1,9.2649937E-1,4.6571213E-1,2.4513492E-1,9.5489806E-1,2.591975E-1,9.054786E-1,-2.2293039E-1,4.6679002E-1,5.4399586E-1,-3.7803218E-1,4.9024597E-2,9.716591E-1,9.144851E-1,4.053681E-1,7.912434E-1,-6.7026444E-2,3.800192E-1,-2.6861647E-1,-2.7777258E-1,4.7608186E-2,-2.1258631E-1,4.2393702E-1,9.50789E-1,1.5739194E-1,8.7246686E-1,3.9727825E-1,-3.607361E-1,6.3740516E-1,6.6709E-1,4.1703135E-2,-7.9003173E-1,4.5713535E-1,4.8276387E-2,5.84684E-1,5.785538E-1,3.8140222E-2,-9.681021E-2,-4.5927507E-1,-3.577315E-3,6.927946E-1,-6.1569107E-1,-8.072755E-2,9.087172E-1,-6.5848166E-1,-7.109754E-1,-6.500058E-2,2.1827176E0,6.6749346E-1,8.354237E-1,-0E0,8.311356E-1,-4.054537E-1,6.521314E-1,-3.5938612E-1,9.5684963E-1,3.5897297E-1,1.383867E-1,-6.436665E-1,6.778696E-1,-4.9761438E-1,9.893976E-1,9.66386E-2,-5.200211E-1,1.3888845E-2,5.7880515E-1,-4.6388948E-1,1.0583551E-1,8.58497E-1],"categories":[],"categories_nodes":[],"categories_segments":[],"categories_sizes":[],"default_left":[true,true,true,true,true,true,true,true,true,true,true,true,true,true,true,false,true,false,true,true,true,true,true,false,true,false,false,true,true,true,true,false,true,false,true,false,true,true,true,true,true,true,true,false,true,false,true,true,true,true,true,true,false,false,true,true,true,true,true,true,true,true,true,true,true,true,true,true,true,true,true,false,true,true,false,true,true,true,true,true,true,true,false,false,true,false,false,false,false,false,false,false,false,false,false,true,true,false,false,false,false,false,false,false,false,false,false,false,false,false,false,false,false,false,false,false,false,false,false,false,false,false,false,false,false,false,false,false,false,false,false,false,false,false,false,false,false,false,false],"id":21,"left_children":[1,3,5,7,9,11,13,15,17,19,21,23,25,27,29,-1,31,-1,33,35,37,39,41,-1,43,-1,-1,45,47,49,51,-1,53,-1,55,-1,57,59,61,63,65,67,69,-1,71,-1,73,75,77,79,81,83,-1,-1,85,87,89,91,93,-1,97,99,101,103,105,107,109,111,113,115,117,-1,119,121,-1,123,125,127,129,131,133,135,-1,-1,137,-1,-1,-1,-1,-1,-1,-1,-1,-1,-1,-1,-1,-1,-1,-1,-1,-1,-1,-1,-1,-1,-1,-1,-1,-1,-1,-1,-1,-1,-1,-1,-1,-1,-1,-1,-1,-1,-1,-1,-1,-1,-1,-1,-1,-1,-1,-1,-1,-1,-1,-1,-1,-1,-1],"loss_changes":[2.8223257E2,1.6521332E2,7.2439026E1,7.2202286E1,9.634915E1,6.5032043E0,2.3030804E1,1.7569275E0,1.207161E1,7.883518E1,7.133908E1,1.8142395E0,2.9314983E0,1.0623383E1,1.2531512E1,0E0,2.977028E-1,0E0,6.127132E0,8.364349E0,5.2178364E0,8.559108E1,8.325364E1,0E0,3.312479E0,0E0,0E0,2.257553E0,1.0240875E1,1.0184162E1,6.1070385E0,0E0,1.8524027E-1,0E0,3.5627646E0,0E0,9.404625E0,5.407824E0,7.256855E0,1.19378716E2,8.417321E1,3.6243362E1,1.6514E1,0E0,8.795662E-1,0E0,2.4087753E0,1.4776382E0,4.59233E0,1.0374102E1,3.8341885E0,1.9751816E0,0E0,0E0,1.6867108E0,5.0161734E0,2.488783E0,3.7860956E0,1.8123512E0,6.675911E-2,4.704723E0,2.9172404E0,6.4830084E0,8.969858E1,7.027896E1,4.485103E1,7.3273384E1,3.5357048E1,7.311676E0,9.912293E-1,2.3508263E1,0E0,1.9225171E0,6.254713E0,0E0,1.8956087E0,1.7362595E-1,4.9021497E0,3.1791492E0,2.6743608E0,5.0501976E0,2.8917642E0,0E0,0E0,3.1723447E0,0E0,0E0,0E0,0E0,0E0,0E0,0E0,0E0,0E0,0E0,0E0,0E0,0E0,0E0,0E0,0E0,0E0,0E0,0E0,0E0,0E0,0E0,0E0,0E0,0E0,0E0,0E0,0E0,0E0,0E0,0E0,0E0,0E0,0E0,0E0,0E0,0E0,0E0,0E0,0E0,0E0,0E0,0E0,0E0,0E0,0E0,0E0,0E0,0E0,0E0,0E0,0E0,0E0,0E0],"parents":[2147483647,0,0,1,1,2,2,3,3,4,4,5,5,6,6,7,7,8,8,9,9,10,10,11,11,12,12,13,13,14,14,16,16,18,18,19,19,20,20,21,21,22,22,24,24,27,27,28,28,29,29,30,30,32,32,34,34,36,36,37,37,38,38,39,39,40,40,41,41,42,42,44,44,46,46,47,47,48,48,49,49,50,50,51,51,54,54,55,55,56,56,57,57,58,58,59,59,60,60,61,61,62,62,63,63,64,64,65,65,66,66,67,67,68,68,69,69,70,70,72,72,73,73,75,75,76,76,77,77,78,78,79,79,80,80,81,81,84,84],"right_children":[2,4,6,8,10,12,14,16,18,20,22,24,26,28,30,-1,32,-1,34,36,38,40,42,-1,44,-1,-1,46,48,50,52,-1,54,-1,56,-1,58,60,62,64,66,68,70,-1,72,-1,74,76,78,80,82,84,-1,-1,86,88,90,92,94,-1,98,100,102,104,106,108,110,112,114,116,118,-1,120,122,-1,124,126,128,130,132,134,136,-1,-1,138,-1,-1,-1,-1,-1,-1,-1,-1,-1,-1,-1,-1,-1,-1,-1,-1,-1,-1,-1,-1,-1,-1,-1,-1,-1,-1,-1,-1,-1,-1,-1,-1,-1,-1,-1,-1,-1,-1,-1,-1,-1,-1,-1,-1,-1,-1,-1,-1,-1,-1,-1,-1,-1,-1],"split_conditions":[3.5E0,2.25E1,1.85E1,7.5E0,4.5E0,7.5E0,8.5E0,2.15E1,2.15E1,4.5E0,2.35E1,1.15E1,5.85E1,6.5E0,4.35E1,2.9897034E-1,1.5E0,2.8458643E-1,2.05E1,2.95E1,1.5E0,6.5E0,6.5E0,2.9762033E-1,3.75E1,-2.6669943E-1,1.3607708E-1,2.45E1,3.5E0,7.95E1,2.95E1,2.512103E-1,2.65E1,2.507578E-1,1.1E1,2.9287976E-1,3.5E0,3.35E1,9.5E0,1.5E0,2.95E1,1.75E1,3.15E1,-3.73421E-2,4.35E1,2.8485605E-1,4.15E1,3.95E1,3.85E1,3.95E1,3.75E1,3.75E1,-2.2554247E-1,1.9781554E-1,3.9E1,2.95E1,4.5E0,3.45E1,3.5E0,2.4217653E-1,3.55E1,6.5E0,2.5E0,3.5E0,9.5E0,3.05E1,7.5E0,2.95E1,2.45E1,2.95E1,3.35E1,2.779498E-1,1.35E1,3.85E1,2.8646943E-1,1.25E1,3.25E1,7.5E0,7.5E0,6.5E0,6.15E1,5.5E0,2.9149774E-1,2.7434555E-1,5.15E1,2.3737302E-1,-2.0107934E-2,1.1400576E-1,-8.058494E-2,-8.333178E-2,1.4282457E-2,-6.37759E-2,1.2718111E-1,2.8523672E-1,4.721758E-2,2.6174006E-1,1.1918348E-1,-1.0822084E-1,1.9122155E-1,2.00127E-1,1.2510941E-2,-2.3700953E-1,1.3714062E-1,1.4482916E-2,1.754052E-1,1.7356615E-1,1.1442067E-2,-2.9043064E-2,-1.3778253E-1,-1.0731946E-3,2.078384E-1,-1.8470733E-1,-2.4218265E-2,2.7261516E-1,-1.975445E-1,-2.1329263E-1,-1.9500174E-2,6.548153E-1,2.0024805E-1,2.5062713E-1,-0E0,2.4934068E-1,-1.21636115E-1,1.9563942E-1,-1.0781584E-1,2.870549E-1,1.0769189E-1,4.151601E-2,-1.9309996E-1,2.033609E-1,-1.4928432E-1,2.968193E-1,2.899158E-2,-1.5600634E-1,4.166654E-3,1.7364155E-1,-1.3916685E-1,3.1750657E-2,2.575491E-1],"split_indices":[3,0,7,9,7,5,4,7,7,5,7,4,0,9,8,0,5,0,0,0,7,4,5,0,8,0,0,7,5,0,7,0,7,0,9,0,2,0,4,5,8,9,8,0,1,0,8,8,1,0,8,1,0,0,8,7,4,8,7,5,8,4,7,2,7,0,2,8,7,8,8,0,7,8,0,9,7,4,5,9,0,9,0,0,0,0,0,0,0,0,0,0,0,0,0,2147483647,2147483647,0,0,0,0,0,0,0,0,0,0,0,0,0,0,0,0,0,0,0,0,0,0,0,0,0,0,0,0,0,0,0,0,0,0,0,0,0,0,0,0,0,0],"split_type":[0,0,0,0,0,0,0,0,0,0,0,0,0,0,0,0,0,0,0,0,0,0,0,0,0,0,0,0,0,0,0,0,0,0,0,0,0,0,0,0,0,0,0,0,0,0,0,0,0,0,0,0,0,0,0,0,0,0,0,0,0,0,0,0,0,0,0,0,0,0,0,0,0,0,0,0,0,0,0,0,0,0,0,0,0,0,0,0,0,0,0,0,0,0,0,0,0,0,0,0,0,0,0,0,0,0,0,0,0,0,0,0,0,0,0,0,0,0,0,0,0,0,0,0,0,0,0,0,0,0,0,0,0,0,0,0,0,0,0],"sum_hessian":[6.3981418E4,6.330477E4,6.7664496E2,4.8757538E2,6.2817195E4,3.7146698E2,3.05178E2,2.5544469E2,2.3213068E2,5.183518E2,6.2298844E4,3.6689435E2,4.5726237E0,1.451595E2,1.600185E2,2.0806844E2,4.737625E1,1.7805449E1,2.1432523E2,2.4430379E2,2.7404803E2,5.326159E4,9.037255E3,3.305749E2,3.631946E1,2.0403888E0,2.5322347E0,7.621172E1,6.8947784E1,1.199527E2,4.0065804E1,2.6241295E1,2.1134954E1,1.0096121E1,2.0422911E2,1.6182114E2,8.248264E1,3.472579E1,2.3932227E2,1.1239415E4,4.2022176E4,8.911169E3,1.2608603E2,3.9574862E0,3.2361977E1,5.448147E1,2.1730251E1,2.5537033E1,4.341075E1,1.0234159E2,1.7611107E1,3.7368664E1,2.6971388E0,1.3441349E1,7.693606E0,7.1626656E1,1.3260245E2,3.948286E1,4.2999786E1,1.6836271E1,1.7889515E1,2.1701674E2,2.2305517E1,1.305164E3,9.934251E3,1.3994812E3,4.062269E4,8.784042E3,1.27126686E2,1.0041865E1,1.1604417E2,2.2392277E1,9.969698E0,1.4466265E1,7.2639875E0,5.7744093E0,1.9762623E1,3.0494787E1,1.2915965E1,1.3174276E1,8.916731E1,8.632717E0,8.97839E0,1.3970984E1,2.339768E1,3.2793164E0,4.4142895E0,5.751495E1,1.4111705E1,2.9318365E1,1.0328409E2,1.3388535E1,2.6094324E1,3.9258244E1,3.741543E0,1.3447274E1,3.3889978E0,1.1183618E1,6.7058973E0,6.76081E0,2.1025594E2,1.7715975E1,4.5895424E0,5.1521564E2,7.899483E2,2.4579964E2,9.688451E3,8.07732E2,5.9174927E2,4.0472027E4,1.5066574E2,1.2439348E2,8.659649E3,2.1878283E0,1.2493886E2,5.757804E0,4.2840614E0,1.0735991E1,1.05308174E2,5.1635027E0,4.8061953E0,7.505354E0,6.960911E0,3.5475488E0,2.2268608E0,1.7294605E1,2.4680183E0,1.6702965E1,1.37918215E1,1.0882962E1,2.0330024E0,5.9384093E0,7.235867E0,6.5307724E1,2.3859585E1,4.2312975E0,4.4014196E0,1.4895315E1,8.502365E0],"tree_param":{"num_deleted":"2","num_feature":"10","num_nodes":"139","size_leaf_vector":"0"}},{"base_weights":[8.943271E-3,3.8195613E-3,5.809547E-1,1.8704969E-1,-7.678303E-3,8.591172E-1,2.470655E-1,3.9545882E-1,2.1984486E-2,3.6758058E-2,-3.501368E-2,9.8773724E-1,4.145207E-1,6.5726775E-1,2.4518955E-2,9.324604E-1,3.2307658E-1,1.546993E-2,9.104523E-1,2.3709262E-2,2.3160525E-1,-2.137509E-2,-1.2037904E-1,6.6502404E-1,-8.2535505E-2,9.120514E-1,2.6870966E-1,6.394652E-1,-1.1878253E-1,9.9167216E-1,8.4960973E-1,2.2841884E-1,5.700132E-1,-5.4602604E-3,2.9043385E-1,1.2419246E-1,4.0505435E-3,1.3657802E-1,7.124411E-1,-5.2482266E-2,1.871875E-1,-1.7539304E-1,1.5786824E-1,9.2077607E-1,2.2025858E-1,2.797604E-1,-4.2734814E-1,9.5483935E-1,3.30386E-1,3.8418588E-1,-2.4428451E-1,7.243911E-1,8.999198E-3,-2.3286055E-1,3.9858246E-1,9.409794E-1,7.1742225E-1,3.4687704E-1,-1.7395759E-2,8.237384E-1,4.2068663E-1,4.8855639E-1,-1.6543314E-2,6.689742E-1,1.2762506E-1,3.0437478E-1,3.5492357E-2,-1.3315532E-1,3.437832E-2,4.4461298E-1,1.9473735E-2,9.908143E-1,6.017339E-1,-4.1989382E-2,-3.0265048E-1,1.3828349E-1,7.9607475E-1,-1.3540775E-1,-5.136466E-1,6.271207E-1,1.7831666E-2,-1.3118881E-1,7.921915E-1,7.9379666E-1,4.755193E-3,-6.816992E-1,2.4391463E-1,9.9005204E-1,5.4392236E-1,6.609347E-2,4.6419042E-1,2.2959235E-1,8.6085266E-1,-1.0276092E0,2.8903565E-1,1.0018791E0,5.5826044E-1,-8.2616234E-1,-1.3155064E-1,8.522167E-1,1.9007488E-1,5.2832973E-1,2.7557343E-1,-6.7157024E-1,6.486142E-2,7.4430305E-1,9.1087633E-1,3.6328438E-1,6.287048E-1,5.9611297E-1,-2.239168E-1,9.792781E-2,-6.202431E-2,4.5592198E-1,1.1865435E0,7.22321E-2,7.1732295E-1,1.8020344E-1,4.8525375E-1,9.232801E-2,-2.8999332E-1,-1.1026181E-1,-3.2627138E-1,2.4521045E-2,3.503434E-1,3.5447955E-1,8.1696504E-1,-3.6554265E-1,1.6196722E-1,4.9029824E-1,9.7789294E-1,-2.8109951E-2,-1.8373378E-1,-3.715025E-1,2.4002874E-1,4.9474952E-1,4.3252308E-2,1.2245686E0,5.1869494E-1,-1.8332696E-1,8.184672E-2,-1.1474924E0,-2.6979566E-1,1.08685E0,5.279165E-1,-5.1964644E-2,6.8151504E-1,5.4842436E-1,-4.4269034E-1,-5.305275E-1,4.8544267E-1,-9.17292E-1,-0E0,7.634815E-1,4.547491E-2,-2.2121371E-1,5.126583E-1,8.7379056E-1,-3.982296E-1,7.949052E-1,9.290279E-2,-1.1805453E0,-5.3809986E-2,-1.6986276E-1,7.9619545E-1,-1.4131384E-1,7.343037E-1],"categories":[],"categories_nodes":[],"categories_segments":[],"categories_sizes":[],"default_left":[true,true,true,true,true,true,true,true,true,true,true,false,true,true,true,true,true,true,false,true,true,true,true,true,true,true,true,true,true,false,true,true,true,true,true,true,true,true,true,true,true,true,true,false,true,true,true,true,true,true,true,true,false,true,true,false,false,true,true,true,true,true,true,true,true,true,true,true,true,true,true,false,true,true,true,true,true,true,true,true,true,true,false,false,true,true,false,false,true,false,false,true,false,false,true,false,true,true,true,false,true,false,false,false,false,false,false,false,false,false,false,false,false,false,false,false,false,false,false,false,false,false,false,false,false,false,false,false,false,false,false,false,false,false,false,false,false,false,false,false,false,false,false,false,false,false,false,false,false,false,false,false,false,false,false,false,false,false,false,false,false,false,false,false,false,false,false],"id":22,"left_children":[1,3,5,7,9,11,13,15,17,19,21,-1,23,25,27,29,31,33,-1,35,37,39,41,43,45,47,49,51,53,-1,55,57,59,61,63,65,67,69,71,73,75,77,79,-1,81,83,85,87,89,91,93,95,-1,97,99,-1,-1,101,103,105,107,109,111,113,115,117,119,121,123,125,127,-1,129,131,133,135,137,139,141,143,145,147,-1,-1,149,151,-1,-1,153,-1,-1,155,-1,-1,157,-1,159,161,163,-1,165,-1,-1,-1,-1,-1,-1,-1,-1,-1,-1,-1,-1,-1,-1,-1,-1,-1,-1,-1,-1,-1,-1,-1,-1,-1,-1,-1,-1,-1,-1,-1,-1,-1,-1,-1,-1,-1,-1,-1,-1,-1,-1,-1,-1,-1,-1,-1,-1,-1,-1,-1,-1,-1,-1,-1,-1,-1,-1,-1,-1,-1,-1,-1,-1,-1,-1],"loss_changes":[1.8579141E2,1.324015E2,5.2001648E1,1.2762622E2,7.182725E1,1.7049042E1,2.3434725E1,6.3377045E1,1.1931872E1,5.7241642E1,4.261578E1,0E0,8.873516E0,8.641739E0,1.4897365E1,1.7959595E-2,3.3645874E1,1.1859248E1,0E0,4.1690636E1,6.443255E1,2.0482082E2,7.722138E1,5.099247E0,3.1847253E0,9.6626663E-1,2.3093972E0,1.667675E0,8.16684E0,0E0,3.0804443E-1,3.0528248E1,1.4749283E1,1.0459454E1,8.857634E0,5.5167534E1,7.346958E1,4.2580814E1,6.500946E0,7.208683E1,1.2185458E2,5.6852203E1,5.468404E1,0E0,3.8729157E0,1.7190382E0,2.4090254E0,1.04888916E-1,1.3075751E-1,2.024859E0,3.4178934E0,6.5703297E-1,0E0,6.630279E0,2.1533787E0,0E0,0E0,8.963303E0,1.8449944E1,2.5717926E-1,2.7551765E0,3.3639317E0,9.7516985E0,4.174412E0,3.2813115E0,2.546019E1,4.2853565E1,1.4072559E1,4.5012405E1,1.0566963E1,4.7070797E1,0E0,6.5433617E0,5.1860092E1,4.140515E1,1.2848015E2,3.5450836E1,3.9240242E1,6.834963E1,8.070282E0,2.9830513E1,2.8447971E0,0E0,0E0,2.6206737E0,1.5448804E0,0E0,0E0,6.0984516E-1,0E0,0E0,3.289564E0,0E0,0E0,2.435161E0,0E0,2.0769658E0,4.31075E0,3.5767508E0,0E0,3.4718206E0,0E0,0E0,0E0,0E0,0E0,0E0,0E0,0E0,0E0,0E0,0E0,0E0,0E0,0E0,0E0,0E0,0E0,0E0,0E0,0E0,0E0,0E0,0E0,0E0,0E0,0E0,0E0,0E0,0E0,0E0,0E0,0E0,0E0,0E0,0E0,0E0,0E0,0E0,0E0,0E0,0E0,0E0,0E0,0E0,0E0,0E0,0E0,0E0,0E0,0E0,0E0,0E0,0E0,0E0,0E0,0E0,0E0,0E0,0E0,0E0,0E0,0E0,0E0,0E0,0E0,0E0],"parents":[2147483647,0,0,1,1,2,2,3,3,4,4,5,5,6,6,7,7,8,8,9,9,10,10,12,12,13,13,14,14,15,15,16,16,17,17,19,19,20,20,21,21,22,22,23,23,24,24,25,25,26,26,27,27,28,28,30,30,31,31,32,32,33,33,34,34,35,35,36,36,37,37,38,38,39,39,40,40,41,41,42,42,44,44,45,45,46,46,47,47,48,48,49,49,50,50,51,51,53,53,54,54,57,57,58,58,59,59,60,60,61,61,62,62,63,63,64,64,65,65,66,66,67,67,68,68,69,69,70,70,72,72,73,73,74,74,75,75,76,76,77,77,78,78,79,79,80,80,81,81,84,84,85,85,88,88,91,91,94,94,96,96,97,97,98,98,100,100],"right_children":[2,4,6,8,10,12,14,16,18,20,22,-1,24,26,28,30,32,34,-1,36,38,40,42,44,46,48,50,52,54,-1,56,58,60,62,64,66,68,70,72,74,76,78,80,-1,82,84,86,88,90,92,94,96,-1,98,100,-1,-1,102,104,106,108,110,112,114,116,118,120,122,124,126,128,-1,130,132,134,136,138,140,142,144,146,148,-1,-1,150,152,-1,-1,154,-1,-1,156,-1,-1,158,-1,160,162,164,-1,166,-1,-1,-1,-1,-1,-1,-1,-1,-1,-1,-1,-1,-1,-1,-1,-1,-1,-1,-1,-1,-1,-1,-1,-1,-1,-1,-1,-1,-1,-1,-1,-1,-1,-1,-1,-1,-1,-1,-1,-1,-1,-1,-1,-1,-1,-1,-1,-1,-1,-1,-1,-1,-1,-1,-1,-1,-1,-1,-1,-1,-1,-1,-1,-1,-1,-1],"split_conditions":[3.5E0,2.45E1,3.5E0,7E0,1.5E0,3.95E1,2.5E0,2.25E1,3.5E0,4.55E1,3.45E1,2.9632118E-1,5.5E0,1.05E1,3.65E1,2.15E1,4.2E1,7.5E0,2.731357E-1,5.55E1,3.5E0,3.5E0,5.5E0,1.15E1,5E-1,1.35E1,9.5E0,1.45E1,6.55E1,2.9750165E-1,2E0,6.35E1,2E0,2.15E1,6.1E1,3.5E0,3.45E1,2.65E1,2.85E1,9.5E0,8.5E0,4.35E1,4.65E1,2.7623284E-1,6.15E1,9.5E0,7.5E0,9.5E0,1.65E1,4.65E1,1.05E1,6.05E1,2.6997593E-3,3.65E1,7.05E1,2.8229383E-1,2.1522668E-1,2E0,3.55E1,4.6E1,2.5E0,2.5E0,5.7E1,1.25E1,5.85E1,3.35E1,3.35E1,6.35E1,4.5E0,3.5E0,2.5E0,2.972443E-1,4.5E0,9.5E0,4.5E0,2.95E1,4.25E1,4.5E0,2.5E0,4.05E1,1.05E1,5E-1,2.3765746E-1,2.38139E-1,4.45E1,6.45E1,7.3174395E-2,2.9701564E-1,3.95E1,1.982804E-2,1.3925713E-1,4.85E1,2.582558E-1,-3.082828E-1,1.25E1,3.0056375E-1,3.45E1,4.15E1,4.5E0,2.5566503E-1,9.65E1,1.5849893E-1,8.267203E-2,-2.0147108E-1,1.9458426E-2,2.2329092E-1,2.7326292E-1,1.0898532E-1,1.8861145E-1,1.788339E-1,-6.7175046E-2,2.9378343E-2,-1.8607294E-2,1.367766E-1,3.5596305E-1,2.166963E-2,2.151969E-1,5.4061033E-2,1.4557613E-1,2.7698405E-2,-8.6998E-2,-3.3078544E-2,-9.788142E-2,7.356314E-3,1.0510302E-1,1.0634387E-1,2.4508952E-1,-1.096628E-1,4.859017E-2,1.4708948E-1,2.933679E-1,-8.432985E-3,-5.5120137E-2,-1.11450754E-1,7.2008625E-2,1.4842486E-1,1.2975693E-2,3.673706E-1,1.5560849E-1,-5.499809E-2,2.4554018E-2,-3.4424773E-1,-8.09387E-2,3.2605502E-1,1.5837495E-1,-1.5589394E-2,2.0445453E-1,1.6452731E-1,-1.328071E-1,-1.5915824E-1,1.456328E-1,-2.751876E-1,-0E0,2.2904445E-1,1.3642473E-2,-6.636412E-2,1.5379749E-1,2.6213717E-1,-1.1946888E-1,2.3847157E-1,2.7870838E-2,-3.5416362E-1,-1.6142996E-2,-5.095883E-2,2.3885864E-1,-4.2394154E-2,2.2029112E-1],"split_indices":[3,0,9,9,9,1,5,0,2,8,0,0,5,4,0,0,8,4,0,6,2,2,2,4,9,9,9,9,0,0,9,6,9,0,6,5,8,0,0,4,4,0,0,0,0,4,5,4,9,8,9,6,0,1,0,0,0,9,8,8,5,5,6,9,8,8,0,6,2,5,5,0,2,9,5,0,8,5,5,0,2,9,0,0,1,0,0,0,1,0,0,0,0,0,9,0,1,8,3,0,0,0,0,0,0,0,0,0,0,0,0,0,0,0,0,0,0,0,0,0,0,0,0,0,0,0,0,0,0,0,0,0,0,0,0,0,0,0,0,0,0,0,0,0,0,0,0,0,0,0,0,0,0,0,0,0,0,0,0,0,0,0,0,0,0,0,0],"split_type":[0,0,0,0,0,0,0,0,0,0,0,0,0,0,0,0,0,0,0,0,0,0,0,0,0,0,0,0,0,0,0,0,0,0,0,0,0,0,0,0,0,0,0,0,0,0,0,0,0,0,0,0,0,0,0,0,0,0,0,0,0,0,0,0,0,0,0,0,0,0,0,0,0,0,0,0,0,0,0,0,0,0,0,0,0,0,0,0,0,0,0,0,0,0,0,0,0,0,0,0,0,0,0,0,0,0,0,0,0,0,0,0,0,0,0,0,0,0,0,0,0,0,0,0,0,0,0,0,0,0,0,0,0,0,0,0,0,0,0,0,0,0,0,0,0,0,0,0,0,0,0,0,0,0,0,0,0,0,0,0,0,0,0,0,0,0,0],"sum_hessian":[6.3402027E4,6.284024E4,5.6178827E2,3.7098054E3,5.9130434E4,3.0552942E2,2.5625888E2,1.6388794E3,2.070926E3,2.2519912E4,3.661052E4,2.3593906E2,6.9590355E1,8.936375E1,1.6689513E2,1.9317166E2,1.4457078E3,2.0569177E3,1.400835E1,2.1107719E4,1.4121927E3,3.1568709E4,5.0418105E3,4.6113182E1,2.3477169E1,5.3081455E1,3.6282295E1,3.0953148E1,1.3594197E2,1.0590826E2,8.72634E1,1.046632E3,3.9907584E2,1.9121626E3,1.4475507E2,3.4525518E3,1.7655168E4,1.1803159E3,2.3187694E2,2.7472209E4,4.0965005E3,4.2099785E3,8.318319E2,2.8526825E1,1.7586357E1,1.1469635E1,1.2007534E1,4.876661E1,4.314849E0,2.9900236E1,6.382056E0,2.7077442E1,3.8757052E0,1.1191211E2,2.402986E1,4.7756626E1,3.9506775E1,7.061366E2,3.4049533E2,1.4605623E2,2.5301959E2,4.0912968E1,1.8712496E3,4.25072E1,1.0224787E2,1.1379547E3,2.314597E3,3.1951145E3,1.4460054E4,3.2422913E2,8.5608673E2,6.3586662E1,1.6829027E2,2.636763E4,1.1045778E3,3.7931545E3,3.0334564E2,3.7663076E3,4.43671E2,1.9030345E2,6.4152844E2,1.1315989E1,6.270369E0,3.2766566E0,8.192979E0,8.750706E0,3.2568285E0,4.3507282E1,5.2593246E0,2.0779953E0,2.2368534E0,2.3775785E1,6.124452E0,2.2476754E0,4.1343813E0,8.143582E0,1.8933859E1,1.5206989E1,9.6705124E1,6.5192957E0,1.7510563E1,1.9719807E2,5.0893854E2,3.729996E1,3.0319537E2,8.1696655E1,6.435957E1,2.0064008E2,5.2379513E1,3.574962E1,5.163349E0,5.314331E2,1.3398165E3,3.1512775E1,1.0994422E1,9.457162E1,7.676256E0,6.760955E2,4.6185916E2,1.9712511E3,3.4334595E2,2.85812E3,3.3699432E2,1.4023784E4,4.362691E2,2.6272006E2,6.1509083E1,2.307326E2,6.253541E2,1.3170848E2,3.658179E1,2.4017426E4,2.350205E3,9.8057556E2,1.2400217E2,7.973875E2,2.995767E3,1.17789856E2,1.8555579E2,3.0860195E3,6.802883E2,1.2217881E2,3.214922E2,3.1920162E1,1.5838329E2,5.8124786E2,6.028061E1,3.267054E0,8.048935E0,3.7780857E0,4.4148927E0,6.221286E0,2.5294194E0,3.2123144E0,2.0470102E0,9.186844E0,1.4588941E1,2.126453E0,2.0079281E0,1.2010598E1,6.9232616E0,1.0017402E1,5.1895876E0,9.370624E1,2.9988825E0,1.1286512E1,6.2240515E0],"tree_param":{"num_deleted":"0","num_feature":"10","num_nodes":"167","size_leaf_vector":"0"}},{"base_weights":[8.671653E-3,6.050976E-3,7.5912297E-1,5.5482127E-2,-2.096745E-2,9.3005455E-1,2.4161153E-1,7.157458E-1,4.3188695E-2,3.0690338E-2,-4.5838047E-2,9.778932E-1,7.004504E-1,1.7201337E-1,8.286393E-1,4.6204403E-1,9.775916E-1,3.8908068E-2,9.474057E-1,1.9329293E-1,-1.5182716E-2,-6.104055E-2,1.02304325E-1,7.640524E-1,1.7897674E-1,6.931981E-1,9.569301E-2,8.4875137E-1,2.3101331E-1,4.166088E-2,-1.2957098E0,9.754019E-1,-1.5581986E-1,4.0762597E-1,1.4281203E-1,-2.1743674E-2,7.433104E-1,-2.8549766E-2,-1.0180678E-1,-3.4365124E-1,2.4436891E-1,-3.123777E-1,2.1857828E-1,6.189198E-1,9.8234046E-1,6.1377317E-1,-1.274204E-1,1.802761E-2,1.817649E-1,-1.5816612E0,8.6389667E-1,1.9223148E-1,6.4162546E-1,2.3132066E-1,6.7051835E-2,-5.1303323E-2,1.4793731E-1,8.9169633E-1,-8.046891E-2,2.3948783E-2,-9.9258E-2,-1.3860612E-1,2.63926E-3,-6.004485E-1,-1.3125242E-1,-5.3181154E-1,2.896485E-1,3.0924368E-1,-8.221144E-1,6.671108E-2,5.3123444E-1,-2.2658777E-1,7.7662027E-1,9.5278627E-1,4.3104425E-1,-6.370897E-1,9.5456116E-2,4.7017E-2,-9.755239E-2,6.993717E-1,8.495986E-2,-1.8726674E0,-9.064858E-1,-5.3729393E-2,3.2769382E-1,7.9905474E-1,2.6780394E-1,1.7967941E-1,7.843958E-1,-2.8715372E-1,9.405454E-2,-4.317107E-2,-6.2682265E-1,2.708164E-1,4.5040123E-2,9.268958E-1,-1.5754302E-1,-1.5352136E0,5.273793E-1,1.2250475E-2,4.9562418E-1,-4.6255395E-2,-2.3874587E-1,-2.1781656E-1,-4.4199556E-2,4.1605577E-1,-1.6737261E-1,-7.676336E-1,-4.9300084E-1,-3.717997E-1,2.4833147E-1,-1.3978729E-1,-7.326335E-1,2.0010623E-1,5.14892E-1,1.217904E-1,3.90698E-1,2.199239E-1,-6.511934E-1,1.617241E-1,7.259469E-1],"categories":[],"categories_nodes":[],"categories_segments":[],"categories_sizes":[],"default_left":[true,true,true,true,true,true,true,true,true,true,true,false,true,true,false,true,false,true,true,true,true,true,true,false,false,false,true,true,true,true,true,false,false,true,true,true,true,true,true,true,true,true,true,true,false,true,true,true,true,true,false,true,true,true,true,true,true,true,true,true,true,true,true,true,true,true,true,true,false,true,true,false,false,false,false,false,false,false,false,false,false,false,false,false,false,false,false,false,false,false,false,false,false,false,false,false,false,false,false,false,false,false,false,false,false,false,false,false,false,false,false,false,false,false,false,true,true,false,false,false,false],"id":23,"left_children":[1,3,5,7,9,11,13,15,17,19,21,-1,23,25,-1,27,-1,29,31,33,35,37,39,-1,-1,-1,41,43,45,47,49,-1,-1,51,53,55,57,59,61,63,65,67,69,71,-1,73,75,77,79,81,-1,83,85,87,89,91,93,95,97,99,101,103,105,107,109,111,113,-1,-1,117,119,-1,-1,-1,-1,-1,-1,-1,-1,-1,-1,-1,-1,-1,-1,-1,-1,-1,-1,-1,-1,-1,-1,-1,-1,-1,-1,-1,-1,-1,-1,-1,-1,-1,-1,-1,-1,-1,-1,-1,-1,-1,-1,-1,-1,-1,-1,-1,-1,-1,-1],"loss_changes":[1.236702E2,8.372375E1,1.907428E1,1.7976297E2,5.2076202E1,1.0333099E0,2.0854206E0,2.63694E1,8.410512E1,9.8264946E1,6.162447E1,0E0,8.7729836E-1,1.9301984E0,0E0,1.8297642E1,0E0,7.953237E1,3.3553925E0,3.1277908E1,5.111073E1,3.28591E1,1.6141373E2,0E0,0E0,0E0,2.3648183E0,1.6818542E0,1.8132126E1,7.152818E1,2.8918503E1,0E0,0E0,2.7649605E1,1.5713211E1,5.110012E1,1.0878433E1,5.1274952E1,4.230516E1,3.3459892E1,6.804127E1,3.7458901E0,1.6417526E0,4.365468E0,0E0,3.4718208E0,7.8833055E0,6.1952072E1,1.5614403E2,5.9679565E0,0E0,9.656646E0,1.5267097E1,3.0718033E1,1.2133348E1,4.055027E1,1.908245E1,2.9458122E0,1.3513109E1,4.3706593E1,4.3488464E1,6.083423E1,2.0164735E2,4.5573425E0,3.0987577E1,8.260725E0,3.6693222E1,1.2463629E-2,0E0,2.9208992E0,6.658087E-1,0E0,0E0,0E0,0E0,0E0,0E0,0E0,0E0,0E0,0E0,0E0,0E0,0E0,0E0,0E0,0E0,0E0,0E0,0E0,0E0,0E0,0E0,0E0,0E0,0E0,0E0,0E0,0E0,0E0,0E0,0E0,0E0,0E0,0E0,0E0,0E0,0E0,0E0,0E0,0E0,0E0,0E0,0E0,0E0,0E0,0E0,0E0,0E0,0E0,0E0],"parents":[2147483647,0,0,1,1,2,2,3,3,4,4,5,5,6,6,7,7,8,8,9,9,10,10,12,12,13,13,15,15,17,17,18,18,19,19,20,20,21,21,22,22,26,26,27,27,28,28,29,29,30,30,33,33,34,34,35,35,36,36,37,37,38,38,39,39,40,40,41,41,42,42,43,43,45,45,46,46,47,47,48,48,49,49,51,51,52,52,53,53,54,54,55,55,56,56,57,57,58,58,59,59,60,60,61,61,62,62,63,63,64,64,65,65,66,66,67,67,69,69,70,70],"right_children":[2,4,6,8,10,12,14,16,18,20,22,-1,24,26,-1,28,-1,30,32,34,36,38,40,-1,-1,-1,42,44,46,48,50,-1,-1,52,54,56,58,60,62,64,66,68,70,72,-1,74,76,78,80,82,-1,84,86,88,90,92,94,96,98,100,102,104,106,108,110,112,114,-1,-1,118,120,-1,-1,-1,-1,-1,-1,-1,-1,-1,-1,-1,-1,-1,-1,-1,-1,-1,-1,-1,-1,-1,-1,-1,-1,-1,-1,-1,-1,-1,-1,-1,-1,-1,-1,-1,-1,-1,-1,-1,-1,-1,-1,-1,-1,-1,-1,-1,-1,-1,-1],"split_conditions":[7.55E1,1.45E1,1.75E1,2.55E1,2.65E1,1.35E1,3.05E1,6.45E1,3.5E0,5.65E1,5.5E0,2.9336795E-1,3.5E0,5.5E0,2.4859181E-1,2.45E1,2.9327747E-1,1.15E1,7.5E0,5.1E1,3.5E0,7.5E0,5.85E1,2.2921573E-1,5.3693026E-2,2.0795943E-1,6.5E0,1.5E0,3.5E0,3.5E0,6.5E0,2.9262057E-1,-4.674596E-2,2.15E1,7.5E0,7.5E0,2.95E1,2.05E1,3.5E0,5.45E1,6.5E0,1.5E0,2.25E1,5.5E1,2.9470214E-1,1.15E1,1.5E0,3.15E1,3.25E1,3.45E1,2.59169E-1,1.75E1,1.15E1,2.55E1,1.75E1,3.15E1,6.45E1,1.25E1,6.05E1,5.5E0,3.15E1,3.5E0,3.45E1,5.05E1,4.5E0,2.5E0,8.5E0,9.277311E-2,-2.4663433E-1,9.5E0,7.5E0,-6.797633E-2,2.329861E-1,2.858359E-1,1.2931328E-1,-1.9112693E-1,2.8636836E-2,1.4105101E-2,-2.9265719E-2,2.0981152E-1,2.5487958E-2,-5.6180024E-1,-2.7194574E-1,-1.6118819E-2,9.830815E-2,2.3971643E-1,8.034118E-2,5.3903826E-2,2.3531875E-1,-8.6146116E-2,2.8216364E-2,-1.2951322E-2,-1.880468E-1,8.1244916E-2,1.3512038E-2,2.7806875E-1,-4.7262907E-2,-4.605641E-1,1.582138E-1,3.6751425E-3,1.4868726E-1,-1.3876619E-2,-7.1623765E-2,-6.5344974E-2,-1.3259867E-2,1.2481674E-1,-5.0211787E-2,-2.302901E-1,-1.4790025E-1,-1.11539915E-1,7.449944E-2,-4.193619E-2,-2.1979006E-1,6.0031872E-2,1.544676E-1,3.6537122E-2,1.172094E-1,6.597717E-2,-1.9535802E-1,4.8517235E-2,2.1778408E-1],"split_indices":[6,7,7,1,1,7,0,6,3,6,5,0,5,4,0,1,0,4,5,6,2,4,6,0,0,0,4,5,9,2,2,0,0,7,9,4,7,7,2,6,4,9,7,6,0,7,5,0,0,0,0,7,9,7,7,7,6,9,6,2,1,5,1,6,9,9,4,0,0,4,4,0,0,0,0,0,0,0,0,0,0,0,0,0,0,0,0,0,0,0,0,0,0,0,0,0,0,0,0,0,0,0,0,0,0,0,0,0,0,0,0,0,0,0,0,2147483647,2147483647,0,0,0,0],"split_type":[0,0,0,0,0,0,0,0,0,0,0,0,0,0,0,0,0,0,0,0,0,0,0,0,0,0,0,0,0,0,0,0,0,0,0,0,0,0,0,0,0,0,0,0,0,0,0,0,0,0,0,0,0,0,0,0,0,0,0,0,0,0,0,0,0,0,0,0,0,0,0,0,0,0,0,0,0,0,0,0,0,0,0,0,0,0,0,0,0,0,0,0,0,0,0,0,0,0,0,0,0,0,0,0,0,0,0,0,0,0,0,0,0,0,0,0,0,0,0,0,0],"sum_hessian":[6.290317E4,6.268534E4,2.1783098E2,2.215422E4,4.0531117E4,1.6307448E2,5.47565E1,4.038288E2,2.175039E4,1.3171286E4,2.7359832E4,1.320787E2,3.0995785E1,5.018478E1,4.57172E0,2.0660509E2,1.9722371E2,2.1649002E4,1.01389595E2,2.897747E3,1.0273539E4,2.4814293E4,2.5455396E3,2.7126247E1,3.8695364E0,5.294085E0,4.4890694E1,7.618828E1,1.3041681E2,2.1605443E4,4.3557625E1,9.903754E1,2.35206E0,5.508537E2,2.3468933E3,1.0186464E4,8.707557E1,1.3810344E4,1.1003949E4,6.145698E2,1.9309697E3,9.938514E0,3.495218E1,3.0214115E1,4.5974163E1,6.2791206E1,6.7625595E1,1.848826E4,3.1171836E3,3.872134E1,4.8362865E0,2.8788928E2,2.6296442E2,1.0811274E3,1.2657659E3,8.676029E3,1.5104344E3,7.37664E1,1.3309165E1,7.925715E3,5.8846294E3,8.13715E3,2.8667988E3,2.7727396E2,3.3729587E2,1.05783585E2,1.8251862E3,4.6108465E0,5.3276668E0,2.4449537E1,1.0502643E1,4.6310353E0,2.558308E1,2.04195E1,4.2371704E1,2.0077848E1,4.754775E1,1.4781771E4,3.7064893E3,4.9007278E2,2.6271108E3,2.576762E1,1.2953718E1,1.0232699E2,1.8556229E2,1.8414378E2,7.882065E1,9.900963E2,9.103114E1,8.884633E1,1.1769196E3,8.556288E3,1.1974092E2,6.87413E2,8.230214E2,7.153097E1,2.2354348E0,3.4968543E0,9.812311E0,7.7350063E3,1.907086E2,4.2655107E3,1.6191189E3,4.423685E3,3.7134653E3,8.350533E2,2.0317455E3,1.05895065E2,1.7137889E2,2.0655284E2,1.3074301E2,3.6492226E1,6.929136E1,1.3075134E3,5.1767267E2,2.3384166E0,2.27243E0,2.0778387E1,3.67115E0,4.3447948E0,6.157848E0],"tree_param":{"num_deleted":"2","num_feature":"10","num_nodes":"121","size_leaf_vector":"0"}},{"base_weights":[4.912316E-3,3.0868545E-3,7.6042247E-1,2.2704285E-1,-1.3155375E-3,9.8919547E-1,3.9144173E-1,8.1906843E-1,1.04997426E-1,-3.917954E-3,3.178825E-1,2.3167026E-1,7.8846014E-1,9.907932E-1,6.4299774E-1,1.7103536E-1,-2.5044039E-2,-5.742E-4,-2.8703243E-1,7.262103E-1,1.4653344E-1,4.361171E-1,-1.653602E-1,9.3685365E-1,-9.0913415E-2,3.6823958E-1,8.2725066E-1,1.9109322E-1,-8.739844E-1,4.3692082E-2,-2.8615382E-1,-6.9725947E-3,1.9392908E-1,-4.7017053E-1,1.43738575E-2,8.9223427E-1,5.611986E-1,6.3334507E-1,-6.654867E-2,5.358058E-1,-5.662584E-1,-9.745607E-1,2.9007572E-1,8.723774E-1,9.2137225E-2,6.845975E-1,9.393967E-1,-1.546737E-1,2.3761928E-1,2.0963162E-1,-1.1582885E0,9.002268E-1,9.550266E-3,-8.790738E-1,-2.1219754E-1,1.5583608E-3,-1.0614659E-1,7.1738315E-1,3.2940645E-2,-6.678375E-1,-3.1353155E-1,4.5463255E-1,-1.9440721E-1,2.3115975E-1,7.029462E-1,-6.003711E-1,7.14914E-1,-2.700152E-1,4.2319298E-1,3.9176163E-1,8.763215E-1,-4.7001265E-2,-1.7058531E0,7.7916104E-1,4.022045E-2,8.141515E-1,-7.09387E-2,8.5736555E-1,5.137339E-1,1.4672239E-1,-4.2791903E-1,8.071037E-2,3.2998055E-1,-1.5772148E0,-5.233917E-1,-5.1963598E-2,2.6799595E-1,-1.2740794E0,-2.7690208E-1,-8.903791E-2,-6.176174E-1,-1.2091357E-2,1.439305E-1,-1.584791E-1,1.7461576E-1,1.6846406E0,6.6625756E-1,-4.6683785E-2,5.691408E-1,-8.9534575E-1,7.3532647E-1,-9.8051205E-2,-6.3056767E-1,2.0905319E-1,6.5081435E-1,-2.9553118E-1,4.361018E-1,8.2673925E-1,-2.3179898E-1,1.6653986E0,5.8141667E-1,-1.1247407E0,2.3013796E-1,3.305273E-1,8.744766E-1,-1.05657585E-1,-1.0629004E0,6.4371246E-1,-8.540224E-2,2.444186E-1,8.3187884E-1,-6.740548E-1,4.0223938E-1],"categories":[],"categories_nodes":[],"categories_segments":[],"categories_sizes":[],"default_left":[true,true,true,true,true,false,true,true,true,true,true,true,true,false,true,true,true,true,true,true,true,true,true,false,false,true,true,true,true,true,true,true,true,true,true,false,true,true,true,true,false,true,true,false,true,true,false,true,true,false,true,false,true,true,true,true,true,true,true,true,true,true,true,true,true,true,true,true,true,true,false,false,false,false,true,false,false,false,false,false,false,false,false,false,false,false,false,false,false,false,false,false,false,false,false,false,false,false,false,false,false,false,false,false,false,false,false,false,false,false,false,false,false,false,false,false,false,false,false,false,false,false,false],"id":24,"left_children":[1,3,5,7,9,-1,11,13,15,17,19,21,23,-1,25,27,29,31,33,35,37,39,41,-1,-1,43,45,47,49,51,53,55,57,59,61,-1,63,65,67,69,-1,71,73,-1,75,77,-1,79,81,-1,83,-1,85,87,89,91,93,95,97,99,101,103,105,107,109,111,113,115,117,119,-1,-1,-1,-1,121,-1,-1,-1,-1,-1,-1,-1,-1,-1,-1,-1,-1,-1,-1,-1,-1,-1,-1,-1,-1,-1,-1,-1,-1,-1,-1,-1,-1,-1,-1,-1,-1,-1,-1,-1,-1,-1,-1,-1,-1,-1,-1,-1,-1,-1,-1,-1,-1],"loss_changes":[8.600202E1,6.1375214E1,1.2231682E1,8.657889E1,5.0690205E1,0E0,3.5256119E0,5.47641E0,8.566545E0,5.730319E1,3.4377487E1,3.638082E0,2.2806282E0,0E0,4.9087143E0,1.3989344E1,6.057311E0,7.446519E1,3.9031662E1,3.4136047E0,3.6267742E1,3.2243638E0,6.035839E0,0E0,0E0,5.9572835E0,2.5857544E-1,1.0489248E1,4.1664133E0,7.748043E0,2.842835E0,4.902275E1,1.6052713E2,1.3354141E1,2.4728264E1,0E0,3.3385372E0,1.1142811E1,2.4375244E1,9.25478E-1,0E0,3.805335E0,1.2304044E0,0E0,3.5604062E0,4.0385628E-1,0E0,6.459952E0,8.256577E0,0E0,1.7708883E0,0E0,4.120642E0,1.3313212E0,3.1014209E0,1.0368224E2,6.745981E1,2.0919632E1,6.232421E1,6.2387726E1,1.679649E1,3.9913158E0,1.1749168E1,6.9437885E0,5.0547943E0,3.397486E0,5.802532E0,2.2340973E1,8.135892E0,1.1045437E0,0E0,0E0,0E0,0E0,2.3722067E0,0E0,0E0,0E0,0E0,0E0,0E0,0E0,0E0,0E0,0E0,0E0,0E0,0E0,0E0,0E0,0E0,0E0,0E0,0E0,0E0,0E0,0E0,0E0,0E0,0E0,0E0,0E0,0E0,0E0,0E0,0E0,0E0,0E0,0E0,0E0,0E0,0E0,0E0,0E0,0E0,0E0,0E0,0E0,0E0,0E0,0E0,0E0,0E0],"parents":[2147483647,0,0,1,1,2,2,3,3,4,4,6,6,7,7,8,8,9,9,10,10,11,11,12,12,14,14,15,15,16,16,17,17,18,18,19,19,20,20,21,21,22,22,25,25,26,26,27,27,28,28,29,29,30,30,31,31,32,32,33,33,34,34,36,36,37,37,38,38,39,39,41,41,42,42,44,44,45,45,47,47,48,48,50,50,52,52,53,53,54,54,55,55,56,56,57,57,58,58,59,59,60,60,61,61,62,62,63,63,64,64,65,65,66,66,67,67,68,68,69,69,74,74],"right_children":[2,4,6,8,10,-1,12,14,16,18,20,22,24,-1,26,28,30,32,34,36,38,40,42,-1,-1,44,46,48,50,52,54,56,58,60,62,-1,64,66,68,70,-1,72,74,-1,76,78,-1,80,82,-1,84,-1,86,88,90,92,94,96,98,100,102,104,106,108,110,112,114,116,118,120,-1,-1,-1,-1,122,-1,-1,-1,-1,-1,-1,-1,-1,-1,-1,-1,-1,-1,-1,-1,-1,-1,-1,-1,-1,-1,-1,-1,-1,-1,-1,-1,-1,-1,-1,-1,-1,-1,-1,-1,-1,-1,-1,-1,-1,-1,-1,-1,-1,-1,-1,-1,-1],"split_conditions":[5.65E1,2.35E1,1.35E1,2.05E1,6.5E0,2.9675865E-1,6.05E1,1.65E1,6.45E1,4.65E1,5.75E1,9.5E0,1.85E1,2.97238E-1,3.95E1,4.65E1,2.75E1,4.5E0,3.75E1,3.5E0,1.75E1,3.5E0,2.15E1,2.810561E-1,-2.7274026E-2,3.5E0,6.55E1,4.5E0,1.1E1,2.15E1,3.85E1,3.45E1,3.75E1,5.5E0,1.75E1,2.676703E-1,6.5E0,2.85E1,9.5E0,7.65E1,-1.6987751E-1,8.5E0,1.25E1,2.6171324E-1,2.25E1,5.5E0,2.8181902E-1,1.25E1,3.5E1,6.288949E-2,2.65E1,2.7006805E-1,2.5E0,5.5E0,6.85E1,3.5E0,6.55E1,5.3E1,5.5E0,5.35E1,5.25E1,5.5E0,4.25E1,2.35E1,5.35E1,9.5E0,7.5E0,7.25E1,2.55E1,1.5E0,2.6289645E-1,-1.410038E-2,-5.1175594E-1,2.3374832E-1,1.55E1,2.4424547E-1,-2.1281611E-2,2.572097E-1,1.5412018E-1,4.401672E-2,-1.2837571E-1,2.4213111E-2,9.899417E-2,-4.7316447E-1,-1.5701753E-1,-1.558908E-2,8.039879E-2,-3.8222384E-1,-8.307063E-2,-2.6711375E-2,-1.8528524E-1,-3.6274074E-3,4.317915E-2,-4.754373E-2,5.238473E-2,5.053922E-1,1.9987728E-1,-1.4005136E-2,1.7074224E-1,-2.6860374E-1,2.2059795E-1,-2.9415363E-2,-1.8917032E-1,6.271596E-2,1.9524431E-1,-8.865936E-2,1.3083054E-1,2.4802178E-1,-6.9539696E-2,4.996196E-1,1.74425E-1,-3.3742222E-1,6.904139E-2,9.91582E-2,2.62343E-1,-3.1697277E-2,-3.1887013E-1,1.9311374E-1,-2.5620675E-2,7.332558E-2,2.4956366E-1,-2.0221645E-1,1.20671816E-1],"split_indices":[8,1,7,7,2,0,8,7,6,1,1,9,9,0,8,8,7,2,8,9,7,5,7,0,0,9,6,4,9,1,8,1,1,2,7,0,4,8,2,6,0,4,9,0,0,4,0,9,8,0,7,0,5,4,6,2,6,6,2,0,1,2,8,7,6,2,2,1,7,5,0,0,0,0,9,0,0,0,0,0,0,0,0,0,0,0,0,0,0,0,0,0,0,0,0,0,0,0,0,0,0,0,0,0,0,0,0,0,0,0,0,0,0,0,0,0,0,0,0,0,0,0,0],"split_type":[0,0,0,0,0,0,0,0,0,0,0,0,0,0,0,0,0,0,0,0,0,0,0,0,0,0,0,0,0,0,0,0,0,0,0,0,0,0,0,0,0,0,0,0,0,0,0,0,0,0,0,0,0,0,0,0,0,0,0,0,0,0,0,0,0,0,0,0,0,0,0,0,0,0,0,0,0,0,0,0,0,0,0,0,0,0,0,0,0,0,0,0,0,0,0,0,0,0,0,0,0,0,0,0,0,0,0,0,0,0,0,0,0,0,0,0,0,0,0,0,0,0,0],"sum_hessian":[6.2386883E4,6.2237574E4,1.49308E2,1.1990869E3,6.103849E4,9.104344E1,5.8264553E1,2.0389577E2,9.951911E2,6.0546004E4,4.9248618E2,4.2764404E1,1.5500146E1,1.0073547E2,1.031603E2,6.600648E2,3.351263E2,5.984043E4,7.055731E2,1.4453255E2,3.479536E2,2.8246593E1,1.4517812E1,1.32548895E1,2.2452564E0,4.2722458E1,6.0437843E1,6.48483E2,1.1581834E1,2.657974E2,6.932893E1,5.793579E4,1.9046389E3,4.3865002E2,2.669231E2,6.969744E1,7.4835106E1,1.054052E2,2.4254843E2,2.6160238E1,2.0863557E0,4.857371E0,9.660441E0,1.4289826E1,2.8432632E1,2.9923977E1,3.0513866E1,7.650714E1,5.719758E2,2.4251676E0,9.156667E0,9.160139E0,2.5663724E2,6.4062757E0,6.2922657E1,5.334733E4,4.5884614E3,4.4710614E2,1.4575328E3,1.9234364E2,2.463064E2,8.5561226E1,1.8136188E2,2.3380499E1,5.145461E1,6.1043735E0,9.930082E1,1.717461E2,7.080234E1,1.999804E1,6.162198E0,2.640653E0,2.2167177E0,2.4824812E0,7.17796E0,4.5595374E0,2.3873095E1,1.2735777E1,1.71882E1,3.651276E1,3.9994385E1,2.1282722E2,3.591486E2,4.5749803E0,4.5816865E0,2.0778648E2,4.8850758E1,3.144647E0,3.2616286E0,4.9291645E1,1.3631012E1,4.8680703E4,4.6666265E3,3.868086E3,7.203756E2,2.0792818E1,4.2631332E2,1.2697915E3,1.8774129E2,1.6585031E2,2.6493338E1,1.4751302E2,9.879338E1,3.9027397E1,4.6533825E1,1.568208E2,2.4541067E1,9.929188E0,1.3451311E1,4.2983966E0,4.715621E1,3.5615778E0,2.542796E0,3.0121899E1,6.9178925E1,1.4324838E2,2.8497717E1,4.9271557E1,2.1530783E1,1.6232618E1,3.765422E0,2.0779834E0,5.0999765E0],"tree_param":{"num_deleted":"0","num_feature":"10","num_nodes":"123","size_leaf_vector":"0"}},{"base_weights":[8.757737E-3,5.493004E-3,4.688787E-1,1.11255564E-1,-3.8996534E-3,8.955672E-1,2.0055042E-1,8.0721194E-1,7.172433E-2,1.8702006E-2,-3.9106637E-2,9.825919E-1,4.7319132E-1,6.6165996E-1,9.060542E-2,2.9103082E-1,8.83074E-1,5.445187E-2,5.519108E-1,8.759049E-3,4.1630977E-1,-3.925281E-1,-3.173859E-2,-4.854378E-1,6.985914E-1,8.989914E-1,-1.1855851E-1,3.029709E-1,-1.2890707E-1,8.534499E-1,1.4728104E-1,9.6001804E-1,6.7247945E-1,4.697454E-2,7.3245734E-1,3.5820898E-1,9.0058017E-1,3.2573573E-2,-1.0460725E-1,6.1175483E-1,1.8526036E-1,-1.9997157E-1,-8.2407606E-1,-7.160936E-2,4.242163E-2,7.6252943E-1,-1.6159035E0,2.4114448E-1,8.896984E-1,9.3326086E-1,4.0423167E-1,-4.343388E-1,3.6166358E-1,-2.561671E-2,5.0619733E-1,1.4637299E-1,-3.3885968E-1,4.8711562E-1,-5.807769E-2,4.991175E-1,8.669306E-1,5.182235E-2,-1.0973228E0,-2.550289E-1,8.096202E-1,5.499597E-1,-2.3015772E-3,9.582096E-1,6.365441E-1,-7.146918E-2,5.003742E-2,-2.686308E-2,-2.2910014E-1,7.489453E-1,3.145976E-1,-2.2176296E-1,3.787769E-1,-4.4778354E-2,-5.480801E-1,7.841835E-2,-9.1297865E-1,-1.0342299E-1,7.1417406E-2,-3.414711E-2,3.0878195E-1,6.4817923E-1,-3.3710867E-1,2.5416416E-1,-1.219879E0,1.07987516E-1,4.9563518E-1,-2.9836622E-1,4.4731137E-1,5.935721E-1,-5.7148904E-1,5.644048E-1,-1.7974064E-1,-2.1346249E-1,-1.10228E0,3.8564125E-1,-1.9550547E-1,6.402553E-2,5.863579E-1,6.333446E-2,-3.0101636E-1,-7.0868E-1,-1.9727205E0,6.2003875E-1,9.4772804E-1,6.5648115E-1,2.6070568E-1,5.364134E-1,-1.842947E-1,8.9383227E-1,5.233487E-2,6.8790555E-1,-8.228116E-2,1.0035411E-2,8.9811936E-2,-4.3963324E-2,1.6747469E-1,-3.9836842E-1,-1.6475071E-1,8.547318E-1,5.871837E-1,5.5998796E-1,-4.0030605E-1,-1.2138848E-1,-1.1339784E0,4.4817728E-1,-2.9366446E-1,8.698687E-1,-9.526677E-2,-7.792179E-1,-0E0,2.0429035E-1,-2.5841516E-1,-3.813997E-2,-1.6046874E-1,4.7021544E-1,-3.144963E-2,-5.925803E-2,1.2793039E-1,4.946698E-3,4.570387E-1,-5.138201E-2,4.9668717E-1,5.0767373E-2,-8.188439E-1,6.135533E-1,-2.2649433E-1,9.190448E-1,3.9923513E-1,2.2444543E-1,-1.1723638E0,8.5574377E-1,-6.189977E-1,-3.7353513E-1,3.416769E-1,-2.7896747E-1,7.782828E-1,-1.6400268E0,-2.1062003E-1],"categories":[],"categories_nodes":[],"categories_segments":[],"categories_sizes":[],"default_left":[true,true,true,true,true,true,true,true,true,true,true,false,true,true,true,true,true,true,true,true,true,true,true,true,true,true,true,true,true,false,true,false,true,true,true,true,true,true,true,true,true,true,true,true,true,false,false,true,false,false,false,true,true,true,true,true,true,false,true,true,false,true,true,false,true,true,true,false,true,true,true,true,true,true,true,true,true,true,true,true,false,true,true,true,true,false,false,true,false,false,false,true,true,true,true,true,true,true,true,false,false,false,false,false,false,false,false,false,false,false,false,false,false,false,false,false,false,false,false,false,false,false,false,false,false,false,false,false,false,false,false,false,false,false,false,false,false,false,false,false,false,false,false,false,false,false,false,false,false,false,false,false,false,false,false,false,false,false,false,false,false,false,false],"id":25,"left_children":[1,3,5,7,9,11,13,15,17,19,21,-1,23,25,27,29,31,33,35,37,39,41,43,45,47,49,51,53,55,-1,57,-1,59,61,63,65,67,69,71,73,75,77,79,81,83,-1,-1,85,-1,-1,-1,87,89,91,93,95,97,-1,99,101,-1,103,105,-1,107,109,111,-1,113,115,117,119,121,123,125,127,129,131,133,135,-1,137,139,141,143,-1,-1,145,-1,-1,-1,147,149,151,153,155,157,159,161,-1,-1,-1,-1,-1,-1,-1,-1,-1,-1,-1,-1,-1,-1,-1,-1,-1,-1,-1,-1,-1,-1,-1,-1,-1,-1,-1,-1,-1,-1,-1,-1,-1,-1,-1,-1,-1,-1,-1,-1,-1,-1,-1,-1,-1,-1,-1,-1,-1,-1,-1,-1,-1,-1,-1,-1,-1,-1,-1,-1,-1,-1,-1,-1],"loss_changes":[9.309857E1,6.1156803E1,4.97586E1,1.3804816E2,4.4990585E1,5.6454926E0,1.356165E1,1.02464905E1,3.9358643E1,1.3610065E2,5.7530426E1,0E0,6.9973497E0,9.705414E0,1.024767E1,2.7459373E0,3.0740814E0,2.319085E1,1.0745434E1,9.069474E1,3.777466E1,3.7279083E1,6.40363E1,1.0310126E1,1.9459734E0,2.2986221E-1,2.113258E0,7.4911366E0,6.3113847E0,0E0,2.1476398E0,0E0,1.7335949E0,2.5189426E1,4.0375786E0,7.4739647E0,1.9450378E-1,5.0447403E1,5.642386E1,1.8238144E1,3.0530441E1,1.6877148E1,1.125103E1,6.409654E1,1.5445499E2,0E0,0E0,2.3339865E0,0E0,0E0,0E0,4.839254E0,1.06300175E-1,5.738983E0,6.8480663E0,6.58276E0,5.612693E0,0E0,1.2574023E0,1.3547659E0,0E0,1.83745E1,4.9844475E0,0E0,5.53669E-1,1.9522076E0,3.836365E0,0E0,1.9418459E0,3.2788063E1,3.781941E1,1.193575E1,2.4320839E1,4.732086E0,2.5736519E1,1.1251788E1,1.2383537E1,1.0109043E1,1.2227489E1,6.147654E-1,0E0,4.2894936E1,1.0518343E2,2.3943861E1,7.614317E1,0E0,0E0,4.3377292E-1,0E0,0E0,0E0,5.2161694E0,1.9785068E0,3.6444874E0,3.012514E0,7.8100133E0,2.8898182E0,3.7233524E0,3.5988522E0,0E0,0E0,0E0,0E0,0E0,0E0,0E0,0E0,0E0,0E0,0E0,0E0,0E0,0E0,0E0,0E0,0E0,0E0,0E0,0E0,0E0,0E0,0E0,0E0,0E0,0E0,0E0,0E0,0E0,0E0,0E0,0E0,0E0,0E0,0E0,0E0,0E0,0E0,0E0,0E0,0E0,0E0,0E0,0E0,0E0,0E0,0E0,0E0,0E0,0E0,0E0,0E0,0E0,0E0,0E0,0E0,0E0,0E0,0E0,0E0,0E0,0E0,0E0,0E0],"parents":[2147483647,0,0,1,1,2,2,3,3,4,4,5,5,6,6,7,7,8,8,9,9,10,10,12,12,13,13,14,14,15,15,16,16,17,17,18,18,19,19,20,20,21,21,22,22,23,23,24,24,25,25,26,26,27,27,28,28,30,30,32,32,33,33,34,34,35,35,36,36,37,37,38,38,39,39,40,40,41,41,42,42,43,43,44,44,47,47,51,51,52,52,53,53,54,54,55,55,56,56,58,58,59,59,61,61,62,62,64,64,65,65,66,66,68,68,69,69,70,70,71,71,72,72,73,73,74,74,75,75,76,76,77,77,78,78,79,79,81,81,82,82,83,83,84,84,87,87,91,91,92,92,93,93,94,94,95,95,96,96,97,97,98,98],"right_children":[2,4,6,8,10,12,14,16,18,20,22,-1,24,26,28,30,32,34,36,38,40,42,44,46,48,50,52,54,56,-1,58,-1,60,62,64,66,68,70,72,74,76,78,80,82,84,-1,-1,86,-1,-1,-1,88,90,92,94,96,98,-1,100,102,-1,104,106,-1,108,110,112,-1,114,116,118,120,122,124,126,128,130,132,134,136,-1,138,140,142,144,-1,-1,146,-1,-1,-1,148,150,152,154,156,158,160,162,-1,-1,-1,-1,-1,-1,-1,-1,-1,-1,-1,-1,-1,-1,-1,-1,-1,-1,-1,-1,-1,-1,-1,-1,-1,-1,-1,-1,-1,-1,-1,-1,-1,-1,-1,-1,-1,-1,-1,-1,-1,-1,-1,-1,-1,-1,-1,-1,-1,-1,-1,-1,-1,-1,-1,-1,-1,-1,-1,-1,-1,-1,-1,-1],"split_conditions":[3.5E0,9.5E0,1.85E1,2.75E1,2.95E1,4.05E1,3.65E1,3.35E1,4.55E1,3.5E0,2.95E1,2.947776E-1,3.75E1,2.85E1,4.5E0,2.55E1,2.65E1,5.5E0,3.5E0,2.35E1,2.35E1,5.5E0,4.5E0,5E-1,4.15E1,5.5E0,4.5E0,4.75E1,8.5E0,2.5603497E-1,6.5E0,2.880054E-1,4.2E1,7.5E0,2.85E1,3.15E1,8.5E0,1.5E0,2.55E1,1.5E0,6.5E0,1.75E1,3.05E1,4.5E0,2.05E1,2.2875884E-1,-4.8477107E-1,2.5E0,2.6690954E-1,2.7997828E-1,1.212695E-1,3.5E0,3.35E1,4.35E1,2.95E1,3.85E1,5.25E1,1.4613469E-1,1.5E0,1.5E0,2.600792E-1,4.05E1,9.5E0,-7.650867E-2,3.55E1,8E0,8.5E0,2.874629E-1,3.45E1,2.25E1,3.85E1,7.5E0,6.5E0,2.85E1,6.5E0,2.75E1,1.55E1,1.5E0,4.5E0,1.45E1,-2.738936E-1,3.15E1,3.85E1,4.5E0,3.65E1,1.9445378E-1,-1.0113261E-1,3.35E1,-3.6596373E-1,3.2396257E-2,1.4869057E-1,4.15E1,3.5E0,1.05E1,1E1,1.05E1,4.85E1,8.5E0,6.55E1,1.1569238E-1,-5.8651645E-2,1.920766E-2,1.7590737E-1,1.9000338E-2,-9.030491E-2,-2.12604E-1,-5.918162E-1,1.8601163E-1,2.8431842E-1,1.9694436E-1,7.821171E-2,1.6092402E-1,-5.528841E-2,2.681497E-1,1.5700461E-2,2.0637168E-1,-2.468435E-2,3.0106236E-3,2.6943581E-2,-1.3188998E-2,5.024241E-2,-1.1951053E-1,-4.9425215E-2,2.5641954E-1,1.7615512E-1,1.6799639E-1,-1.2009182E-1,-3.6416546E-2,-3.401935E-1,1.3445319E-1,-8.809934E-2,2.609606E-1,-2.858003E-2,-2.3376538E-1,-0E0,6.1287105E-2,-7.752455E-2,-1.1441991E-2,-4.8140626E-2,1.4106464E-1,-9.43489E-3,-1.777741E-2,3.8379118E-2,1.4840094E-3,1.3711162E-1,-1.5414603E-2,1.4900616E-1,1.5230212E-2,-2.4565318E-1,1.84066E-1,-6.7948304E-2,2.7571344E-1,1.1977054E-1,6.733363E-2,-3.5170913E-1,2.5672314E-1,-1.8569931E-1,-1.1206054E-1,1.0250307E-1,-8.369024E-2,2.3348485E-1,-4.9200806E-1,-6.318601E-2],"split_indices":[3,7,7,0,0,1,0,8,8,2,8,0,8,7,5,0,0,2,2,7,7,5,5,9,8,5,5,0,4,0,4,0,8,5,8,0,4,5,0,5,9,7,0,2,7,0,0,9,0,0,0,5,7,8,7,8,1,0,5,5,0,0,4,0,8,7,4,0,0,0,8,4,4,0,4,7,9,5,2,7,0,0,0,9,8,0,0,0,0,0,0,8,5,4,4,9,0,5,0,0,0,0,0,0,0,0,0,0,0,0,0,0,0,0,0,0,0,0,0,0,0,0,0,0,0,0,0,0,0,0,0,0,0,0,0,0,0,0,0,0,0,0,0,0,0,0,0,0,0,0,0,0,0,0,0,0,0,0,0,0,0,0,0],"split_type":[0,0,0,0,0,0,0,0,0,0,0,0,0,0,0,0,0,0,0,0,0,0,0,0,0,0,0,0,0,0,0,0,0,0,0,0,0,0,0,0,0,0,0,0,0,0,0,0,0,0,0,0,0,0,0,0,0,0,0,0,0,0,0,0,0,0,0,0,0,0,0,0,0,0,0,0,0,0,0,0,0,0,0,0,0,0,0,0,0,0,0,0,0,0,0,0,0,0,0,0,0,0,0,0,0,0,0,0,0,0,0,0,0,0,0,0,0,0,0,0,0,0,0,0,0,0,0,0,0,0,0,0,0,0,0,0,0,0,0,0,0,0,0,0,0,0,0,0,0,0,0,0,0,0,0,0,0,0,0,0,0,0,0],"sum_hessian":[6.1992457E4,6.155681E4,4.3564847E2,5.0204424E3,5.6536367E4,1.6721835E2,2.684301E2,2.6872867E2,4.751714E3,3.4431555E4,2.2104812E4,1.3745326E2,2.9765089E1,5.0627094E1,2.1780301E2,3.5137993E1,2.3359067E2,4.587903E3,1.6381079E2,3.3592652E4,8.38902E2,4.5021857E2,2.1654594E4,5.404441E0,2.436065E1,3.875134E1,1.1875754E1,1.1062621E2,1.071768E2,6.076987E0,2.9061005E1,1.6830263E2,6.528804E1,4.5389883E3,4.891484E1,1.06703094E2,5.7107697E1,2.7761938E4,5.8307144E3,4.5345746E2,3.854445E2,3.124035E2,1.3781505E2,1.4083558E4,7.5710366E3,2.7023976E0,2.7020435E0,7.921842E0,1.6438807E1,3.531771E1,3.4336267E0,7.2850065E0,4.5907474E0,4.251445E1,6.811176E1,4.6401714E1,6.0775085E1,1.05213585E1,1.8539646E1,3.653732E1,2.8750723E1,4.520834E3,1.815408E1,3.3311837E0,4.558366E1,6.940219E1,3.73009E1,4.4562813E1,1.2544884E1,3.9893E3,2.3772637E4,3.5902612E3,2.2404531E3,3.090758E2,1.4438165E2,1.2407443E2,2.6137006E2,2.1695377E2,9.544974E1,1.2318581E1,1.25496475E2,1.1521452E4,2.5621052E3,5.8811167E3,1.6899194E3,4.6290064E0,3.2928355E0,4.2088604E0,3.0761464E0,2.339725E0,2.2510223E0,2.7264921E1,1.5249531E1,6.346211E1,4.649656E0,2.0082016E1,2.63197E1,5.335608E1,7.419005E0,3.8710515E0,1.4668595E1,6.4878154E0,3.0049505E1,4.378925E3,1.4190948E2,1.3865155E1,4.2889247E0,2.1677876E1,2.3905783E1,4.966866E1,1.9733534E1,8.858076E0,2.8442823E1,8.28192E0,4.262964E0,5.5058266E1,3.934242E3,1.1853674E4,1.1918963E4,3.3008433E3,2.8941803E2,6.154836E2,1.6249696E3,1.8409264E2,1.2498318E2,1.0770023E2,3.668142E1,1.12845505E2,1.122893E1,2.3728824E2,2.4081837E1,1.0448555E1,2.065052E2,6.685494E1,2.8594803E1,9.362011E0,2.95657E0,5.3740024E3,6.1474497E3,5.2473016E2,2.0373749E3,5.092994E3,7.881227E2,5.546331E2,1.1352864E3,2.1199632E0,2.088897E0,1.6801178E1,1.0463742E1,1.2362958E1,2.8865733E0,2.2235687E1,4.122642E1,2.2338696E0,2.415786E0,1.6370848E1,3.711169E0,1.9464767E1,6.854933E0,5.0771725E1,2.5843563E0,4.069424E0,3.3495805E0],"tree_param":{"num_deleted":"0","num_feature":"10","num_nodes":"163","size_leaf_vector":"0"}},{"base_weights":[4.1907905E-3,4.346291E-2,-1.7153949E-2,6.78788E-1,3.4167334E-2,9.422948E-2,-2.5188053E-2,4.0408945E-1,9.880578E-1,5.234181E-2,-1.8366176E-1,2.4359922E-1,-1.489498E-1,-1.6466701E-1,-1.1340209E-2,9.640993E-1,2.8740442E-1,3.1279054E-2,1.9296941E-1,-6.181586E-1,-9.6615285E-2,3.7620786E-1,1.3316987E-1,1.929219E-1,-2.667482E-1,-2.1735153E-1,7.737197E-2,4.611558E-2,-2.3790846E-2,-1.0906627E0,3.329884E-1,6.962186E-2,-5.156927E-2,4.287721E-1,2.5673673E-2,-8.290172E-1,-3.721533E-1,1.9299932E-2,-2.7861935E-1,2.5654593E-1,6.2173223E-1,2.352086E-3,2.5257534E-1,3.5108936E-1,-7.927717E-2,-5.319502E-1,2.7629714E-2,-4.734043E-1,-1.9223954E-1,-1.5255122E-1,1.5721847E-1,2.0472021E-1,1.1187856E-2,-1.7676271E-2,-1.6812715E-1,6.855773E-1,1.9611174E-1,2.6897762E-2,1.339733E-1,-1.18668685E-2,-3.0749533E-1,8.551119E-1,3.4855247E-1,-1.11654386E-1,2.1434909E-1,-8.6651176E-1,1.8926831E-2,-2.1051523E-1,-8.0621004E-1,-1.255097E-1,1.9614753E-1,-3.7478316E-1,1.8760341E-1,2.1395226E-1,7.315718E-1,1.1950053E0,4.4822636E-1,-4.131342E-2,6.10459E-1,3.523569E-1,-1.09661736E-1,1.0480024E0,2.4726899E-1,7.8505136E-2,-9.263808E-1,-1.9739605E-1,-8.289765E-1,1.3936317E-1,-5.65708E-1,-3.759574E-1,-8.5753787E-1,-1.7461579E-1,-5.7148296E-1,1.2535549E-2,-8.314994E-1,1.2291191E0,1.0848816E-1,1.6040121E-1,5.796197E-1,1.04232445E-1,-8.626434E-2,-3.7138484E-2,2.7417136E-2,-5.763663E-1,-1.3524933E-1,1.3072473E-1,8.330825E-1,4.2032927E-1,5.9021607E-2,-5.044827E-2,8.63286E-2,2.773984E-1,6.8732336E-2,-4.7982407E-1,-8.1888225E-4,-3.2724845E-1,7.796639E-1,9.7212774E-1,7.099713E-1,9.181592E-1,3.060948E-1,5.028261E-2,-2.666505E-1,4.690235E-2,5.087868E-1,-8.01403E-1,-1.28807E0,-3.7462017E-1,4.0604568E-1,-2.9221317E-1,5.5465865E-1,1.6436158E-1,-1.1662649E0,-4.276625E-1,-6.214263E-2,1.09584115E-1,3.858772E-1,-3.3541554E-1,-1.2307186E0,-3.065121E-1,3.8697985E-1,2.292044E-1,-1.1092936E0,-7.271209E-2,8.0150825E-1,9.642579E-1,2.1011662E0,4.0503848E-1,9.248729E-1,2.0545637E-2,-3.17921E-1,8.337382E-1,-1.008641E0,7.396445E-1,2.639794E-1,-9.561209E-3,-8.527398E-1,1.3216627E0,-0E0,6.535346E-2,4.927166E-1,6.12953E-1,-6.794942E-2,-6.585063E-1,-1.411017E0,1.0369363E-2,-6.0781723E-1,-8.4747183E-1,-7.2953813E-3,3.4425253E-1,-8.889119E-2,-1.0439107E0,-4.0073714E-1,-3.0782536E-1,-8.0434126E-1,-6.466678E-1,-9.358482E-1,-1.9523174E-1,1.0240466E-1,-6.2666935E-1,-9.25583E-2,-1.9770987E-2,7.51295E-1,-3.3449706E-1,-9.5566666E-1,7.972512E-1,1.5134976E0,-5.350028E-1,1.5443368E-1,9.384866E-1,1.4672913E-1,7.374452E-1,3.8763645E-1,9.623449E-2,1.0840993E0,-2.2851005E-1,3.587131E-2,4.5139093E-2,-5.227555E-2,4.2915042E-2,-2.039289E-1,-6.2925327E-1,-6.856959E-2,1.2431314E-2,-2.544231E-1],"categories":[],"categories_nodes":[],"categories_segments":[],"categories_sizes":[],"default_left":[true,true,true,true,true,true,true,true,false,true,true,true,true,true,true,false,true,true,true,true,true,true,true,true,true,true,true,true,true,false,true,true,true,true,true,true,true,true,true,true,true,true,true,true,true,true,true,true,true,true,true,true,true,true,true,true,true,true,true,true,true,true,true,true,true,true,true,true,true,true,true,true,true,true,true,true,true,true,true,true,true,true,true,true,true,true,true,true,true,true,true,true,true,true,true,true,true,true,true,true,true,true,true,true,true,false,false,false,false,false,false,false,false,false,false,false,false,false,false,false,false,false,false,false,false,false,false,false,false,false,false,false,false,false,false,false,false,false,false,false,false,false,false,false,false,false,false,false,false,false,false,false,false,false,false,false,false,false,false,false,false,false,false,false,false,false,false,false,false,false,false,false,false,false,false,false,false,false,false,false,false,false,false,false,false,false,false,false,false,false,false,false,false,false,false,false,false,false,false,false,false,false,false,false,false],"id":26,"left_children":[1,3,5,7,9,11,13,15,-1,17,19,21,23,25,27,-1,29,31,33,35,37,39,41,43,45,47,49,51,53,-1,55,57,59,61,63,65,67,69,71,73,75,77,79,81,83,85,87,89,91,93,95,97,99,101,103,105,107,109,111,113,115,117,119,121,123,125,127,129,131,133,135,137,139,141,143,145,147,149,151,153,155,157,159,161,163,165,167,169,171,173,175,177,179,181,183,185,187,189,191,193,195,197,199,201,203,-1,-1,-1,-1,-1,-1,-1,-1,-1,-1,-1,-1,-1,-1,-1,-1,-1,-1,-1,-1,-1,-1,-1,-1,-1,-1,-1,-1,-1,-1,-1,-1,-1,-1,-1,-1,-1,-1,-1,-1,-1,-1,-1,-1,-1,-1,-1,-1,-1,-1,-1,-1,-1,-1,-1,-1,-1,-1,-1,-1,-1,-1,-1,-1,-1,-1,-1,-1,-1,-1,-1,-1,-1,-1,-1,-1,-1,-1,-1,-1,-1,-1,-1,-1,-1,-1,-1,-1,-1,-1,-1,-1,-1,-1,-1,-1,-1,-1,-1,-1],"loss_changes":[5.1678318E1,1.2814693E2,3.5739677E1,2.6115112E1,8.471174E1,9.763669E1,7.194467E1,1.0605417E1,0E0,5.8482655E1,6.2225475E1,2.4306053E1,4.1248024E1,4.2923393E1,2.4244081E1,0E0,9.126933E0,5.457543E1,1.01438965E2,1.3882523E1,2.9006393E1,2.2000755E1,1.4204462E1,1.1347112E1,5.947187E1,1.7643509E1,1.1075213E1,3.3422916E1,2.4572197E1,0E0,6.405678E0,3.227841E1,5.5207325E1,3.614653E1,3.9047558E1,4.7327347E0,8.810696E0,2.1544739E1,2.4058796E1,1.0114201E1,2.3930786E1,1.1619165E1,1.7243034E1,1.17150135E1,1.31079445E1,3.95951E1,2.4033339E1,8.822006E0,1.6694649E1,1.7481329E1,2.317175E1,1.796357E1,4.487294E1,2.3456135E1,1.507568E1,2.924221E0,3.0182593E0,3.245963E1,4.3806534E1,2.4308191E1,1.5903465E1,2.083107E0,2.1426453E1,2.191227E1,3.1248213E1,2.7295532E0,1.2425914E0,6.1022363E0,1.2294968E1,8.802126E0,6.1541767E0,1.446368E1,9.189167E0,9.685928E0,2.4264069E0,9.671051E0,3.4933395E0,6.9895077E0,1.1431809E1,1.2530735E1,7.6384306E0,6.083992E0,6.467266E0,6.551278E0,9.6547794E-1,1.6220592E1,3.1701813E0,1.4317185E1,4.040674E0,5.477419E0,1.228714E-1,1.3777184E1,2.8468094E0,3.0590286E0,1.4974003E0,1.0500584E0,1.2751091E1,1.0183914E1,3.1309395E0,1.9678352E1,4.200748E1,2.3254347E1,2.8887926E1,2.1758766E0,1.84727E1,0E0,0E0,0E0,0E0,0E0,0E0,0E0,0E0,0E0,0E0,0E0,0E0,0E0,0E0,0E0,0E0,0E0,0E0,0E0,0E0,0E0,0E0,0E0,0E0,0E0,0E0,0E0,0E0,0E0,0E0,0E0,0E0,0E0,0E0,0E0,0E0,0E0,0E0,0E0,0E0,0E0,0E0,0E0,0E0,0E0,0E0,0E0,0E0,0E0,0E0,0E0,0E0,0E0,0E0,0E0,0E0,0E0,0E0,0E0,0E0,0E0,0E0,0E0,0E0,0E0,0E0,0E0,0E0,0E0,0E0,0E0,0E0,0E0,0E0,0E0,0E0,0E0,0E0,0E0,0E0,0E0,0E0,0E0,0E0,0E0,0E0,0E0,0E0,0E0,0E0,0E0,0E0,0E0,0E0,0E0,0E0,0E0,0E0,0E0,0E0],"parents":[2147483647,0,0,1,1,2,2,3,3,4,4,5,5,6,6,7,7,9,9,10,10,11,11,12,12,13,13,14,14,16,16,17,17,18,18,19,19,20,20,21,21,22,22,23,23,24,24,25,25,26,26,27,27,28,28,30,30,31,31,32,32,33,33,34,34,35,35,36,36,37,37,38,38,39,39,40,40,41,41,42,42,43,43,44,44,45,45,46,46,47,47,48,48,49,49,50,50,51,51,52,52,53,53,54,54,55,55,56,56,57,57,58,58,59,59,60,60,61,61,62,62,63,63,64,64,65,65,66,66,67,67,68,68,69,69,70,70,71,71,72,72,73,73,74,74,75,75,76,76,77,77,78,78,79,79,80,80,81,81,82,82,83,83,84,84,85,85,86,86,87,87,88,88,89,89,90,90,91,91,92,92,93,93,94,94,95,95,96,96,97,97,98,98,99,99,100,100,101,101,102,102,103,103,104,104],"right_children":[2,4,6,8,10,12,14,16,-1,18,20,22,24,26,28,-1,30,32,34,36,38,40,42,44,46,48,50,52,54,-1,56,58,60,62,64,66,68,70,72,74,76,78,80,82,84,86,88,90,92,94,96,98,100,102,104,106,108,110,112,114,116,118,120,122,124,126,128,130,132,134,136,138,140,142,144,146,148,150,152,154,156,158,160,162,164,166,168,170,172,174,176,178,180,182,184,186,188,190,192,194,196,198,200,202,204,-1,-1,-1,-1,-1,-1,-1,-1,-1,-1,-1,-1,-1,-1,-1,-1,-1,-1,-1,-1,-1,-1,-1,-1,-1,-1,-1,-1,-1,-1,-1,-1,-1,-1,-1,-1,-1,-1,-1,-1,-1,-1,-1,-1,-1,-1,-1,-1,-1,-1,-1,-1,-1,-1,-1,-1,-1,-1,-1,-1,-1,-1,-1,-1,-1,-1,-1,-1,-1,-1,-1,-1,-1,-1,-1,-1,-1,-1,-1,-1,-1,-1,-1,-1,-1,-1,-1,-1,-1,-1,-1,-1,-1,-1,-1,-1,-1,-1,-1,-1],"split_conditions":[1.45E1,2.55E1,5.25E1,6.45E1,4.5E0,2.85E1,3.35E1,1.15E1,2.9641736E-1,3.5E0,5.45E1,5.5E0,2.5E0,3.5E0,2.55E1,2.892298E-1,4.9E1,3.05E1,3.55E1,1.35E1,4.15E1,2.05E1,2.25E1,3.55E1,3.5E0,2.95E1,6.5E0,1.95E1,2.75E1,-3.2719883E-1,2.45E1,7.5E0,9.5E0,3.05E1,6.05E1,4.5E0,3.5E0,1.35E1,3.35E1,7.5E0,4.9E1,3.65E1,1.25E1,4.75E1,8.5E0,4.5E0,3.55E1,2.95E1,6.35E1,2.55E1,3.05E1,6.85E1,6.25E1,5.5E0,2.65E1,3.35E1,3.5E0,3.55E1,5.95E1,4.55E1,3.5E0,1.25E1,7.5E0,3.95E1,4.5E0,3.85E1,3.25E1,7.5E0,3.45E1,5.65E1,6.05E1,8E0,7.5E0,3.75E1,1.65E1,2.45E1,7.5E0,2.05E1,3.85E1,4.9E1,2.65E1,1.85E1,7.5E0,6.5E0,4.7E1,3.05E1,3.5E0,3.65E1,5.05E1,2.3E1,1.65E1,3.15E1,2.95E1,5.45E1,3.5E0,2.15E1,2.95E1,2.25E1,2.45E1,8.5E0,4.15E1,5.85E1,6.85E1,3.5E0,3.5E0,3.921742E-2,2.4992476E-1,1.2609878E-1,1.7706484E-2,-1.5134481E-2,2.5898581E-2,8.321953E-2,2.0619702E-2,-1.4394723E-1,-2.4566468E-4,-9.817454E-2,2.3389919E-1,2.9163834E-1,2.129914E-1,2.7544776E-1,9.182844E-2,1.5084784E-2,-7.9995155E-2,1.40707055E-2,1.5263605E-1,-2.4042091E-1,-3.86421E-1,-1.12386055E-1,1.2181371E-1,-8.7663956E-2,1.663976E-1,4.9308475E-2,-3.4987947E-1,-1.2829876E-1,-1.8642789E-2,3.2875236E-2,1.15763165E-1,-1.00624666E-1,-3.692156E-1,-9.195363E-2,1.16093956E-1,6.876133E-2,-3.3278808E-1,-2.181363E-2,2.4045248E-1,2.8927737E-1,6.303499E-1,1.2151155E-1,2.774619E-1,6.1636916E-3,-9.5376305E-2,2.5012147E-1,-3.025923E-1,2.2189337E-1,7.919382E-2,-2.8683627E-3,-2.5582194E-1,3.9649883E-1,-0E0,1.9606039E-2,1.4781499E-1,1.838859E-1,-2.0384828E-2,-1.9755189E-1,-4.233051E-1,3.110809E-3,-1.8234518E-1,-2.5424156E-1,-2.1886146E-3,1.0327576E-1,-2.6667358E-2,-3.1317323E-1,-1.20221145E-1,-9.234761E-2,-2.4130239E-1,-1.9400035E-1,-2.8075448E-1,-5.8569524E-2,3.07214E-2,-1.8800081E-1,-2.7767492E-2,-5.9312964E-3,2.253885E-1,-1.0034912E-1,-2.867E-1,2.3917538E-1,4.540493E-1,-1.6050085E-1,4.6330106E-2,2.81546E-1,4.4018738E-2,2.2123356E-1,1.1629094E-1,2.887035E-2,3.252298E-1,-6.8553016E-2,1.0761393E-2,1.3541728E-2,-1.5682666E-2,1.2874513E-2,-6.1178673E-2,-1.8877599E-1,-2.0570878E-2,3.7293944E-3,-7.632694E-2],"split_indices":[7,1,6,6,9,1,8,7,0,2,6,9,9,2,1,0,6,1,1,7,8,7,7,1,2,8,4,7,7,0,1,4,4,1,6,2,2,7,0,4,6,8,9,6,4,9,8,0,6,7,0,6,6,9,0,8,9,8,6,6,3,7,7,1,2,8,8,9,8,6,6,9,4,8,7,7,4,7,8,6,0,7,4,4,1,0,3,0,6,7,7,0,0,0,9,7,8,1,1,4,8,6,6,2,2,0,0,0,0,0,0,0,0,0,0,0,0,0,0,0,0,0,0,0,0,0,0,0,0,0,0,0,0,0,0,0,0,0,0,0,0,0,0,0,0,0,0,0,0,0,0,0,0,0,0,0,0,0,0,0,0,0,0,0,0,0,0,0,0,0,0,0,0,0,0,0,0,0,0,0,0,0,0,0,0,0,0,0,0,0,0,0,0,0,0,0,0,0,0,0,0,0,0,0,0],"split_type":[0,0,0,0,0,0,0,0,0,0,0,0,0,0,0,0,0,0,0,0,0,0,0,0,0,0,0,0,0,0,0,0,0,0,0,0,0,0,0,0,0,0,0,0,0,0,0,0,0,0,0,0,0,0,0,0,0,0,0,0,0,0,0,0,0,0,0,0,0,0,0,0,0,0,0,0,0,0,0,0,0,0,0,0,0,0,0,0,0,0,0,0,0,0,0,0,0,0,0,0,0,0,0,0,0,0,0,0,0,0,0,0,0,0,0,0,0,0,0,0,0,0,0,0,0,0,0,0,0,0,0,0,0,0,0,0,0,0,0,0,0,0,0,0,0,0,0,0,0,0,0,0,0,0,0,0,0,0,0,0,0,0,0,0,0,0,0,0,0,0,0,0,0,0,0,0,0,0,0,0,0,0,0,0,0,0,0,0,0,0,0,0,0,0,0,0,0,0,0,0,0,0,0,0,0],"sum_hessian":[6.164656E4,2.1707783E4,3.9938777E4,3.1191486E2,2.1395867E4,2.6858376E3,3.7252938E4,1.664974E2,1.4541747E2,1.97491E4,1.6467683E3,1.6639696E3,1.0218679E3,3.3632217E3,3.388972E4,2.7383596E1,1.391138E2,1.7177836E4,2.5712642E3,2.7373425E2,1.373034E3,7.5475977E2,9.0920984E2,2.615991E2,7.6026886E2,2.7622686E3,6.009532E2,6.0347075E3,2.785501E4,3.6850896E0,1.3542871E2,1.1743583E4,5.4342524E3,1.0663651E3,1.504899E3,1.4601079E2,1.27723465E2,8.3918866E2,5.338454E2,5.089566E2,2.4580315E2,4.3455746E2,4.7465237E2,1.6538957E2,9.620951E1,3.9961905E2,3.606498E2,2.4493744E2,2.517331E3,1.545061E2,4.464471E2,1.0879774E3,4.9467305E3,2.6724344E4,1.1306647E3,3.6648808E1,9.877991E1,7.0591074E3,4.684475E3,4.7055166E3,7.28736E2,1.6724298E2,8.9912213E2,8.7104736E2,6.338517E2,1.3986336E2,6.147431E0,9.423248E1,3.349098E1,4.6139127E2,3.777974E2,4.4281342E2,9.103198E1,4.6850345E2,4.0453156E1,5.5674828E1,1.9012831E2,4.0623718E2,2.832028E1,3.722719E2,1.0238047E2,2.0202263E1,1.451873E2,8.181827E1,1.4391246E1,1.8879907E2,2.1081998E2,3.04212E2,5.6437813E1,1.9705698E2,4.7880466E1,2.4070652E3,1.10265976E2,1.2501621E2,2.9489895E1,1.8315681E1,4.281314E2,9.743546E2,1.1362277E2,2.5308193E3,2.415911E3,1.8668393E4,8.055951E3,8.2926506E1,1.0477382E3,8.164102E0,2.8484709E1,3.6557518E1,6.222239E1,3.066949E3,3.9921587E3,1.463379E3,3.2210962E3,1.07447075E2,4.5980693E3,7.1646326E2,1.2272802E1,8.924734E1,7.799565E1,6.085785E1,8.382643E2,4.261583E2,4.4488907E2,4.0490903E2,2.2894264E2,1.2376741E2,1.6095943E1,3.000368E0,3.1470625E0,8.575938E1,8.473112E0,9.171832E0,2.4319147E1,7.8854034E1,3.8253723E2,2.606967E2,1.17100716E2,4.2472888E2,1.8084545E1,2.594478E1,6.50872E1,4.6401956E2,4.4838614E0,3.1758275E0,3.727733E1,4.60642E1,9.610628E0,1.7612471E2,1.4003606E1,3.32601E2,7.363617E1,2.5341541E1,2.978739E0,6.769299E1,3.0457892E2,9.1177986E1,1.1202491E1,1.5814036E1,4.388227E0,8.422972E1,6.0957584E1,1.6986515E1,6.483175E1,1.0853879E1,3.5373664E0,1.25912125E2,6.2886948E1,2.0608885E2,4.7311277E0,1.6015866E2,1.4405334E2,1.30317135E1,4.34061E1,1.7160022E2,2.5456758E1,1.5645984E1,3.2234486E1,2.2407812E3,1.6628386E2,9.850264E1,1.1763333E1,1.2064583E2,4.3703814E0,6.713698E0,2.2776197E1,8.852004E0,9.463676E0,2.7749708E1,4.003817E2,1.5593981E1,9.587607E2,6.0656597E1,5.2966175E1,2.5114692E3,1.9350098E1,1.1158596E3,1.3000514E3,2.900023E3,1.576837E4,7.5511304E3,5.0482074E2,7.47986E1,8.127912E0,4.681191E2,5.796191E2],"tree_param":{"num_deleted":"0","num_feature":"10","num_nodes":"205","size_leaf_vector":"0"}},{"base_weights":[6.6637446E-4,-1.9746274E-3,4.354047E-1,2.9571427E-2,-2.382663E-2,8.9822394E-1,2.3660506E-1,1.6314396E-1,1.1821489E-2,-2.6272418E-2,3.0904734E-1,9.82969E-1,2.8711268E-1,5.556598E-1,4.779366E-2,5.8905554E-1,9.820991E-2,3.0983312E-2,-4.9186416E-2,-2.7899666E-2,3.0983335E-1,-9.110723E-1,4.174625E-1,-1.7400698E-1,8.5127354E-1,8.5183465E-1,3.3713183E-1,1.7470712E-2,9.4365686E-1,3.9452755E-1,8.131566E-1,2.8447654E-2,1.83984E-1,4.122618E-2,-1.8579464E-1,-8.446001E-2,1.7840546E-1,-1.6842118E-2,-9.6898794E-2,7.8983563E-1,1.8504299E-1,5.0919706E-1,-2.2160377E-1,3.9625242E-1,-6.94567E-1,9.182137E-1,3.076049E-1,5.6408864E-1,-2.4178373E-2,7.432691E-2,-4.8610243E-1,1.3691531E-1,5.999816E-1,-0E0,8.3127576E-1,1.2172356E-1,-1.4458932E-1,2.4832655E-1,-1.075017E-2,8.8635576E-1,3.9057124E-2,-2.1492547E-1,4.2967343E-1,2.6157755E-1,-1.0533552E-1,3.0353885E-2,5.681044E-1,-2.6209712E-2,1.0138768E-1,-5.0602007E-1,-8.1041865E-2,3.3146226E-1,9.822428E-1,-3.0971396E-1,3.5853913E-1,3.9414424E-1,9.870621E-1,-3.8835385E-1,4.2738798E-1,6.4092934E-2,-1.2260519E0,7.2408336E-1,-1.930305E-1,7.107662E-2,6.481688E-1,6.8052983E-1,-2.2158737E-1,2.803145E-1,-8.096364E-2,2.500762E-1,-6.1445445E-1,7.118919E-1,-2.5881182E-2,3.0377328E-1,6.6803336E-1,9.8312855E-1,7.4426025E-1,1.7624448E-1,-8.5264266E-2,-7.040402E-2,-4.073627E-1,2.1094762E-1,4.423367E-1,4.1938294E-2,-3.3595842E-1,4.2431653E-1,9.2426795E-1,3.454622E-2,4.0552685E-1,-2.0120458E-1,-1.1152555E0,-1.650876E-1,6.915687E-1,-1.537893E0,2.8180164E-1,-1.18864E-1,1.839503E-1,-8.567476E-1,7.122642E-2,4.1247457E-1,8.9425623E-1,-2.4124984E-2,-5.158963E-1,3.0266508E-1,9.033352E-3,-6.90045E-1,1.3832682E-1,-1.0862842E-1,1.4345668E-1,-5.1459044E-1,7.082762E-1,1.1916343E0,5.3498816E-1,8.8364846E-1,-4.2639014E-1,6.013744E-1,-8.083849E-2,2.8876778E-1,7.600775E-1,1.3145021E0,-5.105834E-1,-2.5483206E-1,-1.138293E0,9.971E-1,-2.962646E-1,6.667254E-1,-3.6028975E-1,8.279258E-1,3.302168E-1,1.002067E0,1.3764496E-1,-4.5274043E-1,7.900765E-1,6.172754E-1,-6.1906166E-2,-5.213245E-1,1.04799114E-1,-3.1660417E-1,-9.6069187E-1],"categories":[],"categories_nodes":[],"categories_segments":[],"categories_sizes":[],"default_left":[true,true,true,true,true,true,true,true,true,true,true,false,true,true,true,true,true,true,true,true,true,false,true,true,false,true,true,true,false,true,true,true,true,true,true,true,true,true,true,true,true,true,true,false,true,false,true,true,true,true,true,true,true,false,true,true,true,true,true,true,true,true,true,true,true,true,true,true,true,true,true,true,true,true,true,true,true,true,true,false,false,false,false,true,true,true,true,true,true,false,true,false,false,false,false,false,false,false,false,false,false,false,false,false,false,false,false,false,false,false,false,false,false,false,false,false,false,false,false,false,false,false,false,false,false,false,false,false,false,false,false,false,false,false,false,false,false,false,false,false,false,false,false,false,false,false,false,false,false,false,false,false,false,false,false,false,false,false,false],"id":27,"left_children":[1,3,5,7,9,11,13,15,17,19,21,-1,23,25,27,29,31,33,35,37,39,-1,41,43,-1,45,47,49,-1,51,53,55,57,59,61,63,65,67,69,71,73,75,77,-1,79,-1,81,83,85,87,89,91,93,-1,95,97,99,101,103,105,107,109,111,113,115,117,119,121,123,125,127,129,131,133,135,137,139,141,143,-1,-1,-1,-1,145,147,149,151,153,155,-1,157,-1,-1,-1,-1,-1,-1,-1,-1,-1,-1,-1,-1,-1,-1,-1,-1,-1,-1,-1,-1,-1,-1,-1,-1,-1,-1,-1,-1,-1,-1,-1,-1,-1,-1,-1,-1,-1,-1,-1,-1,-1,-1,-1,-1,-1,-1,-1,-1,-1,-1,-1,-1,-1,-1,-1,-1,-1,-1,-1,-1,-1,-1,-1,-1,-1,-1,-1,-1],"loss_changes":[7.0379845E1,4.198839E1,3.3786407E1,5.908557E1,2.929107E1,5.391609E0,1.5627267E1,8.0756035E1,2.5722946E1,1.9532974E1,3.5066154E1,0E0,4.0780005E0,5.905569E0,4.411018E0,1.6464645E1,1.5170464E1,3.718235E1,4.2228676E1,2.7118181E1,1.0111319E1,0E0,1.4297497E1,2.9684207E0,0E0,1.1107254E0,4.7425046E0,4.608919E0,0E0,1.0938843E1,2.5974503E0,2.2630337E1,1.4271042E1,2.923255E1,1.3626865E1,3.2917065E1,4.067524E1,3.3938164E1,3.1781422E1,2.705513E0,1.1954462E1,1.1183479E1,3.5155382E0,0E0,2.2034593E0,0E0,1.4095197E0,1.3830318E0,3.3268824E0,4.6745214E0,1.7139037E0,8.86083E0,2.08321E0,0E0,1.4885483E0,1.03013935E1,9.518963E0,6.0778046E0,4.883845E0,2.5561905E-1,2.6332846E1,8.63002E0,5.498517E0,9.80555E0,1.6830727E1,1.8609177E1,9.421837E0,2.8948551E1,4.1798405E1,2.1809063E1,2.9294407E1,4.1894674E0,1.5374203E0,5.404856E0,1.1029059E1,6.376116E0,2.0492992E1,2.1660466E0,3.1114135E0,0E0,0E0,0E0,0E0,1.8894795E0,1.3824053E0,7.166724E-1,4.7309313E0,7.3005333E0,6.8958E0,0E0,1.100884E0,0E0,0E0,0E0,0E0,0E0,0E0,0E0,0E0,0E0,0E0,0E0,0E0,0E0,0E0,0E0,0E0,0E0,0E0,0E0,0E0,0E0,0E0,0E0,0E0,0E0,0E0,0E0,0E0,0E0,0E0,0E0,0E0,0E0,0E0,0E0,0E0,0E0,0E0,0E0,0E0,0E0,0E0,0E0,0E0,0E0,0E0,0E0,0E0,0E0,0E0,0E0,0E0,0E0,0E0,0E0,0E0,0E0,0E0,0E0,0E0,0E0,0E0,0E0,0E0,0E0,0E0,0E0,0E0],"parents":[2147483647,0,0,1,1,2,2,3,3,4,4,5,5,6,6,7,7,8,8,9,9,10,10,12,12,13,13,14,14,15,15,16,16,17,17,18,18,19,19,20,20,22,22,23,23,25,25,26,26,27,27,29,29,30,30,31,31,32,32,33,33,34,34,35,35,36,36,37,37,38,38,39,39,40,40,41,41,42,42,44,44,46,46,47,47,48,48,49,49,50,50,51,51,52,52,54,54,55,55,56,56,57,57,58,58,59,59,60,60,61,61,62,62,63,63,64,64,65,65,66,66,67,67,68,68,69,69,70,70,71,71,72,72,73,73,74,74,75,75,76,76,77,77,78,78,83,83,84,84,85,85,86,86,87,87,88,88,90,90],"right_children":[2,4,6,8,10,12,14,16,18,20,22,-1,24,26,28,30,32,34,36,38,40,-1,42,44,-1,46,48,50,-1,52,54,56,58,60,62,64,66,68,70,72,74,76,78,-1,80,-1,82,84,86,88,90,92,94,-1,96,98,100,102,104,106,108,110,112,114,116,118,120,122,124,126,128,130,132,134,136,138,140,142,144,-1,-1,-1,-1,146,148,150,152,154,156,-1,158,-1,-1,-1,-1,-1,-1,-1,-1,-1,-1,-1,-1,-1,-1,-1,-1,-1,-1,-1,-1,-1,-1,-1,-1,-1,-1,-1,-1,-1,-1,-1,-1,-1,-1,-1,-1,-1,-1,-1,-1,-1,-1,-1,-1,-1,-1,-1,-1,-1,-1,-1,-1,-1,-1,-1,-1,-1,-1,-1,-1,-1,-1,-1,-1,-1,-1,-1,-1],"split_conditions":[3.5E0,2.5E0,1.75E1,2.65E1,6.5E0,4.35E1,3.5E0,1.45E1,1.75E1,7.5E0,5.05E1,2.948907E-1,6.55E1,9.5E0,4.5E0,4.05E1,3.85E1,6.5E0,5.5E0,3.25E1,6.25E1,-2.7332172E-1,3.65E1,1.35E1,2.5538206E-1,1.35E1,2.55E1,1.15E1,2.8309706E-1,2.5E0,5.75E1,6.25E1,2.25E1,1.5E0,6.85E1,5.45E1,4.05E1,3.5E0,5.05E1,6.5E0,8.5E0,2.55E1,4.25E1,1.18875735E-1,3.85E1,2.7546412E-1,3.25E1,1.95E1,6.05E1,8.5E0,5.45E1,1.05E1,3.25E1,-0E0,1.05E1,3.5E0,2.35E1,3.5E0,2.55E1,5.15E1,5.5E0,4.45E1,3.45E1,4.5E0,9.5E0,3.05E1,3.45E1,1.05E1,1.85E1,4.5E0,5.5E0,3.25E1,3.95E1,3.5E0,2.55E1,6.35E1,1E1,6.45E1,4.35E1,1.9227881E-2,-3.6781558E-1,2.1722502E-1,-5.7909153E-2,3.75E1,2.35E1,3.85E1,4.5E0,6.5E0,2.15E1,7.502286E-2,3.25E1,2.1356757E-1,-7.764355E-3,9.1131985E-2,2.0041002E-1,2.9493856E-1,2.2327809E-1,5.2873347E-2,-2.5579281E-2,-2.1121208E-2,-1.2220881E-1,6.3284285E-2,1.3270102E-1,1.2581489E-2,-1.0078753E-1,1.2729496E-1,2.772804E-1,1.0363866E-2,1.2165806E-1,-6.0361378E-2,-3.3457667E-1,-4.952628E-2,2.0747061E-1,-4.6136793E-1,8.4540494E-2,-3.56592E-2,5.5185094E-2,-2.570243E-1,2.1367926E-2,1.2374238E-1,2.6827687E-1,-7.2374954E-3,-1.547689E-1,9.0799525E-2,2.7100057E-3,-2.070135E-1,4.149805E-2,-3.2588527E-2,4.3037005E-2,-1.5437713E-1,2.1248287E-1,3.574903E-1,1.6049646E-1,2.6509455E-1,-1.2791705E-1,1.8041232E-1,-2.4251547E-2,8.663034E-2,2.2802325E-1,3.9435065E-1,-1.5317503E-1,-7.644962E-2,-3.414879E-1,2.9913002E-1,-8.887938E-2,2.0001763E-1,-1.0808693E-1,2.4837776E-1,9.906504E-2,3.006201E-1,4.129349E-2,-1.3582213E-1,2.3702295E-1,1.8518263E-1,-1.857185E-2,-1.5639736E-1,3.1439736E-2,-9.498125E-2,-2.8820756E-1],"split_indices":[3,9,7,1,5,1,5,7,7,2,6,0,6,4,3,8,8,5,5,1,1,0,1,7,0,9,7,9,0,5,6,6,7,7,6,6,8,2,6,4,2,7,8,0,8,0,7,7,6,4,6,7,8,0,7,5,7,5,7,6,2,8,1,4,4,8,1,4,7,2,5,8,8,9,7,6,9,6,8,0,0,0,0,1,7,8,2,9,7,0,7,0,0,0,0,0,0,0,0,0,0,0,0,0,0,0,0,0,0,0,0,0,0,0,0,0,0,0,0,0,0,0,0,0,0,0,0,0,0,0,0,0,0,0,0,0,0,0,0,0,0,0,0,0,0,0,0,0,0,0,0,0,0,0,0,0,0,0,0],"split_type":[0,0,0,0,0,0,0,0,0,0,0,0,0,0,0,0,0,0,0,0,0,0,0,0,0,0,0,0,0,0,0,0,0,0,0,0,0,0,0,0,0,0,0,0,0,0,0,0,0,0,0,0,0,0,0,0,0,0,0,0,0,0,0,0,0,0,0,0,0,0,0,0,0,0,0,0,0,0,0,0,0,0,0,0,0,0,0,0,0,0,0,0,0,0,0,0,0,0,0,0,0,0,0,0,0,0,0,0,0,0,0,0,0,0,0,0,0,0,0,0,0,0,0,0,0,0,0,0,0,0,0,0,0,0,0,0,0,0,0,0,0,0,0,0,0,0,0,0,0,0,0,0,0,0,0,0,0,0,0],"sum_hessian":[6.127814E4,6.0909E4,3.6913702E2,2.4924615E4,3.5984387E4,1.0978357E2,2.593535E2,2.922335E3,2.200228E4,3.5722984E4,2.6140277E2,9.5807304E1,1.3976263E1,9.560008E1,1.6375339E2,3.854265E2,2.5369084E3,1.6744387E4,5.257892E3,3.5551926E4,1.7105801E2,2.0689987E1,2.4071278E2,8.022209E0,5.954054E0,3.9261463E1,5.6338623E1,1.5943228E2,4.3211093E0,2.0792421E2,1.7750232E2,1.4000922E3,1.1368164E3,1.5989897E4,7.544902E2,4.5530767E3,7.048154E2,3.0643139E4,4.9087886E3,3.411309E1,1.3694493E2,2.1074318E2,2.9969597E1,3.8964734E0,4.1257353E0,3.4298996E1,4.962464E0,3.4343147E1,2.1995474E1,1.4411284E2,1.5319446E1,9.30995E1,1.1482471E2,3.9378853E0,1.7356442E2,9.100913E2,4.900009E2,8.544704E2,2.8234598E2,3.9831036E1,1.5950066E4,7.210921E2,3.33981E1,2.5825482E2,4.294822E3,5.1164224E2,1.9317317E2,2.8394578E4,2.2485608E3,1.8188728E2,4.7269014E3,1.0967558E1,2.3145533E1,3.5275856E1,1.01669075E2,1.7140453E2,3.933865E1,2.4224157E1,5.7454395E0,2.0231512E0,2.1025844E0,2.5197933E0,2.4426708E0,5.359171E0,2.8983976E1,4.2222714E0,1.7773203E1,6.17373E1,8.2375534E1,2.075759E0,1.3243687E1,1.9866783E1,7.323272E1,2.260979E1,9.221492E1,5.9265663E1,1.1429877E2,7.2065875E2,1.8943256E2,3.8325876E2,1.0674213E2,7.184042E2,1.3606622E2,2.4359702E2,3.8748962E1,4.045013E0,3.5786022E1,1.5757339E4,1.9272757E2,7.115275E2,9.564552E0,1.0265041E1,2.3133059E1,2.0087442E0,2.5624606E2,4.103675E3,1.9114682E2,2.1602156E1,4.9004007E2,1.3240938E2,6.0763805E1,2.8275354E4,1.1922439E2,7.063406E2,1.5422202E3,1.4148575E2,4.0401535E1,4.210278E3,5.166234E2,3.2259872E0,7.7415705E0,1.4555127E1,8.590406E0,2.5181544E0,3.27577E1,6.531557E1,3.6353508E1,1.3457674E2,3.6827793E1,3.2408615E1,6.9300337E0,2.175695E1,2.4672081E0,3.0418758E0,2.7035635E0,2.070473E0,3.288698E0,1.7390766E1,1.1593211E1,2.062679E0,2.1595922E0,1.4957497E1,2.8157058E0,3.0776342E1,3.0960958E1,2.3983673E1,5.839186E1,8.226056E0,5.0176306E0],"tree_param":{"num_deleted":"0","num_feature":"10","num_nodes":"159","size_leaf_vector":"0"}},{"base_weights":[2.6566407E-3,-2.2993668E-3,1.3078521E-1,2.7425082E-2,-1.7880416E-2,5.414537E-1,7.677591E-2,8.510899E-2,-2.4366735E-2,-2.0829502E-2,2.3930681E-1,8.941887E-1,3.8879207E-1,1.1332898E-2,4.2406365E-1,2.7258633E-2,1.5646952E-1,2.9047096E-1,-4.9272064E-2,-5.637545E-2,6.7817364E-3,6.874387E-1,9.398623E-2,4.999084E-1,9.576072E-1,9.371114E-1,2.7657878E-1,-9.6811E-2,9.76893E-2,9.641537E-2,7.089097E-1,2.6458398E-1,-1.5510425E-2,2.1226388E-1,-4.6339113E-2,8.815568E-1,2.1951614E-1,-2.0031463E-1,-1.3050391E-2,-1.2009298E-1,9.984677E-3,-2.931191E-2,1.13708034E-1,4.053931E-1,7.7693677E-1,-2.2009252E-1,2.5661722E-1,7.3344624E-1,-3.029825E-1,1.05292626E-1,4.8602208E-1,3.3200946E-1,-1.2903154E-1,-2.6857743E-1,1.3082565E-1,3.7213767E-1,-2.622911E-1,2.0372644E-1,8.128101E-1,-2.3265306E-2,3.7405273E-1,2.8344499E-2,-8.271401E-2,1.2719487E-1,3.145217E-1,-4.942651E-1,-1.3946508E-2,6.9175506E-1,9.495491E-1,3.7501106E-1,8.125733E-2,-1.24244906E-1,-4.151109E-1,-2.1684455E-2,5.615853E-1,-5.45159E-2,-2.6400548E-1,1.098454E-1,-9.540338E-2,2.72593E-2,-8.240351E-2,9.15519E-3,3.3310276E-1,6.146739E-1,-3.6919546E-1,9.344523E-1,7.035783E-1,-5.3917073E-2,-8.5892147E-1,4.8136228E-1,3.4364632E-3,2.8113005E-1,8.812159E-1,2.9519594E-1,-1.3492574E-1,3.8788456E-1,7.732523E-1,8.1229365E-1,1.152667E-1,-1.6281964E-1,1.4581503E-1,1.6015698E-1,-6.089072E-1,5.34492E-2,4.610047E-1,2.8220508E-1,8.51668E-1,7.741612E-1,-4.475949E-1,-4.6619725E-1,5.676819E-1,3.9993247E-1,8.523355E-1,4.3479714E-1,-1.812194E-1,6.2688994E-1,2.3106088E-1,-4.1587833E-2,2.1819755E-1,-2.955364E-1,-6.34752E-2,2.7788946E-1,4.3103453E-2,-7.225161E-1,3.2696185E-1,-5.9554535E-1,-1.3549222E-1,5.779857E-2,-2.4054164E-1,8.654254E-1,4.165618E-1,2.3971534E-1,8.05343E-1,-3.0582395E-1,1.7476432E-1,4.3974217E-2,-1.6390121E-1,-2.4936546E-1,-6.263195E-1,3.133128E-2,-1.18786514E-1,8.4116745E-1,2.7555037E-1,-1.2962933E-1,2.8315866E-3,-4.2936674E-1,-1.8240581E-1,2.2897206E-1,-3.6499746E-2,-3.2132804E-2,-2.698598E-1,4.354078E-2,-5.0887574E-2,-2.0618345E-1,-4.3778818E-2,-1.9592015E-2,3.2048076E-1,-2.0820537E-1,3.9744976E-1,1.2186096E0,2.081016E-1,-8.368225E-1,5.77765E-2,3.9909703E-1,7.806478E-1,4.4359154E-1,-2.2639522E-1,-1.1172016E0,4.2929608E-1,3.0923197E-1,9.855207E-1,2.9041427E-1,-2.5084966E-1,-0E0,4.1631928E-1,-5.911499E-1,1.9525795E-1,4.4383344E-1,-0E0,2.5120187E-1,8.6557627E-1,9.2271745E-1,1.818136E-1,3.3130553E-1,-7.16223E-2,-7.1362716E-1,-1.3944344E-1,4.9878687E-1,-3.8206413E-1,-7.058538E-1,4.499769E-1,-4.2597494E-1,-2.2381105E0,4.946782E-1,-2.8153933E-3,2.8157756E-1,7.516077E-1,7.507603E-1,2.263999E-1,-2.4390154E-2,1.2600077E0,-7.116294E-1,2.5266674E-1,-1.1527644E0,6.591124E-1,-2.1646695E-1,7.524124E-1,1.1825412E-1,7.0530945E-1,8.755123E-1,5.269681E-1],"categories":[],"categories_nodes":[],"categories_segments":[],"categories_sizes":[],"default_left":[true,true,true,true,true,true,true,true,true,true,true,true,true,true,true,true,true,true,true,true,true,true,true,true,false,false,true,true,true,true,true,true,true,true,true,true,true,true,true,true,true,true,true,true,true,true,true,true,false,true,true,true,true,true,true,true,true,true,true,true,true,true,true,true,true,true,true,true,false,true,true,true,true,true,true,true,true,true,true,true,true,true,true,true,true,false,true,true,true,true,true,false,false,true,true,true,true,true,true,true,true,true,true,true,true,true,false,true,true,true,true,true,true,false,false,false,false,false,false,false,false,false,false,false,false,false,false,false,false,false,false,false,false,false,false,false,false,false,false,false,false,false,false,false,false,false,false,false,false,false,false,false,false,false,false,false,false,false,false,false,false,false,false,false,false,false,false,false,false,false,false,false,false,false,false,false,false,false,false,false,false,false,false,false,false,false,false,false,false,false,false,false,false,false,false,false,false,false,false,false,false,false,false,false,false,false,false,false,false,false,false],"id":28,"left_children":[1,3,5,7,9,11,13,15,17,19,21,23,25,27,29,31,33,35,37,39,41,43,45,47,-1,-1,49,51,53,55,57,59,61,63,65,67,69,71,73,75,77,79,81,83,85,87,89,91,-1,93,95,97,99,101,103,105,107,109,111,113,115,117,119,121,123,125,127,129,-1,131,133,135,137,139,141,143,145,147,149,151,153,155,157,159,161,-1,163,165,167,169,171,-1,-1,173,175,177,179,181,183,185,187,189,191,193,195,197,-1,199,201,203,205,207,209,-1,-1,-1,-1,-1,-1,-1,-1,-1,-1,-1,-1,-1,-1,-1,-1,-1,-1,-1,-1,-1,-1,-1,-1,-1,-1,-1,-1,-1,-1,-1,-1,-1,-1,-1,-1,-1,-1,-1,-1,-1,-1,-1,-1,-1,-1,-1,-1,-1,-1,-1,-1,-1,-1,-1,-1,-1,-1,-1,-1,-1,-1,-1,-1,-1,-1,-1,-1,-1,-1,-1,-1,-1,-1,-1,-1,-1,-1,-1,-1,-1,-1,-1,-1,-1,-1,-1,-1,-1,-1,-1,-1,-1,-1,-1,-1,-1,-1],"loss_changes":[3.8705578E1,2.7174002E1,5.0272877E1,6.0287334E1,2.9192661E1,1.3780258E1,4.559468E1,3.9397034E1,8.337082E1,3.7359016E1,2.8310362E1,1.4173088E0,1.111285E1,1.579393E1,2.9582474E1,5.354838E1,4.8376373E1,3.2440033E1,5.3896996E1,7.036882E1,8.268191E1,2.3167534E0,1.6950912E1,2.7022786E0,0E0,0E0,5.5063696E0,1.0404556E1,1.1442962E1,1.4858442E1,8.703682E0,2.5409359E1,1.317741E1,2.9096252E1,1.3355153E1,3.338318E-1,1.493721E1,3.1058624E1,3.942447E1,8.00916E1,8.580261E1,4.810852E1,1.2400114E2,4.762542E0,1.8153E-1,1.1931269E1,1.24045925E1,3.9581203E-1,0E0,4.020363E0,1.6055241E0,5.338993E0,6.516217E0,1.1534783E1,2.2004717E1,3.3618965E0,1.2880327E1,7.6834598E0,1.8899536E0,1.6183336E1,2.0918259E1,3.5929596E1,7.1924524E0,2.3183435E1,1.9841736E1,2.1389523E0,1.40297785E1,8.085327E-1,0E0,1.8836193E1,1.3458635E1,9.411633E0,1.7225739E1,4.0329514E1,9.118626E0,2.5136015E1,3.5744553E1,7.300226E1,4.3757908E1,9.867915E0,3.9482746E1,3.2803394E1,6.086693E1,5.1738043E0,1.386978E0,0E0,1.0054493E0,7.8988667E0,8.24995E0,9.663763E0,7.652623E0,0E0,0E0,1.7350655E0,6.012746E0,1.1584692E0,5.269394E-1,8.9993477E-1,1.5509373E0,7.8812847E0,1.4523645E1,9.176227E0,1.1992731E1,1.7419613E1,8.269428E0,1.6907034E0,0E0,4.0639515E0,1.0576931E1,9.441177E0,3.116006E0,1.1031444E0,4.2819977E-1,0E0,0E0,0E0,0E0,0E0,0E0,0E0,0E0,0E0,0E0,0E0,0E0,0E0,0E0,0E0,0E0,0E0,0E0,0E0,0E0,0E0,0E0,0E0,0E0,0E0,0E0,0E0,0E0,0E0,0E0,0E0,0E0,0E0,0E0,0E0,0E0,0E0,0E0,0E0,0E0,0E0,0E0,0E0,0E0,0E0,0E0,0E0,0E0,0E0,0E0,0E0,0E0,0E0,0E0,0E0,0E0,0E0,0E0,0E0,0E0,0E0,0E0,0E0,0E0,0E0,0E0,0E0,0E0,0E0,0E0,0E0,0E0,0E0,0E0,0E0,0E0,0E0,0E0,0E0,0E0,0E0,0E0,0E0,0E0,0E0,0E0,0E0,0E0,0E0,0E0,0E0,0E0,0E0,0E0,0E0,0E0,0E0,0E0],"parents":[2147483647,0,0,1,1,2,2,3,3,4,4,5,5,6,6,7,7,8,8,9,9,10,10,11,11,12,12,13,13,14,14,15,15,16,16,17,17,18,18,19,19,20,20,21,21,22,22,23,23,26,26,27,27,28,28,29,29,30,30,31,31,32,32,33,33,34,34,35,35,36,36,37,37,38,38,39,39,40,40,41,41,42,42,43,43,44,44,45,45,46,46,47,47,49,49,50,50,51,51,52,52,53,53,54,54,55,55,56,56,57,57,58,58,59,59,60,60,61,61,62,62,63,63,64,64,65,65,66,66,67,67,69,69,70,70,71,71,72,72,73,73,74,74,75,75,76,76,77,77,78,78,79,79,80,80,81,81,82,82,83,83,84,84,86,86,87,87,88,88,89,89,90,90,93,93,94,94,95,95,96,96,97,97,98,98,99,99,100,100,101,101,102,102,103,103,104,104,105,105,107,107,108,108,109,109,110,110,111,111,112,112],"right_children":[2,4,6,8,10,12,14,16,18,20,22,24,26,28,30,32,34,36,38,40,42,44,46,48,-1,-1,50,52,54,56,58,60,62,64,66,68,70,72,74,76,78,80,82,84,86,88,90,92,-1,94,96,98,100,102,104,106,108,110,112,114,116,118,120,122,124,126,128,130,-1,132,134,136,138,140,142,144,146,148,150,152,154,156,158,160,162,-1,164,166,168,170,172,-1,-1,174,176,178,180,182,184,186,188,190,192,194,196,198,-1,200,202,204,206,208,210,-1,-1,-1,-1,-1,-1,-1,-1,-1,-1,-1,-1,-1,-1,-1,-1,-1,-1,-1,-1,-1,-1,-1,-1,-1,-1,-1,-1,-1,-1,-1,-1,-1,-1,-1,-1,-1,-1,-1,-1,-1,-1,-1,-1,-1,-1,-1,-1,-1,-1,-1,-1,-1,-1,-1,-1,-1,-1,-1,-1,-1,-1,-1,-1,-1,-1,-1,-1,-1,-1,-1,-1,-1,-1,-1,-1,-1,-1,-1,-1,-1,-1,-1,-1,-1,-1,-1,-1,-1,-1,-1,-1,-1,-1,-1,-1,-1,-1],"split_conditions":[7.05E1,2.75E1,1.25E1,6.05E1,6.5E0,7.5E0,3.05E1,3.65E1,1.35E1,3.5E0,5.65E1,4.35E1,2.65E1,2.5E0,3.5E0,5.05E1,1.05E1,1.05E1,3.75E1,3.5E0,6.45E1,5.75E1,7.5E0,9.5E0,2.8728217E-1,2.811334E-1,4.75E1,2.45E1,5.5E0,2.05E1,7.5E0,1.7E1,6.5E0,3.85E1,1.85E1,6.25E1,2.65E1,6.45E1,3.5E0,2.95E1,1.85E1,1.35E1,1.85E1,2.65E1,2.5E0,6.65E1,2.25E1,5.5E0,-9.089476E-2,3.05E1,3.25E1,1.95E1,3.5E0,2.5E0,2.25E1,4.5E0,3.5E0,5.5E0,3.15E1,1.5E0,5.5E0,2.05E1,3.1E1,5.65E1,5.45E1,7.5E0,1.35E1,3.95E1,2.8486472E-1,6.55E1,1.5E0,2.45E1,2.15E1,6.5E0,2.45E1,2.5E0,2.5E0,3.55E1,6.45E1,3.35E1,5.65E1,3.5E0,6.5E0,5.25E1,6.5E0,2.803357E-1,3.5E0,5.65E1,3.85E1,3.85E1,7.05E1,8.4339015E-2,2.6436478E-1,2.5E0,4.35E1,1.15E1,7.15E1,2.35E1,2.45E1,1.35E1,2.25E1,4.25E1,2.65E1,2.65E1,2.85E1,1.45E1,2.555004E-1,5E-1,4.5E0,4.75E1,4.1E1,8.5E0,4.95E1,1.3043915E-1,-5.436582E-2,1.8806699E-1,6.9318265E-2,-1.247635E-2,6.545927E-2,-8.8660926E-2,-1.904256E-2,8.336684E-2,1.2931037E-2,-2.1675484E-1,9.8088555E-2,-1.7866361E-1,-4.0647667E-2,1.733957E-2,-7.2162494E-2,2.5962764E-1,1.2496855E-1,7.1914606E-2,2.416029E-1,-9.174719E-2,5.24293E-2,1.3192265E-2,-4.9170364E-2,-7.480964E-2,-1.8789586E-1,9.399384E-3,-3.5635956E-2,2.5235024E-1,8.2665116E-2,-3.88888E-2,8.49476E-4,-1.2881003E-1,-5.4721747E-2,6.869162E-2,-1.0949925E-2,-9.6398415E-3,-8.095794E-2,1.3062234E-2,-1.5266272E-2,-6.1855037E-2,-1.3133646E-2,-5.8776047E-3,9.614424E-2,-6.2461615E-2,1.19234934E-1,3.6558288E-1,6.2430482E-2,-2.5104678E-1,1.733295E-2,1.1972911E-1,2.3419435E-1,1.3307747E-1,-6.791857E-2,-3.351605E-1,1.2878883E-1,9.276959E-2,2.9565623E-1,8.712429E-2,-7.52549E-2,-0E0,1.2489579E-1,-1.7734498E-1,5.8577385E-2,1.3315004E-1,-0E0,7.536057E-2,2.5967288E-1,2.7681524E-1,5.454408E-2,9.939166E-2,-2.148669E-2,-2.1408816E-1,-4.1833036E-2,1.4963606E-1,-1.1461925E-1,-2.1175615E-1,1.3499308E-1,-1.2779249E-1,-6.714332E-1,1.4840347E-1,-8.44618E-4,8.447327E-2,2.2548233E-1,2.252281E-1,6.791997E-2,-7.317046E-3,3.7800235E-1,-2.1348883E-1,7.5800024E-2,-3.4582934E-1,1.9773373E-1,-6.494009E-2,2.2572373E-1,3.5476238E-2,2.1159284E-1,2.626537E-1,1.5809044E-1],"split_indices":[6,1,7,6,2,7,1,8,7,5,1,8,1,5,5,6,9,7,8,2,6,6,2,4,0,0,8,1,4,7,4,7,9,8,7,6,1,6,2,1,7,7,7,7,9,1,7,7,0,1,1,7,2,9,7,2,2,5,1,9,9,7,8,6,6,4,9,8,0,6,5,1,7,9,7,5,5,1,6,1,6,9,4,6,4,0,9,6,8,8,1,0,0,5,8,7,6,1,7,7,7,8,1,1,1,7,0,9,2,8,8,4,8,0,0,0,0,0,0,0,0,0,0,0,0,0,0,0,0,0,0,0,0,0,0,0,0,0,0,0,0,0,0,0,0,0,0,0,0,0,0,0,0,0,0,0,0,0,0,0,0,0,0,0,0,0,0,0,0,0,0,0,0,0,0,0,0,0,0,0,0,0,0,0,0,0,0,0,0,0,0,0,0,0,0,0,0,0,0,0,0,0,0,0,0,0,0,0,0,0,0],"split_type":[0,0,0,0,0,0,0,0,0,0,0,0,0,0,0,0,0,0,0,0,0,0,0,0,0,0,0,0,0,0,0,0,0,0,0,0,0,0,0,0,0,0,0,0,0,0,0,0,0,0,0,0,0,0,0,0,0,0,0,0,0,0,0,0,0,0,0,0,0,0,0,0,0,0,0,0,0,0,0,0,0,0,0,0,0,0,0,0,0,0,0,0,0,0,0,0,0,0,0,0,0,0,0,0,0,0,0,0,0,0,0,0,0,0,0,0,0,0,0,0,0,0,0,0,0,0,0,0,0,0,0,0,0,0,0,0,0,0,0,0,0,0,0,0,0,0,0,0,0,0,0,0,0,0,0,0,0,0,0,0,0,0,0,0,0,0,0,0,0,0,0,0,0,0,0,0,0,0,0,0,0,0,0,0,0,0,0,0,0,0,0,0,0,0,0,0,0,0,0,0,0,0,0,0,0,0,0,0,0,0,0],"sum_hessian":[6.0941484E4,5.867262E4,2.2688625E3,2.0176781E4,3.849584E4,2.6255234E2,2.0063102E3,9.545576E3,1.0631206E4,3.8060523E4,4.3531494E2,7.7741196E1,1.8481114E2,1.6891776E3,3.1713257E2,5.272977E3,4.272599E3,7.7840625E2,9.8528E3,1.6639744E4,2.142078E4,1.0559918E2,3.2971576E2,1.2111805E1,6.562939E1,3.0071745E1,1.547394E2,7.4966907E2,9.395086E2,1.4818947E2,1.6894308E2,8.045446E2,4.4684326E3,3.3509302E3,9.21669E2,8.212649E1,6.962798E2,1.9046392E3,7.9481606E3,8.488866E3,8.1508784E3,1.6015055E4,5.4057246E3,2.6903463E1,7.869572E1,1.1225811E2,2.1745764E2,9.497906E0,2.613899E0,8.608177E1,6.865762E1,5.163306E1,6.9803595E2,7.723137E1,8.622772E2,8.384408E1,6.43454E1,2.9406288E1,1.3953679E2,2.2175865E2,5.82786E2,2.7038318E3,1.7646006E3,1.830695E3,1.5202352E3,6.1091507E1,8.605775E2,2.4801651E1,5.7324833E1,3.2673654E2,3.6954327E2,1.4078594E3,4.9677972E2,7.8315386E3,1.1662179E2,5.83276E3,2.6561067E3,4.185412E3,3.965466E3,7.753228E3,8.261827E3,3.6619075E3,1.7438171E3,2.139413E1,5.509332E0,2.1058672E1,5.7637047E1,9.000755E1,2.2250555E1,1.1461591E2,1.0284172E2,3.1368876E0,6.361018E0,4.8064175E1,3.8017593E1,5.305493E1,1.56026945E1,1.5129315E1,3.6503742E1,6.2214276E2,7.589321E1,3.434604E1,4.288533E1,6.9963354E2,1.6264369E2,7.202842E1,1.1815656E1,9.236369E0,5.510903E1,1.0204614E1,1.9201674E1,1.3272909E1,1.26263885E2,5.6331024E1,1.6542761E2,2.0918059E2,3.736054E2,1.9763583E3,7.274736E2,1.448864E2,1.6197142E3,6.54647E2,1.176048E3,1.7296074E1,1.5029392E3,4.7018925E1,1.4072582E1,6.540234E2,2.0655412E2,1.3779276E1,1.1022375E1,2.4985556E2,7.6880974E1,7.1355385E1,2.9818787E2,2.6831537E2,1.1395441E3,2.7970184E2,2.1707788E2,5.0658506E3,2.765688E3,5.7906273E1,5.8715515E1,2.5250605E3,3.3076992E3,8.7600757E2,1.7800991E3,2.3071458E3,1.8782666E3,2.9111445E3,1.0543218E3,6.4173003E3,1.3359275E3,1.9635708E3,6.2982563E3,3.353068E3,3.088394E2,1.8494943E2,1.5588677E3,7.7547364E0,1.3639394E1,2.2272325E0,3.2821E0,1.3021136E1,4.461591E1,2.2691826E1,6.731573E1,1.8677412E1,3.573144E0,8.6720314E1,2.7895605E1,4.8340733E1,5.4500988E1,1.4385605E1,3.367857E1,1.5693921E1,2.2323673E1,4.6166664E1,6.888268E0,2.9851966E0,1.2617498E1,1.2412533E1,2.7167826E0,1.6697113E1,1.9806631E1,2.4039474E1,5.981033E2,4.5571316E1,3.0321898E1,8.208929E0,2.613711E1,3.9717834E1,3.1674964E0,7.834509E1,6.2128845E2,1.0188054E2,6.0763145E1,6.244951E0,6.578347E1,3.8141718E0,5.422198E0,4.0059658E1,1.5049372E1,6.3502636E0,3.8543506E0,3.5767066E0,1.5624968E1,7.71115E0,5.5617595E0,1.1614598E2,1.0117902E1],"tree_param":{"num_deleted":"0","num_feature":"10","num_nodes":"211","size_leaf_vector":"0"}},{"base_weights":[-1.0017287E-3,2.192063E-1,-3.4560338E-3,7.390677E-1,9.926688E-2,-5.015097E-3,2.83871E-1,3.4884527E-1,9.1085285E-1,3.8705945E-2,5.379756E-1,2.0274902E-3,-5.2266624E-2,9.0876055E-1,1.0655595E-1,6.626045E-1,4.6948582E-2,9.5166457E-1,4.6613032E-1,4.0065747E-1,-1.5132719E-2,3.1909877E-1,8.963969E-1,1.8232343E-1,-2.3431492E-3,-1.6626988E-1,-3.1541634E-2,9.514816E-1,2.231865E-3,6.8909234E-1,1.6206319E-2,7.333055E-1,6.2612E-2,6.94966E-1,-6.943512E-2,8.432188E-1,-2.708352E-1,1.8473783E-1,8.936887E-1,-7.2102076E-1,7.73354E-3,8.1240267E-1,8.124427E-2,9.9281377E-1,3.9420038E-1,8.3216155E-1,1.4589897E-1,-3.2209826E-3,4.1348362E-1,-1.8432844E-1,3.5437766E-1,-6.1774417E-3,-1.5769176E-1,9.86123E-1,5.77998E-1,9.58257E-1,1.5670045E-1,2.1459709E-1,-1.5618907E-1,1.5044093E-1,8.1137854E-1,-3.424542E-1,1.095267E-1,7.157487E-1,7.993645E-2,-1.1921351E0,3.8954026E-1,2.6781214E-2,-7.908537E-1,2.4026772E-1,-5.9907347E-1,-1.5299605E-1,7.663672E-1,5.2199143E-1,9.191972E-1,6.3430786E-1,1.2842867E-1,-2.6148064E-3,-5.3002506E-1,9.8200035E-1,2.0361498E-1,-9.529829E-2,-3.2184422E-1,-3.293846E-1,5.9944475E-1,-2.76219E-2,1.6916876E-1,-5.3856283E-1,-8.4960796E-2,8.3976203E-1,5.0282884E-2,-9.946434E-1,5.2873766E-1,-8.285688E-1,2.6286694E-1,1.674217E-1,-3.8338006E-1,-5.4459786E-1,-0E0,5.49085E-1,-3.3595327E-1,1.9908273E-1,-1.7882216E-1,-2.2762516E-1,-2.586209E0,-1.1602908E-1,1.1071627E-1,-1.0025266E0,-1.1929281E-1,-1.7173943E-1,6.0747147E-1,-8.80842E-1,-1.7151523E-1,-4.8818953E-2,9.002835E-1,9.1940624E-1,4.7872242E-1,1.9752511E-1,2.1347957E-2,1.7433222E-2,-1.729568E-2,-1.3965071E0,-3.9172432E-1,1.0287272E0,4.872582E-1,-6.2363267E-1,4.8462832E-1,-1.6028126E-1,6.304137E-2,-3.5171968E-1,3.3634362E-1,-5.3847694E-1,6.436022E-2,8.1180483E-1,-3.5418086E-2,-1.5831133E-2,-2.3308471E-1,2.8148735E-1,-2.940939E-1,-9.789617E-2,-7.001338E-1,-2.7900812E-1,4.2777367E-2,8.583085E-1,-4.499907E-3,3.710619E-1,-8.190793E-3,3.1175372E-1,-5.1138616E-1,-4.508262E-1,7.4442685E-1],"categories":[],"categories_nodes":[],"categories_segments":[],"categories_sizes":[],"default_left":[true,true,true,true,true,true,true,true,true,true,true,true,true,true,true,true,true,false,true,true,true,true,true,true,true,true,true,true,false,true,true,true,false,false,true,false,false,true,false,true,true,false,true,false,true,true,true,true,true,true,true,true,true,false,true,false,true,true,true,false,false,true,true,false,true,true,false,true,true,true,true,false,false,true,false,true,true,true,true,true,true,true,true,true,true,true,true,true,true,false,false,false,true,false,true,true,true,false,false,false,false,false,false,false,false,false,false,false,false,false,false,false,false,false,false,false,false,false,false,false,false,false,false,true,true,false,false,false,false,false,false,false,false,false,false,false,false,false,false,false,false,false,false,false,false,false,false,false,false,false,false],"id":29,"left_children":[1,3,5,7,9,11,13,15,17,19,21,23,25,27,29,31,33,-1,35,37,39,41,43,45,47,49,51,53,-1,55,57,59,-1,-1,61,-1,-1,63,-1,65,67,-1,69,-1,71,73,75,77,79,81,83,85,87,-1,89,-1,91,93,95,-1,-1,97,99,-1,101,103,-1,105,107,109,111,-1,-1,113,-1,115,117,119,121,-1,125,127,129,131,133,135,137,139,141,-1,-1,-1,143,-1,145,147,149,-1,-1,-1,-1,-1,-1,-1,-1,-1,-1,-1,-1,-1,-1,-1,-1,-1,-1,-1,-1,-1,-1,-1,-1,-1,-1,-1,-1,-1,-1,-1,-1,-1,-1,-1,-1,-1,-1,-1,-1,-1,-1,-1,-1,-1,-1,-1,-1,-1,-1,-1,-1,-1,-1],"loss_changes":[3.2731544E1,4.1507698E1,2.6826906E1,7.9924164E0,1.4394149E1,1.9833378E1,3.566285E1,3.7118645E0,1.0467377E0,9.357195E0,4.812502E0,4.087764E1,1.8250565E1,2.7092247E0,1.3266855E1,7.373667E-1,1.7000171E0,0E0,2.8396192E0,6.3986588E0,6.7835407E0,4.8725786E0,7.1565247E-1,2.8890652E1,1.8464273E1,1.1232292E1,2.0927067E1,2.3134613E-1,0E0,4.647093E0,7.5637064E0,6.120796E-1,0E0,0E0,9.803698E-1,0E0,0E0,2.382924E0,0E0,7.40337E0,6.1515307E0,0E0,3.3536208E0,0E0,1.2995863E0,1.199604E0,9.81134E0,1.6108149E1,1.2454586E1,1.4022045E1,6.9294105E0,2.0487715E1,3.0255518E1,0E0,1.0610328E0,0E0,5.912613E0,5.370065E0,8.765316E0,0E0,0E0,5.7262343E-1,2.5761395E0,0E0,1.221151E0,1.2093034E1,0E0,4.7726264E0,1.1632051E0,3.90154E0,5.045717E-1,0E0,0E0,3.6831994E0,0E0,1.2571945E0,8.308851E0,1.4855745E1,6.311226E0,7.9589844E-2,1.8695889E1,7.2114553E0,8.989468E0,9.779905E-1,4.1018934E0,1.1749078E1,3.0973686E1,1.2370888E1,2.2845757E1,0E0,0E0,0E0,1.8446014E0,0E0,2.9286237E0,4.985441E0,5.633482E0,0E0,0E0,0E0,0E0,0E0,0E0,0E0,0E0,0E0,0E0,0E0,0E0,0E0,0E0,0E0,0E0,0E0,0E0,0E0,0E0,0E0,0E0,0E0,0E0,0E0,0E0,0E0,0E0,0E0,0E0,0E0,0E0,0E0,0E0,0E0,0E0,0E0,0E0,0E0,0E0,0E0,0E0,0E0,0E0,0E0,0E0,0E0,0E0,0E0,0E0,0E0,0E0,0E0,0E0],"parents":[2147483647,0,0,1,1,2,2,3,3,4,4,5,5,6,6,7,7,8,8,9,9,10,10,11,11,12,12,13,13,14,14,15,15,16,16,18,18,19,19,20,20,21,21,22,22,23,23,24,24,25,25,26,26,27,27,29,29,30,30,31,31,34,34,37,37,39,39,40,40,42,42,44,44,45,45,46,46,47,47,48,48,49,49,50,50,51,51,52,52,54,54,56,56,57,57,58,58,61,61,62,62,64,64,65,65,67,67,68,68,69,69,70,70,73,73,75,75,76,76,77,77,78,78,79,79,80,80,81,81,82,82,83,83,84,84,85,85,86,86,87,87,88,88,92,92,94,94,95,95,96,96],"right_children":[2,4,6,8,10,12,14,16,18,20,22,24,26,28,30,32,34,-1,36,38,40,42,44,46,48,50,52,54,-1,56,58,60,-1,-1,62,-1,-1,64,-1,66,68,-1,70,-1,72,74,76,78,80,82,84,86,88,-1,90,-1,92,94,96,-1,-1,98,100,-1,102,104,-1,106,108,110,112,-1,-1,114,-1,116,118,120,122,-1,126,128,130,132,134,136,138,140,142,-1,-1,-1,144,-1,146,148,150,-1,-1,-1,-1,-1,-1,-1,-1,-1,-1,-1,-1,-1,-1,-1,-1,-1,-1,-1,-1,-1,-1,-1,-1,-1,-1,-1,-1,-1,-1,-1,-1,-1,-1,-1,-1,-1,-1,-1,-1,-1,-1,-1,-1,-1,-1,-1,-1,-1,-1,-1,-1,-1,-1],"split_conditions":[5.5E0,3.5E0,3.5E0,6.05E1,3.5E0,7.5E0,3.35E1,7.5E0,9.5E0,3.15E1,5.85E1,2.45E1,1.95E1,3.25E1,1.75E1,3.85E1,2.95E1,2.854994E-1,2.5E0,6.05E1,4.5E0,3.5E0,4.25E1,1.55E1,8.5E0,1.15E1,3.25E1,2.55E1,6.695595E-4,4.35E1,4.5E0,5.15E1,1.87836E-2,2.0848982E-1,5.45E1,2.5296566E-1,-8.125056E-2,2.95E1,2.681066E-1,6.45E1,3.75E1,2.4372081E-1,5.5E0,2.9784414E-1,4.55E1,5.85E1,2.25E1,6.55E1,7.25E1,9.5E0,6.5E0,3.5E0,6.5E0,2.9583693E-1,3.95E1,2.874771E-1,3.5E0,5.55E1,4.25E1,4.513228E-2,2.4341357E-1,4.5E0,8.5E0,2.1472463E-1,5.5E1,4.5E0,1.1686208E-1,5.55E1,3.85E1,4.5E0,4.15E1,-4.5898817E-2,2.2991017E-1,1.5E0,2.7575916E-1,2.15E1,2.3E1,2.85E1,5E-1,2.9460013E-1,9.5E0,6.35E1,3.45E1,2.5E0,8.5E0,3.15E1,6.45E1,8.5E0,1.5E0,2.5192863E-1,1.50848655E-2,-2.9839304E-1,5.25E1,-2.4857065E-1,2.65E1,6.65E1,9.65E1,-1.6337937E-1,-0E0,1.6472551E-1,-1.00785986E-1,5.9724823E-2,-5.364665E-2,-6.828755E-2,-7.7586275E-1,-3.4808725E-2,3.3214882E-2,-3.00758E-1,-3.5787843E-2,-5.152183E-2,1.8224144E-1,-2.642526E-1,-5.145457E-2,-1.4645686E-2,2.7008507E-1,2.758219E-1,1.4361674E-1,5.9257537E-2,6.4043873E-3,5.2299667E-3,-5.188704E-3,-4.1895217E-1,-1.175173E-1,3.0861816E-1,1.4617747E-1,-1.870898E-1,1.453885E-1,-4.808438E-2,1.891241E-2,-1.05515905E-1,1.0090309E-1,-1.6154309E-1,1.9308068E-2,2.4354146E-1,-1.0625426E-2,-4.74934E-3,-6.992541E-2,8.444621E-2,-8.822817E-2,-2.9368853E-2,-2.1004015E-1,-8.370244E-2,1.2833211E-2,2.5749257E-1,-1.3499722E-3,1.1131857E-1,-2.457238E-3,9.352612E-2,-1.5341586E-1,-1.3524787E-1,2.2332807E-1],"split_indices":[7,5,3,6,2,9,1,4,4,1,6,0,7,7,7,1,1,0,5,6,5,7,1,7,2,9,0,7,0,1,5,6,0,0,6,0,0,1,0,6,1,0,5,0,0,6,0,0,0,9,4,2,4,0,0,0,2,6,0,0,0,7,4,0,6,7,0,6,0,5,0,0,0,5,0,7,7,0,9,9,2,6,0,5,4,7,6,9,5,0,0,0,1,0,7,6,0,0,0,0,0,0,0,0,0,0,0,0,0,0,0,0,0,0,0,0,0,0,0,0,0,0,0,2147483647,2147483647,0,0,0,0,0,0,0,0,0,0,0,0,0,0,0,0,0,0,0,0,0,0,0,0,0,0],"split_type":[0,0,0,0,0,0,0,0,0,0,0,0,0,0,0,0,0,0,0,0,0,0,0,0,0,0,0,0,0,0,0,0,0,0,0,0,0,0,0,0,0,0,0,0,0,0,0,0,0,0,0,0,0,0,0,0,0,0,0,0,0,0,0,0,0,0,0,0,0,0,0,0,0,0,0,0,0,0,0,0,0,0,0,0,0,0,0,0,0,0,0,0,0,0,0,0,0,0,0,0,0,0,0,0,0,0,0,0,0,0,0,0,0,0,0,0,0,0,0,0,0,0,0,0,0,0,0,0,0,0,0,0,0,0,0,0,0,0,0,0,0,0,0,0,0,0,0,0,0,0,0],"sum_hessian":[6.0580203E4,6.6654987E2,5.9913652E4,1.2390806E2,5.426418E2,5.959146E4,3.2219223E2,3.888952E1,8.501855E1,4.7787622E2,6.4765564E1,5.1861656E4,7.729803E3,7.024154E1,2.5195068E2,1.8402988E1,2.0486528E1,7.672522E1,8.293327E0,6.1164017E1,4.1671222E2,4.1470566E1,2.3295002E1,1.2267549E3,5.0634902E4,1.1876095E3,6.542194E3,6.6980286E1,3.2612538E0,3.2865757E1,2.1908493E2,1.6189722E1,2.213265E0,2.4276726E0,1.8058857E1,5.435682E0,2.8576455E0,4.356231E1,1.7601707E1,1.2185856E1,4.0452637E2,1.2636678E1,2.8833887E1,1.863983E1,4.6551723E0,6.3879574E1,1.1628754E3,5.0529344E4,1.0555777E2,1.1485154E3,3.9094025E1,5.448204E3,1.0939899E3,5.9671417E1,7.308867E0,2.123568E1,1.1630079E1,1.018836E2,1.17201324E2,2.3337975E0,1.3855926E1,6.899304E0,1.1159553E1,6.1408734E0,3.7421436E1,8.536242E0,3.6496148E0,3.9610757E2,8.418771E0,2.3954805E1,4.8790817E0,2.0684657E0,2.5867064E0,1.5656441E1,4.8223133E1,3.8841175E1,1.1240342E3,5.0472367E4,5.6977036E1,2.7404337E1,7.8153435E1,6.984094E2,4.5010605E2,1.01701565E1,2.8923868E1,4.855513E3,5.9269104E2,1.7427414E2,9.1971576E2,4.4269094E0,2.8819578E0,2.3987536E0,9.231325E0,3.745166E0,9.8138435E1,4.8360146E1,6.884118E1,4.054214E0,2.8450897E0,5.5565414E0,5.603011E0,2.5913385E1,1.1508051E1,5.7542367E0,2.7820046E0,1.4626637E2,2.4984122E2,5.969825E0,2.448946E0,1.1475402E1,1.2479403E1,2.231423E0,2.647659E0,6.5347843E0,9.121656E0,1.1866329E1,2.6974846E1,6.823923E2,4.416419E2,2.1334555E4,2.9137812E4,6.5404773E0,5.0436558E1,2.3960922E1,3.443415E0,1.9462507E1,5.8690926E1,4.9539972E2,2.0300967E2,4.310807E2,1.9025364E1,6.485523E0,3.6846335E0,2.1524141E1,7.399726E0,4.5932437E3,2.6226926E2,4.7743634E2,1.1525471E2,4.7268883E1,1.2700526E2,3.6478192E2,5.549338E2,5.3863854E0,3.8449402E0,7.00092E1,2.8129234E1,4.0387184E1,7.9729624E0,6.5564804E1,3.2763703E0],"tree_param":{"num_deleted":"2","num_feature":"10","num_nodes":"151","size_leaf_vector":"0"}},{"base_weights":[-5.352311E-5,-1.3920183E-3,2.619374E-1,5.7738966E-1,-1.9421728E-3,8.3577025E-1,1.1925732E-1,8.406573E-1,1.7219114E-1,-3.3914777E-3,2.1040608E-1,9.2357445E-1,-2.27957E-1,5.5790156E-1,-8.628658E-3,9.085336E-1,6.30337E-2,6.716279E-1,8.231331E-3,-7.609465E-4,-1.7088877E-1,5.4720604E-1,1.0744424E-1,3.9028606E-1,9.52601E-1,1.0451288E-1,-5.019383E-1,9.01003E-1,2.9990798E-1,2.4573663E-1,-1.259136E-1,2.7152526E-1,-3.03158E-1,-2.0898087E-3,6.8240875E-1,-3.8624442E-1,-1.5306158E-2,4.3824583E-1,8.733836E-1,-4.5418385E-2,3.454517E-1,9.6263695E-1,4.977734E-1,-2.3705488E-1,4.9925733E-1,5.951248E-1,9.019322E-2,1.4120221E-1,-2.8358546E-1,5.889714E-1,-1.1951469E-1,-5.6981397E-1,1.651389E-1,-5.714431E-3,1.4107138E-1,1.4362667E0,5.808515E-1,-5.7863694E-1,-1.6426235E-1,-1.8769038E-1,3.2817057E-1,5.3833073E-1,5.9224064E-3,4.022347E-1,9.436202E-1,8.096305E-3,-8.036868E-1,4.8442048E-1,-1.940683E-1,1.0090465E-1,7.107843E-1,7.535233E-1,-7.7494323E-1,7.278567E-1,1.597312E-1,9.3005717E-1,6.162384E-2,-7.8532904E-1,1.6345064E-1,5.5067474E-1,-1.0332899E-1,-4.1781828E-1,2.504045E-1,-7.009871E-1,4.988305E-1,-7.011632E-1,-2.1590658E-1,-4.524564E-1,-5.142026E-3,5.317457E-1,1.3428645E-2,1.6424986E0,6.576839E-1,1.0060114E0,4.0116057E-1,-1.043888E0,-4.364009E-1,-5.340572E-2,-6.754976E-1,-1.4299257E-2,-5.204253E-1,4.2114034E-1,-6.36794E-1,8.459884E-1,4.079957E-1,-4.2843294E-1,4.3734506E-1,-9.821754E-2,5.6223965E-1,-6.1213795E-2,-1.247138E0,8.1162286E-1,3.0797264E-1,-9.3302095E-1,3.5055166E-1,-1.8307036E-1,-1.0865446E0,8.9438295E-1,2.792321E-1,-4.2105973E-1,4.115878E-1,4.270093E-1,-2.3799722E-1,2.1776479E-2,8.031484E-1,9.7813815E-1,-5.2938414E-1,5.0409723E-2,-5.817089E-1,-1.0103438E0,-2.5905553E-1,-1.3845204E-1,8.440539E-1],"categories":[],"categories_nodes":[],"categories_segments":[],"categories_sizes":[],"default_left":[true,true,true,true,true,true,true,true,true,true,true,true,true,true,true,false,false,false,true,true,true,true,true,false,false,false,false,true,true,true,true,true,true,true,true,true,true,true,true,true,true,false,true,true,true,true,true,true,true,false,true,true,false,true,true,true,true,true,true,true,true,true,true,false,false,true,true,true,true,false,false,false,true,true,true,false,true,false,true,true,true,true,true,false,false,true,true,false,false,false,false,false,false,false,false,false,false,false,false,false,false,false,false,false,false,false,false,false,false,false,false,false,false,false,false,false,false,false,false,false,false,false,false,false,false,false,false,false,false,false,false,false,false],"id":30,"left_children":[1,3,5,7,9,11,13,15,17,19,21,23,25,27,29,-1,-1,-1,31,33,35,37,39,-1,-1,-1,-1,41,43,45,47,49,51,53,55,57,59,61,63,65,67,-1,69,71,73,75,77,79,81,-1,83,-1,-1,87,89,91,93,95,97,99,101,103,105,-1,-1,107,109,111,113,-1,-1,-1,115,117,119,-1,121,-1,123,125,127,129,131,-1,-1,-1,-1,-1,-1,-1,-1,-1,-1,-1,-1,-1,-1,-1,-1,-1,-1,-1,-1,-1,-1,-1,-1,-1,-1,-1,-1,-1,-1,-1,-1,-1,-1,-1,-1,-1,-1,-1,-1,-1,-1,-1,-1,-1,-1,-1,-1,-1,-1],"loss_changes":[2.118624E1,1.9123953E1,2.4995485E1,5.888714E0,1.8483448E1,5.9347687E0,1.3897954E1,1.7013779E0,1.9089484E0,2.6288334E1,1.4026497E1,4.3584442E-1,5.6452805E-1,4.617874E0,5.7611585E0,0E0,0E0,0E0,1.6385984E0,5.3313957E1,3.0884138E1,2.9266453E0,1.142425E1,0E0,0E0,0E0,0E0,2.9615402E-2,3.7162726E0,3.2207162E0,5.623128E0,1.4482081E0,1.2495694E0,3.0427391E1,7.793377E0,1.6385574E1,3.1836884E1,3.141448E0,3.0290985E-1,7.8148313E0,9.309334E0,0E0,3.3423936E-1,5.7411494E0,1.7651787E0,3.194715E0,2.881223E0,5.054809E0,6.112666E0,0E0,2.390973E0,8.5641265E-2,0E0,1.4602393E1,7.216954E1,8.5969734E-1,7.334713E0,1.31471405E1,1.0190527E1,2.0627733E1,1.6373293E1,1.9747925E0,2.9771924E0,0E0,0E0,1.066822E1,4.037112E0,5.3485966E0,1.0729338E1,0E0,0E0,0E0,9.9121714E-1,7.718015E-1,1.8335032E0,0E0,1.0147763E0,0E0,3.6510885E0,9.226404E0,2.4003286E0,6.0092955E0,4.1606455E0,0E0,0E0,0E0,0E0,0E0,0E0,0E0,0E0,0E0,0E0,0E0,0E0,0E0,0E0,0E0,0E0,0E0,0E0,0E0,0E0,0E0,0E0,0E0,0E0,0E0,0E0,0E0,0E0,0E0,0E0,0E0,0E0,0E0,0E0,0E0,0E0,0E0,0E0,0E0,0E0,0E0,0E0,0E0,0E0,0E0,0E0,0E0,0E0,0E0,0E0],"parents":[2147483647,0,0,1,1,2,2,3,3,4,4,5,5,6,6,7,7,8,8,9,9,10,10,11,11,12,12,13,13,14,14,18,18,19,19,20,20,21,21,22,22,27,27,28,28,29,29,30,30,31,31,32,32,33,33,34,34,35,35,36,36,37,37,38,38,39,39,40,40,42,42,43,43,44,44,45,45,46,46,47,47,48,48,50,50,51,51,53,53,54,54,55,55,56,56,57,57,58,58,59,59,60,60,61,61,62,62,65,65,66,66,67,67,68,68,72,72,73,73,74,74,76,76,78,78,79,79,80,80,81,81,82,82],"right_children":[2,4,6,8,10,12,14,16,18,20,22,24,26,28,30,-1,-1,-1,32,34,36,38,40,-1,-1,-1,-1,42,44,46,48,50,52,54,56,58,60,62,64,66,68,-1,70,72,74,76,78,80,82,-1,84,-1,-1,88,90,92,94,96,98,100,102,104,106,-1,-1,108,110,112,114,-1,-1,-1,116,118,120,-1,122,-1,124,126,128,130,132,-1,-1,-1,-1,-1,-1,-1,-1,-1,-1,-1,-1,-1,-1,-1,-1,-1,-1,-1,-1,-1,-1,-1,-1,-1,-1,-1,-1,-1,-1,-1,-1,-1,-1,-1,-1,-1,-1,-1,-1,-1,-1,-1,-1,-1,-1,-1,-1,-1,-1],"split_conditions":[3.5E0,2.15E1,3.35E1,1.25E1,6.5E0,1.45E1,2.5E0,2.5E0,2.05E1,4.45E1,5.65E1,5.85E1,1.95E1,3.95E1,3.5E0,2.725601E-1,1.891011E-2,2.0148838E-1,4E1,5.5E0,5.85E1,6.45E1,8.5E0,1.1708582E-1,2.857803E-1,3.1353865E-2,-1.505815E-1,4.65E1,4.15E1,1.05E1,6.05E1,1.65E1,1.65E1,4.5E0,5.35E1,5.5E0,3.5E0,3.95E1,5.5E0,8.5E0,3.5E0,2.887911E-1,5.65E1,1.05E1,5.5E0,2.5E0,3.45E1,4.25E1,6.05E1,1.7669141E-1,4.5E0,-1.709442E-1,4.954167E-2,2.55E1,3.75E1,2.5E0,4.05E1,2.5E0,5.55E1,4.95E1,5.65E1,5.05E1,6.25E1,1.20670415E-1,2.8308606E-1,3.95E1,5.75E1,7.35E1,7.5E0,3.0271396E-2,2.132353E-1,2.26057E-1,5E-1,5.05E1,6.05E1,2.7901715E-1,6.15E1,-2.3559873E-1,6.95E1,1.15E1,3.85E1,4.5E0,6.35E1,-2.1029614E-1,1.4964916E-1,-2.1034896E-1,-6.477197E-2,-1.3573693E-1,-1.5426079E-3,1.5952371E-1,4.0285937E-3,4.927496E-1,1.9730519E-1,3.018034E-1,1.2034818E-1,-3.131664E-1,-1.3092028E-1,-1.6021717E-2,-2.0264928E-1,-4.289777E-3,-1.561276E-1,1.263421E-1,-1.910382E-1,2.5379652E-1,1.2239871E-1,-1.2852989E-1,1.3120352E-1,-2.9465264E-2,1.686719E-1,-1.8364139E-2,-3.7414142E-1,2.4348687E-1,9.23918E-2,-2.799063E-1,1.05165504E-1,-5.492111E-2,-3.259634E-1,2.683149E-1,8.3769634E-2,-1.2631792E-1,1.2347635E-1,1.281028E-1,-7.139917E-2,6.532944E-3,2.4094452E-1,2.9344144E-1,-1.5881525E-1,1.51229175E-2,-1.7451268E-1,-3.0310315E-1,-7.771666E-2,-4.1535612E-2,2.5321618E-1],"split_indices":[3,0,1,9,2,9,9,5,0,0,0,6,9,1,5,0,0,0,8,2,6,6,2,0,0,0,0,0,1,4,6,9,9,2,6,2,5,8,4,9,5,0,0,4,5,5,1,0,0,0,4,8,0,8,0,5,0,5,0,0,0,0,6,0,0,8,6,0,4,0,0,0,9,1,6,0,6,0,0,9,8,9,6,0,0,2147483647,2147483647,0,0,0,0,0,0,0,0,0,0,0,0,0,0,0,0,0,0,0,0,0,0,0,0,0,0,0,0,0,0,0,0,0,0,0,0,0,0,0,0,0,0,0,0,0,0],"split_type":[0,0,0,0,0,0,0,0,0,0,0,0,0,0,0,0,0,0,0,0,0,0,0,0,0,0,0,0,0,0,0,0,0,0,0,0,0,0,0,0,0,0,0,0,0,0,0,0,0,0,0,0,0,0,0,0,0,0,0,0,0,0,0,0,0,0,0,0,0,0,0,0,0,0,0,0,0,0,0,0,0,0,0,0,0,0,0,0,0,0,0,0,0,0,0,0,0,0,0,0,0,0,0,0,0,0,0,0,0,0,0,0,0,0,0,0,0,0,0,0,0,0,0,0,0,0,0,0,0,0,0,0,0],"sum_hessian":[6.045095E4,6.014486E4,3.060908E2,5.6033722E1,6.0088824E4,5.991513E1,2.4617564E2,3.3239265E1,2.2794456E1,5.9682703E4,4.0612286E2,5.5511738E1,4.4033914E0,5.4899803E1,1.9127585E2,3.0356865E1,2.8823988E0,4.793071E0,1.8001385E1,5.8761164E4,9.2153625E2,9.396203E1,3.1216083E2,3.700114E0,5.1811623E1,2.1863513E0,2.2170403E0,2.2410412E1,3.248939E1,5.988245E1,1.313934E2,9.910335E0,8.09105E0,5.8648156E4,1.1300888E2,3.8576324E2,5.35773E2,7.2305214E1,2.1656818E1,1.9044485E2,1.2171598E2,1.812819E1,4.2822227E0,8.67707E0,2.381232E1,1.74771E1,4.240535E1,4.869141E1,8.270199E1,5.261085E0,4.6492496E0,5.0853558E0,3.0056946E0,5.720122E4,1.4469381E3,1.1797967E1,1.01210915E2,2.056735E2,1.8008975E2,3.5713373E2,1.7863927E2,5.8419876E1,1.3885336E1,3.7747107E0,1.7882107E1,1.7875279E2,1.1692071E1,9.694089E1,2.477509E1,2.0923402E0,2.1898825E0,2.8797882E0,5.7972817E0,1.3459306E1,1.0353014E1,1.0222423E1,7.254677E0,2.4710007E0,3.993435E1,1.7814005E1,3.0877405E1,6.633746E1,1.6364525E1,2.3688595E0,2.2803903E0,2.8902013E0,2.1951547E0,7.207544E1,5.7129145E4,3.554524E2,1.0914857E3,8.399325E0,3.3986418E0,2.8619228E1,7.259169E1,4.658953E1,1.5908395E2,1.4898582E2,3.1103933E1,2.3556958E2,1.2156414E2,1.6350201E2,1.5137262E1,1.5636117E1,4.278376E1,6.864852E0,7.0204835E0,1.5059355E2,2.8159237E1,4.8397098E0,6.8523617E0,3.2601665E1,6.433922E1,1.0248433E1,1.4526657E1,2.6023023E0,3.1949794E0,9.00985E0,4.449456E0,2.8682868E0,7.4847274E0,3.1522481E0,4.1024284E0,3.360421E1,6.3301373E0,1.2863554E1,4.9504504E0,2.3965597E1,6.9118075E0,1.2818432E1,5.351903E1,1.03001795E1,6.0643444E0],"tree_param":{"num_deleted":"2","num_feature":"10","num_nodes":"133","size_leaf_vector":"0"}},{"base_weights":[8.967846E-4,6.40088E-1,3.8008593E-4,8.6847526E-1,3.2966572E-1,3.478211E-3,-1.1197398E-1,9.1922665E-1,2.767625E-1,3.5277873E-2,5.8747226E-1,7.644836E-1,3.1279584E-3,-4.77075E-2,-2.3438427E-1,2.5691283E-1,-4.279966E-1,1.23675E-1,7.6384073E-1,4.415672E-1,9.5168436E-1,2.8574644E-3,9.012272E-1,-6.1766404E-1,-2.1826841E-2,-1.9046554E-1,-7.490526E-1,7.2137946E-1,-2.7249739E-2,8.8186836E-1,1.4075394E-1,4.5658056E-2,-2.5995267E-3,-6.9935545E-2,-7.9173344E-1,1.4115377E-1,-8.36973E-2,-2.4322389E-1,2.636809E-1,-9.7784066E-1,-2.7214402E-1,2.300769E-1,-2.9807982E-1,2.8812277E-1,-1.297208E-1,4.0459928E-1,3.585845E-2,1.6990826E-3,-9.39246E-2,3.8714194E-1,-3.9304844E-1,-8.27833E-1,-1.981855E-1,2.616443E-1,-2.7064338E-1,-1.9816628E-1,9.662303E-2,-1.7906882E-1,-4.6943E-1,-1.4950272E-1,7.1973985E-1,-1.085211E0,7.458418E-2,4.337233E-1,-6.139813E-1,2.1312952E-1,7.273877E-1,1.2806377E-1,1.6697912E-2,-2.8640733E-3,9.744071E-2,-1.2530644E-1,7.7689743E-1,-6.3058007E-1,1.4064939E-2,3.4982838E-2,4.2252132E-1,6.461432E-1,-3.8279614E-1,-7.027012E-2,-4.3277565E-1,3.7726524E-1,-4.5042727E-2,-1.1101876E-1,-5.153771E-1,-3.4880278E-1,-8.9515215E-1,-9.124752E-3,-9.0384144E-1,1.2051518E0,2.4954715E-1,-1.5864488E0,-7.823136E-1,-8.4946775E-1,-3.304936E-1],"categories":[],"categories_nodes":[],"categories_segments":[],"categories_sizes":[],"default_left":[true,true,true,true,true,true,true,false,false,true,true,true,true,true,true,true,false,false,false,true,false,true,false,true,true,true,true,false,true,false,true,true,true,true,true,true,true,true,true,true,true,false,false,false,false,true,true,true,true,false,true,false,false,true,true,true,true,true,true,true,true,true,false,false,true,false,false,false,false,false,false,false,false,false,false,false,false,false,false,false,false,false,false,false,false,false,false,false,false,false,false,false,false,false,false],"id":31,"left_children":[1,3,5,7,9,11,13,-1,-1,15,17,19,21,23,25,27,-1,-1,-1,29,-1,31,-1,33,35,37,39,-1,41,-1,43,45,47,49,51,53,55,57,59,61,63,-1,-1,-1,-1,65,67,69,71,-1,73,-1,-1,75,77,79,81,83,85,87,89,91,-1,-1,93,-1,-1,-1,-1,-1,-1,-1,-1,-1,-1,-1,-1,-1,-1,-1,-1,-1,-1,-1,-1,-1,-1,-1,-1,-1,-1,-1,-1,-1,-1],"loss_changes":[1.9915257E1,3.1068096E0,2.100203E1,5.072918E-1,1.6443527E0,1.5613882E1,1.2711763E1,0E0,0E0,1.2913239E0,8.23164E-1,1.1391859E0,1.4213713E1,1.5637714E1,1.2397572E1,1.1810641E0,0E0,0E0,0E0,1.3946972E0,0E0,1.3709915E1,0E0,4.293089E0,1.0275582E1,1.2390907E1,4.4016876E0,0E0,5.035923E-1,0E0,3.7611115E-1,2.3311531E1,2.043914E1,1.9652044E0,5.299969E-1,1.3978407E1,1.52746725E1,6.582142E0,1.029878E1,3.3905354E0,4.0181427E0,0E0,0E0,0E0,0E0,1.0686014E1,1.1408028E1,2.1723913E1,6.4025604E1,0E0,7.8925097E-1,0E0,0E0,7.891794E0,6.7990646E0,1.352018E1,1.14598675E1,8.182072E0,4.822443E0,3.0240176E0,5.529932E0,2.630209E0,0E0,0E0,3.887372E-1,0E0,0E0,0E0,0E0,0E0,0E0,0E0,0E0,0E0,0E0,0E0,0E0,0E0,0E0,0E0,0E0,0E0,0E0,0E0,0E0,0E0,0E0,0E0,0E0,0E0,0E0,0E0,0E0,0E0,0E0],"parents":[2147483647,0,0,1,1,2,2,3,3,4,4,5,5,6,6,9,9,10,10,11,11,12,12,13,13,14,14,15,15,19,19,21,21,23,23,24,24,25,25,26,26,28,28,30,30,31,31,32,32,33,33,34,34,35,35,36,36,37,37,38,38,39,39,40,40,45,45,46,46,47,47,48,48,50,50,53,53,54,54,55,55,56,56,57,57,58,58,59,59,60,60,61,61,64,64],"right_children":[2,4,6,8,10,12,14,-1,-1,16,18,20,22,24,26,28,-1,-1,-1,30,-1,32,-1,34,36,38,40,-1,42,-1,44,46,48,50,52,54,56,58,60,62,64,-1,-1,-1,-1,66,68,70,72,-1,74,-1,-1,76,78,80,82,84,86,88,90,92,-1,-1,94,-1,-1,-1,-1,-1,-1,-1,-1,-1,-1,-1,-1,-1,-1,-1,-1,-1,-1,-1,-1,-1,-1,-1,-1,-1,-1,-1,-1,-1,-1],"split_conditions":[2.15E1,1.35E1,2.85E1,2.95E1,1.45E1,3.5E0,3.95E1,2.75768E-1,8.302875E-2,5.5E0,3.05E1,4.05E1,6.05E1,3.05E1,4.5E0,1.5E0,-1.2839898E-1,3.71025E-2,2.2915223E-1,2.5E0,2.8550532E-1,2.55E1,2.7036816E-1,2.65E1,1.5E0,8.5E0,5.5E0,2.1641384E-1,4E1,2.6456052E-1,8.5E0,1.55E1,4.65E1,2.5E0,6.5E0,3.15E1,2.85E1,3.15E1,2.5E0,4.65E1,4.65E1,6.902307E-2,-8.942395E-2,8.643684E-2,-3.8916245E-2,4.05E1,3.5E0,4.55E1,4.5E0,1.16142586E-1,3.5E0,-2.483499E-1,-5.945565E-2,3.45E1,6.5E0,2.45E1,6.5E0,3.05E1,1.95E1,2.25E1,3.35E1,9.5E0,2.2375254E-2,1.30117E-1,5.15E1,6.3938856E-2,2.1821633E-1,3.841913E-2,5.0093736E-3,-8.59222E-4,2.9232215E-2,-3.7591934E-2,2.3306924E-1,-1.8917403E-1,4.2194817E-3,1.04948515E-2,1.267564E-1,1.9384296E-1,-1.14838846E-1,-2.1081038E-2,-1.298327E-1,1.1317958E-1,-1.3512819E-2,-3.330563E-2,-1.5461314E-1,-1.04640834E-1,-2.6854566E-1,-2.7374257E-3,-2.7115244E-1,3.6154556E-1,7.486415E-2,-4.7593465E-1,-2.3469408E-1,-2.5484034E-1,-9.914809E-2],"split_indices":[1,9,7,7,9,4,8,0,0,4,7,8,8,8,2,5,0,0,0,9,0,1,0,0,5,4,2,0,8,0,9,7,8,5,2,1,0,7,5,0,1,0,0,0,0,8,9,8,2,0,5,0,0,8,4,0,9,1,9,9,0,9,0,0,0,0,0,0,0,0,0,0,0,0,0,0,0,0,0,0,0,0,0,0,0,0,0,0,0,0,0,0,0,0,0],"split_type":[0,0,0,0,0,0,0,0,0,0,0,0,0,0,0,0,0,0,0,0,0,0,0,0,0,0,0,0,0,0,0,0,0,0,0,0,0,0,0,0,0,0,0,0,0,0,0,0,0,0,0,0,0,0,0,0,0,0,0,0,0,0,0,0,0,0,0,0,0,0,0,0,0,0,0,0,0,0,0,0,0,0,0,0,0,0,0,0,0,0,0,0,0,0,0],"sum_hessian":[6.039676E4,4.770513E1,6.0349055E4,2.6355667E1,2.1349464E1,5.8730984E4,1.6180728E3,2.36861E1,2.669568E0,1.0588872E1,1.0760593E1,2.5949152E1,5.8705035E4,1.0622043E3,5.5586835E2,7.5366397E0,3.0522323E0,3.5113924E0,7.2492003E0,1.0853329E1,1.5095822E1,5.8688418E4,1.6617228E1,4.506058E1,1.0171438E3,5.1351526E2,4.2353107E1,2.343502E0,5.1931376E0,3.5537972E0,7.2995315E0,6.6367183E3,5.20517E4,1.1274173E1,3.3786407E1,2.793043E2,7.378395E2,4.6058362E2,5.2931625E1,2.7841467E1,1.4511642E1,2.645448E0,2.54769E0,4.802493E0,2.4970381E0,1.7517026E2,6.461548E3,4.971221E4,2.3394863E3,4.5230002E0,6.751172E0,3.1397837E1,2.3885722E0,2.1645601E2,6.2848293E1,4.5143976E2,2.8639975E2,3.60386E2,1.0019764E2,2.8066385E1,2.486524E1,2.5278828E1,2.562639E0,4.5993257E0,9.912317E0,1.1108981E2,6.4080444E1,1.1102848E3,5.351263E3,4.7451086E4,2.2611252E3,2.2589924E3,8.049389E1,3.9944868E0,2.7566853E0,9.049077E1,1.2596524E2,6.2827992E0,5.6565495E1,2.931455E2,1.5829424E2,9.563504E1,1.9076471E2,3.00966E2,5.9419964E1,7.958439E1,2.061325E1,2.4572052E1,3.494334E0,1.1413188E1,1.3452052E1,7.863531E0,1.7415297E1,4.227648E0,5.684669E0],"tree_param":{"num_deleted":"0","num_feature":"10","num_nodes":"95","size_leaf_vector":"0"}},{"base_weights":[1.9385252E-3,-2.424454E-2,1.6081413E-2,8.1299806E-1,-2.6499044E-2,-6.940604E-3,6.667036E-2,9.327672E-1,4.522424E-1,-5.4628383E-2,3.171172E-2,1.7238975E-2,-4.7322553E-2,5.2037504E-2,3.2900918E-1,-1.2202634E-2,7.140717E-1,-3.611307E-2,-3.260421E-1,2.2951397E-1,-3.7137076E-2,3.392684E-3,1.276904E-1,-1.2486545E-1,-4.9600857E-3,5.881027E-2,-1.9756061E-1,2.2251995E-1,4.39902E-1,2.7571395E-1,-3.4385246E-1,2.6900458E-1,8.641282E-1,-5.2740518E-2,7.664081E-2,-3.496829E-1,3.00216E-1,4.4934958E-1,1.5001E-1,-6.2442996E-2,3.4749058E-1,2.2939442E-2,-8.459379E-2,1.4113766E-1,-4.7903726E-1,-7.4960284E-2,-3.7564632E-1,-1.1021717E-1,5.509971E-2,3.4131467E-2,1.2567477E-1,-5.300297E-1,1.5788126E-1,1.3669673E-1,3.8989088E-1,4.8646143E-1,-2.9141447E-1,5.2889124E-3,-9.400498E-2,2.0215878E-1,-3.8995497E-2,-7.583259E-2,-3.8620344E-1,7.3632395E-1,-4.3239498E-1,8.831746E-1,4.0059882E-1,2.3859388E-1,-5.420111E-2,-1.2657599E-1,5.219192E-2,5.20579E-1,-9.2367455E-2,-3.1856388E-2,4.8135255E-2,1.9391023E-1,-1.1513746E-1,1.6599648E-1,-2.6717524E-3,-9.605232E-1,2.548492E-1,-6.1197117E-2,-4.3130097E-1,-2.9782474E-1,-8.181751E-1,-1.8152718E-2,-2.877317E-1,1.0497501E-1,7.913328E-3,1.3857655E-1,8.668101E-3,-7.758666E-2,1.839875E-1,3.735331E-2,-6.915587E-1,-8.311464E-3,7.448807E-1,-5.224806E-2,3.721427E-1,5.5273277E-1,1.6515419E-1,-2.289177E-2,5.2398074E-1,-6.582634E-1,5.419908E-1,-1.3625218E-2,1.5216859E-1,-7.8087345E-2,-3.779281E-1,3.3441654E-1,1.2348715E-1,2.017881E-2,-2.233074E-1,1.6183038E-1,-4.6796834E-1,-5.271315E-1,-3.062975E-1,8.53693E-1,-1.8128508E-1,9.2469275E-2,-6.101472E-1,9.176676E-1,2.1820533E-1,6.0974044E-1,3.0336654E-1,1.7610928E-1,9.445627E-1,6.194946E-1,-1.4291327E-1,-7.404458E-2,-4.889863E-1,5.189919E-1,-1.1670527E-2,7.792562E-1,3.5211727E-1,-3.4152314E-1,4.3693563E-1,-7.721924E-2,7.594613E-2,7.327462E-2,6.696281E-3,3.65565E-1,1.0994005E-1,-4.347951E-2,-1.8775834E-1,9.68345E-2,2.3942593E-1,-6.6623606E-2,2.532593E-1,9.015208E-1,-1.1823941E0,-1.2994352E-1,5.7396257E-1,2.377248E-1,-7.36196E-2,-2.142298E-1,-7.8377384E-1,1.0011499E-1,-3.3489186E-1,-3.2856444E-1,-8.925647E-1,-8.814865E-2,3.4470376E-1,-4.4553185E-1,1.0818257E-2,1.7526217E-1,2.1169411E-3,-6.7598656E-2,9.7734764E-2,2.7398396E-1,2.1548348E-2,-7.323854E-3,1.884086E-1,-1.4485747E-1,1.4585596E-1,1.1628968E-1,3.4688056E-1,6.133177E-1,-4.1676456E-1,2.6937965E-1,-7.776932E-1,1.5292405E-1,-8.0707765E-1,8.6965835E-1,-2.4544127E-1,-1.743171E-1,1.4575751E-1,4.487333E-1,-2.1569066E-1,4.8491973E-1,1.1861004E0,3.686695E-2,8.6796874E-1,-2.423905E-1,5.220364E-1,7.142595E-1,4.5329532E-1,5.7938848E-2,-1.1725928E0,8.0813223E-1,-1.14850225E-2],"categories":[],"categories_nodes":[],"categories_segments":[],"categories_sizes":[],"default_left":[true,true,true,true,true,true,true,false,true,true,true,true,true,true,true,true,true,true,true,true,true,true,true,true,true,true,true,true,true,false,false,false,false,true,true,true,true,true,true,true,true,true,true,true,true,true,true,true,true,true,true,true,true,true,true,true,true,true,true,true,true,true,true,true,true,true,true,true,true,true,true,true,true,true,true,true,true,true,true,true,true,true,true,true,true,true,true,true,true,true,true,true,true,true,true,true,true,true,true,true,true,true,true,true,true,false,false,false,false,false,false,false,false,false,false,false,false,false,false,false,false,false,false,false,false,false,false,false,false,false,false,false,false,false,false,false,false,false,false,false,false,false,false,false,false,false,false,false,false,false,false,false,false,false,false,false,false,false,false,false,false,false,false,false,false,false,false,false,false,false,false,false,false,false,false,false,false,false,false,false,false,false,false,false,false,false,false,false,false,false,false,false,false,false,false,false,false,false,false,false,false],"id":32,"left_children":[1,3,5,7,9,11,13,-1,15,17,19,21,23,25,27,29,31,33,35,37,39,41,43,45,47,49,51,53,55,-1,-1,-1,-1,57,59,61,63,65,67,69,71,73,75,77,79,81,83,85,87,89,91,93,95,97,99,101,103,105,107,109,111,113,115,117,119,121,123,125,127,129,131,133,135,137,139,141,143,145,147,149,151,153,155,157,159,161,163,165,167,169,171,173,175,177,179,181,183,185,187,189,191,193,195,197,199,-1,-1,-1,-1,-1,-1,-1,-1,-1,-1,-1,-1,-1,-1,-1,-1,-1,-1,-1,-1,-1,-1,-1,-1,-1,-1,-1,-1,-1,-1,-1,-1,-1,-1,-1,-1,-1,-1,-1,-1,-1,-1,-1,-1,-1,-1,-1,-1,-1,-1,-1,-1,-1,-1,-1,-1,-1,-1,-1,-1,-1,-1,-1,-1,-1,-1,-1,-1,-1,-1,-1,-1,-1,-1,-1,-1,-1,-1,-1,-1,-1,-1,-1,-1,-1,-1,-1,-1,-1,-1,-1,-1,-1,-1,-1,-1],"loss_changes":[2.2316978E1,3.9876984E1,4.557905E1,1.9601707E0,3.4519592E1,2.6261805E1,4.6948185E1,0E0,2.0120564E0,7.139494E1,9.354676E1,2.5718723E1,3.3082623E1,1.96043E1,7.500618E0,7.42696E-1,4.078684E-1,2.4950275E1,1.354126E1,3.0900856E1,4.9600964E1,2.5708908E1,1.53355465E1,4.4483814E1,4.120016E1,1.8615868E1,3.63021E1,4.6883183E0,1.0888435E1,0E0,0E0,0E0,0E0,2.7775822E1,2.4837553E1,8.697632E0,1.1026416E1,9.530434E0,2.3614649E1,3.5164413E1,2.4018826E1,1.689142E1,2.3131422E1,6.563759E0,1.4685741E1,1.4511234E1,2.002526E1,3.8676712E1,9.757914E0,2.1925743E1,3.6080338E1,1.4592304E1,1.4554017E1,9.873833E0,3.963375E0,5.710907E0,6.304554E0,1.3399813E1,3.0581856E1,8.471962E0,9.729454E0,9.816308E0,8.48526E0,2.4922714E0,1.3022134E0,8.1150436E-1,8.407898E0,3.9918224E1,2.3685047E1,5.832119E1,5.1182426E1,9.516155E0,1.19604645E1,1.8848509E1,8.726213E0,3.8096962E0,1.272633E1,7.901333E0,4.442013E0,1.1353849E1,2.1719787E0,1.0629929E1,8.207468E0,7.473343E0,2.8361092E0,3.9650684E1,3.811107E1,1.4568748E1,1.4479215E1,2.5589352E1,1.9074402E1,1.0223551E1,2.6012634E1,9.687242E0,1.0461868E1,1.520495E1,4.3099422E0,3.0107405E0,4.5522776E0,2.101162E0,4.297184E0,2.6525984E0,3.338913E0,5.2763915E0,9.987718E-1,0E0,0E0,0E0,0E0,0E0,0E0,0E0,0E0,0E0,0E0,0E0,0E0,0E0,0E0,0E0,0E0,0E0,0E0,0E0,0E0,0E0,0E0,0E0,0E0,0E0,0E0,0E0,0E0,0E0,0E0,0E0,0E0,0E0,0E0,0E0,0E0,0E0,0E0,0E0,0E0,0E0,0E0,0E0,0E0,0E0,0E0,0E0,0E0,0E0,0E0,0E0,0E0,0E0,0E0,0E0,0E0,0E0,0E0,0E0,0E0,0E0,0E0,0E0,0E0,0E0,0E0,0E0,0E0,0E0,0E0,0E0,0E0,0E0,0E0,0E0,0E0,0E0,0E0,0E0,0E0,0E0,0E0,0E0,0E0,0E0,0E0,0E0,0E0,0E0,0E0,0E0,0E0,0E0,0E0,0E0,0E0],"parents":[2147483647,0,0,1,1,2,2,3,3,4,4,5,5,6,6,8,8,9,9,10,10,11,11,12,12,13,13,14,14,15,15,16,16,17,17,18,18,19,19,20,20,21,21,22,22,23,23,24,24,25,25,26,26,27,27,28,28,33,33,34,34,35,35,36,36,37,37,38,38,39,39,40,40,41,41,42,42,43,43,44,44,45,45,46,46,47,47,48,48,49,49,50,50,51,51,52,52,53,53,54,54,55,55,56,56,57,57,58,58,59,59,60,60,61,61,62,62,63,63,64,64,65,65,66,66,67,67,68,68,69,69,70,70,71,71,72,72,73,73,74,74,75,75,76,76,77,77,78,78,79,79,80,80,81,81,82,82,83,83,84,84,85,85,86,86,87,87,88,88,89,89,90,90,91,91,92,92,93,93,94,94,95,95,96,96,97,97,98,98,99,99,100,100,101,101,102,102,103,103,104,104],"right_children":[2,4,6,8,10,12,14,-1,16,18,20,22,24,26,28,30,32,34,36,38,40,42,44,46,48,50,52,54,56,-1,-1,-1,-1,58,60,62,64,66,68,70,72,74,76,78,80,82,84,86,88,90,92,94,96,98,100,102,104,106,108,110,112,114,116,118,120,122,124,126,128,130,132,134,136,138,140,142,144,146,148,150,152,154,156,158,160,162,164,166,168,170,172,174,176,178,180,182,184,186,188,190,192,194,196,198,200,-1,-1,-1,-1,-1,-1,-1,-1,-1,-1,-1,-1,-1,-1,-1,-1,-1,-1,-1,-1,-1,-1,-1,-1,-1,-1,-1,-1,-1,-1,-1,-1,-1,-1,-1,-1,-1,-1,-1,-1,-1,-1,-1,-1,-1,-1,-1,-1,-1,-1,-1,-1,-1,-1,-1,-1,-1,-1,-1,-1,-1,-1,-1,-1,-1,-1,-1,-1,-1,-1,-1,-1,-1,-1,-1,-1,-1,-1,-1,-1,-1,-1,-1,-1,-1,-1,-1,-1,-1,-1,-1,-1,-1,-1,-1,-1],"split_conditions":[2.5E0,5.5E0,4.05E1,8.5E0,3.5E0,1.75E1,3.55E1,2.798302E-1,4.05E1,2.95E1,3.15E1,1.65E1,6.5E0,3.5E0,4.25E1,3.75E1,3.05E1,8.5E0,3.5E0,1.85E1,9.5E0,1.45E1,9.5E0,2.75E1,3.55E1,3.5E0,6.5E0,1.95E1,7.5E0,8.2714185E-2,-1.0315574E-1,8.070138E-2,2.5923845E-1,2.55E1,4.25E1,3.65E1,2.55E1,2.75E1,4.25E1,4.5E0,3.95E1,3.35E1,2.55E1,3.5E0,4.5E0,4.5E0,2.55E1,7.5E0,7.5E0,2.75E1,1.65E1,1E0,5.5E0,4.5E0,2.45E1,6.5E0,1.65E1,7.5E0,4.75E1,2.75E1,2.85E1,1.45E1,1.5E0,3.95E1,3.35E1,1E1,2.5E0,7.5E0,2.75E1,3.65E1,3.65E1,3.55E1,5.85E1,2.5E0,1.5E0,2E0,3.65E1,1.5E0,3.5E0,3.35E1,5.5E0,2.95E1,3.85E1,3.15E1,5E-1,3.15E1,3.35E1,3.85E1,4.5E0,2.5E0,2.15E1,3.05E1,2.95E1,1.55E1,2.95E1,2.05E1,2.75E1,1.55E1,1.05E1,8.5E0,1.15E1,5.5E0,5E-1,1.5E0,2.25E1,-4.0875655E-3,4.565058E-2,-2.3426205E-2,-1.13378435E-1,1.00324966E-1,3.7046146E-2,6.0536433E-3,-6.699222E-2,4.8549116E-2,-1.4039052E-1,-1.5813945E-1,-9.1889255E-2,2.5610793E-1,-5.4385528E-2,2.7740784E-2,-1.8304417E-1,2.753003E-1,6.5461606E-2,1.8292214E-1,9.100997E-2,5.2832786E-2,2.8336883E-1,1.8584839E-1,-4.2873982E-2,-2.2213373E-2,-1.466959E-1,1.5569757E-1,-3.5011582E-3,2.3377688E-1,1.0563519E-1,-1.0245695E-1,1.310807E-1,-2.3165774E-2,2.278384E-2,2.1982387E-2,2.0088844E-3,1.0966951E-1,3.2982018E-2,-1.3043853E-2,-5.6327503E-2,2.9050352E-2,7.1827784E-2,-1.9987082E-2,7.5977795E-2,2.7045625E-1,-3.5471827E-1,-3.898306E-2,1.7218877E-1,7.131744E-2,-2.2085879E-2,-6.426895E-2,-2.3513216E-1,3.0034497E-2,-1.0046756E-1,-9.856933E-2,-2.6776943E-1,-2.6444597E-2,1.0341113E-1,-1.3365956E-1,3.2454773E-3,5.2578654E-2,6.3508237E-4,-2.0279597E-2,2.932043E-2,8.219519E-2,6.4645046E-3,-2.1971564E-3,5.652258E-2,-4.345724E-2,4.375679E-2,3.4886908E-2,1.04064174E-1,1.8399532E-1,-1.2502937E-1,8.08139E-2,-2.3330797E-1,4.5877215E-2,-2.421233E-1,2.6089752E-1,-7.363238E-2,-5.2295133E-2,4.3727256E-2,1.3462E-1,-6.47072E-2,1.4547592E-1,3.5583013E-1,1.1060086E-2,2.6039064E-1,-7.271715E-2,1.5661092E-1,2.1427786E-1,1.3598861E-1,1.7381655E-2,-3.5177785E-1,2.4243967E-1,-3.4455068E-3],"split_indices":[5,7,8,4,2,7,1,0,8,1,1,7,4,2,8,8,0,4,3,7,4,7,4,1,8,9,4,7,5,0,0,0,0,1,8,8,7,1,8,2,1,8,0,9,5,5,7,4,4,1,7,9,9,5,7,4,7,4,8,1,1,7,5,1,1,9,9,4,1,1,1,1,0,9,9,9,8,9,2,1,5,8,8,8,9,0,1,8,5,9,7,0,0,7,0,7,7,7,4,9,4,9,9,9,7,0,0,0,0,0,0,0,0,0,0,0,0,0,0,0,0,0,0,0,0,0,0,0,0,0,0,0,0,0,0,0,0,0,0,0,0,0,0,0,0,0,0,0,0,0,0,0,0,0,0,0,0,0,0,0,0,0,0,0,0,0,0,0,0,0,0,0,0,0,0,0,0,0,0,0,0,0,0,0,0,0,0,0,0,0,0,0,0,0,0,0,0,0,0,0,0],"split_type":[0,0,0,0,0,0,0,0,0,0,0,0,0,0,0,0,0,0,0,0,0,0,0,0,0,0,0,0,0,0,0,0,0,0,0,0,0,0,0,0,0,0,0,0,0,0,0,0,0,0,0,0,0,0,0,0,0,0,0,0,0,0,0,0,0,0,0,0,0,0,0,0,0,0,0,0,0,0,0,0,0,0,0,0,0,0,0,0,0,0,0,0,0,0,0,0,0,0,0,0,0,0,0,0,0,0,0,0,0,0,0,0,0,0,0,0,0,0,0,0,0,0,0,0,0,0,0,0,0,0,0,0,0,0,0,0,0,0,0,0,0,0,0,0,0,0,0,0,0,0,0,0,0,0,0,0,0,0,0,0,0,0,0,0,0,0,0,0,0,0,0,0,0,0,0,0,0,0,0,0,0,0,0,0,0,0,0,0,0,0,0,0,0,0,0,0,0,0,0,0,0],"sum_hessian":[6.0265664E4,2.113454E4,3.9131125E4,5.5732403E1,2.1078807E4,2.6892678E4,1.2238446E4,4.054685E1,1.5185552E1,1.4212018E4,6.8667896E3,1.6820418E4,1.007226E4,1.1593186E4,6.45261E2,5.74941E0,9.436142E0,1.3305649E4,9.063682E2,1.772577E3,5.0942124E3,1.4948006E4,1.8724119E3,3.557416E3,6.5148433E3,1.1287857E4,3.0532782E2,3.3093E2,3.1433102E2,3.087202E0,2.662208E0,3.1674354E0,6.268707E0,1.1596523E4,1.7091263E3,8.739005E2,3.246767E1,4.693902E2,1.3031868E3,4.7806455E3,3.1356677E2,1.2231915E4,2.7160908E3,1.8326437E3,3.9768143E1,2.9682375E3,5.8917834E2,2.3668484E3,4.1479946E3,8.246457E3,3.0414E3,1.5758101E2,1.4774681E2,2.2015567E2,1.10774315E2,2.9589594E2,1.8435102E1,4.819131E3,6.777392E3,8.1939465E2,8.897316E2,1.033527E2,7.7054785E2,2.0391949E1,1.2075721E1,4.558603E1,4.2380417E2,9.089665E2,3.942203E2,3.065802E3,1.7148439E3,2.2496931E2,8.859745E1,3.8521072E3,8.379808E3,2.6774515E2,2.4483455E3,1.5627083E3,2.6993542E2,2.3868128E1,1.5900015E1,2.85912E3,1.0911748E2,5.0258197E2,8.659637E1,1.5594526E3,8.073958E2,2.0154307E3,2.1325642E3,1.6151333E3,6.631324E3,6.777545E2,2.3636455E3,3.5022167E1,1.2255884E2,1.1584823E2,3.1898577E1,1.22453094E2,9.770257E1,6.3257E1,4.7517315E1,2.0235868E1,2.7566006E2,1.2988126E1,5.4469757E0,4.269856E3,5.4927515E2,6.418975E3,3.584171E2,3.041651E2,5.1522955E2,6.739694E2,2.1576219E2,6.463747E1,3.8715233E1,2.765612E2,4.9398663E2,1.818952E1,2.20243E0,3.1052063E0,8.970514E0,4.290526E1,2.680774E0,1.3266447E2,2.9113968E2,8.362694E2,7.269709E1,4.510886E1,3.4911145E2,2.6788452E3,3.869566E2,2.0560905E2,1.5092349E3,8.717988E1,1.3778944E2,6.0546154E1,2.8051298E1,2.711758E3,1.1403491E3,5.214441E3,3.165367E3,8.665435E1,1.810908E2,1.2334943E3,1.2148513E3,8.0628326E2,7.5642505E2,2.1671732E2,5.3218105E1,2.1910653E0,2.1677063E1,7.405927E0,8.494088E0,1.131932E2,2.745927E3,6.8612175E1,4.0505306E1,4.256535E1,4.6001663E2,1.2224864E1,7.43715E1,1.308026E3,2.5142667E2,5.27996E2,2.7939984E2,1.196573E3,8.1885767E2,1.1583998E3,9.7416437E2,7.4794995E2,8.6718335E2,6.0901494E3,5.4117456E2,5.2136505E2,1.5638945E2,1.6711443E3,6.925012E2,1.5333719E1,1.9688448E1,9.859201E0,1.1269963E2,9.70118E1,1.8836432E1,2.848223E1,3.416347E0,7.5982544E1,4.6470554E1,8.672464E1,1.097793E1,5.8805416E1,4.4515824E0,4.11328E1,6.3845177E0,1.4886488E1,5.34938E0,7.2008255E1,2.0365181E2,5.7589464E0,7.22918E0,3.4285674E0,2.0184085E0],"tree_param":{"num_deleted":"0","num_feature":"10","num_nodes":"201","size_leaf_vector":"0"}},{"base_weights":[1.4081376E-3,6.69724E-2,-2.2192742E-3,7.617937E-1,5.4754917E-2,-1.6355852E-4,-2.2335243E-1,5.5144843E-2,8.7203777E-1,2.014796E-2,1.7211764E-1,1.9493675E-2,-1.5665222E-2,-3.0741212E-1,3.2891042E-3,-6.1930174E-1,7.7465665E-1,-5.014956E-3,2.8472528E-1,1.4696024E-1,6.192313E-1,5.431765E-2,-2.429682E-2,1.5398555E-1,-2.2484494E-2,-1.652927E-1,-5.2733636E-1,-1.15266345E-1,4.3892768E-1,-7.7319983E-4,-7.761566E-1,-3.765625E-1,3.3102933E-1,9.754168E-2,3.4310538E-1,-6.1404184E-3,1.0323509E0,2.8097669E-2,1.8412693E-1,-6.9275044E-2,4.2443857E-2,7.2543275E-1,9.884668E-2,-5.318099E-2,1.699663E-2,-2.2991632E-1,3.5616338E-1,-7.993473E-1,-3.2979375E-1,2.3363706E-1,-2.8779137E-1,6.2180486E-2,1.7793877E0,-6.9925617E-3,6.376325E-1,-3.8543585E-1,-1.0128623E0,-7.58001E-1,3.068755E-1,5.261208E-1,2.3341419E-1,3.0019343E-2,2.6802972E-1,5.0875515E-1,1.7173433E-1,3.1084183E-1,-6.805162E-1,-1.4482072E-1,1.2548172E0,-8.922854E-2,4.9930096E-2,4.6134287E-1,1.371994E-1,3.2787193E-2,-2.3270747E-1,1.717E-1,-4.976206E-2,4.6656403E-1,9.062367E-1,7.865755E-2,7.347297E-1,-2.8358646E-2,-1.2457824E-1,-9.632558E-2,4.9645152E-2,-4.3175146E-2,-3.7905338E-1,-8.506722E-1,5.5699366E-1,-8.6088635E-2,-9.559086E-1,-5.5278975E-1,9.08745E-2,-7.476616E-2,4.9249542E-1,-4.8157486E-1,-1.0632596E-1,-5.8780354E-1,5.574474E-1,1.7319499E-1,2.4261937E0,1.9116625E-1,-2.3329826E-2,1.2326298E0,1.2173066E-1,-6.915343E-1,-5.43496E-2,-1.1826026E0,-4.5272857E-1,3.562751E-2,-1.1583853E0,1.0088699E0,4.093119E-1,2.9892966E-1,-1.7172243E-2,6.1750393E-2,-1.826979E-1,3.668906E-1,1.3611344E-1,5.5480725E-1,-8.004231E-2,2.80027E-1,-1.4258063E-1,5.302837E-1,-4.732845E-2,1.5604781E0,3.4907514E-1,-1.4578821E-1,7.7599145E-2,1.3705684E-1,4.441038E-3,5.0233024E-1,1.7819498E-2,1.8632466E-1,-6.659244E-2,4.4157114E-2,-3.6507997E-1,-6.489576E-2,-2.9321268E-1,7.025718E-2,5.513662E-1,-8.1611134E-2,7.8058146E-2,-4.3095058E-1,6.671113E-1,9.1937E-1,3.579854E-1,9.821257E-2,-3.6626494E-1,4.2659244E-1,8.7523603E-1,-6.418859E-2,8.174117E-2,-2.7444804E-1,-9.4560705E-2,6.6320114E-2,-1.9143328E-1,-8.160739E-3,1.8868628E-1,6.1774E-2,-5.9135723E-1,-6.3071233E-1,-8.8626675E-2,-5.2023765E-2,8.8728946E-1,5.5655235E-1,-5.2185595E-1,-6.468957E-1,-1.2486119E0,2.1861155E-1,-7.9065895E-1,6.9361895E-1,-2.483932E-1,-2.7163458E-1,3.7183356E-1,6.769462E-1,-3.7474814E-1,-1.8511567E0,-3.133338E-1,-1.7893878E-1,7.9441184E-1,-1.0001394E0,1.2987164E-1,2.4787909E-1,8.140984E-1],"categories":[],"categories_nodes":[],"categories_segments":[],"categories_sizes":[],"default_left":[true,true,true,true,true,true,true,true,false,true,true,true,true,true,true,false,false,true,true,true,true,true,true,true,true,true,true,true,true,true,true,true,true,true,true,true,true,true,true,true,true,true,true,true,true,true,true,true,true,true,true,true,true,true,true,true,true,true,false,true,true,true,true,true,true,true,false,false,true,true,true,true,true,true,true,true,true,true,true,true,true,true,true,true,true,true,true,false,true,true,true,true,true,true,true,true,true,true,true,false,false,false,false,false,false,false,false,true,true,false,false,false,false,false,false,false,false,false,false,false,false,false,false,false,false,false,false,false,false,false,false,false,false,false,false,false,false,false,false,false,false,false,false,false,false,true,true,false,false,false,false,false,false,false,false,false,false,false,false,false,false,false,false,false,false,false,false,false,false,false,false,false,false,false,false,false,false,false,false,false,false,false,false,false,false],"id":33,"left_children":[1,3,5,7,9,11,13,15,-1,17,19,21,23,25,27,-1,-1,29,31,33,35,37,39,41,43,45,47,49,51,53,55,57,59,61,63,65,67,69,71,73,75,77,79,81,83,85,87,89,91,93,95,97,99,101,103,105,-1,109,-1,111,113,115,117,119,121,123,-1,-1,125,127,129,131,133,135,137,139,141,143,-1,147,149,151,153,155,157,159,161,-1,163,165,167,169,171,173,175,177,179,181,183,-1,-1,-1,-1,-1,-1,-1,-1,-1,-1,-1,-1,-1,-1,-1,-1,-1,-1,-1,-1,-1,-1,-1,-1,-1,-1,-1,-1,-1,-1,-1,-1,-1,-1,-1,-1,-1,-1,-1,-1,-1,-1,-1,-1,-1,-1,-1,-1,-1,-1,-1,-1,-1,-1,-1,-1,-1,-1,-1,-1,-1,-1,-1,-1,-1,-1,-1,-1,-1,-1,-1,-1,-1,-1,-1,-1,-1,-1,-1,-1,-1,-1,-1,-1,-1,-1],"loss_changes":[1.4286951E1,2.6652102E1,2.5859282E1,4.1335335E0,1.2561812E1,1.7182331E1,9.998255E0,4.5895123E0,0E0,1.5943474E1,7.7959995E0,3.79136E1,3.6471176E1,1.1829361E1,7.430806E0,0E0,0E0,7.109367E0,6.490444E0,6.4241076E0,9.646543E0,4.7119884E1,3.30622E1,3.8270027E1,3.6737087E1,7.956479E0,7.713314E0,6.8588614E0,1.5351798E1,8.607228E0,6.3939E-1,3.906496E0,3.5520592E0,6.1420913E0,3.68042E0,3.5884235E0,6.1045856E0,2.951899E1,3.017524E1,1.0976762E2,5.2857353E1,4.5147133E0,1.4179894E1,3.0211555E1,4.9055332E1,5.776827E0,6.7835226E0,6.798874E0,8.367388E0,3.0731905E0,2.5923042E0,8.408827E0,6.402193E0,6.9716744E0,6.2020416E0,5.5141765E-1,2.0861149E-2,3.0603132E0,0E0,3.1278915E0,2.184864E0,2.603537E0,1.9019127E0,1.8968506E0,2.3438148E0,9.392297E-1,0E0,0E0,4.6151714E0,1.7072975E1,3.8500748E1,6.078064E0,1.9955452E1,1.832545E1,2.5648026E1,7.10456E1,1.0543512E1,8.607657E0,5.1994324E-2,9.411869E0,1.0348492E0,4.9929882E1,1.9743408E1,4.5890312E1,8.2746254E1,5.4695992E0,8.371441E0,0E0,4.7167335E0,3.7421308E0,3.6883392E0,1.084462E1,6.61817E0,1.680052E0,3.5889587E0,7.6854353E0,2.7713594E0,3.5176716E0,9.2152834E-1,0E0,0E0,0E0,0E0,0E0,0E0,0E0,0E0,0E0,0E0,0E0,0E0,0E0,0E0,0E0,0E0,0E0,0E0,0E0,0E0,0E0,0E0,0E0,0E0,0E0,0E0,0E0,0E0,0E0,0E0,0E0,0E0,0E0,0E0,0E0,0E0,0E0,0E0,0E0,0E0,0E0,0E0,0E0,0E0,0E0,0E0,0E0,0E0,0E0,0E0,0E0,0E0,0E0,0E0,0E0,0E0,0E0,0E0,0E0,0E0,0E0,0E0,0E0,0E0,0E0,0E0,0E0,0E0,0E0,0E0,0E0,0E0,0E0,0E0,0E0,0E0,0E0,0E0,0E0,0E0,0E0,0E0,0E0,0E0,0E0,0E0],"parents":[2147483647,0,0,1,1,2,2,3,3,4,4,5,5,6,6,7,7,9,9,10,10,11,11,12,12,13,13,14,14,17,17,18,18,19,19,20,20,21,21,22,22,23,23,24,24,25,25,26,26,27,27,28,28,29,29,30,30,31,31,32,32,33,33,34,34,35,35,36,36,37,37,38,38,39,39,40,40,41,41,42,42,43,43,44,44,45,45,46,46,47,47,48,48,49,49,50,50,51,51,52,52,53,53,54,54,55,55,56,56,57,57,59,59,60,60,61,61,62,62,63,63,64,64,65,65,68,68,69,69,70,70,71,71,72,72,73,73,74,74,75,75,76,76,77,77,78,78,79,79,80,80,81,81,82,82,83,83,84,84,85,85,86,86,88,88,89,89,90,90,91,91,92,92,93,93,94,94,95,95,96,96,97,97,98,98],"right_children":[2,4,6,8,10,12,14,16,-1,18,20,22,24,26,28,-1,-1,30,32,34,36,38,40,42,44,46,48,50,52,54,56,58,60,62,64,66,68,70,72,74,76,78,80,82,84,86,88,90,92,94,96,98,100,102,104,106,-1,110,-1,112,114,116,118,120,122,124,-1,-1,126,128,130,132,134,136,138,140,142,144,-1,148,150,152,154,156,158,160,162,-1,164,166,168,170,172,174,176,178,180,182,184,-1,-1,-1,-1,-1,-1,-1,-1,-1,-1,-1,-1,-1,-1,-1,-1,-1,-1,-1,-1,-1,-1,-1,-1,-1,-1,-1,-1,-1,-1,-1,-1,-1,-1,-1,-1,-1,-1,-1,-1,-1,-1,-1,-1,-1,-1,-1,-1,-1,-1,-1,-1,-1,-1,-1,-1,-1,-1,-1,-1,-1,-1,-1,-1,-1,-1,-1,-1,-1,-1,-1,-1,-1,-1,-1,-1,-1,-1,-1,-1,-1,-1,-1,-1,-1,-1],"split_conditions":[2.45E1,1.55E1,1.35E1,3.35E1,2.5E0,6.05E1,6.15E1,1.5E0,2.6161134E-1,7.5E0,1.35E1,2.95E1,8.5E0,3.95E1,8.5E0,-1.8579052E-1,2.32397E-1,3.65E1,2E0,4.15E1,4.5E0,3.95E1,3.5E0,2.85E1,3.5E0,4.5E0,6.5E0,1.45E1,3.5E0,1.95E1,1.95E1,4.4E1,6E0,5.5E0,2.4E1,2.25E1,3.35E1,1.25E1,2.5E0,1.35E1,3.55E1,6.45E1,4.5E0,2.15E1,6.5E0,2.65E1,3.35E1,1.45E1,2.95E1,2.7E1,1.5E0,6.45E1,4.05E1,3.5E0,3.85E1,1.5E0,-3.038587E-1,6.55E1,9.206265E-2,6.1E1,1.5E0,3.5E0,6E0,1.05E1,5.5E0,1.85E1,-2.0415486E-1,-4.3446217E-2,4.2E1,7.5E0,5.45E1,4.35E1,9.5E0,5.5E0,5E-1,7.5E0,5.5E0,1.5E0,2.7187103E-1,3.75E1,3.75E1,3.5E0,3.75E1,1.65E1,1.95E1,1.75E1,3.5E0,-2.5520167E-1,3.05E1,2.5E0,5.95E1,2.55E1,3.25E1,4.9E1,7.5E0,2.35E1,5.25E1,1.5E0,5.25E1,5.1958498E-2,7.278581E-1,5.734988E-2,-6.9989483E-3,3.6978894E-1,3.65192E-2,-2.074603E-1,-1.630488E-2,-3.547808E-1,-1.3581857E-1,1.0688254E-2,-3.4751558E-1,3.0266097E-1,1.2279357E-1,8.96789E-2,-5.151673E-3,1.8525118E-2,-5.4809373E-2,1.1006719E-1,4.0834032E-2,1.6644219E-1,-2.4012694E-2,8.4008105E-2,-4.277419E-2,1.5908511E-1,-1.4198535E-2,4.6814343E-1,1.04722545E-1,-4.3736465E-2,2.3279745E-2,4.1117053E-2,1.3323114E-3,1.5069908E-1,5.3458493E-3,5.58974E-2,-1.9977733E-2,1.3247135E-2,-1.09524E-1,-1.9468728E-2,-8.7963805E-2,2.1077154E-2,1.6540986E-1,-2.4483342E-2,2.3417445E-2,-1.2928519E-1,2.001334E-1,2.7581102E-1,1.0739563E-1,2.9463772E-2,-1.09879486E-1,1.2797774E-1,2.6257083E-1,-1.9256579E-2,2.4522351E-2,-8.2334414E-2,-2.8368212E-2,1.9896034E-2,-5.7429988E-2,-2.448222E-3,5.6605887E-2,1.8532202E-2,-1.7740718E-1,-1.8921371E-1,-2.6588004E-2,-1.560713E-2,2.6618686E-1,1.6696571E-1,-1.5655679E-1,-1.9406871E-1,-3.745836E-1,6.558347E-2,-2.371977E-1,2.080857E-1,-7.451796E-2,-8.1490375E-2,1.1155007E-1,2.0308387E-1,-1.1242445E-1,-5.55347E-1,-9.4000146E-2,-5.3681634E-2,2.3832355E-1,-3.0004182E-1,3.8961492E-2,7.436373E-2,2.4422954E-1],"split_indices":[1,7,9,8,5,6,6,5,0,4,9,1,7,8,4,0,0,7,9,8,4,8,2,1,5,2,4,9,5,9,9,8,9,4,7,1,8,7,9,7,1,6,2,7,4,1,8,9,1,7,5,6,8,9,8,5,9,6,0,6,5,5,9,9,4,9,0,0,8,4,6,8,9,9,9,4,2,5,5,1,8,2,8,7,7,9,2,0,7,5,6,1,1,8,4,7,8,5,8,0,0,0,0,0,0,0,0,2147483647,2147483647,0,0,0,0,0,0,0,0,0,0,0,0,0,0,0,0,0,0,0,0,0,0,0,0,0,0,0,0,0,0,0,0,0,0,0,0,2147483647,2147483647,0,0,0,0,0,0,0,0,0,0,0,0,0,0,0,0,0,0,0,0,0,0,0,0,0,0,0,0,0,0,0,0,0,0,0,0,0,0],"split_type":[0,0,0,0,0,0,0,0,0,0,0,0,0,0,0,0,0,0,0,0,0,0,0,0,0,0,0,0,0,0,0,0,0,0,0,0,0,0,0,0,0,0,0,0,0,0,0,0,0,0,0,0,0,0,0,0,0,0,0,0,0,0,0,0,0,0,0,0,0,0,0,0,0,0,0,0,0,0,0,0,0,0,0,0,0,0,0,0,0,0,0,0,0,0,0,0,0,0,0,0,0,0,0,0,0,0,0,0,0,0,0,0,0,0,0,0,0,0,0,0,0,0,0,0,0,0,0,0,0,0,0,0,0,0,0,0,0,0,0,0,0,0,0,0,0,0,0,0,0,0,0,0,0,0,0,0,0,0,0,0,0,0,0,0,0,0,0,0,0,0,0,0,0,0,0,0,0,0,0,0,0,0,0,0,0],"sum_hessian":[6.005724E4,3.1483413E3,5.6908895E4,5.3271774E1,3.0950696E3,5.6385945E4,5.2295264E2,7.4529834E0,4.5818794E1,2.3914856E3,7.03584E2,2.4859197E4,3.1526748E4,3.8136966E2,1.4158298E2,3.882985E0,3.5699985E0,2.1845166E3,2.069688E2,6.6746857E2,3.611542E1,1.3847781E4,1.1011415E4,1.2171604E3,3.0309586E4,2.3286597E2,1.485037E2,1.1178283E2,2.9800142E1,2.1736262E3,1.0890448E1,1.3006419E1,1.9396237E2,5.345432E2,1.3292537E2,1.4710733E1,2.1404688E1,1.152206E4,2.3257217E3,6.5786255E3,4.43279E3,1.0595917E2,1.1112012E3,1.7052344E4,1.3257243E4,2.0777193E2,2.509403E1,6.1087814E1,8.741587E1,3.6772495E1,7.501034E1,2.4108063E1,5.6920795E0,2.1537122E3,1.991414E1,5.179847E0,5.710601E0,8.324456E0,4.681963E0,6.305003E1,1.3091234E2,3.839485E2,1.5059468E2,6.644153E1,6.648385E1,1.032331E1,4.3874235E0,3.421933E0,1.7982756E1,1.806838E3,9.715222E3,3.3527115E2,1.9904506E3,4.0499546E3,2.5286707E3,1.8454628E3,2.5873271E3,4.5159058E1,6.080011E1,1.0781719E3,3.3029366E1,1.2654805E4,4.3975386E3,2.9644006E3,1.0292843E4,9.297658E1,1.1479535E2,3.0829754E0,2.2011055E1,1.1331815E1,4.9756E1,5.700326E1,3.041261E1,1.701677E1,1.9755726E1,3.5341003E1,3.966933E1,1.0301138E1,1.3806924E1,2.0202727E0,3.6718066E0,1.6299103E2,1.9907211E3,8.557946E0,1.13561945E1,2.047331E0,3.1325157E0,3.4611878E0,2.2494128E0,3.0550241E0,5.269432E0,1.0712461E1,5.233757E1,1.0378461E2,2.712773E1,3.349315E2,4.9017002E1,8.484772E1,6.574696E1,6.1754143E1,4.687384E0,4.9646896E1,1.6836956E1,6.189948E0,4.133362E0,1.2863598E1,5.119157E0,1.3496809E3,4.571571E2,3.3313882E3,6.3838335E3,3.066842E2,2.8586971E1,1.6041029E3,3.863476E2,3.9384204E3,1.11534256E2,6.708796E2,1.857791E3,1.4573823E3,3.8808044E2,2.0718381E3,5.154891E2,7.992375E0,3.7166683E1,5.8627575E1,2.1725328E0,1.0336337E3,4.453813E1,1.1719625E1,2.130974E1,9.548344E3,3.106461E3,7.321741E2,3.6653645E3,1.0937435E3,1.8706571E3,7.270668E3,3.0221746E3,7.870471E1,1.4271871E1,6.0782555E1,5.4012794E1,7.9828873E0,1.4028169E1,4.420635E0,6.91118E0,2.5848307E1,2.3907694E1,1.3404316E1,4.3598946E1,1.063008E1,1.978253E1,1.2160119E1,4.8566494E0,1.6519363E1,3.2363613E0,2.739517E0,3.2601486E1,3.7502895E1,2.1664371E0,6.3365817E0,3.9645565E0,7.2376404E0,6.569284E0],"tree_param":{"num_deleted":"4","num_feature":"10","num_nodes":"185","size_leaf_vector":"0"}},{"base_weights":[-3.3817417E-3,3.055413E-1,-4.0503046E-3,9.158709E-1,1.4904729E-1,-5.431912E-3,1.17102146E-1,-1.0336288E-1,1.0157899E0,2.9787248E-1,-2.3226191E-1,1.5228981E-4,-3.7930228E-2,3.6223847E-2,5.0086975E-1,7.364734E-1,2.1722634E-1,-5.0288427E-1,4.0608E-1,1.3973798E-2,-2.6077913E-2,-9.2563815E-2,-5.6814156E-3,-1.6367401E-1,2.2748202E-1,5.902447E-1,-1.589007E-1,1.4818907E-1,8.8278186E-1,2.9161075E-1,-9.665896E-2,-8.962284E-1,7.782789E-2,1.8153276E-1,7.2139585E-1,8.6603E-3,2.63643E-1,-6.96014E-2,3.0022781E-2,-5.3764254E-2,-3.7721705E-1,-4.539994E-2,9.522127E-2,8.1633073E-1,-1.9563803E-1,3.2263196E-1,2.4577457E-2,5.164404E-1,9.4360495E-1,-5.538846E-1,4.1809386E-1,-3.1992942E-2,3.4912163E-1,-2.2024104E-1,1.2146142E-1,-4.7473797E-1,4.6975777E-1,4.467916E-1,-1.0376659E-1,-8.769099E-3,4.658299E-2,4.5592993E-1,1.3839273E-1,-2.000078E-1,-1.42266005E-2,2.991671E-3,1.9883144E-1,-1.1610261E-2,-2.4184577E-1,-3.102073E-1,-8.3359593E-1,2.6866373E-2,-8.823125E-2,-4.2457595E-1,1.3089056E-1,-3.2049748E-1,9.704688E-2,3.8889223E-1,-1.629287E-2,-9.35618E-2,5.203571E-1,5.620591E-1,-4.709671E-2,9.877924E-3,-1.0527273E0,7.165722E-1,-1.0853467E-1,-1.9946799E-1,3.3725503E-1,8.521895E-1,2.3924902E-1,-1.0683264E-2,-3.761666E-1,5.7750934E-1,1.6991614E-1,-9.3425535E-2,-6.271745E-4,1.1907028E-1,-2.1343896E-2,8.810179E-1,3.7874973E-1,2.6542908E-1,-2.9715024E-2,-7.206938E-2,-3.3491492E-1,-4.3474935E-2,1.1941726E-1,7.185967E-3,-6.483414E-1,-2.934563E-1,2.3065543E-1,-1.921178E-1,1.3767114E-2,-3.0614746E-1,7.5194396E-2,-2.4195652E-1,-8.4812737E-1,-9.7450674E-1,6.2599474E-1,6.174058E-2,-3.8391075E-1,-1.7310168E-1,-1.9972553E-2,-7.068241E-1,6.014913E-2,2.3272368E-1,-8.354458E-2,-4.7329563E-1,-5.422008E-2,-2.703286E-1,3.322884E-1,3.263848E-1,8.403911E-1,-1.1107501E0,3.3861712E-1,4.5672652E-1,-1.6692464E-1,6.292158E-1,-7.643393E-2,8.3717847E-1,5.0465554E-1,-7.581313E-1,7.602131E-1,-5.860321E-1,6.58272E-1],"categories":[],"categories_nodes":[],"categories_segments":[],"categories_sizes":[],"default_left":[true,true,true,true,true,true,true,false,false,true,true,true,true,true,true,true,true,true,true,true,true,true,true,true,true,true,true,false,false,true,true,false,true,true,false,true,true,true,true,true,true,true,true,false,true,true,true,true,false,true,true,true,true,true,false,false,true,false,false,true,true,true,true,true,true,true,true,true,true,true,true,true,true,true,true,true,true,true,true,true,true,true,true,true,false,false,false,false,false,false,false,false,false,true,true,false,false,false,false,false,false,false,false,false,false,false,false,false,false,false,false,false,false,false,false,false,false,false,false,false,false,false,false,false,false,false,false,false,false,false,false,false,false,false,false,false,false,false,false,false,false,false,false,false,false],"id":34,"left_children":[1,3,5,7,9,11,13,-1,-1,15,17,19,21,23,25,27,29,31,33,35,37,39,41,43,45,47,49,-1,-1,51,53,-1,55,57,-1,59,61,63,65,67,69,71,73,-1,75,77,79,81,-1,83,85,87,89,91,-1,-1,-1,-1,-1,95,97,99,101,103,105,107,109,111,113,115,117,119,121,123,125,127,129,131,133,135,137,139,141,143,-1,-1,-1,-1,-1,-1,-1,-1,-1,-1,-1,-1,-1,-1,-1,-1,-1,-1,-1,-1,-1,-1,-1,-1,-1,-1,-1,-1,-1,-1,-1,-1,-1,-1,-1,-1,-1,-1,-1,-1,-1,-1,-1,-1,-1,-1,-1,-1,-1,-1,-1,-1,-1,-1,-1,-1,-1,-1,-1,-1,-1],"loss_changes":[1.2366623E1,1.2160085E1,1.0007278E1,2.8115234E0,5.984064E0,1.0734893E1,2.0877216E1,0E0,0E0,2.4614706E0,5.34177E0,1.8297129E1,1.5276344E1,2.137114E1,7.02314E0,7.820883E-1,1.5615149E0,4.991463E0,4.8550034E-1,4.383542E1,4.25282E1,3.5508114E1,2.1867107E1,8.688372E0,5.4899836E0,2.1375961E0,3.5878732E0,0E0,0E0,1.0158339E0,3.854503E-1,0E0,2.2796016E0,5.846735E-1,0E0,2.1396173E1,1.6491226E1,7.081259E1,3.4708717E1,2.2453762E1,1.1482391E1,1.2126001E1,2.861156E1,0E0,9.744127E0,4.386711E0,5.484742E0,2.311987E0,0E0,2.6515837E0,1.1284556E0,6.0472316E-1,2.2470088E0,2.667677E-1,0E0,0E0,6.196797E-2,0E0,0E0,1.5280008E1,5.019603E1,8.494949E0,8.9586735E0,5.0407402E1,2.6917656E1,1.7893257E1,1.6513508E1,1.0622583E1,1.0607187E1,1.2152569E1,1.0644657E1,2.0887575E1,1.423402E1,1.3632795E1,3.1534151E1,7.5338078E0,7.0097284E0,4.257015E0,1.3076915E1,3.1066358E0,1.2466683E0,7.9719734E-1,4.837478E0,2.4238937E0,0E0,0E0,0E0,0E0,0E0,0E0,0E0,0E0,0E0,0E0,0E0,0E0,0E0,0E0,0E0,0E0,0E0,0E0,0E0,0E0,0E0,0E0,0E0,0E0,0E0,0E0,0E0,0E0,0E0,0E0,0E0,0E0,0E0,0E0,0E0,0E0,0E0,0E0,0E0,0E0,0E0,0E0,0E0,0E0,0E0,0E0,0E0,0E0,0E0,0E0,0E0,0E0,0E0,0E0,0E0,0E0,0E0,0E0,0E0,0E0,0E0],"parents":[2147483647,0,0,1,1,2,2,3,3,4,4,5,5,6,6,9,9,10,10,11,11,12,12,13,13,14,14,15,15,16,16,17,17,18,18,19,19,20,20,21,21,22,22,23,23,24,24,25,25,26,26,29,29,30,30,32,32,33,33,35,35,36,36,37,37,38,38,39,39,40,40,41,41,42,42,44,44,45,45,46,46,47,47,49,49,50,50,51,51,52,52,53,53,56,56,59,59,60,60,61,61,62,62,63,63,64,64,65,65,66,66,67,67,68,68,69,69,70,70,71,71,72,72,73,73,74,74,75,75,76,76,77,77,78,78,79,79,80,80,81,81,82,82,83,83],"right_children":[2,4,6,8,10,12,14,-1,-1,16,18,20,22,24,26,28,30,32,34,36,38,40,42,44,46,48,50,-1,-1,52,54,-1,56,58,-1,60,62,64,66,68,70,72,74,-1,76,78,80,82,-1,84,86,88,90,92,-1,-1,-1,-1,-1,96,98,100,102,104,106,108,110,112,114,116,118,120,122,124,126,128,130,132,134,136,138,140,142,144,-1,-1,-1,-1,-1,-1,-1,-1,-1,-1,-1,-1,-1,-1,-1,-1,-1,-1,-1,-1,-1,-1,-1,-1,-1,-1,-1,-1,-1,-1,-1,-1,-1,-1,-1,-1,-1,-1,-1,-1,-1,-1,-1,-1,-1,-1,-1,-1,-1,-1,-1,-1,-1,-1,-1,-1,-1,-1,-1,-1,-1],"split_conditions":[2.5E0,7.5E0,5.05E1,2.65E1,3.55E1,2.35E1,3.5E0,-3.1008866E-2,3.0473697E-1,3.35E1,3.5E0,3.05E1,6.5E0,1.5E0,2.65E1,3.35E1,9.5E0,3.75E1,3.45E1,3.5E0,4.5E0,2.95E1,3.5E0,9.5E0,3.5E0,4.5E0,5.35E1,4.445672E-2,2.6483458E-1,5E-1,3.9E1,-2.6886854E-1,6.5E0,3.05E1,2.1641876E-1,7.5E0,1.95E1,3.5E0,1.95E1,3.5E0,4.35E1,1.5E0,3.25E1,2.4489923E-1,2.05E1,9.5E0,3.05E1,9.5E0,2.830815E-1,2.85E1,7.5E0,3.6E1,3.15E1,3.6E1,3.6438428E-2,-1.424214E-1,1.4092733E-1,1.3403748E-1,-3.1129979E-2,1.5E0,2.85E1,1.25E1,1.5E0,3.15E1,8.5E0,5.65E1,3.25E1,3.5E0,4.25E1,3.5E0,5.5E0,3.05E1,5.5E0,3.15E1,5.5E0,9.5E0,7.5E0,5.35E1,2.15E1,1.25E1,5.25E1,1.15E1,5.5E0,1.25E1,-3.1581822E-1,2.1497168E-1,-3.2560404E-2,-5.98404E-2,1.01176515E-1,2.5565687E-1,7.1774706E-2,-3.2049792E-3,-1.1284999E-1,1.732528E-1,5.0974842E-2,-2.8027661E-2,-1.8815236E-4,3.5721086E-2,-6.403169E-3,2.6430538E-1,1.1362492E-1,7.962873E-2,-8.914508E-3,-2.1620814E-2,-1.00474484E-1,-1.3042481E-2,3.5825178E-2,2.1557903E-3,-1.9450243E-1,-8.803689E-2,6.9196634E-2,-5.763534E-2,4.1301344E-3,-9.184424E-2,2.255832E-2,-7.258696E-2,-2.5443822E-1,-2.9235202E-1,1.8779843E-1,1.8522175E-2,-1.1517323E-1,-5.1930506E-2,-5.991766E-3,-2.1204725E-1,1.804474E-2,6.981711E-2,-2.5063375E-2,-1.419887E-1,-1.6266026E-2,-8.109859E-2,9.9686526E-2,9.791545E-2,2.5211734E-1,-3.3322504E-1,1.0158514E-1,1.3701797E-1,-5.0077394E-2,1.8876474E-1,-2.2930179E-2,2.5115356E-1,1.5139666E-1,-2.274394E-1,2.2806393E-1,-1.7580964E-1,1.9748162E-1],"split_indices":[7,4,8,8,1,7,2,0,0,1,2,1,4,5,7,8,4,8,8,2,5,1,5,7,5,2,8,0,0,7,8,0,5,8,0,4,7,2,7,5,8,5,8,0,7,9,0,4,0,7,4,8,8,8,0,0,4,0,0,5,1,7,5,1,4,0,8,9,8,5,2,7,9,0,5,4,4,8,7,7,8,7,9,9,0,0,0,0,0,0,0,0,0,2147483647,2147483647,0,0,0,0,0,0,0,0,0,0,0,0,0,0,0,0,0,0,0,0,0,0,0,0,0,0,0,0,0,0,0,0,0,0,0,0,0,0,0,0,0,0,0,0,0,0,0,0,0,0],"split_type":[0,0,0,0,0,0,0,0,0,0,0,0,0,0,0,0,0,0,0,0,0,0,0,0,0,0,0,0,0,0,0,0,0,0,0,0,0,0,0,0,0,0,0,0,0,0,0,0,0,0,0,0,0,0,0,0,0,0,0,0,0,0,0,0,0,0,0,0,0,0,0,0,0,0,0,0,0,0,0,0,0,0,0,0,0,0,0,0,0,0,0,0,0,0,0,0,0,0,0,0,0,0,0,0,0,0,0,0,0,0,0,0,0,0,0,0,0,0,0,0,0,0,0,0,0,0,0,0,0,0,0,0,0,0,0,0,0,0,0,0,0,0,0,0,0],"sum_hessian":[5.99428E4,1.2830017E2,5.98145E4,2.5128115E1,1.0317205E2,5.9141426E4,6.7307355E2,2.1957054E0,2.293241E1,7.446015E1,2.8711899E1,5.04688E4,8.672623E3,5.5692694E2,1.1614662E2,1.0205351E1,6.42548E1,2.0367651E1,8.344249E0,3.3054E4,1.7414803E4,3.2178147E3,5.454808E3,2.7225558E2,2.8467136E2,1.02449585E2,1.369704E1,2.501559E0,7.7037916E0,5.2131058E1,1.212374E1,1.1870183E1,8.497467E0,5.8865333E0,2.457715E0,3.2366406E4,6.875918E2,9.807048E3,7.6077563E3,2.8330247E3,3.8478995E2,3.9148455E3,1.5399628E3,7.7749596E0,2.6448062E2,1.9322435E2,9.144701E1,8.690189E1,1.55476885E1,8.206177E0,5.490863E0,7.802434E0,4.4328625E1,7.8791184E0,4.244622E0,3.3855135E0,5.1119537E0,2.847895E0,3.0386386E0,2.2174418E4,1.0191988E4,2.700168E2,4.1757498E2,2.9220862E3,6.8849614E3,6.5588154E3,1.0489407E3,2.3154084E3,5.176161E2,3.3708527E2,4.7704685E1,1.4565367E3,2.4583086E3,9.809856E1,1.4418643E3,1.8544537E2,7.903523E1,1.616263E2,3.1598064E1,7.442316E1,1.7023851E1,8.0478455E1,6.4234395E0,4.265513E0,3.940664E0,3.3349636E0,2.1558993E0,5.7773056E0,2.0251284E0,6.6534767E0,3.7675148E1,3.9541197E0,3.9249988E0,2.956646E0,2.1553075E0,1.9440769E3,2.0230342E4,4.930477E3,5.261511E3,3.979172E1,2.3022508E2,2.3768141E2,1.7989355E2,1.5007567E3,1.4213293E3,5.649583E3,1.2353784E3,6.5179087E3,4.090671E1,6.3096954E1,9.858437E2,2.8483026E2,2.0305782E3,4.304956E2,8.7120514E1,3.0050076E2,3.65845E1,4.383901E1,3.8656769E0,1.3434517E3,1.13085106E2,1.0948022E3,1.3635065E3,6.177364E1,3.6324913E1,9.777081E2,4.6415607E2,1.1721728E2,6.8228096E1,3.0711515E1,4.832372E1,1.4358185E2,1.8044445E1,7.2504945E0,2.4347569E1,8.059843E0,6.636331E1,1.4422534E1,2.6013184E0,1.1397638E1,6.908082E1,3.4806886E0,2.942751E0,2.2326498E0,2.0328631E0],"tree_param":{"num_deleted":"2","num_feature":"10","num_nodes":"145","size_leaf_vector":"0"}},{"base_weights":[3.1669308E-3,-1.6251845E-2,1.3644464E-2,-1.6024505E-3,-1.0305539E-1,3.0393978E-3,6.357958E-2,4.8912233E-3,-1.253569E-1,2.3562093E-1,-1.3159204E-1,2.4851223E-2,-3.2995746E-2,5.2955393E-2,2.999894E-1,6.9416827E-1,3.8571684E-3,5.21247E-2,-2.6656452E-1,8.087104E-1,1.6339459E-1,-1.0244274E-1,-4.0776142E-1,4.4731695E-2,-2.0604126E-2,-5.9738956E-2,2.3277806E-2,-1.3122578E-1,6.5398045E-2,5.5349723E-2,4.409719E-1,8.855739E-1,2.907997E-1,-3.3450883E-2,2.3391567E-2,1.6134799E-2,4.9035755E-1,-1.8833472E-1,-6.168881E-1,9.3540174E-1,5.490836E-1,3.299964E-2,4.5920578E-1,-1.1302842E-1,3.8792807E-1,1.4454973E-1,-4.901633E-1,5.853233E-2,-1.0274582E-1,-5.5534697E-1,-1.5405923E-2,1.08047135E-1,-7.605066E-2,-1.736472E-2,1.6735348E-1,-7.6838575E-2,-1.7194965E0,6.843389E-3,1.1558372E-1,1.8806534E-1,-5.894503E-1,5.517523E-1,9.516577E-3,9.346575E-1,3.4982345E-1,-4.8645664E-2,5.0867E-1,-7.570168E-2,1.5261535E-2,7.134319E-2,-2.9878896E-2,4.372963E-2,-8.0710447E-1,8.2091206E-1,6.27274E-2,-3.3308026E-1,5.27813E-3,-8.3534026E-1,3.9528226E-3,2.5640243E-1,8.0805427E-1,7.725478E-2,-7.9554206E-1,8.308357E-1,3.1542408E-1,7.8586423E-1,-1.1796636E-1,1.1099943E0,2.2971782E-1,-8.3109766E-2,7.8642684E-1,-6.1009586E-1,3.3888634E-2,4.5950167E-2,2.0031667E-1,-3.5763562E-1,-4.570557E-2,-4.0304786E-1,-1.1962641E0,-8.824686E-2,2.5223609E-2,2.386803E-1,-2.3766758E-1,-4.9034253E-1,-6.9895506E-2,-3.707899E-2,1.9285578E-1,-1.7239888E-1,2.8035474E-1,9.1454E-2,-2.2369449E-1,-2.075052E0,-2.1135199E-1,2.956872E-1,-1.1007767E-2,6.331723E-2,1.9356091E-1,7.44974E-2,4.2058077E-1,-9.5872843E-1,2.774418E-1,-4.0399E-3,6.1232036E-1,-1.7314596E-1,4.0927857E-1,1.7706582E-2,7.480179E-1,-8.1764124E-2,6.280985E-1,5.084984E-2,-1.3026938E-1,2.6600924E-1,5.0150055E-2,-4.158055E-2,2.0027137E-1,1.0649163E-2,5.6709296E-1,-0E0,-9.7650146E-1,1.8106727E-2,1.1330996E0,-3.0044574E-1,4.4328338E-1,9.119876E-2,-4.196997E-1,-7.524314E-1,9.406436E-2,-1.5489461E0,-6.0878175E-1,3.3129847E-1,-4.6584356E-1,7.523912E-1,-3.9631283E-1,4.483497E-3,5.169077E-1,-1.3778645E-1,-1.4846802E0,9.2045707E-1,4.523849E-1,4.7519764E-1,-1.5400721E-1,-6.981858E-2,-2.027403E-1,9.728977E-2,8.3324003E-1,1.8723202E-1,-4.4894695E-1,-6.718011E-1,-2.4779977E-3,4.827473E-1,-7.773484E-2,2.5544322E-1,3.789538E-2,4.78171E-1,1.2244231E-1,-1.7748587E-1,-7.0359373E-1,-1.6538287E-2,-3.8856032E-1,-5.139113E-1,5.0626796E-1,-3.9374974E-2,-3.9950067E-1,-9.719988E-2,5.7829406E-2,1.9826408E-1,8.292853E-1,-1.4081106E-1,-5.750674E-1,-6.4511E-1,-2.2862549E-1,-1.2709378E-1,-4.2683385E-2,-4.765248E-2,3.186944E-1,-2.9073617E-1,2.593925E-1,5.757893E-1,-2.0906761E-1,4.5472565E-1,5.3325184E-2,2.7641904E-1,-1.1928226E-1,3.1962723E-1,-3.328518E-1,-7.084141E-
[truncated: 631,452 more chars]
